# Supplementary material for: Proteomic Analysis of the Mediator Complex Interactome in Saccharomyces cerevisiae
Source: Sci Rep. 2017 Feb 27;7:43584. doi: 10.1038/srep43584 (PMC5327418; doi:10.1038/srep43584)
Supplement: Supplementary Table 1 [file srep43584-s2.xlsx]

## Sheet: protein.quant.combined.Med17-HA
hit	memberNumber	uniprot.entry	uniprot.entry.name	protein name	gene	Mascot protein score	molecular mass	median.log10.iBAQ.sumintens.combined	norm.median.log2.ratio.H.L.combined	n.exp.combined	sum.n.peptides	sum.n.quant	bp.sig.combined	protein complex / function (manually annotated)	category	HitPredict Hits (high confidence)
61	0	P38304	MED8	Mediator of RNA polymerase II transcription subunit 8	MED8	21033	25253	8.02879	-7.81886	3	56	163	2	Mediator	I	Yes
6	0	P53114	MED5	Mediator of RNA polymerase II transcription subunit 5	NUT1	101604	129341	8.03569	-7.68252	3	319	1214	2	Mediator	I	Yes
147	0	P32570	MED22	Mediator of RNA polymerase II transcription subunit 22	SRB6	9075	13911	7.92727	-7.67581	3	43	160	2	Mediator	I	Yes
53	0	P40356	MED3	Mediator of RNA polymerase II transcription subunit 3	PGD1	24352	43166	7.985	-7.61	3	54	430	2	Mediator	I	Yes
2	0	P32259	MED16	Mediator of RNA polymerase II transcription subunit 16	SIN4	123430	112024	8.06713	-7.54017	3	322	1182	2	Mediator	I	Yes
174	0	P25046	MED19	Mediator of RNA polymerase II transcription subunit 19	ROX3	7746	24899	8.00343	-7.45455	3	50	167	2	Mediator	I	Yes
63	0	P38782	MED6	Mediator of RNA polymerase II transcription subunit 6	MED6	20613	32798	7.94604	-7.40424	3	122	324	2	Mediator	I	Yes
33	0	P25648	SRB8	Mediator of RNA polymerase II transcription subunit 12	SRB8	35393	168008	7.01761	-7.3962	3	277	561	2	Mediator & kinase module	I	Yes
4	1	P19263	MED14	Mediator of RNA polymerase II transcription subunit 14	RGR1	105484	123793	7.78344	-7.3412	3	344	1430	2	Mediator	I	Yes
8	0	P19659	MED15	Mediator of RNA polymerase II transcription subunit 15	GAL11	83004	120463	8.00917	-7.3134	3	312	1196	2	Mediator	I	Yes
12	0	Q12321	MED1	Mediator of RNA polymerase II transcription subunit 1	MED1	66036	64611	7.8704	-7.28096	3	150	743	2	Mediator	I	Yes
9	0	P32569	MED17	Mediator of RNA polymerase II transcription subunit 17	SRB4	81640	78542	8.10041	-7.23101	3	310	943	2	Mediator	I	Yes
14	0	P38931	SSN2	Mediator of RNA polymerase II transcription subunit 13	SSN2	58929	160756	7.40471	-7.01734	3	340	973	2	Mediator & kinase module	I	Yes
24	0	P32585	MED18	Mediator of RNA polymerase II transcription subunit 18	SRB5	40188	34381	8.02695	-6.87869	3	88	387	2	Mediator	I	Yes
356	0	P38633	MED31	Mediator of RNA polymerase II transcription subunit 31	SOH1	3728	14902	7.25514	-6.81011	3	17	97	2	Mediator	I	Yes
71	0	Q06213	MED10	Mediator of RNA polymerase II transcription subunit 10	NUT2	18874	17897	7.8116	-6.75841	3	51	126	2	Mediator	I	Yes
18	0	Q12343	MED4	Mediator of RNA polymerase II transcription subunit 4	MED4	50104	32299	8.13586	-6.74347	3	133	617	2	Mediator	I	Yes
36	0	P39073	SSN3	Meiotic mRNA stability protein kinase SSN3	SSN3	34003	63092	7.35599	-6.65858	3	177	569	2	Mediator & kinase module	I	Yes
16	0	P34162	MED20	Mediator of RNA polymerase II transcription subunit 20	SRB2	55127	22994	8.01164	-6.58201	3	64	401	2	Mediator	I	Yes
70	0	Q08278	MED7	Mediator of RNA polymerase II transcription subunit 7	MED7	19243	25683	7.83497	-6.54636	3	70	294	2	Mediator	I	Yes
659	0	Q12306	SMT3	Ubiquitin-like protein SMT3	SMT3	1579	11590	5.36775	-6.48399	3	15	28	2	SUMO-related	I	No
68	0	Q12124	MED2	Mediator of RNA polymerase II transcription subunit 2	MED2	19678	47746	7.59777	-6.4721	3	83	346	2	Mediator	I	Yes
7	1	P04050	RPB1	DNA-directed RNA polymerase II subunit RPB1	RPO21	98731	192689	7.45752	-6.45957	3	365	964	2	Pol II	I	Yes
173	0	P07261	GCR1	Glycolytic genes transcriptional activator GCR1	GCR1	7755	88074	6.00759	-6.43945	3	96	137	2	activator	I	No
109	0	P33308	MED9	Mediator of RNA polymerase II transcription subunit 9	CSE2	11992	17423	7.89476	-6.43342	3	51	238	2	Mediator	I	Yes
41	0	P41895	T2FA	Transcription initiation factor IIF subunit alpha	TFG1	29706	82258	7.31394	-6.40858	3	186	410	2	TFIIF	I	No
96	0	Q99278	MED11	Mediator of RNA polymerase II transcription subunit 11	MED11	13954	13356	7.92852	-6.36973	3	63	223	2	Mediator	I	Yes
22	0	P47822	MED21	Mediator of RNA polymerase II transcription subunit 21	SRB7	41845	16175	8.20401	-6.30591	3	45	223	2	Mediator	I	Yes
13	1	P08518	RPB2	DNA-directed RNA polymerase II subunit RPB2	RPB2	59126	139633	7.36965	-6.28025	3	333	913	2	Pol II	I	Yes
192	0	P47821	SSN8	RNA polymerase II holoenzyme cyclin-like subunit	SSN8	7299	38166	6.9076	-6.25736	3	43	168	2	Mediator & kinase module	I	Yes
138	0	P16370	RPB3	DNA-directed RNA polymerase II subunit RPB3	RPB3	9639	35674	7.26108	-6.10926	3	68	168	2	Pol II	I	Yes
84	0	P29055	TF2B	Transcription initiation factor IIB	SUA7	15807	38746	7.0701	-5.91142	3	78	219	2	TFIIB	I	Yes
93	0	P20433	RPB4	DNA-directed RNA polymerase II subunit RPB4	RPB4	14143	25456	7.21693	-5.85102	3	59	131	2	Pol II	I	No
209	1	P35177	SPT7	Transcriptional activator SPT7	SPT7	6826	152866	5.58032	-5.80504	3	118	149	2	SAGA	I	Yes
194	0	P27999	RPB9	DNA-directed RNA polymerase II subunit RPB9	RPB9	7274	14735	7.28087	-5.68382	3	20	61	2	Pol II	I	No
130	0	P41896	T2FB	Transcription initiation factor IIF subunit beta	TFG2	10210	46748	6.99657	-5.68257	3	81	172	2	TFIIF	I	Yes
333	0	P50875	SPT20	Transcription factor SPT20	SPT20	3979	67869	5.4919	-5.66584	3	55	72	2	SAGA	I	No
1481	0	P03069	GCN4	General control protein GCN4	GCN4	406	31291	4.86446	-5.66424	3	10	11	2	activator	I	Yes
235	0	P12383	PDR1	Transcription factor PDR1	PDR1	5890	123085	5.23552	-5.6449	3	64	112	2	activator	I	Yes
259	0	P35189	TAF14	Transcription initiation factor TFIID subunit 14	TAF14	5271	27423	6.94784	-5.51665	3	43	89	2	TFIID & TFIIF & SAGA & SWI/SNF & INO80	I	Yes
100	0	P38811	TRA1	Transcription-associated protein 1	TRA1	13595	435015	5.36032	-5.48298	3	267	353	2	SAGA	I	Yes
363	0	P38902	RPB11	DNA-directed RNA polymerase II subunit RPB11	RPB11	3633	13664	7.06386	-5.4734	3	40	68	2	Pol II	I	Yes
416	0	Q12060	HFI1	Transcriptional coactivator HFI1/ADA1	HFI1	2995	54604	5.43692	-5.43194	3	37	56	2	SAGA	I	Yes
220	0	P19880	YAP1	AP-1-like transcription factor YAP1	YAP1	6251	72831	6.23293	-5.40499	3	88	128	2	activator	I	Yes
216	0	Q01722	GCR2	Glycolytic genes transcriptional activator GCR2	GCR2	6452	58084	6.36956	-5.34348	3	71	111	2	activator	I	No
279	0	P32494	NGG1	Chromatin-remodeling complexes subunit NGG1	NGG1	4875	79291	5.93679	-5.32773	3	84	103	2	SAGA	I	No
432	0	Q03330	GCN5	Histone acetyltransferase GCN5	GCN5	2891	51208	5.59382	-5.31456	3	52	56	2	SAGA	I	Yes
391	0	P09547	SWI1	SWI/SNF chromatin-remodeling complex subunit SWI1	SWI1	3317	148304	5.20123	-5.29716	3	52	64	2	SWI/SNF	I	No
393	0	Q02336	ADA2	Transcriptional adapter 2	ADA2	3305	51221	5.31535	-5.26919	3	36	61	2	SAGA	I	Yes
661	0	P25554	SGF29	SAGA-associated factor 29	SGF29	1578	29534	5.28892	-5.23732	3	24	35	2	SAGA	I	Yes
214	0	P54000	SUB1	RNA polymerase II transcriptional coactivator SUB1	SUB1	6606	33083	6.97576	-5.09087	3	51	109	2	Sub1	I	Yes
121	0	P20434	RPAB1	DNA-directed RNA polymerases I, II, and III subunit RPABC1	RPB5	10704	25234	6.90543	-5.03909	3	52	131	2	Pol I & Pol II & Pol III	I	No
284	0	P34087	RPB7	DNA-directed RNA polymerase II subunit RPB7	RPB7	4754	19274	7.05218	-4.9393	3	19	49	2	Pol II	I	Yes
248	1	P53040	TAF6	Transcription initiation factor TFIID subunit 6	TAF6	5524	57980	5.99895	-4.9328	3	69	96	2	TFIID & SAGA	I	Yes
383	0	P06844	SPT3	Protein SPT3	SPT3	3408	38890	5.87488	-4.89481	3	39	55	2	SAGA	I	No
181	1	P22082	SNF2	Transcription regulatory protein SNF2	SNF2	7510	194388	5.27762	-4.85826	3	114	170	2	SWI/SNF	I	No
313	0	P53165	SGF73	SAGA-associated factor 73	SGF73	4226	73233	5.73905	-4.82751	3	59	80	2	SAGA	I	No
197	0	Q03761	TAF12	Transcription initiation factor TFIID subunit 12	TAF12	7169	61150	6.13589	-4.7985	3	96	128	2	TFIID & SAGA	I	Yes
186	0	P07273	TFS2	Transcription elongation factor S-II	DST1	7455	35221	6.51489	-4.77653	3	75	154	2	TFIIS	I	No
260	1	P10961	HSF	Heat shock factor protein	HSF1	5249	93226	5.51311	-4.76238	3	79	97	2	activator	I	No
401	0	P46677	TAF1	Transcription initiation factor TFIID subunit 1	TAF1	3149	120849	5.35355	-4.74793	3	56	77	2	TFIID	I	Yes
287	0	P20436	RPAB3	DNA-directed RNA polymerases I, II, and III subunit RPABC3	RPB8	4709	16615	7.17699	-4.71325	3	29	59	2	Pol I & Pol II & Pol III	I	No
127	0	P38129	TAF5	Transcription initiation factor TFIID subunit 5	TAF5	10234	89426	5.98958	-4.61415	3	110	184	2	TFIID & SAGA	I	Yes
881	0	P50102	UBP8	Ubiquitin carboxyl-terminal hydrolase 8	UBP8	1032	55071	4.69264	-4.5983	3	18	22	2	SAGA	I	No
323	0	P18480	SNF5	SWI/SNF chromatin-remodeling complex subunit SNF5	SNF5	4109	102708	5.8587	-4.54922	3	49	67	2	SWI/SNF	I	No
256	0	Q07418	PEX19	Peroxisomal membrane protein import receptor PEX19	PEX19	5310	38796	5.93449	-4.49428	3	56	103	2	peroxisomal protein	I	No
1336	0	P43572	EPL1	Enhancer of polycomb-like protein 1	EPL1	510	96964	3.68238	-4.45514	3	11	12	2	histone modification	I	No
157	0	P32591	SWI3	SWI/SNF complex subunit SWI3	SWI3	8387	92984	5.75367	-4.32942	3	94	133	2	SWI/SNF	I	No
433	0	P53628	SNF12	Transcription regulatory protein SNF12	SNF12	2881	63945	5.67716	-4.25318	3	44	50	2	SWI/SNF	I	No
955	0	Q05021	TAF7	Transcription initiation factor TFIID subunit 7	TAF7	904	67571	4.77722	-4.22319	3	22	24	2	TFIID	I	No
15	4	P23255	TAF2	Transcription initiation factor TFIID subunit 2	TAF2	1513	162851	4.24737	-4.20597	3	30	34	2	TFIID	I	No
368	0	P20435	RPAB2	DNA-directed RNA polymerases I, II, and III subunit RPABC2	RPO26	3549	17899	7.51688	-4.14946	3	21	53	2	Pol I & Pol II & Pol III	I	No
1267	0	P33122	TYE7	Serine-rich protein TYE7	TYE7	560	32669	4.78873	-4.12758	3	10	11	2	activator	I	No
540	0	P53968	CRZ1	Transcriptional regulator CRZ1	CRZ1	2128	76654	5.47428	-4.03743	3	32	38	2	activator	I	No
588	0	P43554	SWP82	SWI/SNF global transcription activator complex subunit SWP82	SWP82	1849	70346	5.06073	-4.02958	3	40	45	2	SWI/SNF	I	No
1305	0	P32644	ECM32	Putative ATP-dependent RNA helicase ECM32	ECM32	535	128032	3.36791	-4.01026	3	12	14	2	DNA/RNA helicase	I	No
869	0	P33306	BCK2	Protein BCK2	BCK2	1058	93908	4.85768	-3.98447	3	12	14	2		I	No
935	0	Q04005	LIC4	Protein ATC1/LIC4	ATC1	941	33208	4.82581	-3.96081	3	17	19	2		I	No
378	0	P38915	SPT8	Transcription factor SPT8	SPT8	3460	66491	5.37704	-3.93378	3	39	63	2	SAGA	I	No
239	0	Q02821	IMA1	Importin subunit alpha	SRP1	5756	60860	6.54919	-3.87607	3	61	104	2	Importins	I	Yes
582	0	P50105	TAF4	Transcription initiation factor TFIID subunit 4	TAF4	1894	42368	5.38707	-3.87332	3	35	46	2	TFIID	I	No
710	0	Q05027	TAF9	Transcription initiation factor TFIID subunit 9	TAF9	1435	17361	5.79904	-3.84294	3	18	21	2	TFIID & SAGA	I	No
1098	0	Q06891	RAF	Trans-acting factor D	RAF1	726	21618	4.70162	-3.76629	3	12	14	2	transcription regulation	I	No
399	0	Q00416	SEN1	Helicase SEN1	SEN1	3168	254106	4.0124	-3.76111	3	74	75	2	DNA/RNA helicase	I	No
505	0	Q12030	TAF10	Transcription initiation factor TFIID subunit 10	TAF10	2344	23005	5.98368	-3.75371	3	21	32	2	TFIID & SAGA	I	No
303	2	Q06108	RGC1	Regulator of the glycerol channel 1	RGC1	2526	121061	4.44424	-3.74916	3	39	46	2		I	No
584	0	P40422	RPAB4	DNA-directed RNA polymerases I, II, and III subunit RPABC4	RPC10	1858	7939	7.14177	-3.74775	3	10	26	2	Pol I & Pol II & Pol III	I	No
846	1	P06700	SIR2	NAD-dependent histone deacetylase SIR2	SIR2	1109	63849	5.24037	-3.72637	3	20	21	2	RENT	I	No
1036	0	P32776	TFB1	RNA polymerase II transcription factor B subunit 1	TFB1	794	73134	3.80177	-3.71997	3	15	15	2	TFIIH	I	No
906	0	P18888	SNF6	Transcription regulatory protein SNF6	SNF6	984	37641	5.35602	-3.69755	3	17	20	2	SWI/SNF	I	No
261	0	Q00684	CDC14	Tyrosine-protein phosphatase CDC14	CDC14	5243	62267	6.09735	-3.65422	3	40	84	2	RENT	I	No
549	0	P43574	GAT1	Transcriptional regulatory protein GAT1	GAT1	2077	56749	5.38058	-3.60166	3	29	39	2	activator	I	No
530	1	Q02208	TOF2	Topoisomerase 1-associated factor 2	TOF2	2169	86599	4.523	-3.58157	3	30	34	2	DNA binding	I	No
694	0	Q12263	GIN4	Serine/threonine-protein kinase GIN4	GIN4	1471	130007	4.26125	-3.53317	3	28	29	2	kinase	I	No
961	0	P32389	MET4	Transcriptional activator of sulfur metabolism MET4	MET4	899	74328	4.57864	-3.47007	3	10	10	2	activator	I	No
979	1	Q03750	TAF8	Transcription initiation factor TFIID subunit 8	TAF8	866	58007	5.07226	-3.46874	3	15	20	2	TFIID	I	No
1078	0	Q06245	SEC10	Exocyst complex component SEC10	SEC10	746	100508	3.86813	-3.36757	3	10	13	2	Golgi vesicle transport	I	No
836	0	P40084	RTR1	RNA polymerase II subunit B1 CTD phosphatase RTR1	RTR1	1133	26565	5.14443	-3.36622	3	15	21	2	CTD modifying protein	I	No
605	0	Q04226	TAF11	Transcription initiation factor TFIID subunit 11	TAF11	1759	40656	4.92807	-3.34764	3	27	28	2	TFIID	I	No
303	1	P48361	ASK10	Activator of SKN7 protein 10	ASK10	4399	127185	4.91921	-3.31967	3	48	69	2	transcription regulation	I	No
728	0	Q12297	TAF3	Transcription initiation factor TFIID subunit 3	TAF3	1359	40385	5.06434	-3.26518	3	23	24	2	TFIID	I	Yes
1089	0	P53272	YG34	Uncharacterized protein YGR122W	YGR122W	738	45732	4.36474	-3.25685	3	8	9	2	transcription regulation	I	No
1393	0	P32332	OAC1	Mitochondrial oxaloacetate transport protein	OAC1	473	35302	3.9797	-3.25147	3	7	7	2		I	No
66	1	P47035	NET1	Nucleolar protein NET1	NET1	19827	128568	6.26421	-3.09603	3	185	308	2	RENT	I	No
211	2	P39936	IF4F2	Eukaryotic initiation factor 4F subunit p130	TIF4632	2880	104120	5.23235	-3.0819	3	36	45	2	translation-related	I	No
181	2	P32597	STH1	Nuclear protein STH1/NPS1	STH1	2513	156989	4.3066	-3.06913	3	43	50	2	RSC1 & RSC2	I	No
613	0	Q12389	DBP10	ATP-dependent RNA helicase DBP10	DBP10	1733	112990	4.44393	-3.04658	3	37	39	2	ribosome biogenesis	I	No
297	0	Q06142	IMB1	Importin subunit beta-1	KAP95	4447	95343	5.89584	-3.0354	3	56	85	2	Importins	I	Yes
826	0	P39985	DPO5	DNA polymerase V	POL5	1156	116619	4.03653	-2.95345	3	17	20	2	replication-related	I	No
748	0	Q12406	ARP7	Actin-related protein 7	ARP7	1303	54004	4.87161	-2.92814	3	28	35	2	SWI/SNF & RSC1 & RSC2	I	No
450	0	Q05123	ARP9	Actin-like protein ARP9	ARP9	2724	53269	5.42189	-2.88237	3	43	51	2	SWI/SNF & RSC1 & RSC2	I	No
847	0	P06839	RAD3	DNA repair helicase RAD3	RAD3	1106	90470	3.99053	-2.87062	3	23	23	2	TFIIH	I	No
482	0	Q03640	TCB3	Tricalbin-3	TCB3	2494	171426	4.95098	-2.85496	3	23	25	2		I	No
889	0	P53723	YN8B	UPF0674 endoplasmic reticulum membrane protein YNR021W	YNR021W	1016	47234	4.30723	-2.82849	3	12	13	2		I	No
521	0	P43573	BUD27	Bud site selection protein 27	BUD27	2221	91366	4.88379	-2.81659	3	34	38	2		I	No
54	7	P25384	YC21B	Transposon Ty2-C Gag-Pol polyprotein	TY2B-C	2824	202826	4.69489	-2.80003	3	38	53	2	Ty polyprotein	I	No
54	8	P0C2J3	YL21B	Transposon Ty2-LR1 Gag-Pol polyprotein	TY2B-LR1	2292	202852	4.6663	-2.80003	3	34	47	2	Ty polyprotein	I	No
1440	0	P25651	CSM1	Monopolin complex subunit CSM1	CSM1	438	21795	4.8685	-2.79683	3	9	12	2		I	No
54	6	Q12490	YB11B	Transposon Ty1-BL Gag-Pol polyprotein	TY1B-BL	9447	199815	5.52781	-2.78589	3	68	138	2	Ty polyprotein	I	No
7	2	P10964	RPA1	DNA-directed RNA polymerase I subunit RPA190	RPA190	30856	187683	6.33162	-2.77264	3	238	450	2	Pol I	I	No
632	0	P35817	BDF1	Bromodomain-containing factor 1	BDF1	1660	77045	4.94929	-2.70874	3	34	36	2	SWR1	I	No
762	0	P03871	REP1	Partitioning protein REP1	REP1	1274	43603	5.26753	-2.69763	3	21	22	2		I	No
58	0	P22138	RPA2	DNA-directed RNA polymerase I subunit RPA135	RPA135	21691	136682	6.25835	-2.69007	3	145	267	2	Pol I	I	No
344	0	Q12019	MDN1	Midasin	MDN1	3902	561182	4.2314	-2.66445	3	72	73	2	ribosome biogenesis	I	No
735	0	P38323	MCX1	Mitochondrial clpX-like chaperone MCX1	MCX1	1342	58195	4.55483	-2.66432	3	19	20	2		I	No
1203	0	P53201	SWC4	SWR1-complex protein 4	SWC4	615	55292	4.1408	-2.65708	3	13	14	2	SWR1	I	No
517	2	P33749	MSN4	Zinc finger protein MSN4	MSN4	1226	69908	4.48198	-2.60119	3	19	19	2	activator	I	No
844	0	P04819-2	DNLI1	Isoform Nuclear of DNA ligase 1	CDC9	1112	83054	4.15679	-2.59725	3	16	16	2	replication-related	I	No
54	2	Q12273	YO11B	Transposon Ty1-OL Gag-Pol polyprotein	TY1B-OL	21042	199290	6.1022	-2.56352	3	119	320	2	Ty polyprotein	I	No
1142	0	P29704	FDFT	Squalene synthase	ERG9	680	52143	4.11659	-2.5397	3	18	18	2		I	No
504	0	P18239	ADT2	ADP,ATP carrier protein 2	PET9	2357	34632	5.0407	-2.53124	3	28	29	2		I	No
54	3	Q03619	YE12B	Transposon Ty1-ER2 Gag-Pol polyprotein	TY1B-ER2	20964	199302	6.0792	-2.52154	3	109	314	2	Ty polyprotein	I	No
260	2	P38889	SKN7	Transcription factor SKN7	SKN7	1807	69445	5.16122	-2.50328	3	28	33	2	activator	I	No
414	0	P40467	ASG1	Activator of stress genes 1	ASG1	3001	109455	5.07043	-2.50171	3	36	39	2	transcription regulation	I	No
1133	0	P38353	SSH1	Sec sixty-one protein homolog	SSH1	687	53506	4.65361	-2.49205	3	8	11	2		I	No
54	1	Q12141	YG11B	Transposon Ty1-GR1 Gag-Pol polyprotein	TY1B-GR1	22164	199390	6.12155	-2.49016	3	114	329	2	Ty polyprotein	I	No
1025	0	Q12402	YOP1	Protein YOP1	YOP1	804	20257	5.52405	-2.48196	3	10	11	2		I	No
74	1	P50095	IMDH3	Inosine-5%27-monophosphate dehydrogenase 3	IMD3	18356	56948	6.83833	-2.47985	3	84	181	2	IMDH	I	No
517	1	P33748	MSN2	Zinc finger protein MSN2	MSN2	2241	78099	5.59571	-2.47027	3	26	34	2	activator	I	No
840	0	P11433	CDC24	Cell division control protein 24	CDC24	1120	97278	4.14284	-2.45281	3	22	22	2		I	No
74	3	P50094	IMDH4	Inosine-5%27-monophosphate dehydrogenase 4	IMD4	10007	56871	6.42733	-2.44918	3	51	103	2	IMDH	I	No
375	0	Q12754	RRP12	Ribosomal RNA-processing protein 12	RRP12	3478	138278	4.58556	-2.43125	3	42	52	2	ribosome biogenesis	I	No
984	0	P41913	GDS1	Protein GDS1	GDS1	863	57070	4.65392	-2.41112	3	15	15	2		I	No
1315	0	P13393	TBP	TATA-box-binding protein	SPT15	525	27100	4.81417	-2.38993	3	12	16	2	TFIID	I	Yes
451	0	P36145	T2EB	Transcription initiation factor IIE subunit beta	TFA2	2712	37134	5.63461	-2.384	3	26	29	2	TFIIE	I	No
978	0	O13585	YP089	Dilute domain-containing protein YPR089W	YPR089W	866	103084	4.50553	-2.36288	3	12	12	2		I	No
474	0	P32337	IMB3	Importin subunit beta-3	PSE1	2571	121809	4.55186	-2.36057	3	27	35	2	Importins	I	No
1053	0	Q06096	COG4	Conserved oligomeric Golgi complex subunit 4	COG4	774	98832	3.71895	-2.32716	3	10	12	2	Golgi vesicle transport	I	No
385	0	P46669	RPA43	DNA-directed RNA polymerase I subunit RPA43	RPA43	3397	36316	6.25074	-2.32488	3	30	46	2	Pol I	I	No
1253	0	Q12072	IOC2	ISWI one complex protein 2	IOC2	574	94072	4.2002	-2.32178	3	10	10	2	ISW1b	I	No
224	0	Q03973	HMO1	High mobility group protein 1	HMO1	6130	27527	6.52176	-2.31363	3	22	57	2	Hmo1	I	No
54	5	Q92392	YO11A	Transposon Ty1-OL Gag polyprotein	TY1A-OL	15272	49203	6.72498	-2.30765	3	49	202	2	Ty polyprotein	I	No
807	0	P38112	MAK5	ATP-dependent RNA helicase MAK5	MAK5	1195	87280	4.1347	-2.30378	3	15	16	2	ribosome biogenesis	I	No
206	0	P07703	RPAC1	DNA-directed RNA polymerases I and III subunit RPAC1	RPC40	6883	37948	6.39905	-2.28366	3	52	76	2	Pol I & Pol III	I	No
724	0	P61830	H3	Histone H3	HHT1	1369	15347	6.47394	-2.26764	3	11	19	2	histones	I	No
1007	0	Q04697	GSF2	Glucose-signaling factor 2	GSF2	834	45955	4.25542	-2.25722	3	11	11	2		I	No
54	4	Q12470	YN12A	Transposon Ty1-NL2 Gag polyprotein	TY1A-NL2	15939	49372	6.71226	-2.25633	3	46	209	2	Ty polyprotein	I	No
1271	0	P53903	PGA2	Processing of GAS1 and ALP protein 2	PGA2	558	15044	4.92411	-2.25299	3	14	14	2		I	No
567	0	P38264	PHO88	Inorganic phosphate transport protein PHO88	PHO88	1970	21180	5.5564	-2.24745	3	26	30	2		I	No
211	1	P39935	IF4F1	Eukaryotic initiation factor 4F subunit p150	TIF4631	6683	107264	5.7283	-2.24018	3	78	115	2	translation-related	I	No
624	0	P38630	RFC1	Replication factor C subunit 1	RFC1	1704	95187	4.18014	-2.24006	3	24	28	2	replication-related	I	No
74	2	P38697	IMDH2	Inosine-5%27-monophosphate dehydrogenase 2	IMD2	11566	56950	6.69341	-2.21497	3	69	127	2	IMDH	I	No
4	2	Q06639	RSC3	Chromatin structure-remodeling complex protein RSC3	RSC3	2091	102341	5.85571	-2.17096	3	19	21	2	RSC1 & RSC2	I	No
475	0	P23201	SPA2	Protein SPA2	SPA2	2560	163328	4.72917	-2.15629	3	39	41	2		I	No
755	0	P09959	SWI6	Regulatory protein SWI6	SWI6	1292	90846	4.77011	-2.10737	3	15	16	2	MCB-binding factor	I	No
705	0	P38712	RRP3	ATP-dependent rRNA helicase RRP3	RRP3	1442	56218	4.73971	-2.0973	3	26	27	2	ribosome biogenesis	I	No
74	4	P39567	IMDH1	Putative inosine-5%27-monophosphate dehydrogenase 1	IMD1	6754	44700	6.56295	-2.09312	3	28	62	2	IMDH	I	No
317	0	Q04947	RTN1	Reticulon-like protein 1	RTN1	4196	33123	5.84983	-2.09092	3	34	60	2		I	No
555	0	P32529	RPA12	DNA-directed RNA polymerase I subunit RPA12	RPA12	2049	14108	6.49926	-2.08943	3	16	24	2	Pol I	I	No
212	1	Q03690	CLU	Clustered mitochondria protein 1	CLU1	6658	145304	5.55861	-2.07857	3	90	106	2	translation-related	I	No
525	2	P32639	BRR2	Pre-mRNA-splicing helicase BRR2	BRR2	996	247399	3.52049	-2.06324	3	21	21	2	splicing	I	No
218	0	P33892	GCN1	Translational activator GCN1	GCN1	6282	297995	4.64457	-2.04514	3	80	87	2		I	No
821	0	P25367	RNQ1	[PIN+] prion protein RNQ1	RNQ1	1170	42554	5.74343	-2.01809	3	17	19	2		I	No
182	2	P54861	DNM1	Dynamin-related protein DNM1	DNM1	3608	85489	4.84893	-2.0081	3	44	49	2	peroxisomal protein	I	No
1120	0	P36120	DBP7	ATP-dependent RNA helicase DBP7	DBP7	704	83769	4.28552	-2.00469	3	12	12	2	ribosome biogenesis	I	No
449	0	P11075	SEC7	Protein transport protein SEC7	SEC7	2739	228227	4.4068	-2.00353	3	46	51	2	Golgi vesicle transport	I	No
441	0	P32610	VATD	V-type proton ATPase subunit D	VMA8	2813	29176	6.38186	-1.99761	3	29	41	2	ATPase	I	No
232	0	P23615	SPT6	Transcription elongation factor SPT6	SPT6	5928	168587	5.04836	-1.99601	3	85	100	2	SPT6	I	Yes
796	0	P39727	ERV46	ER-derived vesicles protein ERV46	ERV46	1215	46776	5.3341	-1.98843	3	17	20	2	Golgi vesicle transport	I	No
768	0	Q04013	YHM2	Citrate/oxoglutarate carrier protein	YHM2	1267	34334	4.7138	-1.97813	3	13	14	2		I	No
738	0	Q12753	HAA1	Transcriptional activator HAA1	HAA1	1324	77250	4.82152	-1.96538	3	19	19	2	activator	I	No
958	0	P14020	DPM1	Dolichol-phosphate mannosyltransferase	DPM1	903	30514	5.08792	-1.9393	3	19	22	2		I	No
758	1	P32466	HXT3	Low-affinity glucose transporter HXT3	HXT3	1283	63371	4.88103	-1.88127	3	14	17	2		I	No
246	0	P02309	H4	Histone H4	HHF1	5539	11361	6.80477	-1.82273	3	26	49	2	histones	I	Yes
49	0	P04147	PABP	Polyadenylate-binding protein, cytoplasmic and nuclear	PAB1	25045	64475	7.05545	-1.81189	3	123	298	2	PABP	I	Yes
956	0	P39998	EDC3	Enhancer of mRNA-decapping protein 3	EDC3	903	61701	4.8426	-1.80023	3	15	17	2	mRNA processing	I	No
911	0	P54783	ALO	D-arabinono-1,4-lactone oxidase	ALO1	973	59912	4.42729	-1.79534	3	19	19	2		I	No
369	0	P53254	UTP22	U3 small nucleolar RNA-associated protein 22	UTP22	3531	141024	4.61768	-1.79054	3	36	42	2	ribosome biogenesis	I	No
805	0	P80428	ARP4	Actin-related protein 4	ARP4	1199	55197	4.58371	-1.78325	3	19	20	2	INO80 & SWR1	I	No
195	0	P53914	KRE33	UPF0202 protein KRE33	KRE33	7213	119615	5.33561	-1.75594	3	77	107	2	rRNA & tRNA modification	I	Yes
413	1	P35194	UTP20	U3 small nucleolar RNA-associated protein 20	UTP20	3007	288463	4.12403	-1.75396	3	53	54	2	ribosome biogenesis	I	No
550	0	P32787	MG101	Mitochondrial genome maintenance protein MGM101	MGM101	2077	30471	5.4231	-1.72138	3	23	28	2	DNA binding	I	No
249	0	P32558	SPT16	FACT complex subunit SPT16	SPT16	5524	119070	5.00677	-1.68026	3	61	69	2	FACT	I	No
316	0	P40991	NOP2	25S rRNA (cytosine(2870)-C(5))-methyltransferase	NOP2	4206	70168	5.33139	-1.67786	3	40	55	2	rRNA modification	I	No
331	2	Q06205	FKBP4	FK506-binding protein 4	FPR4	1554	43934	5.17893	-1.67494	3	16	24	2		I	No
501	0	P38333	ENP1	Essential nuclear protein 1	ENP1	2375	55217	4.79714	-1.67256	3	25	30	2	ribosome biogenesis	I	No
554	1	P38144	ISW1	ISWI chromatin-remodeling complex ATPase ISW1	ISW1	2072	131534	4.31071	-1.67216	3	23	23	2	ISW1a & ISW1b	I	No
205	0	P42943	TCPH	T-complex protein 1 subunit eta	CCT7	6891	60211	5.71192	-1.66917	3	58	87	2	T-complex	I	No
210	0	P0CX49	RL18A	60S ribosomal protein L18-A	RPL18A	6726	20608	6.56025	-1.66579	3	24	58	2	r-protein	I	No
407	0	P25087	ERG6	Sterol 24-C-methyltransferase	ERG6	3095	43631	5.44851	-1.66302	3	34	41	2		I	No
602	0	P40075	SCS2	Vesicle-associated membrane protein-associated protein SCS2	SCS2	1786	27023	5.80654	-1.6508	3	21	24	2		I	No
149	2	P09440	C1TM	C-1-tetrahydrofolate synthase, mitochondrial	MIS1	3031	106607	5.19057	-1.62857	3	51	54	2		I	No
142	0	P0CX43	RL1A	60S ribosomal protein L1-A	RPL1A	9507	24698	6.90255	-1.62608	3	46	92	2	r-protein	I	No
622	0	Q07896	NOC3	Nucleolar complex-associated protein 3	NOC3	1710	75991	4.4645	-1.61881	3	21	21	2	ribosome biogenesis	I	No
108	0	P05317	RLA0	60S acidic ribosomal protein P0	RPP0	12103	33696	7.22576	-1.60655	3	47	119	2	r-protein	I	No
583	1	P04911	H2A1	Histone H2A.1	HTA1	1894	13981	6.73013	-1.59402	3	16	30	2	histones	I	Yes
76	0	P14126	RL3	60S ribosomal protein L3	RPL3	17840	43844	6.85428	-1.59179	3	91	247	2	r-protein	I	No
294	0	P17423	KHSE	Homoserine kinase	THR1	4607	39144	6.42265	-1.58756	3	36	55	2		I	No
418	0	P10080	SSBP1	Single-stranded nucleic acid-binding protein	SBP1	2984	33026	6.37886	-1.58027	3	32	47	2	mRNA binding	I	No
87	0	P0CX53	RL12A	60S ribosomal protein L12-A	RPL12A	14961	17869	7.1821	-1.56744	3	29	75	2	r-protein	I	No
667	0	P36000	AP1B1	AP-1 complex subunit beta-1	APL2	1552	82615	4.84815	-1.56378	3	28	32	2	Golgi vesicle transport	I	No
816	0	Q03735	NAB6	RNA-binding protein NAB6	NAB6	1177	126687	4.22346	-1.51744	3	13	17	2	mRNA binding	I	No
489	0	P53883	NOP13	Nucleolar protein 13	NOP13	2464	45809	5.22222	-1.51214	3	36	44	2	ribosome biogenesis	I	No
425	1	P53550	DCP2	mRNA-decapping enzyme subunit 2	DCP2	2918	108828	4.74637	-1.4849	3	39	40	2	mRNA processing	I	No
200	0	P39077	TCPG	T-complex protein 1 subunit gamma	CCT3	7133	59404	5.64251	-1.47323	3	68	97	2	T-complex	I	Yes
408	0	P21304	PWP1	Periodic tryptophan protein 1	PWP1	3081	63992	5.54137	-1.47097	3	45	46	2		I	No
928	0	P53011	SEH1	Nucleoporin SEH1	SEH1	946	39554	4.27139	-1.43669	3	11	11	2	mRNA export	I	No
1024	0	P36160	RPF2	Ribosome biogenesis protein RPF2	RPF2	804	39687	5.17568	-1.3962	3	15	19	2	ribosome biogenesis	I	No
831	0	Q12028	AP1G1	AP-1 complex subunit gamma-1	APL4	1145	94079	4.63184	-1.36443	3	18	19	2	Golgi vesicle transport	I	No
890	0	P32892	DRS1	ATP-dependent RNA helicase DRS1	DRS1	1014	84848	4.02735	-1.35788	3	15	15	2	ribosome biogenesis	I	No
666	0	Q04636	POB3	FACT complex subunit POB3	POB3	1560	63126	4.70067	-1.33458	3	14	17	2	FACT	I	No
593	0	P23542	AATC	Aspartate aminotransferase, cytoplasmic	AAT2	1837	46257	4.86548	-1.28763	3	20	25	2	peroxisomal protein	I	No
193	0	P22147	XRN1	5%27-3%27 exoribonuclease 1	XRN1	7296	175692	5.41868	-1.25756	3	77	97	2	RNA processing	I	No
250	0	P39079	TCPZ	T-complex protein 1 subunit zeta	CCT6	5503	60171	5.76195	-1.24127	3	50	66	2	T-complex	I	Yes
538	0	Q02892	NOG1	Nucleolar GTP-binding protein 1	NOG1	2140	74763	5.4592	-1.2067	3	42	45	2		I	No
689	0	P32832	RSC7	Chromatin structure-remodeling complex subunit RSC7	NPL6	1490	49735	4.71664	-1.19477	3	17	17	2	RSC1 & RSC2	I	No
697	0	P25555	GBP2	Single-strand telomeric DNA-binding protein GBP2	GBP2	1468	49041	4.5365	-1.17438	3	16	18	2	telomere length regulation	I	No
177	0	P04456	RL25	60S ribosomal protein L25	RPL25	7584	15748	7.44298	-1.1295	3	30	73	2	r-protein	I	No
1487	0	Q03067	SGF11	SAGA-associated factor 11	SGF11	401	11449	5.20857	-5.55046	2	7	7	2	SAGA	II	No
1611	0	P32504	CBF3A	Centromere DNA-binding protein complex CBF3 subunit A	CBF2	323	112474	3.56904	-5.16829	2	6	7	2	centromere DNA binding	II	No
1364	0	P32805	FZF1	Zinc finger protein FZF1	FZF1	488	34657	4.96245	-4.51586	2	8	9	2	activator	II	No
1834	0	P03874	CBP2	Cytochrome B pre-mRNA-processing protein 2	CBP2	233	74270	3.81807	-4.45569	2	6	6	2	splicing	II	No
2018	0	Q02983	RRN5	RNA polymerase I-specific transcription initiation factor RRN5	RRN5	178	41980	3.92711	-4.22583	2	5	5	2	Pol I UAF	II	No
1165	0	P34111	TFC3	Transcription factor tau 138 kDa subunit	TFC3	657	132426	3.8502	-4.21582	2	12	13	2	Pol III initiation	II	No
1138	0	Q06337	EAF1	Chromatin modification-related protein EAF1	EAF1	682	112832	4.49948	-4.00041	2	10	11	2	histone modification	II	No
903	0	Q04279	SEG1	Eisosome protein SEG1	SEG1	990	105924	4.00682	-3.88899	3	18	19	2		II	No
1886	0	Q12041	MET32	Transcriptional regulator MET32	MET32	216	21790	4.32901	-3.73588	2	4	5	2	activator	II	No
671	1	P06786	TOP2	DNA topoisomerase 2	TOP2	1537	164626	4.38578	-3.72944	3	27	27	2	Topoisomerase II	II	No
619	0	P38164	SEA4	SEH-associated protein 4	SEA4	1715	118873	4.13611	-3.7262	2	13	16	2		II	No
1043	0	Q02939	TFB2	RNA polymerase II transcription factor B subunit 2	TFB2	785	58612	4.35311	-3.68124	2	10	10	2	TFIIH	II	No
1718	0	P52918	MSN5	Protein MSN5	MSN5	275	143338	3.27711	-3.66654	2	8	9	2	tRNA export	II	No
1463	0	P29539	RIF1	Telomere length regulator protein RIF1	RIF1	419	218878	3.30416	-3.66623	2	8	8	2	telomere length regulation	II	No
2054	0	P25270	MRM1	rRNA methyltransferase 1, mitochondrial	MRM1	167	46586	3.83076	-3.60372	2	4	4	2	rRNA modification	II	No
1578	0	Q01919	KIN4	Serine/threonine-protein kinase KIN4	KIN4	341	90318	3.7864	-3.5748	2	5	5	2	kinase	II	No
1217	0	O13329	FOB1	DNA replication fork-blocking protein FOB1	FOB1	606	65791	4.4115	-3.51058	2	7	10	2	DNA binding	II	Yes
1041	0	Q00578	RAD25	DNA repair helicase RAD25	SSL2	786	95851	4.22784	-3.5015	2	15	15	2	TFIIH	II	No
1428	0	P38798	NMD2	Nonsense-mediated mRNA decay protein 2	NMD2	445	126954	3.73884	-3.43991	2	12	12	2	nonsense-mediated decay	II	No
468	0	P22139	RPAB5	DNA-directed RNA polymerases I, II, and III subunit RPABC5	RPB10	2607	8500	7.22679	-3.40306	2	8	18	2	Pol I & Pol II & Pol III	II	No
1411	1	P48231	TCB2	Tricalbin-2	TCB2	460	132883	3.86141	-3.30256	2	8	8	2		II	No
1289	0	P53892	IBD2	Protein IBD2	IBD2	547	40219	4.52944	-3.28758	3	7	7	2		II	No
2091	0	Q6WNK7	SUS1	Transcription and mRNA export factor SUS1	SUS1	157	11078	5.16687	-3.26351	2	5	6	2	SAGA	II	Yes
1408	0	P49955	SF3B1	U2 snRNP component HSH155	HSH155	463	110642	3.63548	-3.2614	2	7	7	2	splicing	II	No
686	0	P39986	ATC6	Manganese-transporting ATPase 1	SPF1	1498	135924	4.22014	-3.21832	3	23	29	2		II	No
699	0	P36100	T2EA	Transcription initiation factor IIE subunit alpha	TFA1	1466	54937	5.32128	-3.18329	2	11	12	2	TFIIE	II	No
1141	0	Q04087	LRS4	Monopolin complex subunit LRS4	LRS4	680	39387	4.23075	-3.06869	3	11	11	2	DNA binding	II	No
1187	0	P40094	COG3	Conserved oligomeric Golgi complex subunit 3	COG3	632	93057	3.66807	-3.05719	2	8	8	2	Golgi vesicle transport	II	Yes
2064	0	P11747	TAF13	Transcription initiation factor TFIID subunit 13	TAF13	165	19235	4.71479	-3.02675	2	4	4	2	TFIID	II	Yes
1080	0	P40340	TBP7	Tat-binding homolog 7	YTA7	745	157767	3.8466	-3.02518	2	11	11	2	transcription regulation	II	No
1678	0	P38691	KSP1	Serine/threonine-protein kinase KSP1	KSP1	291	117351	4.0761	-2.99776	2	4	5	2	kinase	II	No
554	2	Q08773	ISW2	ISWI chromatin-remodeling complex ATPase ISW2	ISW2	520	130589	3.67216	-2.95661	2	8	8	2	ISW2	II	No
1579	0	P06701	SIR3	Regulatory protein SIR3	SIR3	341	111690	3.98343	-2.95076	2	6	6	2	transcription regulation	II	No
1263	0	P40468	TAO3	Cell morphogenesis protein PAG1	TAO3	564	271398	3.11093	-2.9468	3	14	14	2		II	No
1653	0	Q12462	PEX11	Peroxisomal membrane protein PMP27	PEX11	302	27029	4.17726	-2.94189	2	4	4	2	peroxisomal protein	II	No
1067	0	P40507	AIR1	Protein AIR1	AIR1	756	42517	4.39143	-2.90583	2	8	8	2	TRAMP complex (poly-A)	II	No
941	0	P46675	STU2	Protein STU2	STU2	931	101198	4.30951	-2.88138	2	16	18	2	spindle	II	No
2017	0	P32843	YME2	Mitochondrial escape protein 2	YME2	178	96857	3.08499	-2.87607	2	4	4	2		II	No
1375	0	Q07442	BDF2	Bromodomain-containing factor 2	BDF2	481	72639	4.21189	-2.85797	2	9	9	2	transcription regulation	II	No
1933	0	P53224	ORM1	Protein ORM1	ORM1	202	25286	4.29285	-2.84176	2	5	5	2		II	No
1183	0	Q04632	COG8	Conserved oligomeric Golgi complex subunit 8	COG8	635	70128	4.52882	-2.83115	2	9	10	2		II	No
1429	0	P38988	GGC1	Mitochondrial GTP/GDP carrier protein 1	GGC1	444	33252	3.9461	-2.82971	2	9	10	2		II	No
1191	0	P38198	STU1	Protein STU1	STU1	628	174866	3.69369	-2.78226	3	11	14	2		II	No
740	0	P17629	HPR1	THO complex subunit HPR1	HPR1	1318	88173	4.16222	-2.76403	2	12	12	2	mRNA export	II	No
1467	0	P37366	CCL1	Cyclin CCL1	CCL1	416	45467	4.526	-2.74767	2	6	6	2	TFIIH	II	No
1316	0	P47061	VPS53	Vacuolar protein sorting-associated protein 53	VPS53	525	95788	3.62941	-2.72717	2	9	9	2	Golgi vesicle transport	II	No
1304	0	P38904	SPP41	Protein SPP41	SPP41	536	161671	3.72289	-2.68939	2	9	11	2	transcription regulation	II	No
718	0	P16603	NCPR	NADPH--cytochrome P450 reductase	NCP1	1391	76952	4.73804	-2.67667	2	13	17	2		II	No
1791	0	P05375	PEM2	Phosphatidyl-N-methylethanolamine N-methyltransferase	OPI3	245	23363	4.77188	-2.66892	2	4	4	2		II	No
1246	0	P31382	PMT2	Dolichyl-phosphate-mannose--protein mannosyltransferase 2	PMT2	581	87441	4.22455	-2.65014	2	9	12	2		II	No
254	1	P19524	MYO2	Myosin-2	MYO2	5417	181366	5.1977	-2.64227	3	54	63	2		II	No
1269	0	P30822	XPO1	Exportin-1	CRM1	559	124709	3.65287	-2.63979	2	8	8	2	mRNA export	II	No
1222	0	P46676	SUM1	Suppressor of mar1-1 protein	SUM1	601	118300	3.92783	-2.62135	2	8	8	2	transcription regulation	II	No
1281	0	P38692	KIC1	Serine/threonine-protein kinase KIC1	KIC1	551	117446	4.21086	-2.61216	2	7	7	2	kinase	II	No
1841	0	Q05567	SGPL	Sphingosine-1-phosphate lyase	DPL1	230	66037	3.41682	-2.56876	2	4	4	2		II	No
1130	0	P22035	BAS1	Myb-like DNA-binding protein BAS1	BAS1	689	89721	4.0346	-2.56757	3	10	10	2	activator	II	No
952	0	P14906	SEC63	Protein translocation protein SEC63	SEC63	907	75697	4.24743	-2.52792	2	11	12	2		II	No
1207	0	P25574	EMC1	ER membrane protein complex subunit 1	EMC1	613	87469	4.15263	-2.52406	2	6	7	2		II	No
841	0	P54837	TMEDA	Endoplasmic reticulum vesicle protein 25	ERV25	1116	24206	5.62914	-2.46592	2	10	12	2	Golgi vesicle transport	II	No
2097	0	Q12454	OCA6	Putative tyrosine-protein phosphatase OCA6	OCA6	156	26350	4.01065	-2.45854	2	4	4	2		II	No
670	0	P04051	RPC1	DNA-directed RNA polymerase III subunit RPC1	RPO31	1548	163567	4.07696	-2.45418	2	22	25	2	Pol III	II	No
937	0	P17442	PHO81	Phosphate system positive regulatory protein PHO81	PHO81	939	134687	4.30856	-2.44896	3	13	14	2		II	No
1117	0	P38295	MCFS2	Medium-chain fatty acid ethyl ester synthase/esterase 2	EHT1	707	51508	4.64501	-2.38829	2	8	16	2		II	No
1500	0	P33302	PDR5	Pleiotropic ABC efflux transporter of multiple drugs	PDR5	392	171925	3.41827	-2.37015	2	6	8	2		II	No
771	0	P32333	MOT1	TATA-binding protein-associated factor MOT1	MOT1	1262	210757	3.64293	-2.35085	3	17	20	2	Mot1	II	No
1161	0	P47112	CDT1	Cell division cycle protein CDT1	TAH11	658	68761	3.9083	-2.33596	2	4	5	2	replication-related	II	No
1566	0	P32915	SC61A	Protein transport protein SEC61	SEC61	350	53074	4.89998	-2.31434	2	7	8	2		II	No
1724	0	P32353	ERG3	C-5 sterol desaturase	ERG3	273	42931	4.54035	-2.30617	2	7	7	2		II	No
1177	0	P25298	RNA14	mRNA 3%27-end-processing protein RNA14	RNA14	640	80366	4.14086	-2.29501	2	13	13	2	mRNA processing	II	No
946	0	P36161	NU133	Nucleoporin NUP133	NUP133	916	134092	3.8688	-2.28837	2	8	8	2	mRNA export	II	No
1698	0	Q12029	FSF1	Probable mitochondrial transport protein FSF1	FSF1	283	35506	4.05671	-2.28043	2	6	6	2		II	No
700	0	P32368	SAC1	Phosphoinositide phosphatase SAC1	SAC1	1463	71308	4.67643	-2.27249	3	18	21	2		II	No
1009	0	P22214	SEC22	Protein transport protein SEC22	SEC22	829	25156	5.62168	-2.25478	2	9	11	2	Golgi vesicle transport	II	No
1736	0	P20134	SFL1	Flocculation suppression protein	SFL1	269	83464	4.09033	-2.18135	2	5	5	2	transcription regulation	II	Yes
531	2	P22276	RPC2	DNA-directed RNA polymerase III subunit RPC2	RET1	847	130457	4.20968	-2.16947	2	13	19	2	Pol III	II	No
744	0	Q07844	RIX7	Ribosome biogenesis ATPase RIX7	RIX7	1309	93524	4.39131	-2.1559	3	20	23	2	ribosome biogenesis	II	No
693	0	P32480	HIR2	Protein HIR2	HIR2	1473	99124	4.20497	-2.1385	3	15	16	2	HIR complex (transcriptional silencing)	II	No
1509	0	P47154	STE24	CAAX prenyl protease 1	STE24	387	52461	4.23655	-2.10755	2	5	5	2		II	No
905	0	Q03124	RSC9	Chromatin structure-remodeling complex subunit RSC9	RSC9	987	65689	4.24075	-2.10695	2	8	8	2	RSC1 & RSC2	II	No
1328	0	Q08831	VTS1	Protein VTS1	VTS1	516	57578	4.79045	-2.07939	2	6	7	2	mRNA binding	II	No
1501	0	P35723	YET1	Endoplasmic reticulum transmembrane protein 1	YET1	391	23559	4.6375	-2.04982	2	5	5	2		II	No
445	1	P25655	NOT1	General negative regulator of transcription subunit 1	CDC39	2778	240870	4.51312	-2.04364	3	34	41	2	transcription regulation	II	Yes
395	0	P28000	RPAC2	DNA-directed RNA polymerases I and III subunit RPAC2	RPC19	3284	16255	6.66655	-2.01027	3	19	29	2	Pol I & Pol III	II	No
662	1	P32454	APE2	Aminopeptidase 2, mitochondrial	APE2	1578	108086	3.93304	-1.99875	2	20	21	2		II	No
1326	0	P38856	AP18A	Clathrin coat assembly protein AP180A	YAP1801	516	71673	5.0559	-1.98424	3	10	11	2		II	No
1338	0	Q05934	VID22	Vacuolar import and degradation protein 22	VID22	509	102949	4.13379	-1.97828	2	10	10	2		II	No
276	0	P09436	SYIC	Isoleucine--tRNA ligase, cytoplasmic	ILS1	4974	123419	4.72416	-1.96941	3	48	58	2		II	No
808	0	P25847	MSH2	DNA mismatch repair protein MSH2	MSH2	1193	109557	3.86763	-1.9087	2	7	7	2	DNA repair	II	No
595	1	P38041	BOB1	Protein BOB1	BOI1	1833	109457	4.19363	-1.9063	3	21	27	2		II	No
1691	0	Q06214	JIP5	WD repeat-containing protein JIP5	JIP5	285	55857	4.42188	-1.90278	2	6	6	2	ribosome biogenesis	II	No
42	0	P05030	PMA1	Plasma membrane ATPase 1	PMA1	29567	100069	6.22733	-1.89468	3	85	410	2	ATPase	II	No
1456	0	Q99297	ODC2	Mitochondrial 2-oxodicarboxylate carrier 2	ODC2	427	34270	4.35043	-1.86965	2	6	6	2		II	No
1358	0	P33767	OSTB	Dolichyl-diphosphooligosaccharide--protein glycosyltransferase subunit WBP1	WBP1	493	49589	4.64199	-1.85994	2	7	7	2		II	No
915	0	P34077	NIC96	Nucleoporin NIC96	NIC96	968	96399	3.91285	-1.85334	3	10	11	2	mRNA export	II	No
1074	0	P15424	MS116	ATP-dependent RNA helicase MSS116, mitochondrial	MSS116	750	76621	4.34125	-1.85331	3	19	23	2	DNA/RNA helicase	II	No
536	0	P25644	PAT1	DNA topoisomerase 2-associated protein PAT1	PAT1	2144	88456	5.23122	-1.84504	3	33	36	2	RNA binding	II	No
373	0	P23254	TKT1	Transketolase 1	TKL1	3490	73874	5.37771	-1.83174	3	44	63	2		II	No
1831	0	P22149	AFT1	Iron-regulated transcriptional activator AFT1	AFT1	235	78091	3.9952	-1.82384	2	4	5	2	transcription regulation	II	Yes
1303	0	Q12339	UTP23	rRNA-processing protein UTP23	UTP23	538	29068	4.08108	-1.80413	3	8	8	2	ribosome biogenesis	II	No
1083	0	P50106	RPA14	DNA-directed RNA polymerase I subunit RPA14	RPA14	744	14576	6.66064	-1.80141	2	9	12	2	Pol I	II	No
706	0	P25588	MRC1	Mediator of replication checkpoint protein 1	MRC1	1442	124308	4.03468	-1.79369	3	13	13	2	replication-related	II	No
1124	0	P32476	ERG1	Squalene monooxygenase	ERG1	699	55490	3.79916	-1.78733	3	11	12	2		II	No
1353	0	P40466	FKH1	Fork head protein homolog 1	FKH1	498	53685	4.55648	-1.74368	2	6	6	2	transcription regulation	II	No
1294	0	P29366	BEM1	Bud emergence protein 1	BEM1	544	61795	4.23502	-1.70964	2	6	6	2		II	Yes
1251	0	P38130	KTR3	Probable mannosyltransferase KTR3	KTR3	575	47851	4.75898	-1.67113	2	8	8	2		II	No
669	0	P43555	EMP47	Protein EMP47	EMP47	1548	50413	5.11931	-1.66333	3	23	26	2	Golgi vesicle transport	II	No
1628	0	P25604	STP22	Suppressor protein STP22 of temperature-sensitive alpha-factor receptor and arginine permease	STP22	317	43417	4.82081	-1.65113	2	5	5	2		II	No
1415	0	P15565-2	TRM1	Isoform 2 of tRNA (guanine(26)-N(2))-dimethyltransferase, mitochondrial	TRM1	453	62772	4.37297	-1.63742	3	9	9	2	rRNA & tRNA modification	II	No
789	0	P38903	2A5D	Serine/threonine-protein phosphatase 2A 56 kDa regulatory subunit delta isoform	RTS1	1227	85738	3.98751	-1.62265	3	9	11	2		II	No
777	0	Q04175	SXM1	Importin beta SMX1	SXM1	1254	108963	4.54389	-1.61247	3	21	23	2	Importins	II	No
583	2	Q12692	H2AZ	Histone H2A.Z	HTZ1	1089	14274	6.24497	-1.59414	3	9	15	2	histones	II	No
986	0	Q03280	TOM1	E3 ubiquitin-protein ligase TOM1	TOM1	861	376002	3.03244	-1.5836	2	9	9	2	E3 ligase	II	No
680	0	P00498	HIS1	ATP phosphoribosyltransferase	HIS1	1517	32531	4.86357	-1.58317	3	26	29	2		II	No
1513	0	P40856	SA185	SIT4-associating protein SAP185	SAP185	385	121897	3.65468	-1.57133	2	5	5	2		II	No
913	0	Q12432	EAF3	Chromatin modification-related protein EAF3	EAF3	971	45517	4.72639	-1.56995	3	17	17	2	histone modification	II	No
445	2	Q07807	PUF3	mRNA-binding protein PUF3	PUF3	1349	98178	4.67501	-1.55761	3	22	26	2	mRNA binding	II	No
1153	0	P53741	BRE5	UBP3-associated protein BRE5	BRE5	664	57810	4.52479	-1.54582	2	9	11	2	Golgi vesicle transport	II	No
1011	0	P38787	PANE	2-dehydropantoate 2-reductase	PAN5	826	43307	4.20781	-1.52571	3	11	11	2		II	No
291	0	P08566	ARO1	Pentafunctional AROM polypeptide	ARO1	4687	175956	4.85222	-1.52284	3	58	69	2		II	No
1211	0	P46985	MNN11	Probable alpha-1,6-mannosyltransferase MNN11	MNN11	612	48000	4.68766	-1.50892	2	11	12	2		II	No
1277	0	P23644	TOM40	Mitochondrial import receptor subunit TOM40	TOM40	555	42240	4.55356	-1.5025	2	5	6	2		II	No
1010	0	P53330	RT102	Regulator of Ty1 transposition protein 102	RTT102	827	17841	5.68323	-1.49958	2	10	11	2	RSC1 & RSC2	II	No
862	1	P40059	DOT6	Transcriptional regulatory protein DOT6	DOT6	1073	73232	4.75568	-1.49901	3	18	19	2	histone modification	II	No
880	0	P38261	EXO84	Exocyst complex component EXO84	EXO84	1037	85827	4.35022	-1.49694	2	9	9	2	Golgi vesicle transport	II	No
182	1	P21576	VPS1	Vacuolar protein sorting-associated protein 1	VPS1	7485	78802	5.86309	-1.49637	3	87	107	2	peroxisomal protein	II	No
1105	0	P38883	RIX1	Pre-rRNA-processing protein RIX1	RIX1	720	87198	4.19209	-1.46437	3	9	9	2	ribosome biogenesis	II	Yes
729	0	P34761	WHI3	Protein WHI3	WHI3	1359	71438	5.2308	-1.4619	3	19	24	2	mRNA binding	II	No
212	2	P53115	INO80	Putative DNA helicase INO80	INO80	952	171863	3.70147	-1.4571	3	9	10	2	INO80	II	No
591	1	Q01329	PTA1	Pre-tRNA-processing protein PTA1	PTA1	1844	88646	4.61455	-1.45285	3	29	31	2	tRNA processing	II	No
639	0	P38629	RFC3	Replication factor C subunit 3	RFC3	1637	38465	4.86958	-1.45272	3	12	13	2	replication-related	II	No
126	0	P30771	NAM7	ATP-dependent helicase NAM7	NAM7	10273	110445	5.76182	-1.45018	3	82	109	2	DNA/RNA helicase	II	No
817	0	P38153	AP3M	AP-3 complex subunit mu	APM3	1176	55202	4.86201	-1.44774	3	15	15	2	Golgi vesicle transport	II	No
599	0	Q99207	NOP14	Nucleolar complex protein 14	NOP14	1801	94415	4.85502	-1.44676	3	28	32	2	ribosome biogenesis	II	No
331	1	P38911	FKBP3	FK506-binding nuclear protein	FPR3	4022	46525	6.01829	-1.43634	3	21	52	2		II	No
225	1	P05748	RL15A	60S ribosomal protein L15-A	RPL15A	6062	24464	6.8697	-1.43178	3	35	94	2	r-protein	II	No
201	0	P12612	TCPA	T-complex protein 1 subunit alpha	TCP1	7087	60899	5.95389	-1.42047	3	68	104	2	T-complex	II	Yes
1063	0	P47017	LSM1	Sm-like protein LSm1	LSM1	760	20351	4.67792	-1.41427	2	8	8	2	mRNA processing	II	No
266	0	P02294	H2B2	Histone H2B.2	HTB2	5088	14229	7.0026	-1.40373	3	26	65	2	histones	II	No
787	0	P36775	LONM	Lon protease homolog, mitochondrial	PIM1	1228	127432	4.19652	-1.40293	3	18	18	2		II	No
1000	1	Q12453	CEX1	Cytoplasmic export protein 1	CEX1	843	85229	3.5902	-1.38087	3	9	9	2	ribosome biogenesis	II	No
81	0	P48415	SEC16	COPII coat assembly protein SEC16	SEC16	16671	241719	5.99824	-1.36958	3	192	251	2	Golgi vesicle transport	II	No
382	0	P31116	DHOM	Homoserine dehydrogenase	HOM6	3418	38478	5.6681	-1.36925	3	34	62	2		II	No
364	0	P21264	PUR6	Phosphoribosylaminoimidazole carboxylase	ADE2	3615	62813	5.30931	-1.36489	3	42	47	2		II	No
354	1	P04807	HXKB	Hexokinase-2	HXK2	3754	54136	5.56917	-1.35446	3	39	49	2		II	No
864	0	P39008	POP2	Poly(A) ribonuclease POP2	POP2	1069	49708	4.84988	-1.33391	3	11	16	2	transcription regulation	II	No
208	0	P28834	IDH1	Isocitrate dehydrogenase [NAD] subunit 1, mitochondrial	IDH1	6834	39300	6.70227	-1.33113	3	48	71	2		II	No
225	2	P54780	RL15B	60S ribosomal protein L15-B	RPL15B	5331	24464	6.79895	-1.32716	3	29	78	2	r-protein	II	No
153	0	Q01080	RPA49	DNA-directed RNA polymerase I subunit RPA49	RPA49	8568	46679	6.61488	-1.30033	3	73	105	2	Pol I	II	No
975	0	P38069	MNN2	Alpha-1,2-mannosyltransferase MNN2	MNN2	877	68130	4.28608	-1.2774	3	10	11	2		II	No
231	0	P39078	TCPD	T-complex protein 1 subunit delta	CCT4	5949	57967	5.8709	-1.2648	3	46	81	2	T-complex	II	No
262	1	P15019	TAL1	Transaldolase	TAL1	5242	37127	5.45792	-1.26429	3	43	62	2		II	No
355	0	P37838	NOP4	Nucleolar protein 4	NOP4	3743	78119	5.15409	-1.2568	3	56	66	2	ribosome biogenesis	II	No
296	0	P32563	VPH1	V-type proton ATPase subunit a, vacuolar isoform	VPH1	4462	95866	4.7488	-1.25483	3	36	54	2	ATPase	II	No
1046	0	P32367	TFC1	Transcription factor tau 95 kDa subunit	TFC1	785	73678	4.0449	-1.25393	3	9	9	2	Pol III initiation	II	No
780	0	P32461	DPH2	Diphthamide biosynthesis protein 2	DPH2	1251	60194	4.87518	-1.24119	2	9	10	2		II	No
586	0	P40348	RFC2	Replication factor C subunit 2	RFC2	1853	40002	4.78336	-1.23617	3	19	21	2	replication-related	II	No
159	2	P38754	RL14B	60S ribosomal protein L14-B	RPL14B	8232	15201	6.86969	-1.23181	3	37	75	2	r-protein	II	No
159	1	P36105	RL14A	60S ribosomal protein L14-A	RPL14A	8343	15215	6.87459	-1.19781	3	37	77	2	r-protein	II	No
268	0	P20449	DBP5	ATP-dependent RNA helicase DBP5	DBP5	5043	54011	5.45813	-1.19323	3	59	67	2		II	No
895	0	P32523	PRP19	Pre-mRNA-processing factor 19	PRP19	1005	57048	4.79221	-1.18557	3	15	16	2	mRNA processing	II	No
122	0	P40069	IMB4	Importin subunit beta-4	KAP123	10701	123038	5.95236	-1.182	3	82	127	2	Importins	II	No
695	0	P40157	VID27	Vacuolar import and degradation protein 27	VID27	1469	89190	4.53804	-1.18134	3	18	18	2		II	No
589	0	P08536	MET3	Sulfate adenylyltransferase	MET3	1848	57746	5.44147	-1.17801	3	22	24	2		II	No
321	0	Q12159	YRA1	RNA annealing protein YRA1	YRA1	4158	24940	6.37693	-1.17676	3	38	54	2	mRNA binding	II	No
283	1	P12688	YPK1	Serine/threonine-protein kinase YPK1	YPK1	4778	76717	5.74698	-1.12404	3	54	66	2		II	No
238	1	P00890	CISY1	Citrate synthase, mitochondrial	CIT1	5777	53384	6.07115	-1.06912	3	54	68	2		II	No
876	0	P43586	LOC1	60S ribosomal subunit assembly/export protein LOC1	LOC1	1043	23576	5.08878	-1.06737	3	6	8	2	ribosome biogenesis	II	No
1202	0	P22224	SEC15	Exocyst complex component SEC15	SEC15	616	105397	4.66398	-4.75767	2	8	9	2	Golgi vesicle transport	III	No
2100	0	P25560	RER1	Protein RER1	RER1	155	22369	5.37619	-3.87843	2	5	6	2	Golgi vesicle transport	III	No
1609	1	P39678	MBP1	Transcription factor MBP1	MBP1	324	93907	3.94355	-3.49594	2	6	8	2	MCB-binding factor	III	No
2071	0	P53038	TEL2	Telomere length regulation protein TEL2	TEL2	164	79036	3.42112	-3.37799	2	4	4	2	telomere length regulation	III	No
1508	0	P53935	NST1	Stress response protein NST1	NST1	387	141826	3.95045	-3.05168	2	9	9	2	splicing	III	No
983	0	Q02805	ROD1	Protein ROD1	ROD1	863	92578	4.61709	-2.75078	3	15	15	2		III	No
802	2	P37304	PAM1	Protein PAM1	PAM1	609	93100	4.3667	-2.65821	2	8	9	2		III	No
862	2	P34219	TOD6	Transcriptional regulatory protein TOD6	TOD6	305	59361	3.44418	-2.64845	2	5	5	2	histone modification	III	No
1422	0	P29056	TF3B	Transcription factor IIIB 70 kDa subunit	BRF1	450	67378	3.80262	-2.62863	2	5	5	2	Pol III initiation	III	No
2576	0	P40546	FAF1	Protein FAF1	FAF1	77	38866	3.8239	-2.48846	2	4	4	2	ribosome biogenesis	III	No
855	0	Q02457	TBF1	Protein TBF1	TBF1	1090	63127	4.60809	-2.43908	2	11	12	2	telomere length regulation	III	No
1020	0	P36139	PET10	Protein PET10	PET10	811	31227	4.4166	-2.42525	3	8	11	2		III	No
1006	1	Q03290	TFB3	RNA polymerase II transcription factor B subunit 3	TFB3	834	38560	4.93779	-2.41887	2	8	9	2	TFIIH	III	No
1215	0	Q05359	ERP1	Protein ERP1	ERP1	609	24993	5.09916	-2.39536	2	6	9	2	Golgi vesicle transport	III	No
1388	0	Q12034	SLF1	Protein SLF1	SLF1	474	50912	4.18653	-2.29769	2	5	5	2	RNA binding	III	No
662	2	P37898	AAP1	Alanine/arginine aminopeptidase	AAP1	339	97830	3.52435	-2.26284	2	8	9	2		III	No
1800	0	Q02630	NU116	Nucleoporin NUP116/NSP116	NUP116	242	116392	3.58388	-2.2557	2	5	5	2	mRNA export	III	No
2134	0	Q06708	VAC14	Vacuole morphology and inheritance protein 14	VAC14	148	100451	3.56943	-2.21724	2	4	4	2		III	No
1510	0	P40480	HOS4	Protein HOS4	HOS4	387	123595	4.14173	-2.20998	3	7	8	2	histone modification	III	No
1478	1	P32600	TOR2	Serine/threonine-protein kinase TOR2	TOR2	407	283157	3.21875	-2.19079	2	10	10	2	TOR complex 1	III	No
1507	0	P36152	DRE2	Fe-S cluster assembly protein DRE2	DRE2	387	39031	4.65493	-2.0773	2	4	4	2		III	No
1149	1	P47135	JSN1	Protein JSN1	JSN1	670	120756	4.2777	-2.02372	3	8	9	2	mRNA binding	III	No
1449	0	P15365	DAL5	Allantoate permease	DAL5	435	61267	3.95834	-2.02259	3	6	6	2		III	No
1021	0	P43579	IES1	Ino eighty subunit 1	IES1	810	78932	3.88877	-1.93254	2	7	7	2	INO80	III	No
1312	0	Q02979	GDE1	Glycerophosphodiester phosphodiesterase GDE1	GDE1	529	138726	4.15258	-1.89711	2	4	4	2		III	No
757	0	Q06132	SGD1	Suppressor of glycerol defect protein 1	SGD1	1285	103074	3.86578	-1.88667	3	19	20	2	RNA binding	III	No
991	0	P41832	BNI1	Protein BNI1	BNI1	856	220107	3.45878	-1.88057	3	9	10	2		III	No
1186	0	P53107	YRB30	Ran-specific GTPase-activating protein 30	YRB30	633	50266	4.04107	-1.86708	2	9	9	2		III	No
1028	1	P43585	VTC2	Vacuolar transporter chaperone 2	VTC2	802	95439	4.53377	-1.86059	2	17	18	2		III	No
2179	0	P24583	KPC1	Protein kinase C-like 1	PKC1	138	132763	2.91335	-1.745	2	5	5	2	kinase	III	No
2007	0	Q12223	RAD59	DNA repair protein RAD59	RAD59	182	26785	4.59296	-1.70333	2	4	4	2	DNA binding	III	No
1390	0	Q02206	RSC4	Chromatin structure-remodeling complex subunit RSC4	RSC4	474	72417	3.88853	-1.69545	2	6	6	2	RSC1 & RSC2	III	No
677	0	P39523	YM11	Uncharacterized protein YMR124W	YMR124W	1525	105849	4.51546	-1.66915	3	15	16	2		III	No
1119	0	P08004	CHS1	Chitin synthase 1	CHS1	705	130701	4.26101	-1.61399	2	13	14	2		III	No
758	2	P32465	HXT1	Low-affinity glucose transporter HXT1	HXT1	579	64246	4.1754	-1.58606	2	6	7	2		III	No
1088	0	P32794	AFG2	ATPase family gene 2 protein	AFG2	739	85094	3.58341	-1.54997	3	9	9	2		III	No
1255	0	P25632	RSC6	Chromatin structure-remodeling complex protein RSC6	RSC6	571	54189	4.08177	-1.54605	2	6	7	2	RSC1 & RSC2	III	No
1252	1	Q04779	RCO1	Transcriptional regulatory protein RCO1	RCO1	282	79643	3.56227	-1.53573	2	5	5	2	histone modification	III	No
1542	0	Q04233	GIS4	Protein GIS4	GIS4	364	87258	3.95752	-1.52441	2	6	6	2		III	No
1372	0	P47064	AP3S	AP-3 complex subunit sigma	APS3	484	22038	5.05801	-1.51901	2	6	7	2	Golgi vesicle transport	III	No
1094	0	P07213	TOM70	Mitochondrial import receptor subunit TOM70	TOM70	733	70251	3.98189	-1.51361	2	8	10	2		III	No
1580	0	P38339	RGD1	RHO GTPase-activating protein RGD1	RGD1	340	74857	4.67354	-1.50612	2	7	7	2		III	No
921	0	P53063	DXO	Decapping nuclease RAI1	RAI1	958	44881	4.0464	-1.48237	3	9	9	2	mRNA processing	III	No
1380	0	P13298	PYRE	Orotate phosphoribosyltransferase 1	URA5	479	24763	4.49065	-1.47938	3	8	9	2		III	No
1169	0	Q08951	AP3D	AP-3 complex subunit delta	APL5	651	107541	4.14969	-1.44112	3	8	12	2	Golgi vesicle transport	III	No
1239	0	Q12018	CDC53	Cell division control protein 53	CDC53	588	94227	3.9022	-1.39253	2	8	8	2		III	No
1122	0	P21951	DPOE	DNA polymerase epsilon catalytic subunit A	POL2	703	257390	3.48375	-1.39087	3	12	13	2	replication-related	III	No
1201	0	P52488	UBA2	Ubiquitin-activating enzyme E1-like	UBA2	616	71842	3.80974	-1.37856	2	8	8	2	SUMO-related	III	No
1307	0	P40961	PHB1	Prohibitin-1	PHB1	534	31408	3.72226	-1.34663	2	4	6	2		III	No
1301	0	Q06287	NEP1	Ribosomal RNA small subunit methyltransferase NEP1	EMG1	538	28220	5.81256	-1.31091	2	7	8	2	rRNA modification	III	No
785	0	Q07878	VPS13	Vacuolar protein sorting-associated protein 13	VPS13	1233	358822	3.65695	-1.2463	3	17	18	2		III	No
907	0	P40477	NU159	Nucleoporin NUP159	NUP159	983	159153	4.2084	-1.24	3	12	12	2	mRNA export	III	No
638	0	Q01852	TIM44	Mitochondrial import inner membrane translocase subunit TIM44	TIM44	1640	48881	4.35818	-1.2389	3	15	16	2		III	No
825	0	P22213	SLY1	Protein SLY1	SLY1	1156	74746	4.49105	-1.21795	2	11	11	2	Golgi vesicle transport	III	No
223	0	P39692	MET10	Sulfite reductase [NADPH] flavoprotein component	MET10	6197	114872	5.41847	-1.21315	3	59	79	2		III	No
134	1	P0C2H6	RL27A	60S ribosomal protein L27-A	RPL27A	9878	15522	7.32644	-1.15595	3	26	86	2	r-protein	III	No
995	0	P12754	EI2BD	Translation initiation factor eIF-2B subunit delta	GCD2	850	71037	4.56455	-1.12065	3	12	13	2	translation-related	III	No
727	0	Q08965	BMS1	Ribosome biogenesis protein BMS1	BMS1	1359	135829	4.36338	-1.10779	3	14	14	2	ribosome biogenesis	III	No
951	0	P38166	SFT2	Protein transport protein SFT2	SFT2	909	24543	4.96213	-1.1047	2	5	6	2		III	No
533	0	P22579	SIN3	Transcriptional regulatory protein SIN3	SIN3	2159	175244	4.29439	-1.09997	3	25	29	2	histone modification	III	No
861	2	P29469	MCM2	DNA replication licensing factor MCM2	MCM2	799	99232	4.06362	-1.06774	2	7	7	2	replication-related	III	No
803	1	P01120	RAS2	Ras-like protein 2	RAS2	1201	34798	4.47502	-1.06716	3	11	13	2		III	No
119	0	P38720	6PGD1	6-phosphogluconate dehydrogenase, decarboxylating 1	GND1	10835	53908	6.05553	-1.05394	3	75	140	2		III	No
577	2	P47912	LCF4	Long-chain-fatty-acid--CoA ligase 4	FAA4	1370	77902	4.51974	-1.03314	3	17	22	2		III	No
1162	0	P40070	LSM4	U6 snRNA-associated Sm-like protein LSm4	LSM4	658	21263	5.40436	-1.02731	2	7	7	2	RNA processing	III	No
784	0	Q06224	YSH1	Endoribonuclease YSH1	YSH1	1236	88188	4.22383	-1.02602	3	16	18	2	mRNA processing	III	No
1143	0	P47037	SMC3	Structural maintenance of chromosomes protein 3	SMC3	679	141421	4.36889	-1.0005	2	11	11	2	replication-related	III	No
788	0	P38255	RXT2	Transcriptional regulatory protein RXT2	RXT2	1228	48600	4.88734	-0.984099	3	13	14	2	histone modification	III	No
959	0	P45818	ROK1	ATP-dependent RNA helicase ROK1	ROK1	902	64126	4.33823	-0.982413	3	14	14	2		III	No
920	0	Q06523	YP148	Uncharacterized protein YPR148C	YPR148C	961	49534	4.73922	-0.966019	3	13	14	2		III	No
1135	0	Q08925	MRN1	RNA-binding protein MRN1	MRN1	683	69134	4.60233	-0.934348	2	6	8	2	mRNA processing	III	No
1603	0	P53899	CUZ1	CDC48-associated ubiquitin-like/zinc finger protein 1	CUZ1	326	31953	5.77233	2.7191	2	6	6	2		III	No
940	1	Q06488	RSC2	Chromatin structure-remodeling complex subunit RSC2	RSC2	934	102521	4.1967	-2.71736	3	20	21	0		unspecific	No
1167	0	P23641	MPCP	Mitochondrial phosphate carrier protein	MIR1	654	32962	4.98138	-2.48143	2	6	6	0		unspecific	No
1140	0	P21192	ACE2	Metallothionein expression activator	ACE2	681	87037	3.7108	-2.40093	2	7	7	0		unspecific	No
1260	0	P36048	SN114	Pre-mRNA-splicing factor SNU114	SNU114	567	114482	3.83918	-2.30253	2	7	8	0		unspecific	No
1878	0	Q12224	RLM1	Transcription factor RLM1	RLM1	218	73496	4.79155	-2.26808	2	5	6	0		unspecific	No
806	0	P53959	COG6	Conserved oligomeric Golgi complex subunit 6	COG6	1198	97200	4.14066	-2.01045	2	5	5	0		unspecific	No
1325	0	P53858	BNI4	Protein BNI4	BNI4	517	100699	4.02835	-1.99008	2	7	7	0		unspecific	No
1948	0	P38234	RFS1	Protein RFS1	RFS1	199	23078	4.61596	-1.95756	2	5	5	0		unspecific	No
1137	0	P38736	GOSR1	Golgi SNAP receptor complex member 1	GOS1	682	25493	4.58763	-1.885	2	5	5	0		unspecific	No
933	0	P38814	SBE22	Protein SBE22	SBE22	943	96851	3.57852	-1.84957	2	4	4	0		unspecific	No
123	3	P05374	CHO2	Phosphatidylethanolamine N-methyltransferase	CHO2	529	101595	4.29605	-1.84239	2	9	12	0		unspecific	No
1548	0	Q07825	FRA1	Putative Xaa-Pro aminopeptidase FRA1	FRA1	362	85783	4.18938	-1.78328	2	5	6	0		unspecific	No
1868	0	P32614	FRDS	Fumarate reductase 1	FRD1	223	51097	3.49474	-1.74189	2	4	4	0		unspecific	No
1644	0	P53195	COG7	Conserved oligomeric Golgi complex subunit 7	COG7	308	31813	4.01916	-1.72029	2	4	4	0		unspecific	No
977	0	P35207	SKI2	Antiviral helicase SKI2	SKI2	870	146651	3.92609	-1.68364	3	13	13	0		unspecific	No
1420	0	P27895	CIN8	Kinesin-like protein CIN8	CIN8	451	113753	3.92671	-1.67816	2	5	5	0		unspecific	No
859	0	P18494	GLN3	Nitrogen regulatory protein GLN3	GLN3	1078	79562	4.2836	-1.64162	3	12	13	0		unspecific	No
1044	0	P05626	ATPF	ATP synthase subunit 4, mitochondrial	ATP4	785	26965	4.58444	-1.62901	2	8	8	0		unspecific	No
1225	0	P11972	SST2	Protein SST2	SST2	599	80236	4.80409	-1.62347	2	8	8	1		unspecific	No
2162	0	P32862	RGT1	Glucose transport transcription regulator RGT1	RGT1	141	128902	3.79831	-1.54598	2	4	4	0		unspecific	No
1545	0	P29465	CHS3	Chitin synthase 3	CHS3	363	132772	3.55915	-1.52209	2	6	7	0		unspecific	No
2013	0	P53073	EMC4	ER membrane protein complex subunit 4	EMC4	179	21446	4.65706	-1.51297	2	6	8	0		unspecific	No
681	0	P53729	YN8H	Uncharacterized protein YNR029C	YNR029C	1514	48491	5.01218	-1.49851	3	18	19	1		unspecific	No
701	0	P25339	PUF4	Pumilio homology domain family member 4	PUF4	1458	98364	4.88827	-1.43273	3	28	32	1		unspecific	No
1550	0	P13382	DPOA	DNA polymerase alpha catalytic subunit A	POL1	360	168358	3.38505	-1.41409	2	6	7	0		unspecific	No
1851	0	P25656	CDC50	Cell division control protein 50	CDC50	227	45296	4.13731	-1.41393	3	8	8	0		unspecific	No
516	0	P43609	RSC8	Chromatin structure-remodeling complex protein RSC8	RSC8	2252	63528	5.06748	-1.3984	3	34	36	1		unspecific	Yes
1180	2	P38823	DMA1	E3 ubiquitin-protein ligase DMA1	DMA1	279	46639	3.93637	-1.39793	2	4	5	0		unspecific	No
1682	0	P42073	REF2	RNA end formation protein 2	REF2	289	59953	4.00242	-1.39539	2	5	5	0		unspecific	No
529	0	Q12176	MAK21	Ribosome biogenesis protein MAK21	MAK21	2182	116719	4.83004	-1.3943	3	32	32	1		unspecific	No
592	0	P39743	RV167	Reduced viability upon starvation protein 167	RVS167	1842	52799	5.3412	-1.37792	3	24	30	1		unspecific	No
1446	0	P19658	EXO70	Exocyst complex component EXO70	EXO70	436	71534	4.53593	-1.37062	3	10	10	0		unspecific	No
496	0	P40850	MKT1	Protein MKT1	MKT1	2435	94720	5.00258	-1.36896	3	33	41	1		unspecific	No
513	0	P47047	MTR4	ATP-dependent RNA helicase DOB1	MTR4	2295	122662	4.61238	-1.36852	3	28	34	1		unspecific	No
1190	0	P38205	NCL1	Multisite-specific tRNA:(cytosine-C(5))-methyltransferase	NCL1	629	78628	3.99688	-1.3468	2	6	6	0		unspecific	No
904	0	P46682	AP3B	AP-3 complex subunit beta	APL6	989	92234	3.75745	-1.32231	2	7	9	1		unspecific	No
1302	0	P39107	MNN9	Mannan polymerase complexes subunit MNN9	MNN9	538	45982	4.23623	-1.31811	2	5	5	1		unspecific	No
2046	0	Q99186	AP2M	AP-2 complex subunit mu	APM4	171	55637	3.32228	-1.3163	2	4	4	1		unspecific	No
779	0	Q07655	WHI4	Protein WHI4	WHI4	1252	70989	5.11914	-1.31518	3	17	18	1		unspecific	No
658	0	P34909	NOT4	General negative regulator of transcription subunit 4	MOT2	1584	65998	5.01453	-1.31247	3	19	22	1		unspecific	No
1148	0	Q06168	SFH1	Chromatin structure-remodeling complex subunit SFH1	SFH1	670	48918	4.14893	-1.31058	2	6	6	1		unspecific	No
823	0	P53199	ERG26	Sterol-4-alpha-carboxylate 3-dehydrogenase, decarboxylating	ERG26	1165	38967	5.13764	-1.30367	3	18	20	1		unspecific	No
358	3	Q99260	YPT6	GTP-binding protein YPT6	YPT6	797	24568	3.58521	-1.30296	2	4	4	0		unspecific	No
1178	0	P40339	RFC4	Replication factor C subunit 4	RFC4	639	36297	4.02872	-1.30151	3	6	6	1		unspecific	No
574	1	P32660	ATC5	Phospholipid-transporting ATPase DNF1	DNF1	1950	179111	4.41389	-1.29263	2	21	24	0		unspecific	No
405	0	Q05911	PUR8	Adenylosuccinate lyase	ADE13	3125	54704	5.13005	-1.27711	3	40	53	1		unspecific	No
929	0	Q01448	HPC2	Histone promoter control protein 2	HPC2	946	67735	4.35503	-1.26916	3	11	11	0		unspecific	No
944	0	P38251	RFC5	Replication factor C subunit 5	RFC5	918	40429	4.53278	-1.26076	3	9	9	0		unspecific	No
282	2	Q01477	UBP3	Ubiquitin carboxyl-terminal hydrolase 3	UBP3	2449	102196	4.75354	-1.23882	3	21	23	0		unspecific	No
238	2	P08679	CISY2	Citrate synthase, peroxisomal	CIT2	1591	51381	5.20789	-1.23686	3	23	23	1		unspecific	No
557	0	P32501	EI2BE	Translation initiation factor eIF-2B subunit epsilon	GCD6	2042	81908	4.81315	-1.22134	3	28	29	1		unspecific	No
980	0	Q08962	NIP7	60S ribosome subunit biogenesis protein NIP7	NIP7	865	20425	5.42259	-1.2099	3	14	15	1		unspecific	No
415	0	P32909	SMY2	Protein SMY2	SMY2	2998	81461	4.90215	-1.20719	3	36	39	1		unspecific	No
1473	0	P33307	CSE1	Importin alpha re-exporter	CSE1	413	109402	3.73835	-1.2051	2	5	5	1		unspecific	No
359	1	P42945	UTP10	U3 small nucleolar RNA-associated protein 10	UTP10	3692	200869	4.4494	-1.19134	3	36	40	1		unspecific	No
691	0	Q02792	XRN2	5%27-3%27 exoribonuclease 2	RAT1	1481	116431	4.22811	-1.1876	3	21	23	0		unspecific	No
477	0	P47143	ADK	Adenosine kinase	ADO1	2545	36521	5.02188	-1.18053	3	17	30	0		unspecific	No
595	2	P39969	BOI2	Protein BOI2	BOI2	1072	115732	4.18856	-1.17466	2	11	12	0		unspecific	No
703	0	Q04373	PUF6	Pumilio homology domain family member 6	PUF6	1447	75344	5.01074	-1.17341	3	25	25	1		unspecific	No
460	0	P38998	LYS1	Saccharopine dehydrogenase [NAD(+), L-lysine-forming]	LYS1	2657	41667	5.57444	-1.15949	3	26	29	1		unspecific	No
1243	0	P10962	MAK16	Protein MAK16	MAK16	584	36016	5.42334	-1.14389	2	8	13	1		unspecific	No
519	0	P32486	KRE6	Beta-glucan synthesis-associated protein KRE6	KRE6	2235	80415	5.38588	-1.13422	3	19	26	1		unspecific	No
910	0	P38993	FET3	Iron transport multicopper oxidase FET3	FET3	974	72656	5.02529	-1.12774	2	4	9	0		unspecific	No
1677	0	P53913	FYV6	Protein FYV6	FYV6	291	20013	4.92873	-1.12743	2	4	5	0		unspecific	No
2045	0	P40208	GID8	Glucose-induced degradation protein 8	GID8	171	51925	3.71843	-1.11038	2	5	6	1		unspecific	No
698	0	P08018	PBS2	MAP kinase kinase PBS2	PBS2	1466	73017	5.14198	-1.1036	3	24	24	1		unspecific	No
248	2	P36150	SUMT	Uroporphyrinogen-III C-methyltransferase	MET1	411	66483	3.64132	-1.09186	3	8	9	0		unspecific	No
1102	0	P42838	LEM3	Alkylphosphocholine resistance protein LEM3	LEM3	721	47807	4.34606	-1.08791	2	7	8	0		unspecific	No
1366	0	Q04183	TR120	Trafficking protein particle complex II-specific subunit 120	TRS120	487	148595	3.60265	-1.07928	2	6	6	0		unspecific	No
293	0	P53297	PBP1	PAB1-binding protein 1	PBP1	4623	78789	5.40065	-1.07403	3	41	62	1		unspecific	No
930	0	P41697	BUD6	Bud site selection protein 6	BUD6	946	89047	3.79993	-1.06908	2	7	7	0		unspecific	No
350	0	Q08208	NOP12	Nucleolar protein 12	NOP12	3824	52138	5.41412	-1.06819	3	32	52	1		unspecific	No
1017	0	P48562	CLA4	Serine/threonine-protein kinase CLA4	CLA4	814	94420	3.8304	-1.06507	3	9	9	0		unspecific	No
1334	0	P38272	SHE3	SWI5-dependent HO expression protein 3	SHE3	512	47445	4.29528	-1.06416	2	5	5	1		unspecific	No
525	1	P39744	NOC2	Nucleolar complex protein 2	NOC2	2200	81835	4.98596	-1.06233	3	42	46	1		unspecific	No
891	0	P25343	RV161	Reduced viability upon starvation protein 161	RVS161	1013	30403	5.31823	-1.06204	2	12	13	0		unspecific	No
168	0	P39954	SAHH	Adenosylhomocysteinase	SAH1	8025	49721	6.24908	-1.06028	3	55	108	0		unspecific	No
1070	0	P25349	YCP4	Flavoprotein-like protein YCP4	YCP4	753	26505	4.69604	-1.04788	2	8	8	0		unspecific	No
1830	0	P36104	SWD2	COMPASS component SWD2	SWD2	235	37554	4.10536	-1.04473	2	4	4	0		unspecific	No
1934	0	P32578	SIP1	SNF1 protein kinase subunit beta-1	SIP1	202	91243	3.66363	-1.04016	2	4	4	0		unspecific	No
998	0	P43569	CAF16	CCR4-associated factor 16	CAF16	844	33240	4.22874	-1.03967	3	13	13	0		unspecific	No
503	0	P31384	CCR4	Glucose-repressible alcohol dehydrogenase transcriptional effector	CCR4	2369	95123	5.22099	-1.0395	3	30	30	1		unspecific	Yes
1219	0	Q12452	ERG27	3-keto-steroid reductase	ERG27	604	39757	3.51309	-1.03535	3	7	7	0		unspecific	No
45	2	P06102	NOT3	General negative regulator of transcription subunit 3	NOT3	3296	94574	4.97191	-1.02772	3	38	44	1		unspecific	No
1651	0	P38217	IMB2	Importin subunit beta-2	KAP104	305	104527	3.55178	-1.02748	2	4	5	0		unspecific	No
1275	0	P46992	YJR1	Cell wall protein YJL171C	YJL171C	555	43444	4.37636	-1.02612	2	4	8	0		unspecific	No
688	0	Q08235	BRX1	Ribosome biogenesis protein BRX1	BRX1	1498	33625	5.80582	-1.02568	3	22	26	1		unspecific	No
227	0	P38011	GBLP	Guanine nucleotide-binding protein subunit beta-like protein	ASC1	6049	34898	6.34531	-1.02389	3	42	73	1		unspecific	No
1134	0	P39931	SS120	Protein SSP120	SSP120	686	27273	4.7794	-1.01978	3	11	11	0		unspecific	No
283	2	P18961	YPK2	Serine/threonine-protein kinase YPK2/YKR2	YPK2	1181	76959	4.91328	-1.01877	3	12	15	1		unspecific	No
660	0	Q03195	RLI1	Translation initiation factor RLI1	RLI1	1579	69095	4.75756	-1.0178	2	22	24	0		unspecific	No
191	0	P47006	RPA34	DNA-directed RNA polymerase I subunit RPA34	RPA34	7384	26916	6.37801	-1.01562	3	38	136	1		unspecific	No
547	0	P53633	PRA1	Prenylated Rab acceptor 1	YIP3	2085	19513	6.17182	-1.00436	3	24	29	1		unspecific	No
304	0	P25567	SRO9	RNA-binding protein SRO9	SRO9	4396	48031	5.43566	-0.996183	3	24	38	1		unspecific	No
162	0	P12709	G6PI	Glucose-6-phosphate isomerase	PGI1	8238	61261	6.03677	-0.996038	3	50	109	0		unspecific	No
1230	0	P33775	PMT1	Dolichyl-phosphate-mannose--protein mannosyltransferase 1	PMT1	596	93129	4.5695	-0.990317	2	6	6	0		unspecific	No
1157	0	Q12102	CFT2	Cleavage factor two protein 2	CFT2	662	96764	3.89751	-0.989466	2	10	10	0		unspecific	No
1103	0	Q03533	TDA1	Serine/threonine-protein kinase TDA1	TDA1	721	66976	4.46565	-0.989367	2	7	7	0		unspecific	No
343	0	P22768	ASSY	Argininosuccinate synthase	ARG1	3907	47411	5.75621	-0.986524	3	42	57	1		unspecific	No
721	0	Q06706	ELP1	Elongator complex protein 1	IKI3	1384	153693	4.6276	-0.986075	2	16	16	1		unspecific	No
573	0	P53276	UTP8	U3 small nucleolar RNA-associated protein 8	UTP8	1952	80768	4.95438	-0.985321	3	29	31	1		unspecific	No
31	0	P32324	EF2	Elongation factor 2	EFT1	35490	93686	6.6473	-0.982426	3	180	456	0		unspecific	No
868	0	P21826	MASZ	Malate synthase 2, glyoxysomal	DAL7	1059	63096	4.57894	-0.981923	3	17	18	0		unspecific	No
1361	0	P33734	HIS5	Imidazole glycerol phosphate synthase hisHF	HIS7	492	61543	4.19406	-0.979721	2	8	8	1		unspecific	No
229	0	P32074	COPG	Coatomer subunit gamma	SEC21	6047	105393	5.83065	-0.979072	3	60	77	1		unspecific	No
1163	0	P43612	SA155	SIT4-associating protein SAP155	SAP155	658	115216	3.59828	-0.975109	3	8	9	0		unspecific	No
67	2	P40989	FKS2	1,3-beta-glucan synthase component GSC2	GSC2	9209	218675	5.59764	-0.971562	3	77	144	1		unspecific	No
1951	0	Q99176	SRN2	Protein SRN2	SRN2	198	25142	4.20411	-0.968992	2	4	4	0		unspecific	No
453	0	P36049	EBP2	rRNA-processing protein EBP2	EBP2	2702	49704	5.18372	-0.967664	3	25	35	1		unspecific	No
492	0	P25635	PWP2	Periodic tryptophan protein 2	PWP2	2444	104375	4.68438	-0.954094	3	32	32	1		unspecific	No
90	1	Q05022	RRP5	rRNA biogenesis protein RRP5	RRP5	14767	193700	5.71004	-0.945998	3	151	220	1		unspecific	No
1014	0	Q08920	NCBP2	Nuclear cap-binding protein subunit 2	CBC2	819	23988	5.23714	-0.943341	3	18	21	1		unspecific	No
569	0	P39517	DHH1	ATP-dependent RNA helicase DHH1	DHH1	1964	57907	5.27662	-0.941711	3	31	33	1		unspecific	No
1404	0	P40582	GST1	Glutathione S-transferase 1	GTT1	466	26778	4.21315	-0.939024	2	6	6	0		unspecific	No
3	8	P16474	GRP78	78 kDa glucose-regulated protein homolog	KAR2	12963	74479	6.36792	-0.938591	3	88	166	1		unspecific	Yes
67	1	P38631	FKS1	1,3-beta-glucan synthase component FKS1	FKS1	19761	216594	5.9287	-0.934511	3	154	284	0		unspecific	No
773	0	Q08096	RCL1	RNA 3%27-terminal phosphate cyclase-like protein	RCL1	1260	40373	4.96445	-0.926194	3	16	16	1		unspecific	No
1729	0	Q04347	BUD22	Bud site selection protein 22	BUD22	270	60245	4.17779	-0.919323	3	7	8	0		unspecific	No
1205	0	P40018	RSMB	Small nuclear ribonucleoprotein-associated protein B	SMB1	614	22422	4.37598	-0.918418	3	10	12	0		unspecific	No
149	1	P07245	C1TC	C-1-tetrahydrofolate synthase, cytoplasmic	ADE3	9055	102541	5.84955	-0.912289	3	77	121	1		unspecific	No
252	0	P04840	VDAC1	Mitochondrial outer membrane protein porin 1	POR1	5475	30524	5.90481	-0.911554	3	42	80	1		unspecific	No
1175	0	P39719	FLC2	Flavin carrier protein 2	FLC2	642	87983	4.30576	-0.910514	3	13	13	0		unspecific	No
527	0	P23639	PSA2	Proteasome subunit alpha type-2	PRE8	2189	27145	5.87662	-0.909125	3	24	26	1		unspecific	No
819	0	P13586	ATC1	Calcium-transporting ATPase 1	PMR1	1172	105302	5.11882	-0.908517	3	19	21	0		unspecific	No
139	0	P0CX82	RL19A	60S ribosomal protein L19-A	RPL19A	9600	21691	7.05733	-0.907945	3	44	140	0		unspecific	No
117	2	P24276	SSD1	Protein SSD1	SSD1	3566	140211	5.45703	-0.906756	3	44	49	0		unspecific	No
878	0	P53313	SDA1	Protein SDA1	SDA1	1038	87020	4.37784	-0.900439	3	16	17	0		unspecific	No
26	0	P05694	METE	5-methyltetrahydropteroyltriglutamate--homocysteine methyltransferase	MET6	38544	85978	6.5329	-0.897344	3	131	502	0		unspecific	No
993	0	Q05933	ARPC3	Actin-related protein 2/3 complex subunit 3	ARC18	853	20679	5.36727	-0.896677	3	10	14	0		unspecific	No
845	0	P33399	LHP1	La protein homolog	LHP1	1110	32198	4.7637	-0.895702	3	15	16	0		unspecific	No
957	0	P35728	MPE1	Protein MPE1	MPE1	903	50072	4.1804	-0.887986	3	13	15	0		unspecific	No
716	0	P03872	REP2	Partitioning protein REP2	REP2	1397	33289	5.69251	-0.885373	3	20	28	0		unspecific	No
426	0	P28007	GAR1	H/ACA ribonucleoprotein complex subunit 1	GAR1	2916	21638	6.38082	-0.884401	3	21	26	0		unspecific	No
626	0	Q04305	UTP15	U3 small nucleolar RNA-associated protein 15	UTP15	1690	57936	4.81119	-0.879512	3	18	19	0		unspecific	No
1630	0	Q05521	DPP1	Diacylglycerol pyrophosphate phosphatase 1	DPP1	317	33663	4.90371	-0.876494	2	5	5	0		unspecific	No
723	0	P33201	MRT4	Ribosome assembly factor MRT4	MRT4	1376	27155	5.53844	-0.873599	3	24	25	1		unspecific	No
120	0	P27476	NSR1	Nuclear localization sequence-binding protein	NSR1	10766	44566	6.6683	-0.866724	3	62	156	0		unspecific	No
1127	0	P06780	RHO1	GTP-binding protein RHO1	RHO1	696	23537	5.36094	-0.865791	2	11	11	0		unspecific	No
800	0	Q07362	PBP4	Protein PBP4	PBP4	1209	19926	5.0358	-0.863186	3	11	12	0		unspecific	No
566	1	P32939	YPT7	GTP-binding protein YPT7	YPT7	1971	23256	5.58429	-0.862036	3	16	18	1		unspecific	No
97	1	P29453	RL8B	60S ribosomal protein L8-B	RPL8B	13747	28151	6.91034	-0.86137	3	64	150	0		unspecific	No
97	2	P17076	RL8A	60S ribosomal protein L8-A	RPL8A	13673	28164	6.90865	-0.857633	3	61	142	0		unspecific	No
1589	1	P38789	SSF1	Ribosome biogenesis protein SSF1	SSF1	335	51846	4.08602	-0.854414	3	7	7	0		unspecific	No
1749	0	Q03784	TRS23	Trafficking protein particle complex subunit 23	TRS23	264	24962	4.42545	-0.851119	2	5	6	0		unspecific	No
292	0	P32288	GLNA	Glutamine synthetase	GLN1	4650	42138	6.15823	-0.850614	3	37	75	0		unspecific	No
870	0	P25586	KRR1	KRR1 small subunit processome component	KRR1	1057	37364	5.37521	-0.844932	3	25	27	1		unspecific	No
1071	0	P09032	EI2BG	Translation initiation factor eIF-2B subunit gamma	GCD1	752	66286	4.59304	-0.84277	2	8	8	0		unspecific	No
59	2	P49626	RL4B	60S ribosomal protein L4-B	RPL4B	20955	39095	7.26988	-0.84099	3	55	205	0		unspecific	Yes
285	0	P39730	IF2P	Eukaryotic translation initiation factor 5B	FUN12	4717	112599	5.44983	-0.838961	3	52	83	0		unspecific	No
1499	0	P54839	HMCS	Hydroxymethylglutaryl-CoA synthase	ERG13	392	55435	4.02529	-0.838741	2	7	7	0		unspecific	No
1064	0	P33204	ARPC4	Actin-related protein 2/3 complex subunit 4	ARC19	760	19903	5.48192	-0.837314	3	9	9	0		unspecific	No
1436	0	P17121	SAC7	GTPase-activating protein SAC7	SAC7	442	73642	4.0521	-0.833754	2	7	7	0		unspecific	No
59	1	P10664	RL4A	60S ribosomal protein L4-A	RPL4A	21212	39125	7.27788	-0.832767	3	55	211	0		unspecific	Yes
1197	0	Q12415	TFC7	Transcription factor tau 55 kDa subunit	TFC7	622	49343	4.43759	-0.828799	2	6	6	0		unspecific	No
640	0	Q03337	TRS31	Trafficking protein particle complex subunit 31	TRS31	1632	31930	4.92865	-0.822615	3	15	19	0		unspecific	No
1151	0	Q04338	VTI1	t-SNARE VTI1	VTI1	666	24653	4.64835	-0.820352	2	4	4	0		unspecific	No
708	0	Q03558	OYE2	NADPH dehydrogenase 2	OYE2	1436	44983	4.909	-0.81296	3	28	29	0		unspecific	No
1714	0	Q03435	NHP10	Non-histone protein 10	NHP10	276	23956	4.81649	-0.812896	2	6	7	0		unspecific	No
1306	0	P53136	NSA1	Ribosome biogenesis protein NSA1	NSA1	535	52045	3.95802	-0.811365	3	8	9	0		unspecific	No
123	1	Q12680	GLT1	Glutamate synthase [NADH]	GLT1	10557	240118	5.37528	-0.807968	3	113	141	0		unspecific	No
1421	0	P16622	HEMH	Ferrochelatase, mitochondrial	HEM15	451	44739	4.79027	-0.807582	3	9	10	0		unspecific	No
2000	0	Q00711	SDHA	Succinate dehydrogenase [ubiquinone] flavoprotein subunit, mitochondrial	SDH1	184	70812	4.10605	-0.806948	2	4	4	0		unspecific	No
386	0	P53141	MLC1	Myosin light chain 1	MLC1	3375	16434	6.36758	-0.806588	3	40	52	0		unspecific	No
606	0	P34160	NCBP1	Nuclear cap-binding protein complex subunit 1	STO1	1756	100183	4.71206	-0.803941	3	25	29	0		unspecific	No
1556	0	P36149	BET3	Trafficking protein particle complex subunit BET3	BET3	354	22457	4.9543	-0.792803	3	8	8	0		unspecific	No
376	0	Q02931	UTP17	NET1-associated nuclear protein 1	NAN1	3474	101516	5.22495	-0.790792	3	45	49	0		unspecific	No
228	0	P28241	IDH2	Isocitrate dehydrogenase [NAD] subunit 2, mitochondrial	IDH2	6048	39886	6.40852	-0.789426	3	35	64	0		unspecific	No
431	0	P20448	DBP4	ATP-dependent RNA helicase HCA4	HCA4	2893	87423	4.93046	-0.78742	3	32	33	0		unspecific	No
35	5	P38882	UTP9	U3 small nucleolar RNA-associated protein 9	UTP9	1349	65573	4.79925	-0.78601	3	21	23	0		unspecific	No
286	0	P42846	KRI1	Protein KRI1	KRI1	4710	68613	5.37081	-0.783739	3	27	54	0		unspecific	No
1909	0	Q12270	RBD2	Rhomboid protein 2	RBD2	210	29652	4.49217	-0.781313	3	6	6	0		unspecific	No
184	0	P04076	ARLY	Argininosuccinate lyase	ARG4	7477	52184	6.00547	-0.780949	3	70	109	0		unspecific	No
730	0	Q99216	PNO1	Pre-rRNA-processing protein PNO1	PNO1	1357	30313	5.39402	-0.7801	3	19	20	0		unspecific	No
1174	0	P40089	LSM5	U6 snRNA-associated Sm-like protein LSm5	LSM5	643	10416	5.63966	-0.777932	2	6	6	0		unspecific	No
289	0	Q04660	ERB1	Ribosome biogenesis protein ERB1	ERB1	4694	91933	5.54665	-0.777641	3	50	63	0		unspecific	Yes
101	0	P0CX45	RL2A	60S ribosomal protein L2-A	RPL2A	13530	27392	7.26449	-0.776944	3	39	119	0		unspecific	No
797	0	P47018	MTC1	Maintenance of telomere capping protein 1	MTC1	1213	53445	4.74744	-0.776462	3	22	24	0		unspecific	No
577	1	P30624	LCF1	Long-chain-fatty-acid--CoA ligase 1	FAA1	1936	78558	4.52848	-0.773066	3	17	22	0		unspecific	No
480	0	P36010	NDK	Nucleoside diphosphate kinase	YNK1	2515	17213	5.83846	-0.772052	3	20	22	0		unspecific	No
968	0	P38805	RPF1	Ribosome production factor 1	RPF1	884	35157	4.88592	-0.766943	3	13	13	0		unspecific	No
2052	0	P38086	RDH54	DNA repair and recombination protein RDH54	RDH54	168	108847	4.12477	-0.765785	2	7	7	0		unspecific	No
92	0	P40495	LYS12	Homoisocitrate dehydrogenase, mitochondrial	LYS12	14147	40329	6.71319	-0.765179	3	75	189	0		unspecific	No
251	3	P53953	SFB2	SED5-binding protein 2	SFB2	679	99622	4.45063	-0.761573	3	10	10	0		unspecific	No
982	0	P36421	SYYC	Tyrosine--tRNA ligase, cytoplasmic	TYS1	863	44220	4.48686	-0.760309	3	13	14	0		unspecific	No
2085	0	P53267	DAM1	DASH complex subunit DAM1	DAM1	159	38455	4.41009	-0.759737	2	5	5	0		unspecific	No
544	0	Q05050	EIS1	Eisosome protein 1	EIS1	2110	93402	4.42335	-0.756508	3	20	22	0		unspecific	No
151	0	P47079	TCPQ	T-complex protein 1 subunit theta	CCT8	8892	61965	5.96153	-0.754618	3	82	102	0		unspecific	No
1852	0	Q06147	LCB5	Sphingoid long chain base kinase 5	LCB5	227	78258	3.63971	-0.752415	2	6	6	0		unspecific	No
601	0	Q12024	YTM1	Ribosome biogenesis protein YTM1	YTM1	1791	51555	5.1595	-0.752256	3	29	33	0		unspecific	No
579	0	P40693	RLP7	Ribosome biogenesis protein RLP7	RLP7	1922	36651	5.47846	-0.74825	3	20	21	0		unspecific	No
1037	0	P14741	EI2BA	Translation initiation factor eIF-2B subunit alpha	GCN3	794	34175	4.74483	-0.746855	3	10	10	0		unspecific	No
1228	0	P25299	RNA15	mRNA 3%27-end-processing protein RNA15	RNA15	596	32998	4.48431	-0.746801	3	6	6	0		unspecific	No
288	0	P38999	LYS9	Saccharopine dehydrogenase [NADP(+), L-glutamate-forming]	LYS9	4701	49115	5.56145	-0.745077	3	46	69	0		unspecific	No
258	0	P38972	PUR4	Phosphoribosylformylglycinamidine synthase	ADE6	5291	150065	5.04168	-0.744176	3	63	83	0		unspecific	No
1077	0	Q12517	DCP1	mRNA-decapping enzyme subunit 1	DCP1	746	26364	5.04603	-0.743842	3	7	7	0		unspecific	No
564	2	P31109	SNC1	Synaptobrevin homolog 1	SNC1	774	13250	5.77353	-0.743202	2	6	6	0		unspecific	No
308	0	P14907	NSP1	Nucleoporin NSP1	NSP1	4306	86464	6.0957	-0.741028	3	47	59	0		unspecific	No
1895	0	P53615	CAN	Carbonic anhydrase	NCE103	213	25357	4.60544	-0.740793	2	4	4	0		unspecific	No
1812	0	P53905	LSM7	U6 snRNA-associated Sm-like protein LSm7	LSM7	240	12998	4.63273	-0.739119	2	4	5	0		unspecific	No
969	0	Q04177	UTP5	U3 small nucleolar RNA-associated protein 5	UTP5	883	72356	4.64877	-0.739007	3	11	12	0		unspecific	No
419	0	P32457	CDC3	Cell division control protein 3	CDC3	2982	60188	5.63987	-0.736702	3	34	36	0		unspecific	No
111	0	P07251	ATPA	ATP synthase subunit alpha, mitochondrial	ATP1	11782	58629	6.28601	-0.730997	3	75	130	0		unspecific	No
357	0	Q04491	SEC13	Protein transport protein SEC13	SEC13	3716	33194	6.02355	-0.728982	3	31	49	0		unspecific	No
172	0	Q03940	RUVB1	RuvB-like protein 1	RVB1	7882	50593	6.30479	-0.728308	3	67	87	0		unspecific	Yes
683	0	Q06344	ESF1	Pre-rRNA-processing protein ESF1	ESF1	1507	72537	5.1379	-0.726341	3	23	26	0		unspecific	No
508	0	Q06218	DBP9	ATP-dependent RNA helicase DBP9	DBP9	2322	68302	4.9811	-0.725679	3	34	37	0		unspecific	No
1196	0	Q3E705	EFG1P	rRNA-processing protein EFG1	EFG1	623	27162	4.83147	-0.72291	3	9	10	0		unspecific	No
1327	1	P33401	PGM1	Phosphoglucomutase 1	PGM1	516	63471	4.26312	-0.721183	2	8	9	0		unspecific	No
471	0	Q06679	UTP4	U3 small nucleolar RNA-associated protein 4	UTP4	2587	88488	4.86389	-0.717265	3	33	37	0		unspecific	No
1590	0	Q06217	SMD2	Small nuclear ribonucleoprotein Sm D2	SMD2	335	12902	4.78988	-0.716117	2	5	5	0		unspecific	No
335	0	P14120	RL30	60S ribosomal protein L30	RPL30	3960	11408	7.00571	-0.714726	3	24	35	0		unspecific	No
298	0	P15303	SEC23	Protein transport protein SEC23	SEC23	4436	85958	5.66598	-0.714053	3	52	65	0		unspecific	Yes
746	0	P32561	RPD3	Histone deacetylase RPD3	RPD3	1306	49443	4.65499	-0.712286	3	13	18	0		unspecific	No
319	0	P31373	CYS3	Cystathionine gamma-lyase	CYS3	4179	42516	5.96472	-0.71071	3	31	50	0		unspecific	No
850	0	P19812	UBR1	E3 ubiquitin-protein ligase UBR1	UBR1	1096	227148	3.78707	-0.710214	3	20	20	0		unspecific	No
397	0	P53551	H1	Histone H1	HHO1	3200	27843	5.70209	-0.708456	3	30	43	0		unspecific	No
488	0	P11412	G6PD	Glucose-6-phosphate 1-dehydrogenase	ZWF1	2471	57543	4.76403	-0.707328	3	17	18	0		unspecific	No
609	0	Q06704	IMH1	Golgin IMH1	IMH1	1749	105333	4.52172	-0.705014	3	22	23	0		unspecific	No
518	0	P38077	ATPG	ATP synthase subunit gamma, mitochondrial	ATP3	2238	34443	5.51533	-0.699318	3	27	29	0		unspecific	No
820	0	P40509	COPE	Coatomer subunit epsilon	SEC28	1171	33922	4.96572	-0.697197	3	11	13	0		unspecific	No
178	0	P02557	TBB	Tubulin beta chain	TUB2	7574	51233	6.40968	-0.688938	3	56	95	0		unspecific	Yes
1664	0	P32351	IMPX	Sugar utilization regulatory protein IMP2	IMP2%27	296	39331	4.15135	-0.686077	2	4	4	0		unspecific	No
429	0	P25582	SPB1	27S pre-rRNA (guanosine(2922)-2%27-O)-methyltransferase	SPB1	2899	96767	5.2333	-0.680471	3	40	48	0		unspecific	No
29	2	P38781	RSC30	Chromatin structure-remodeling complex protein RSC30	RSC30	1271	101955	4.08063	-0.673782	3	10	15	0		unspecific	No
430	0	Q05946	UTP13	U3 small nucleolar RNA-associated protein 13	UTP13	2898	91716	4.88717	-0.670476	3	28	31	0		unspecific	Yes
719	0	P53091	MCM6	DNA replication licensing factor MCM6	MCM6	1391	113592	4.31091	-0.669098	3	22	23	0		unspecific	No
428	0	P07256	QCR1	Cytochrome b-c1 complex subunit 1, mitochondrial	COR1	2908	50254	5.61622	-0.667955	3	32	41	0		unspecific	No
1182	0	P47077	NOP9	Nucleolar protein 9	NOP9	635	77958	4.01125	-0.667774	3	8	8	0		unspecific	No
1112	0	Q00776	AP1M1	AP-1 complex subunit mu-1-I	APM1	715	54125	4.68331	-0.667407	3	10	10	0		unspecific	No
166	2	P09734	TBA3	Tubulin alpha-3 chain	TUB3	6285	50290	6.1583	-0.666577	3	43	75	0		unspecific	No
3	7	P09435	HSP73	Heat shock protein SSA3	SSA3	15963	70618	6.78346	-0.665334	3	39	168	0		unspecific	Yes
277	1	P33299	PRS7	26S protease regulatory subunit 7 homolog	RPT1	4943	52293	5.56251	-0.664583	3	60	80	0		unspecific	No
1055	0	Q08746	RRS1	Regulator of ribosome biosynthesis	RRS1	771	22949	5.69034	-0.659333	3	14	16	0		unspecific	No
1286	0	P19454	CSK22	Casein kinase II subunit alpha%27	CKA2	549	39664	4.79818	-0.656615	2	9	9	0		unspecific	No
32	1	P07259	PYR1	Protein URA2	URA2	35471	246198	6.23102	-0.654855	3	296	447	0		unspecific	No
465	0	P47083	MPP10	U3 small nucleolar RNA-associated protein MPP10	MPP10	2626	66969	5.37312	-0.654446	3	38	42	0		unspecific	No
510	0	P53261	PESC	Pescadillo homolog	NOP7	2302	70062	5.14687	-0.650795	3	16	21	0		unspecific	No
715	0	P27809	KRE2	Glycolipid 2-alpha-mannosyltransferase	KRE2	1412	51810	4.68969	-0.649329	3	13	25	0		unspecific	No
598	0	P32366	VA0D	V-type proton ATPase subunit d	VMA6	1818	40108	5.53835	-0.648113	3	15	16	0		unspecific	No
960	0	P38241	SLT11	Pre-mRNA-splicing factor SLT11	ECM2	901	41469	3.93282	-0.646521	3	10	10	0		unspecific	No
253	0	P19145	GAP1	General amino-acid permease GAP1	GAP1	5425	65955	5.93819	-0.646402	3	38	71	0		unspecific	No
618	0	Q12220	UTP12	U3 small nucleolar RNA-associated protein 12	DIP2	1716	107017	4.42722	-0.645006	3	22	24	0		unspecific	No
185	0	P48589	RS12	40S ribosomal protein S12	RPS12	7460	15462	7.23535	-0.643984	3	34	114	0		unspecific	No
1352	0	P07277	KIME	Mevalonate kinase	ERG12	499	48942	4.01005	-0.642308	2	4	4	0		unspecific	No
374	0	Q06505	IWS1	Transcription factor SPN1	SPN1	3478	46055	5.45369	-0.639549	3	35	38	0		unspecific	No
990	0	P32458	CDC11	Cell division control protein 11	CDC11	858	47790	5.10045	-0.637219	3	19	20	0		unspecific	No
1406	1	P29295	HRR25	Casein kinase I homolog HRR25	HRR25	464	57589	4.45895	-0.6368	2	6	6	0		unspecific	No
1290	0	Q03833	GIS1	Transcriptional activator/repressor GIS1	GIS1	545	100161	3.96307	-0.632334	2	4	4	0		unspecific	No
69	0	P07149	FAS1	Fatty acid synthase subunit beta	FAS1	19558	229403	5.8156	-0.630859	3	159	250	0		unspecific	No
853	0	P48234	NOL10	Ribosome biogenesis protein ENP2	ENP2	1093	81969	4.15917	-0.62944	3	16	16	0		unspecific	No
971	0	P53893	RIA1	Ribosome assembly protein 1	RIA1	883	125355	3.82749	-0.62792	2	7	8	0		unspecific	No
656	0	P20967	ODO1	2-oxoglutarate dehydrogenase, mitochondrial	KGD1	1588	114744	4.54778	-0.626936	3	23	28	0		unspecific	No
1223	0	P40535	ACA2	ATF/CREB activator 2	CST6	600	65338	4.43803	-0.62526	2	12	12	0		unspecific	No
646	0	P27810	KTR1	Alpha-1,2 mannosyltransferase KTR1	KTR1	1613	46392	4.68638	-0.624802	3	20	20	0		unspecific	No
628	1	P32485	HOG1	Mitogen-activated protein kinase HOG1	HOG1	1684	49170	5.43156	-0.624549	3	21	24	0		unspecific	No
1355	0	P53093	YIP4	Protein YIP4	YIP4	496	26207	4.84078	-0.623901	3	7	8	0		unspecific	No
709	0	P53600	COPZ	Coatomer subunit zeta	RET3	1436	21674	5.79558	-0.622627	3	19	25	0		unspecific	No
409	1	Q12363	WTM1	Transcriptional modulator WTM1	WTM1	3067	48467	5.75264	-0.619174	3	35	44	0		unspecific	No
125	0	P00830	ATPB	ATP synthase subunit beta, mitochondrial	ATP2	10298	54817	6.28397	-0.618565	3	65	103	0		unspecific	No
1033	0	P53839	GOR1	Glyoxylate reductase 1	GOR1	795	39035	4.63748	-0.616818	3	10	10	0		unspecific	No
1101	0	P32899	IMP3	U3 small nucleolar ribonucleoprotein protein IMP3	IMP3	723	21986	4.52919	-0.614165	3	10	10	0		unspecific	No
269	1	P21954	IDHP	Isocitrate dehydrogenase [NADP], mitochondrial	IDP1	5041	48331	5.75196	-0.613395	3	58	71	0		unspecific	No
1300	0	Q6Q547	NOP10	H/ACA ribonucleoprotein complex subunit 3	NOP10	539	6632	5.9658	-0.613086	2	7	8	0		unspecific	No
871	0	P36124	SET3	SET domain-containing protein 3	SET3	1055	86169	4.27406	-0.611974	3	20	21	0		unspecific	No
1345	0	Q07716	AIM6	Altered inheritance of mitochondria protein 6	AIM6	504	44697	4.68723	-0.607946	2	6	6	0		unspecific	No
82	0	P33322	CBF5	H/ACA ribonucleoprotein complex subunit 4	CBF5	16434	55184	6.38463	-0.605391	3	58	209	0		unspecific	No
19	1	P06169	PDC1	Pyruvate decarboxylase isozyme 1	PDC1	48060	61685	7.28494	-0.603768	3	104	647	0		unspecific	No
1283	0	P46982	MNN5	Alpha-1,2-mannosyltransferase MNN5	MNN5	550	67561	4.33386	-0.601824	2	7	7	0		unspecific	No
251	1	P40482	SEC24	Protein transport protein SEC24	SEC24	5485	104367	5.82641	-0.601061	3	60	72	0		unspecific	No
630	0	Q06078	UTP21	U3 small nucleolar RNA-associated protein 21	UTP21	1664	105182	4.34599	-0.599971	3	20	24	0		unspecific	No
1164	0	Q00245	RHO3	GTP-binding protein RHO3	RHO3	658	25753	4.62116	-0.598225	3	7	7	0		unspecific	No
444	0	Q05016	YM71	Uncharacterized oxidoreductase YMR226C	YMR226C	2799	29198	5.85593	-0.595487	3	28	40	0		unspecific	No
131	0	P27692	SPT5	Transcription elongation factor SPT5	SPT5	9988	115751	5.82482	-0.595211	3	88	113	0		unspecific	No
948	0	P25617	YCQ6	Uncharacterized protein YCR016W	YCR016W	915	33630	4.5641	-0.593521	3	14	16	0		unspecific	No
226	0	Q12464	RUVB2	RuvB-like protein 2	RVB2	6054	51694	6.04774	-0.592775	3	65	77	0		unspecific	No
987	1	P38131	KTR4	Probable mannosyltransferase KTR4	KTR4	860	54977	4.48899	-0.592716	3	17	19	0		unspecific	No
1040	0	P42935	ELP2	Elongator complex protein 2	ELP2	787	90209	3.90161	-0.591692	2	9	9	0		unspecific	No
1212	0	P36013	MAOM	NAD-dependent malic enzyme, mitochondrial	MAE1	610	74843	4.1262	-0.588325	2	7	8	0		unspecific	No
564	1	P33328	SNC2	Synaptobrevin homolog 2	SNC2	1988	13006	6.05417	-0.587742	3	15	16	0		unspecific	No
3	5	P22202	HSP74	Heat shock protein SSA4	SSA4	19804	69723	6.8642	-0.586975	3	54	197	0		unspecific	No
358	2	P07560	SEC4	Ras-related protein SEC4	SEC4	2365	23662	5.18883	-0.585717	3	15	15	0		unspecific	No
1031	0	P00447	SODM	Superoxide dismutase [Mn], mitochondrial	SOD2	797	25815	5.4627	-0.585367	2	10	14	0		unspecific	No
1311	0	P25357	SNT1	Probable DNA-binding protein SNT1	SNT1	531	138541	3.91923	-0.584092	3	8	8	0		unspecific	No
1685	0	P39683	NPT1	Nicotinate phosphoribosyltransferase	NPT1	288	49102	3.93183	-0.583405	3	8	8	0		unspecific	No
922	0	Q12149	RRP6	Exosome complex exonuclease RRP6	RRP6	954	84158	4.15078	-0.582976	2	10	10	0		unspecific	No
1554	0	P53258	GYP2	GTPase-activating protein GYP2	MDR1	357	109760	3.49177	-0.580053	3	8	9	0		unspecific	No
269	2	P41939	IDHC	Isocitrate dehydrogenase [NADP] cytoplasmic	IDP2	909	46590	4.8296	-0.578376	3	8	11	0		unspecific	No
551	0	P39960	BEM2	GTPase-activating protein BEM2/IPL2	BEM2	2075	246190	4.32022	-0.577044	3	21	23	0		unspecific	Yes
714	0	P24279	MCM3	DNA replication licensing factor MCM3	MCM3	1413	107566	4.1163	-0.5745	3	20	20	0		unspecific	No
766	0	P43621	COPD	Coatomer subunit delta	RET2	1271	60647	4.82982	-0.572141	3	11	12	0		unspecific	No
1146	0	P32857	PTM1	Membrane protein PTM1	PTM1	672	60492	4.89414	-0.569062	3	11	11	0		unspecific	No
326	0	P25342	CDC10	Cell division control protein 10	CDC10	4100	37059	6.02063	-0.567577	3	35	53	0		unspecific	No
43	0	P19097	FAS2	Fatty acid synthase subunit alpha	FAS2	28229	207388	5.80438	-0.565127	3	219	398	0		unspecific	No
801	0	P40079	LCP5	U3 small nucleolar ribonucleoprotein protein LCP5	LCP5	1205	40827	5.02857	-0.561594	3	23	25	0		unspecific	No
1633	0	P32505	NAB2	Nuclear polyadenylated RNA-binding protein NAB2	NAB2	316	59481	4.48482	-0.559491	2	6	6	0		unspecific	No
1095	0	Q06406	LSM6	U6 snRNA-associated Sm-like protein LSm6	LSM6	731	9392	5.82554	-0.558943	2	11	11	0		unspecific	No
346	0	P53622	COPA	Coatomer subunit alpha	COP1	3868	136150	5.14778	-0.557986	3	55	60	0		unspecific	No
1365	0	P32264	PROB	Glutamate 5-kinase	PRO1	488	47304	4.44082	-0.556452	3	10	10	0		unspecific	No
486	0	P32499	NUP2	Nucleoporin NUP2	NUP2	2474	77891	5.01433	-0.553551	3	33	38	0		unspecific	No
402	0	P30665	MCM4	DNA replication licensing factor MCM4	MCM4	3145	105680	4.5594	-0.552715	3	23	24	0		unspecific	No
790	0	Q04867	YM91	Putative methyltransferase YMR310C	YMR310C	1226	36058	4.88053	-0.548255	3	16	17	0		unspecific	No
1185	0	Q07623	NOP6	Nucleolar protein 6	NOP6	634	25201	5.0121	-0.546471	2	9	10	0		unspecific	No
539	0	P40413	TCPE	T-complex protein 1 subunit epsilon	CCT5	2133	62388	4.97936	-0.546448	3	30	34	0		unspecific	No
942	0	Q03834	MSH6	DNA mismatch repair protein MSH6	MSH6	923	140790	3.72775	-0.545827	3	15	15	0		unspecific	No
187	0	P54115	ALDH6	Magnesium-activated aldehyde dehydrogenase, cytosolic	ALD6	7417	54779	5.98882	-0.54407	3	68	139	0		unspecific	No
812	0	P26755	RFA3	Replication factor A protein 3	RFA3	1182	13978	5.77209	-0.540287	3	8	9	0		unspecific	No
1181	0	Q08162	RRP44	Exosome complex exonuclease DIS3	DIS3	636	114491	4.07779	-0.539044	3	11	12	0		unspecific	No
166	1	P09733	TBA1	Tubulin alpha-1 chain	TUB1	8104	50396	6.3357	-0.537878	3	48	102	0		unspecific	Yes
657	0	P32319	VPS10	Vacuolar protein sorting/targeting protein VPS10	PEP1	1588	179775	4.15609	-0.53742	3	24	25	0		unspecific	No
358	1	P01123	YPT1	GTP-binding protein YPT1	YPT1	3711	23428	5.92053	-0.536311	3	39	46	0		unspecific	No
410	0	Q12154	GET3	ATPase GET3	GET3	3065	39728	5.90429	-0.534601	3	39	48	0		unspecific	No
1310	0	P46678	TFC5	Transcription factor TFIIIB component B%27%27	BDP1	532	67817	3.95235	-0.531652	3	10	10	0		unspecific	No
19	2	P16467	PDC5	Pyruvate decarboxylase isozyme 2	PDC5	9033	62101	6.2785	-0.527698	3	16	82	0		unspecific	No
222	0	Q12136	SAS10	Something about silencing protein 10	SAS10	6206	70274	5.44724	-0.527346	3	39	62	0		unspecific	Yes
867	0	P38828	LSM12	Protein LSM12	LSM12	1061	21357	4.93093	-0.526362	2	11	12	0		unspecific	Yes
507	0	P47122	GPN1	GPN-loop GTPase 1	NPA3	2325	43509	5.44908	-0.525934	3	29	31	0		unspecific	No
3	4	P10591	HSP71	Heat shock protein SSA1	SSA1	67573	69786	7.35498	-0.524957	3	144	659	0		unspecific	Yes
1012	0	P53108	YIP5	Protein YIP5	YIP5	822	34935	5.28071	-0.523383	3	10	10	0		unspecific	No
274	0	P38764	RPN1	26S proteasome regulatory subunit RPN1	RPN1	4975	109880	5.18101	-0.521827	3	54	70	0		unspecific	No
3	3	P10592	HSP72	Heat shock protein SSA2	SSA2	78227	69599	7.47943	-0.521413	3	158	741	0		unspecific	Yes
1250	0	P41921	GSHR	Glutathione reductase	GLR1	576	53693	3.81833	-0.519506	2	4	4	0		unspecific	No
51	1	P16861	PFKA1	ATP-dependent 6-phosphofructokinase subunit alpha	PFK1	24406	108587	6.41916	-0.519149	3	137	266	0		unspecific	No
1520	0	Q04372	TAP42	Type 2A phosphatase-associated protein 42	TAP42	377	42656	4.49503	-0.514346	3	10	10	0		unspecific	No
857	0	Q06705	CSR1	Phosphatidylinositol transfer protein CSR1	CSR1	1085	47547	5.10954	-0.513718	3	16	17	0		unspecific	No
337	0	P13663	DHAS	Aspartate-semialdehyde dehydrogenase	HOM2	3935	40032	5.76694	-0.511304	3	40	64	0		unspecific	No
202	2	P32327	PYC2	Pyruvate carboxylase 2	PYC2	6234	130769	5.67517	-0.511094	3	74	108	0		unspecific	No
687	0	P07257	QCR2	Cytochrome b-c1 complex subunit 2, mitochondrial	QCR2	1498	40510	5.29193	-0.507892	2	18	19	0		unspecific	No
1273	0	P32621	GDA1	Guanosine-diphosphatase	GDA1	557	57413	4.1696	-0.507213	2	5	8	0		unspecific	No
202	1	P11154	PYC1	Pyruvate carboxylase 1	PYC1	7069	130702	5.6964	-0.507192	3	80	126	0		unspecific	No
396	0	P22137	CLH	Clathrin heavy chain	CHC1	3231	187916	4.28486	-0.505752	3	36	41	0		unspecific	No
726	0	P32608	RTG2	Retrograde regulation protein 2	RTG2	1363	66101	4.38488	-0.503663	3	11	11	0		unspecific	No
765	0	Q01532-2	BLH1	Isoform Cytoplasmic of Cysteine proteinase 1, mitochondrial	LAP3	1273	52227	4.68741	-0.497453	3	12	12	0		unspecific	No
281	0	P41811	COPB2	Coatomer subunit beta%27	SEC27	4817	99725	5.57182	-0.495376	3	58	63	0		unspecific	No
1034	0	P39927	PTI1	Protein PTI1	PTI1	795	47011	4.79959	-0.4939	3	11	14	0		unspecific	No
1430	1	P37262	SOL2	6-phosphogluconolactonase-like protein 2	SOL2	444	34765	4.17388	-0.49207	2	4	4	0		unspecific	No
499	0	P22146	GAS1	1,3-beta-glucanosyltransferase GAS1	GAS1	2391	60343	5.24645	-0.491965	3	17	35	0		unspecific	No
829	0	P53235	EIF2A	Eukaryotic translation initiation factor 2A	YGR054W	1147	71774	4.02336	-0.48872	3	20	23	0		unspecific	No
1087	0	P08067	UCRI	Cytochrome b-c1 complex subunit Rieske, mitochondrial	RIP1	739	23635	4.93665	-0.486937	2	7	8	0		unspecific	No
600	0	Q06631	BFR2	Protein BFR2	BFR2	1794	61223	4.27837	-0.486214	3	20	21	0		unspecific	Yes
886	1	P32867	SSO1	Protein SSO1	SSO1	1019	33143	4.81861	-0.486092	2	7	12	0		unspecific	No
1145	0	P53946	ARP5	Actin-related protein 5	ARP5	672	87677	3.9979	-0.484604	3	14	14	0		unspecific	No
932	0	P39524	ATC3	Probable phospholipid-transporting ATPase DRS2	DRS2	944	154409	4.2122	-0.48311	2	12	14	0		unspecific	No
1973	0	P50947	PHO23	Transcriptional regulatory protein PHO23	PHO23	191	37457	4.35143	-0.482261	2	6	6	0		unspecific	No
884	0	P22470	SAN1	Protein SAN1	SAN1	1022	65921	4.43659	-0.477586	3	11	11	0		unspecific	No
423	1	P41810	COPB	Coatomer subunit beta	SEC26	2975	109521	5.52875	-0.477576	3	36	42	0		unspecific	No
347	1	Q01939	PRS8	26S protease regulatory subunit 8 homolog	RPT6	3848	45471	5.55939	-0.477553	3	36	41	0		unspecific	No
307	0	P39976	DLD3	D-lactate dehydrogenase [cytochrome] 3	DLD3	4329	55532	5.58974	-0.475911	3	47	63	0		unspecific	No
11	2	P52489	KPYK2	Pyruvate kinase 2	PYK2	4929	55446	5.65816	-0.475348	2	9	33	0		unspecific	No
664	0	P53941	IMP4	U3 small nucleolar ribonucleoprotein protein IMP4	IMP4	1570	33576	5.08282	-0.472596	3	27	32	0		unspecific	No
919	0	P40078	NSA2	Ribosome biogenesis protein NSA2	NSA2	963	29761	4.99976	-0.46924	3	16	18	0		unspecific	No
2128	0	P40483	YIK8	Putative zinc metalloproteinase YIL108W	YIL108W	149	78163	3.33803	-0.468886	2	4	5	0		unspecific	No
752	0	P32349	RPC3	DNA-directed RNA polymerase III subunit RPC3	RPC82	1300	74199	4.43342	-0.466078	2	12	12	0		unspecific	No
574	2	P32496	RPN12	26S proteasome regulatory subunit RPN12	RPN12	1719	31956	5.46412	-0.464562	3	20	22	0		unspecific	No
772	1	P32598	PP12	Serine/threonine-protein phosphatase PP1-2	GLC7	1261	36568	4.73421	-0.464227	3	16	17	0		unspecific	No
676	0	P07283	PMM	Phosphomannomutase	SEC53	1526	29216	5.33925	-0.463326	3	24	28	0		unspecific	No
733	0	P14904	AMPL	Vacuolar aminopeptidase 1	APE1	1350	57342	4.79069	-0.462007	3	14	14	0		unspecific	No
604	0	P40016	RPN3	26S proteasome regulatory subunit RPN3	RPN3	1764	60754	5.21553	-0.461378	3	27	27	0		unspecific	No
1171	0	P40498	UTP25	U3 small nucleolar RNA-associated protein 25	UTP25	648	84111	3.5709	-0.458928	3	7	7	0		unspecific	No
566	3	P38555	YPT31	GTP-binding protein YPT31/YPT8	YPT31	1432	24625	5.1158	-0.458913	3	12	14	0		unspecific	No
566	2	P51996	YPT32	GTP-binding protein YPT32/YPT11	YPT32	1496	24676	4.92446	-0.458913	3	11	13	0		unspecific	No
86	2	P37292	GLYM	Serine hydroxymethyltransferase, mitochondrial	SHM1	3042	53881	5.21388	-0.4557	3	32	49	0		unspecific	No
1155	0	P31380	FUN30	ATP-dependent helicase FUN30	FUN30	664	128827	3.72603	-0.455503	2	8	8	0		unspecific	No
795	0	P29468	PAP	Poly(A) polymerase	PAP1	1219	64968	4.25523	-0.452667	3	13	14	0		unspecific	No
1090	0	P53920	NM111	Pro-apoptotic serine protease NMA111	NMA111	736	111667	3.8035	-0.452532	2	9	10	0		unspecific	No
32	3	P26637	SYLC	Leucine--tRNA ligase, cytoplasmic	CDC60	6225	124804	5.52199	-0.451457	3	64	85	0		unspecific	No
437	0	P37296	STV1	V-type proton ATPase subunit a, Golgi isoform	STV1	2853	101995	4.91233	-0.448636	3	37	42	0		unspecific	No
1719	0	P53952	YNF0	Uncharacterized protein YNL050C	YNL050C	274	31475	4.22974	-0.446614	2	4	5	0		unspecific	No
633	1	P32802	TMN1	Transmembrane 9 superfamily member 1	EMP70	1655	76484	5.05797	-0.438112	3	19	24	0		unspecific	No
1008	0	P53128	MTHR2	Methylenetetrahydrofolate reductase 2	MET13	832	69087	4.34494	-0.433165	2	10	11	0		unspecific	No
209	2	P32502	EI2BB	Translation initiation factor eIF-2B subunit beta	GCD7	682	42714	4.84439	-0.433133	3	9	10	0		unspecific	Yes
1262	0	P49435	APT1	Adenine phosphoribosyltransferase 1	APT1	565	20631	5.16967	-0.430319	3	11	11	0		unspecific	No
1110	0	Q08229	NBA1	Protein NBA1	NBA1	717	55889	4.33904	-0.428864	3	7	7	0		unspecific	No
86	1	P37291	GLYC	Serine hydroxymethyltransferase, cytosolic	SHM2	15757	52471	6.61594	-0.428217	3	85	246	0		unspecific	No
696	0	Q06440	CORO	Coronin-like protein	CRN1	1469	72509	4.98942	-0.418947	3	29	30	0		unspecific	No
137	2	P32565	RPN2	26S proteasome regulatory subunit RPN2	RPN2	3491	104623	5.17833	-0.41766	3	54	65	0		unspecific	No
809	0	P34247	UTP11	U3 small nucleolar RNA-associated protein 11	UTP11	1190	29717	5.12034	-0.411403	3	15	15	0		unspecific	No
272	0	P02400	RLA4	60S acidic ribosomal protein P2-beta	RPP2B	5004	11043	6.72707	-0.410472	3	18	27	0		unspecific	No
116	0	P39015	STM1	Suppressor protein STM1	STM1	11033	29977	7.1474	-0.408916	3	54	147	0		unspecific	Yes
1591	0	P53088	CTU1	Cytoplasmic tRNA 2-thiolation protein 1	NCS6	335	40703	4.45405	-0.407964	2	5	5	0		unspecific	No
828	0	P38792	RRP4	Exosome complex component RRP4	RRP4	1150	39574	4.62775	-0.403689	3	14	17	0		unspecific	No
523	0	P08524	FPPS	Farnesyl pyrophosphate synthase	ERG20	2216	40800	5.24402	-0.402622	3	20	29	0		unspecific	Yes
221	1	P53131	PRP43	Pre-mRNA-splicing factor ATP-dependent RNA helicase PRP43	PRP43	6217	87906	6.09637	-0.402418	3	64	79	0		unspecific	No
1663	2	P40470	RRT14	Regulator of rDNA transcription protein 14	RRT14	188	23888	4.74266	-0.401285	2	5	6	0		unspecific	No
645	0	Q04217	DHR1	Probable ATP-dependent RNA helicase DHR1	ECM16	1614	145434	4.44867	-0.396818	3	24	25	0		unspecific	No
631	0	P53336	YG5X	Putative methyltransferase YGR283C	YGR283C	1662	38864	5.31376	-0.39384	3	15	15	0		unspecific	No
190	0	P38968	SEC31	Protein transport protein SEC31	SEC31	7389	139031	5.8299	-0.393755	3	63	88	0		unspecific	No
994	2	P36018	YPT52	GTP-binding protein YPT52	YPT52	592	26287	4.81862	-0.393251	2	7	7	0		unspecific	No
861	1	P29496	MCM5	Minichromosome maintenance protein 5	MCM5	1075	86870	4.34194	-0.390978	2	8	8	0		unspecific	No
145	0	P26321	RL5	60S ribosomal protein L5	RPL5	9195	33751	6.90113	-0.390464	3	28	83	0		unspecific	No
552	0	P32566	SMI1	Cell wall assembly regulator SMI1	SMI1	2074	57101	5.63464	-0.390449	3	28	31	0		unspecific	No
781	0	P21538	REB1	DNA-binding protein REB1	REB1	1245	92161	4.35194	-0.390349	3	12	13	0		unspecific	No
634	1	P38080	AKL1	Serine/threonine-protein kinase AKL1	AKL1	1654	124255	4.24813	-0.389461	2	11	14	0		unspecific	No
674	0	P42940	ETFB	Probable electron transfer flavoprotein subunit beta	CIR1	1528	28912	5.09505	-0.389286	3	13	16	0		unspecific	No
988	0	Q04894	ADH6	NADP-dependent alcohol dehydrogenase 6	ADH6	860	40162	4.87782	-0.387622	3	11	11	0		unspecific	No
1059	0	P53877	IPI3	Pre-rRNA-processing protein IPI3	IPI3	765	62305	4.51781	-0.385794	2	9	9	0		unspecific	No
1026	0	P54730	UBX4	UBX domain-containing protein 4	UBX4	803	47050	4.10454	-0.3847	3	11	13	0		unspecific	No
732	0	Q12522	IF6	Eukaryotic translation initiation factor 6	TIF6	1353	26669	5.85627	-0.383479	3	8	9	0		unspecific	No
1433	0	Q03921	DOP1	Protein dopey	DOP1	443	195648	3.57115	-0.383267	2	6	9	0		unspecific	No
776	0	P40362	UTP18	U3 small nucleolar RNA-associated protein 18	UTP18	1255	66725	4.69834	-0.381236	2	8	9	0		unspecific	No
1111	0	P06704	CDC31	Cell division control protein 31	CDC31	715	18796	5.10753	-0.379552	2	11	12	0		unspecific	No
394	0	Q04500	UTP14	U3 small nucleolar RNA-associated protein 14	UTP14	3300	102961	5.12495	-0.379	3	38	38	0		unspecific	No
353	0	P20606	SAR1	Small COPII coat GTPase SAR1	SAR1	3784	21494	6.40173	-0.378302	3	36	42	0		unspecific	No
1387	0	P25369	LSB5	LAS seventeen-binding protein 5	LSB5	475	39905	4.16939	-0.373816	2	5	6	0		unspecific	No
1411	2	Q12466	TCB1	Tricalbin-1	TCB1	375	133892	3.80884	-0.373775	2	7	7	0		unspecific	No
1778	0	P40037	HMF1	Protein HMF1	HMF1	249	14011	4.65233	-0.370018	2	4	5	0		unspecific	No
1480	0	P53860	PDR16	Phosphatidylinositol transfer protein PDR16	PDR16	406	40802	4.42213	-0.369942	3	13	14	0		unspecific	No
882	0	Q12532	RQC2	Ribosome quality control complex subunit 2	RQC2	1031	119395	4.07354	-0.367511	3	13	13	0		unspecific	No
243	0	P40531	GVP36	Protein GVP36	GVP36	5676	36818	6.18815	-0.367487	3	44	71	0		unspecific	No
1045	0	P53912	YNN4	Uncharacterized protein YNL134C	YNL134C	785	41367	4.78399	-0.364013	3	7	9	0		unspecific	No
1530	0	P07275	PUT2	Delta-1-pyrroline-5-carboxylate dehydrogenase, mitochondrial	PUT2	371	64680	3.83779	-0.36246	2	8	8	0		unspecific	No
443	0	P53145	LSG1	Large subunit GTPase 1	LSG1	2801	72911	4.995	-0.360143	3	31	34	0		unspecific	No
617	0	P09620	KEX1	Pheromone-processing carboxypeptidase KEX1	KEX1	1722	82593	5.0051	-0.359057	3	27	30	0		unspecific	No
2082	0	P53955	SLM2	Phosphatidylinositol 4,5-bisphosphate-binding protein SLM2	SLM2	161	74967	4.03038	-0.357045	2	5	5	0		unspecific	No
994	1	P36017	VPS21	Vacuolar protein sorting-associated protein 21	VPS21	850	23181	4.89574	-0.353625	3	10	11	0		unspecific	No
51	2	P16862	PFKA2	ATP-dependent 6-phosphofructokinase subunit beta	PFK2	12715	105179	6.01194	-0.352482	3	94	167	0		unspecific	No
810	0	Q06103	RPN7	26S proteasome regulatory subunit RPN7	RPN7	1187	49213	4.96693	-0.351902	3	18	20	0		unspecific	No
123	2	P05756	RS13	40S ribosomal protein S13	RPS13	7761	17018	7.41536	-0.350722	3	30	76	0		unspecific	No
914	0	P27472	GYS2	Glycogen [starch] synthase isoform 2	GSY2	969	80428	4.24221	-0.35007	2	14	14	0		unspecific	No
848	0	P35197	GCS1	ADP-ribosylation factor GTPase-activating protein GCS1	GCS1	1101	39614	4.66679	-0.34978	3	15	19	0		unspecific	No
532	0	P30902	ATP7	ATP synthase subunit d, mitochondrial	ATP7	2162	19797	5.58084	-0.345798	2	18	28	0		unspecific	No
152	0	P0CX47	RS11A	40S ribosomal protein S11-A	RPS11A	8789	17852	7.13483	-0.344782	3	40	130	0		unspecific	No
649	0	P21242	PSA7	Probable proteasome subunit alpha type-7	PRE10	1609	31688	5.38198	-0.344453	3	16	17	0		unspecific	No
1362	0	Q02908	ELP3	Elongator complex protein 3	ELP3	491	64244	4.73117	-0.340048	2	13	13	0		unspecific	No
102	2	P34730	BMH2	Protein BMH2	BMH2	11101	31099	6.48511	-0.337823	3	70	144	0		unspecific	No
1229	0	P53251	SLX9	Ribosome biogenesis protein SLX9	SLX9	596	24055	5.05564	-0.335146	3	12	12	0		unspecific	No
1166	0	Q08237	REXO4	RNA exonuclease 4	REX4	655	32931	4.69598	-0.334664	3	12	13	0		unspecific	No
362	0	P38768	PIH1	Protein interacting with Hsp90 1	PIH1	3643	40064	5.64698	-0.33231	3	36	57	0		unspecific	No
390	1	P17967	PDI	Protein disulfide-isomerase	PDI1	3346	58533	5.65956	-0.32398	3	39	75	0		unspecific	No
114	1	Q02326	RL6A	60S ribosomal protein L6-A	RPL6A	11564	19949	7.30245	-0.321797	3	56	150	0		unspecific	No
1349	0	P40505	SDS3	Transcriptional regulatory protein SDS3	SDS3	501	37660	4.96549	-0.317404	2	6	6	0		unspecific	No
1058	0	P32445	RIM1	Single-stranded DNA-binding protein RIM1, mitochondrial	RIM1	767	15377	5.41016	-0.317403	3	11	12	0		unspecific	No
497	0	P32528	DUR1	Urea amidolyase	DUR1,2	2434	203473	4.00331	-0.317093	3	21	25	0		unspecific	No
770	0	P22336	RFA1	Replication factor A protein 1	RFA1	1263	70589	4.77022	-0.315629	3	24	26	0		unspecific	No
879	0	Q03559	YM8V	Uncharacterized protein YMR295C	YMR295C	1037	22222	6.48187	-0.315625	3	12	17	0		unspecific	No
1108	0	Q06188	YL455	PWWP domain-containing protein YLR455W	YLR455W	718	35715	4.8573	-0.31555	3	14	16	0		unspecific	No
1498	0	Q12480	ETFA	Probable electron transfer flavoprotein subunit alpha, mitochondrial	AIM45	393	37122	4.10738	-0.315172	2	7	7	0		unspecific	No
263	0	P07806-2	SYV	Isoform Cytoplasmic of Valine--tRNA ligase, mitochondrial	VAS1	5150	120678	5.13326	-0.313365	3	51	72	0		unspecific	No
760	0	P48582	BRO1	Vacuolar-sorting protein BRO1	BRO1	1277	97728	4.55791	-0.313257	2	8	8	0		unspecific	No
1195	0	P53064	RTF1	RNA polymerase-associated protein RTF1	RTF1	627	65942	3.68246	-0.312176	2	5	5	0		unspecific	No
198	0	P09064	IF2B	Eukaryotic translation initiation factor 2 subunit beta	SUI3	7168	31840	6.15419	-0.309691	3	47	94	0		unspecific	No
856	0	P25043	PSB2	Proteasome subunit beta type-2	PUP1	1087	28478	5.26344	-0.308248	3	14	23	0		unspecific	No
1189	0	P09232	PRTB	Cerevisin	PRB1	630	69807	4.91649	-0.308177	3	8	8	0		unspecific	No
359	2	P11938	RAP1	DNA-binding protein RAP1	RAP1	1672	92585	5.14777	-0.306452	3	23	25	0		unspecific	No
481	1	P38810	SFB3	SED5-binding protein 3	SFB3	2515	104911	5.1701	-0.304634	3	24	27	0		unspecific	No
102	1	P29311	BMH1	Protein BMH1	BMH1	13441	30187	6.56587	-0.302354	3	71	164	0		unspecific	No
392	0	P41338	THIL	Acetyl-CoA acetyltransferase	ERG10	3308	42045	5.59093	-0.301704	3	31	42	0		unspecific	No
114	2	P05739	RL6B	60S ribosomal protein L6-B	RPL6B	11115	19974	7.25267	-0.300896	3	40	127	0		unspecific	No
791	1	P40303	PSA4	Proteasome subunit alpha type-4	PRE6	1226	28650	5.38062	-0.299777	3	9	12	0		unspecific	No
1038	1	P23595	PP2A2	Serine/threonine-protein phosphatase PP2A-2 catalytic subunit	PPH22	791	43533	5.01555	-0.299478	2	15	15	0		unspecific	No
560	0	P40357	SEC9	Protein transport protein SEC9	SEC9	2024	73579	5.0645	-0.298049	3	31	33	0		unspecific	No
1241	0	P37302	APE3	Aminopeptidase Y	APE3	587	60328	4.21157	-0.29538	2	7	13	0		unspecific	No
295	0	P32497	EIF3C	Eukaryotic translation initiation factor 3 subunit C	NIP1	4564	93375	5.39324	-0.291656	3	50	60	0		unspecific	No
1220	1	P00546	CDK1	Cyclin-dependent kinase 1	CDC28	602	34268	4.60999	-0.290815	2	11	12	0		unspecific	No
44	2	P39708	DHE5	NADP-specific glutamate dehydrogenase 2	GDH3	5110	49938	5.91524	-0.290679	3	27	82	0		unspecific	No
155	1	P53252	PIL1	Sphingolipid long chain base-responsive protein PIL1	PIL1	8521	38326	6.64475	-0.290624	3	47	107	0		unspecific	No
852	0	P38199	HEK2	Heterogeneous nuclear rnp K-like protein 2	HEK2	1095	41772	4.7795	-0.289894	3	14	15	0		unspecific	No
165	0	P41940	MPG1	Mannose-1-phosphate guanyltransferase	PSA1	8141	39712	6.3167	-0.289225	3	51	99	0		unspecific	No
44	1	P07262	DHE4	NADP-specific glutamate dehydrogenase 1	GDH1	27531	49881	6.73841	-0.289014	3	89	348	0		unspecific	No
1109	0	P38713	OSH3	Oxysterol-binding protein homolog 3	OSH3	718	114032	4.37471	-0.285145	2	14	16	0		unspecific	No
103	2	Q12213	RL7B	60S ribosomal protein L7-B	RPL7B	12851	27679	7.17651	-0.283308	3	58	151	0		unspecific	No
1038	2	P23594	PP2A1	Serine/threonine-protein phosphatase PP2A-1 catalytic subunit	PPH21	591	42424	4.90235	-0.281137	2	12	12	0		unspecific	No
143	0	P00815	HIS2	Histidine biosynthesis trifunctional protein	HIS4	9407	88293	5.78241	-0.280957	3	69	130	0		unspecific	No
966	0	Q12250	RPN5	26S proteasome regulatory subunit RPN5	RPN5	892	51850	4.49361	-0.280661	3	14	15	0		unspecific	No
1516	0	Q12329	HSP42	Heat shock protein 42	HSP42	383	42848	4.27293	-0.278426	3	8	9	0		unspecific	No
751	0	P48362	HGH1	Protein HGH1	HGH1	1300	45322	4.9048	-0.27695	3	23	26	0		unspecific	No
1374	0	P30619	SEC1	Protein transport protein SEC1	SEC1	482	83714	4.05686	-0.276033	2	6	6	0		unspecific	No
334	1	P05744	RL33A	60S ribosomal protein L33-A	RPL33A	3966	12147	7.09751	-0.275397	3	22	40	0		unspecific	No
300	0	P36015	YKT6	Synaptobrevin homolog YKT6	YKT6	4412	22863	6.22242	-0.274899	3	43	49	0		unspecific	No
655	0	P38861	NMD3	60S ribosomal export protein NMD3	NMD3	1596	59799	4.3926	-0.273773	3	21	22	0		unspecific	No
204	0	P38249	EIF3A	Eukaryotic translation initiation factor 3 subunit A	RPG1	6996	110333	5.55187	-0.272389	3	111	124	0		unspecific	Yes
1128	0	P36114	YKR18	Mitochondrial outer membrane protein YKR018C	YKR018C	694	82101	4.3865	-0.269329	2	8	8	0		unspecific	No
976	0	P53731	ARPC2	Actin-related protein 2/3 complex subunit 2	ARC35	871	39713	4.7636	-0.268547	3	12	12	0		unspecific	No
783	0	P32861	UGPA1	UTP--glucose-1-phosphate uridylyltransferase	UGP1	1239	56181	4.80573	-0.268455	3	24	26	0		unspecific	No
347	2	P33298	PRS6B	26S protease regulatory subunit 6B homolog	RPT3	2785	47864	5.4506	-0.267161	3	37	42	0		unspecific	No
149	3	P43616	DUG1	Cys-Gly metallodipeptidase DUG1	DUG1	679	53123	4.472	-0.264919	2	6	6	0		unspecific	No
1100	0	P23776	EXG1	Glucan 1,3-beta-glucosidase I/II	EXG1	723	51735	4.88304	-0.264358	2	10	10	0		unspecific	No
1242	0	P53316	YG5B	Uncharacterized RNA-binding protein YGR250C	YGR250C	585	89742	3.53214	-0.2643	2	4	4	0		unspecific	Yes
580	0	Q12377	RPN6	26S proteasome regulatory subunit RPN6	RPN6	1918	50085	5.05558	-0.263888	3	24	27	0		unspecific	No
896	0	P38961	RRP8	25S rRNA (adenine(645)-N(1))-methyltransferase	RRP8	1004	46241	4.49791	-0.262552	3	13	14	0		unspecific	No
1519	0	Q03201	RT10	37S ribosomal protein S10, mitochondrial	RSM10	379	23466	4.73264	-0.261223	3	7	7	0		unspecific	No
52	0	P0CX35	RS4A	40S ribosomal protein S4-A	RPS4A	24359	29449	7.16806	-0.260804	3	73	348	0		unspecific	No
490	0	P53734	DBP6	ATP-dependent RNA helicase DBP6	DBP6	2460	70603	5.35523	-0.260494	3	28	30	0		unspecific	No
361	0	P53090	ARO8	Aromatic/aminoadipate aminotransferase 1	ARO8	3646	56371	5.39282	-0.26002	3	34	44	0		unspecific	No
334	2	P41056	RL33B	60S ribosomal protein L33-B	RPL33B	3098	12161	6.95904	-0.259559	3	22	34	0		unspecific	No
1615	0	P38351	PAF1	RNA polymerase II-associated protein 1	PAF1	322	51769	4.11667	-0.259002	2	5	5	0		unspecific	Yes
1767	0	P17695	GLRX2	Glutaredoxin-2, mitochondrial	GRX2	255	15965	4.5047	-0.258782	2	5	6	0		unspecific	No
103	1	P05737	RL7A	60S ribosomal protein L7-A	RPL7A	13204	27621	7.17386	-0.25597	3	57	155	0		unspecific	No
457	0	P07260	IF4E	Eukaryotic translation initiation factor 4E	CDC33	2677	24239	6.42068	-0.255801	3	26	38	0		unspecific	Yes
389	0	P38013	AHP1	Peroxiredoxin type-2	AHP1	3368	19274	6.63446	-0.255722	3	27	45	0		unspecific	No
502	0	P38791	DHYS	Deoxyhypusine synthase	DYS1	2373	43264	5.35236	-0.252166	3	39	45	0		unspecific	No
1227	0	P37020	GEF1	Anion/proton exchange transporter GEF1	GEF1	596	88334	3.88976	-0.250786	3	10	10	0		unspecific	No
348	1	P43603	LSB3	LAS seventeen-binding protein 3	LSB3	3843	49371	5.58314	-0.2495	3	41	47	0		unspecific	No
792	0	P38687	SRP68	Signal recognition particle subunit SRP68	SRP68	1225	69191	4.88192	-0.248902	3	19	22	0		unspecific	No
112	1	P26785	RL16B	60S ribosomal protein L16-B	RPL16B	11780	22235	6.94838	-0.245786	3	50	125	0		unspecific	Yes
112	2	P26784	RL16A	60S ribosomal protein L16-A	RPL16A	10061	22187	6.77156	-0.241014	3	52	107	0		unspecific	Yes
654	0	P15790	CSK21	Casein kinase II subunit alpha	CKA1	1596	44753	5.0805	-0.238574	3	33	35	0		unspecific	Yes
534	0	P40055	UTP7	U3 small nucleolar RNA-associated protein 7	UTP7	2155	62392	5.18599	-0.236259	3	31	34	0		unspecific	No
1076	0	O13563	RPN13	26S proteasome regulatory subunit RPN13	RPN13	748	18005	5.38287	-0.23399	3	8	8	0		unspecific	No
1472	0	P0CX27	RL44A	60S ribosomal protein L42-A	RPL42A	414	12489	5.8834	-0.233727	3	12	15	0		unspecific	No
1114	0	P38116	ARL1	ADP-ribosylation factor-like protein 1	ARL1	708	20479	5.23491	-0.231747	3	9	11	0		unspecific	No
347	3	P53549	PRS10	26S protease subunit RPT4	RPT4	1342	49492	4.94786	-0.231318	3	12	13	0		unspecific	No
1002	0	Q03653	EFR3	Protein EFR3	EFR3	843	89705	4.34411	-0.229953	3	17	17	0		unspecific	No
1234	0	Q12178	FCY1	Cytosine deaminase	FCY1	592	17838	4.94028	-0.227199	2	6	9	0		unspecific	No
1979	0	P32524	PRP21	Pre-mRNA-splicing factor PRP21	PRP21	190	33146	4.18032	-0.226821	2	4	4	0		unspecific	No
412	0	P32583	SRP40	Suppressor protein SRP40	SRP40	3025	40992	6.19742	-0.226196	3	19	45	0		unspecific	No
340	0	P10622	RLA3	60S acidic ribosomal protein P1-beta	RPP1B	3920	10661	7.42889	-0.223554	2	5	13	0		unspecific	No
60	0	P14540	ALF	Fructose-bisphosphate aldolase	FBA1	21088	39881	6.958	-0.222643	3	49	255	0		unspecific	Yes
953	1	P17709	HXKG	Glucokinase-1	GLK1	906	55742	4.49768	-0.219207	3	15	15	0		unspecific	No
302	0	P25605	ILV6	Acetolactate synthase small subunit, mitochondrial	ILV6	4402	34308	5.92054	-0.218981	3	33	47	0		unspecific	No
1224	0	P06782	SNF1	Carbon catabolite-derepressing protein kinase	SNF1	600	72228	4.42516	-0.217061	2	9	11	0		unspecific	Yes
899	0	P38688	SRP72	Signal recognition particle subunit SRP72	SRP72	995	73894	4.6309	-0.214686	2	11	12	0		unspecific	No
240	0	P32481	IF2G	Eukaryotic translation initiation factor 2 subunit gamma	GCD11	5707	58400	6.21737	-0.211191	3	62	92	0		unspecific	No
553	0	Q04062	RPN9	26S proteasome regulatory subunit RPN9	RPN9	2073	45811	5.38846	-0.207412	3	36	38	0		unspecific	No
1123	0	Q99257	MEX67	mRNA export factor MEX67	MEX67	701	67366	4.70279	-0.207272	2	9	9	0		unspecific	No
1846	0	P09950	HEM1	5-aminolevulinate synthase, mitochondrial	HEM1	229	59667	3.79067	-0.207265	2	6	6	0		unspecific	No
1414	0	P53743	ESF2	Pre-rRNA-processing protein ESF2	ESF2	453	36443	4.32994	-0.207247	2	7	7	0		unspecific	No
50	0	P0CX39	RS8A	40S ribosomal protein S8-A	RPS8A	24747	22590	7.34319	-0.205474	3	32	150	0		unspecific	No
144	0	P04801	SYTC	Threonine--tRNA ligase, cytoplasmic	THS1	9201	85151	5.8271	-0.205181	3	70	102	0		unspecific	No
234	2	P04449	RL24A	60S ribosomal protein L24-A	RPL24A	5880	17603	7.05762	-0.203781	3	27	76	0		unspecific	No
893	0	P47117	ARP3	Actin-related protein 3	ARP3	1011	49796	4.61987	-0.203458	3	15	17	0		unspecific	No
877	0	P25374	NFS1	Cysteine desulfurase, mitochondrial	NFS1	1038	54775	4.79269	-0.202195	3	14	14	0		unspecific	No
38	2	Q12122	HOSM	Homocitrate synthase, mitochondrial	LYS21	29993	49020	7.00426	-0.200892	3	90	325	0		unspecific	No
543	0	Q08723	RPN8	26S proteasome regulatory subunit RPN8	RPN8	2110	38460	5.35559	-0.199124	3	21	25	0		unspecific	No
1192	0	P38719	DBP8	ATP-dependent RNA helicase DBP8	DBP8	628	48076	4.46186	-0.198173	2	8	8	0		unspecific	No
372	1	P00817	IPYR	Inorganic pyrophosphatase	IPP1	3510	32337	5.49963	-0.197855	3	33	58	0		unspecific	No
1170	0	P27705	MIG1	Regulatory protein MIG1	MIG1	649	55726	4.66685	-0.197099	2	6	6	0		unspecific	No
427	0	P00958	SYMC	Methionine--tRNA ligase, cytoplasmic	MES1	2908	86195	5.05446	-0.195122	3	34	38	0		unspecific	No
38	1	P48570	HOSC	Homocitrate synthase, cytosolic isozyme	LYS20	31123	47526	6.99781	-0.194077	3	96	324	0		unspecific	No
769	0	P07172	HIS8	Histidinol-phosphate aminotransferase	HIS5	1263	43132	5.0149	-0.193529	3	17	20	0		unspecific	No
1023	0	P12904	AAKG	5%27-AMP-activated protein kinase subunit gamma	SNF4	805	36606	4.68594	-0.193135	2	8	8	0		unspecific	No
290	0	P06103	EIF3B	Eukaryotic translation initiation factor 3 subunit B	PRT1	4689	88416	5.4638	-0.191793	3	62	83	0		unspecific	No
352	0	P14742	GFA1	Glutamine--fructose-6-phosphate aminotransferase [isomerizing]	GFA1	3793	80909	5.50501	-0.191358	3	47	55	0		unspecific	No
367	0	P38248	ECM33	Cell wall protein ECM33	ECM33	3588	43970	5.59888	-0.191248	2	8	29	0		unspecific	No
585	0	P32473	ODPB	Pyruvate dehydrogenase E1 component subunit beta, mitochondrial	PDB1	1858	40086	5.81074	-0.190791	3	19	26	0		unspecific	No
509	0	P38682	GLO3	ADP-ribosylation factor GTPase-activating protein GLO3	GLO3	2304	55288	5.34916	-0.190371	3	25	36	0		unspecific	No
56	0	P60010	ACT	Actin	ACT1	21747	41891	7.04834	-0.190111	3	93	298	0		unspecific	No
833	0	P21243	PSA1	Proteasome subunit alpha type-1	SCL1	1144	28154	5.29481	-0.190001	2	11	11	0		unspecific	Yes
234	1	P24000	RL24B	60S ribosomal protein L24-B	RPL24B	5911	17537	7.07127	-0.186684	3	29	82	0		unspecific	No
128	0	P25694	CDC48	Cell division control protein 48	CDC48	10228	92167	6.13615	-0.185008	3	111	158	0		unspecific	Yes
342	0	P32381	ARP2	Actin-related protein 2	ARP2	3909	44217	5.85387	-0.183383	3	40	42	0		unspecific	No
124	0	P32582	CBS	Cystathionine beta-synthase	CYS4	10301	56044	6.20859	-0.183249	3	86	126	0		unspecific	No
2048	0	P53981	YNB0	Uncharacterized phosphatase YNL010W	YNL010W	169	27691	4.56771	-0.18304	2	4	4	0		unspecific	No
514	0	P05318	RLA1	60S acidic ribosomal protein P1-alpha	RPP1A	2288	10901	7.11856	-0.182736	2	7	33	0		unspecific	No
161	1	P46654	RSSA2	40S ribosomal protein S0-B	RPS0B	8273	28002	7.2552	-0.179909	3	30	93	0		unspecific	No
679	0	P12945	NAT1	N-terminal acetyltransferase A complex subunit NAT1	NAT1	1520	99299	4.4042	-0.179689	3	20	20	0		unspecific	No
1670	0	Q04603	DPB4	DNA polymerase epsilon subunit D	DPB4	295	22041	4.73016	-0.17968	2	5	5	0		unspecific	No
1198	0	Q05024	TRI1	Protein TRI1	TRI1	619	26511	4.21014	-0.178328	3	6	6	0		unspecific	No
1862	0	Q02204	RM13	54S ribosomal protein L13, mitochondrial	MRPL13	224	30424	4.55571	-0.178094	2	4	4	0		unspecific	No
750	0	P25623	SYP1	Suppressor of yeast profilin deletion	SYP1	1302	96250	5.03531	-0.177786	2	22	22	0		unspecific	No
461	0	P33750	DCA13	Protein SOF1	SOF1	2654	56925	5.25593	-0.175756	3	41	43	0		unspecific	No
322	0	P40525	RL34B	60S ribosomal protein L34-B	RPL34B	4144	13861	6.64337	-0.175695	3	20	83	0		unspecific	No
1368	0	P38439	LEO1	RNA polymerase-associated protein LEO1	LEO1	486	54002	4.47893	-0.175229	3	10	11	0		unspecific	No
759	0	Q04225	RRB1	Ribosome assembly protein RRB1	RRB1	1279	57454	4.92084	-0.174225	3	15	15	0		unspecific	Yes
175	0	P39076	TCPB	T-complex protein 1 subunit beta	CCT2	7743	57510	5.56304	-0.174078	3	60	96	0		unspecific	Yes
380	0	P32521	PAN1	Actin cytoskeleton-regulatory complex protein PAN1	PAN1	3450	160397	4.92919	-0.173237	3	34	40	0		unspecific	No
537	0	P50109	PSP2	Protein PSP2	PSP2	2143	65544	5.16803	-0.17083	2	19	24	0		unspecific	No
949	0	P05150	OTC	Ornithine carbamoyltransferase	ARG3	913	38220	4.78424	-0.170585	3	15	20	0		unspecific	No
332	0	P0CX77	ASP22	L-asparaginase 2-2	ASP3-2	4004	38776	5.6494	-0.169216	3	19	71	0		unspecific	No
556	0	Q08601	MCA1	Metacaspase-1	MCA1	2042	48123	5.6176	-0.169059	3	15	19	0		unspecific	No
35	4	P07246	ADH3	Alcohol dehydrogenase 3, mitochondrial	ADH3	1452	40743	5.45724	-0.168483	3	18	31	0		unspecific	No
802	1	Q03088	SVL3	Styryl dye vacuolar localization protein 3	SVL3	1202	92258	5.07442	-0.166751	2	17	18	0		unspecific	No
568	0	P35691	TCTP	Translationally-controlled tumor protein homolog	TMA19	1966	18786	5.81302	-0.163375	3	17	28	0		unspecific	No
635	0	Q06506	RRP9	Ribosomal RNA-processing protein 9	RRP9	1644	65356	4.58659	-0.162408	3	24	34	0		unspecific	No
581	0	P28777	AROC	Chorismate synthase	ARO2	1904	41098	5.40525	-0.162076	3	21	26	0		unspecific	No
161	2	P32905	RSSA1	40S ribosomal protein S0-A	RPS0A	8122	28064	7.23962	-0.161697	3	27	91	0		unspecific	No
1287	0	P36534	RM40	54S ribosomal protein L40, mitochondrial	MRPL40	547	33787	3.98094	-0.160606	2	5	5	0		unspecific	No
479	0	P32602	SEC17	Alpha-soluble NSF attachment protein	SEC17	2537	33181	5.04498	-0.157621	3	23	25	0		unspecific	No
233	0	P34241	URB1	Nucleolar pre-ribosomal-associated protein 1	URB1	5912	204014	4.89688	-0.157227	3	62	79	0		unspecific	No
217	0	Q08972	NEW1	[NU+] prion formation protein 1	NEW1	6368	134932	5.06145	-0.155528	3	61	77	0		unspecific	No
1386	0	P00812	ARGI	Arginase	CAR1	476	35981	5.28473	-0.153185	2	8	11	0		unspecific	No
163	0	P25443	RS2	40S ribosomal protein S2	RPS2	8232	27490	7.12944	-0.151511	3	46	99	0		unspecific	No
348	2	P32793	YSC84	Protein YSC84	YSC84	1096	50928	4.87987	-0.151333	3	14	15	0		unspecific	No
885	0	Q05515	SVF1	Survival factor 1	SVF1	1021	54505	4.49447	-0.150965	3	15	20	0		unspecific	No
282	1	P16387	ODPA	Pyruvate dehydrogenase E1 component subunit alpha, mitochondrial	PDA1	4779	46712	5.75447	-0.150504	3	67	82	0		unspecific	No
1150	0	Q08492	BUD21	Bud site selection protein 21	BUD21	669	24371	5.08326	-0.149308	2	7	7	0		unspecific	No
1359	0	Q06511	RRP15	Ribosomal RNA-processing protein 15	RRP15	493	28195	4.41029	-0.146174	2	9	9	0		unspecific	No
455	0	P38779	CIC1	Proteasome-interacting protein CIC1	CIC1	2682	42561	5.78974	-0.145674	3	34	38	0		unspecific	No
171	2	P39533	ACON2	Homocitrate dehydratase, mitochondrial	ACO2	2923	87042	5.0927	-0.143766	3	44	54	0		unspecific	No
1657	0	P18900	COQ1	Hexaprenyl pyrophosphate synthase, mitochondrial	COQ1	300	52812	3.44958	-0.143695	3	8	8	0		unspecific	No
1477	0	P39984	HAT2	Histone acetyltransferase type B subunit 2	HAT2	409	45146	4.22867	-0.14299	3	10	11	0		unspecific	Yes
1604	0	P40481	HPM1	Histidine protein methyltransferase 1	HPM1	325	42717	4.27141	-0.142717	2	5	5	0		unspecific	No
1248	0	P36121	RPC5	DNA-directed RNA polymerase III subunit RPC5	RPC37	580	32123	4.51133	-0.142451	3	7	7	0		unspecific	No
1247	0	P53312	SUCB	Succinyl-CoA ligase [ADP-forming] subunit beta, mitochondrial	LSC2	580	47156	4.11171	-0.1418	3	8	8	0		unspecific	No
633	2	Q04562	TMN2	Transmembrane 9 superfamily member 2	TMN2	1076	76925	4.54461	-0.141317	2	8	9	0		unspecific	No
1180	1	P53924	DMA2	E3 ubiquitin-protein ligase DMA2	DMA2	637	58175	4.35914	-0.138757	3	10	12	0		unspecific	No
673	0	P20424	SRP54	Signal recognition particle subunit SRP54	SRP54	1536	59813	5.0802	-0.136921	3	23	26	0		unspecific	No
528	0	P41807	VATH	V-type proton ATPase subunit H	VMA13	2184	54781	4.83792	-0.136554	3	26	33	0		unspecific	No
704	0	P40302	PSA6	Proteasome subunit alpha type-6	PRE5	1443	25759	5.46423	-0.133803	3	19	19	0		unspecific	No
1902	0	Q12191	BUG1	Binder of USO1 and GRH1 protein 1	BUG1	212	38272	4.2832	-0.132172	2	5	5	0		unspecific	No
887	0	P30656	PSB5	Proteasome subunit beta type-5	PRE2	1017	31902	5.10231	-0.131364	3	11	12	0		unspecific	No
94	0	Q00955	ACAC	Acetyl-CoA carboxylase	ACC1	14141	250881	5.48035	-0.128612	3	163	200	0		unspecific	No
75	0	P17255	VATA	V-type proton ATPase catalytic subunit A	VMA1	17983	119246	6.03416	-0.128475	3	132	265	0		unspecific	No
570	0	P45976	FIP1	Pre-mRNA polyadenylation factor FIP1	FIP1	1960	35755	5.26201	-0.127687	3	18	21	0		unspecific	No
265	1	P52910	ACS2	Acetyl-coenzyme A synthetase 2	ACS2	5110	75787	5.8123	-0.127583	3	72	81	0		unspecific	No
472	0	Q02875	SYH1	SMY2 homolog 2	SYH1	2576	94470	5.03022	-0.12674	3	30	32	0		unspecific	No
176	0	P07342	ILVB	Acetolactate synthase catalytic subunit, mitochondrial	ILV2	7699	75061	6.03478	-0.126645	3	64	106	0		unspecific	No
653	0	P40327	PRS4	26S protease regulatory subunit 4 homolog	RPT2	1600	49026	5.12888	-0.124772	3	23	23	0		unspecific	No
594	0	Q06106	MRD1	Multiple RNA-binding domain-containing protein 1	MRD1	1833	101115	4.58902	-0.12471	3	30	32	0		unspecific	No
1199	1	P38755	OSH7	Oxysterol-binding protein homolog 7	OSH7	618	49831	4.58975	-0.124125	2	6	6	0		unspecific	No
671	2	P38121	DPOA2	DNA polymerase alpha subunit B	POL12	1103	78954	4.55385	-0.120659	3	15	15	0		unspecific	No
943	0	P32864	RAEP	Rab proteins geranylgeranyltransferase component A	MRS6	918	67788	4.72494	-0.118651	3	16	16	0		unspecific	No
135	0	P07244	PUR2	Bifunctional purine biosynthetic protein ADE5,7	ADE5,7	9863	86356	5.86873	-0.117749	3	85	104	0		unspecific	No
663	0	Q00764	TPS1	Alpha,alpha-trehalose-phosphate synthase [UDP-forming] 56 kDa subunit	TPS1	1576	56341	5.12687	-0.115057	3	17	17	0		unspecific	No
1208	0	P25451	PSB3	Proteasome subunit beta type-3	PUP3	612	22819	5.71148	-0.114497	3	8	10	0		unspecific	No
1541	0	Q12481	RRP36	rRNA biogenesis protein RRP36	RRP36	364	36103	4.74791	-0.114375	2	7	7	0		unspecific	No
811	0	P52286	SKP1	Suppressor of kinetochore protein 1	SKP1	1182	22374	5.77577	-0.112989	3	15	15	0		unspecific	No
815	1	P28274	URA7	CTP synthase 1	URA7	1180	65125	4.7194	-0.111406	3	15	16	0		unspecific	No
270	0	P07267	CARP	Saccharopepsin	PEP4	5033	44699	6.0086	-0.10917	3	38	55	0		unspecific	No
442	0	P39940	RSP5	E3 ubiquitin-protein ligase RSP5	RSP5	2804	91988	4.9914	-0.108555	3	40	43	0		unspecific	No
1144	0	P31383	2AAA	Protein phosphatase PP2A regulatory subunit A	TPD3	679	71262	4.55854	-0.103476	3	13	13	0		unspecific	No
440	0	P43535	GCN20	Protein GCN20	GCN20	2816	85260	5.03681	-0.101219	3	33	37	0		unspecific	No
1035	0	P39013	END3	Actin cytoskeleton-regulatory complex protein END3	END3	795	40501	4.93228	-0.100222	2	10	11	0		unspecific	No
179	0	P32527	ZUO1	Zuotin	ZUO1	7544	49047	6.16098	-0.0999135	3	60	115	0		unspecific	No
1561	0	O94742	SEM1	26S proteasome complex subunit SEM1	SEM1	353	10380	5.75175	-0.0993693	2	4	6	0		unspecific	No
901	0	Q06697	CDC73	Cell division control protein 73	CDC73	992	44600	5.05207	-0.0982684	2	13	15	0		unspecific	No
417	2	P41911	GPD2	Glycerol-3-phosphate dehydrogenase [NAD(+)] 2, mitochondrial	GPD2	1147	49790	4.8328	-0.097884	2	17	18	0		unspecific	No
327	0	P40217	EIF3I	Eukaryotic translation initiation factor 3 subunit I	TIF34	4096	39073	5.98218	-0.0977696	3	38	45	0		unspecific	No
1068	1	P38853	KEL1	Kelch repeat-containing protein 1	KEL1	755	131299	4.1222	-0.0973316	2	7	7	0		unspecific	No
1391	0	P32342	SRP21	Signal recognition particle subunit SRP21	SRP21	474	18414	5.04071	-0.0970978	3	9	13	0		unspecific	No
542	0	P12695	ODP2	Dihydrolipoyllysine-residue acetyltransferase component of pyruvate dehydrogenase complex, mitochondrial	LAT1	2113	51957	5.25463	-0.0947373	3	30	32	0		unspecific	No
607	0	P00927	THDH	Threonine dehydratase, mitochondrial	ILV1	1755	64076	4.92974	-0.0943234	3	29	31	0		unspecific	No
1278	0	P32364	SMY1	Kinesin-related protein SMY1	SMY1	554	74096	4.17652	-0.0936003	2	7	7	0		unspecific	No
1342	0	Q02354	UTP6	U3 small nucleolar RNA-associated protein 6	UTP6	505	52670	3.74255	-0.0933025	2	6	8	0		unspecific	No
438	0	P04173	LEU3	3-isopropylmalate dehydrogenase	LEU2	2826	39043	5.36518	-0.0931985	3	28	33	0		unspecific	No
434	0	Q12265	KPR5	Ribose-phosphate pyrophosphokinase 5	PRS5	2877	53870	5.39299	-0.0926413	3	36	37	0		unspecific	No
702	0	P49095	GCSP	Glycine dehydrogenase (decarboxylating), mitochondrial	GCV2	1450	115348	4.9146	-0.0923537	3	26	30	0		unspecific	No
644	0	P49367	LYS4	Homoaconitase, mitochondrial	LYS4	1618	75617	4.7561	-0.0920353	3	24	30	0		unspecific	No
1629	0	Q02884	ELP4	Elongator complex protein 4	ELP4	317	51124	4.50608	-0.0916455	2	5	5	0		unspecific	No
520	0	P33297	PRS6A	26S protease regulatory subunit 6A	RPT5	2224	48283	5.51015	-0.0911025	3	37	38	0		unspecific	No
623	1	Q03862	ARX1	Probable metalloprotease ARX1	ARX1	1709	65685	4.60982	-0.0874799	3	17	17	0		unspecific	No
747	0	P19262	ODO2	Dihydrolipoyllysine-residue succinyltransferase component of 2-oxoglutarate dehydrogenase complex, mitochondrial	KGD2	1306	50456	5.13373	-0.0869763	3	13	15	0		unspecific	No
873	0	P22211	NPR1	Nitrogen permease reactivator protein	NPR1	1048	86621	4.77996	-0.0858857	2	9	9	0		unspecific	No
1309	0	Q06385	VPS74	Vacuolar protein sorting-associated protein 74	VPS74	533	39433	5.01816	-0.0857482	2	12	12	0		unspecific	No
277	2	P18759	SEC18	Vesicular-fusion protein SEC18	SEC18	3333	84289	4.97712	-0.0834962	3	43	47	0		unspecific	No
183	1	P40024	ARB1	ABC transporter ATP-binding protein ARB1	ARB1	7477	68506	5.97382	-0.0801425	3	61	80	0		unspecific	No
1317	0	Q03954	SPC19	DASH complex subunit SPC19	SPC19	523	18955	4.69919	-0.0797214	2	5	5	0		unspecific	No
711	0	Q05518	PAL1	Protein PAL1	PAL1	1423	54963	5.04365	-0.07751	2	11	16	0		unspecific	No
11	1	P00549	KPYK1	Pyruvate kinase 1	CDC19	73810	54909	7.33237	-0.0747067	3	141	862	0		unspecific	No
463	0	P06787	CALM	Calmodulin	CMD1	2649	16125	5.8778	-0.0729487	3	19	29	0		unspecific	No
1131	0	P38237	UBP14	Ubiquitin carboxyl-terminal hydrolase 14	UBP14	688	90113	3.93106	-0.0725757	2	5	5	0		unspecific	No
1686	0	Q04430	PANK	Pantothenate kinase CAB1	CAB1	288	41048	4.54749	-0.0704857	2	5	5	0		unspecific	No
860	0	P32468	CDC12	Cell division control protein 12	CDC12	1076	46753	5.06245	-0.0678991	3	16	18	0		unspecific	No
483	0	P53335	PXR1	Protein PXR1	PXR1	2492	31350	5.15735	-0.0636804	3	16	31	0		unspecific	No
522	0	P09457	ATPO	ATP synthase subunit 5, mitochondrial	ATP5	2219	22857	5.58205	-0.0632989	3	23	33	0		unspecific	No
1337	0	Q12114	CHS5	Chitin biosynthesis protein CHS5	CHS5	509	73879	4.23316	-0.06328	2	6	8	0		unspecific	No
237	2	P40047	ALDH5	Aldehyde dehydrogenase 5, mitochondrial	ALD5	3521	56999	5.39575	-0.0618244	3	41	45	0		unspecific	No
35	1	P00330	ADH1	Alcohol dehydrogenase 1	ADH1	34379	37282	7.25276	-0.0578194	3	59	349	0		unspecific	Yes
89	0	P15646	FBRL	rRNA 2%27-O-methyltransferase fibrillarin	NOP1	14795	34615	6.90223	-0.0564046	3	76	151	0		unspecific	No
55	0	P05750	RS3	40S ribosomal protein S3	RPS3	23284	26543	7.2867	-0.0563447	3	63	185	0		unspecific	No
587	0	P38623	RCK2	Serine/threonine-protein kinase RCK2	RCK2	1853	68305	5.20591	-0.0543025	3	33	36	0		unspecific	No
685	0	P47108	URB2	Nucleolar pre-ribosomal-associated protein 2	URB2	1500	136286	4.64265	-0.0509215	3	20	22	0		unspecific	No
1495	0	P39714	BDH1	(R,R)-butanediol dehydrogenase	BDH1	396	42182	4.9469	-0.0473019	2	6	6	0		unspecific	No
1955	0	P41903	PTE1	Peroxisomal acyl-coenzyme A thioester hydrolase 1	TES1	197	40291	4.27134	-0.046923	2	4	5	0		unspecific	No
1426	0	P25037	UBP1	Ubiquitin carboxyl-terminal hydrolase 1	UBP1	445	93225	4.41884	-0.04496	3	11	11	0		unspecific	No
315	0	P33330	SERC	Phosphoserine aminotransferase	SER1	4212	43560	6.02779	-0.0433645	3	43	59	0		unspecific	No
590	0	P11745	RNA1	Ran GTPase-activating protein 1	RNA1	1845	46073	4.72658	-0.0420118	3	21	26	0		unspecific	No
1371	0	P25627	BUD23	18S rRNA (guanine(1575)-N(7))-methyltransferase	BUD23	484	30951	5.16464	-0.0398101	2	6	6	0		unspecific	No
1341	0	P54838	DAK1	Dihydroxyacetone kinase 1	DAK1	505	62453	4.62335	-0.0394719	2	8	8	0		unspecific	No
1096	0	P11792	SCH9	Serine/threonine-protein kinase SCH9	SCH9	731	92267	4.4717	-0.0394664	3	10	10	0		unspecific	No
830	0	Q12335	PST2	Protoplast secreted protein 2	PST2	1147	21010	6.02595	-0.0393349	3	12	16	0		unspecific	No
526	0	P54885	PROA	Gamma-glutamyl phosphate reductase	PRO2	2190	49881	5.2647	-0.0383842	3	23	28	0		unspecific	No
616	0	P15624	SYFB	Phenylalanine--tRNA ligase beta subunit	FRS1	1724	67836	4.82676	-0.0378915	3	18	24	0		unspecific	No
155	2	Q12230	LSP1	Sphingolipid long chain base-responsive protein LSP1	LSP1	6071	38048	6.29043	-0.0378122	3	42	72	0		unspecific	No
104	2	P10659	METK1	S-adenosylmethionine synthase 1	SAM1	11911	42077	6.52449	-0.0368157	3	60	133	0		unspecific	No
1081	0	P53617	NRD1	Protein NRD1	NRD1	745	64104	4.51092	-0.0360868	3	17	17	0		unspecific	No
1082	0	P29478	SEC65	Signal recognition particle subunit SEC65	SEC65	744	31321	5.19638	-0.0355983	3	13	13	0		unspecific	No
32	2	P03965	CARB	Carbamoyl-phosphate synthase arginine-specific large chain	CPA2	15663	124465	6.1286	-0.0346039	3	133	240	0		unspecific	No
280	0	P0C0T4	RS25B	40S ribosomal protein S25-B	RPS25B	4847	12002	6.91405	-0.0335931	3	24	40	0		unspecific	No
171	1	P19414	ACON	Aconitate hydratase, mitochondrial	ACO1	7892	85714	5.57949	-0.0323408	3	65	126	0		unspecific	No
459	0	P15703	BGL2	Glucan 1,3-beta-glucosidase	BGL2	2667	34325	5.54493	-0.0319693	3	19	27	0		unspecific	No
3	6	P0CS90	HSP77	Heat shock protein SSC1, mitochondrial	SSC1	16373	70585	6.29584	-0.0313051	3	86	190	0		unspecific	Yes
1214	0	Q05580	HEL2	E3 ubiquitin-protein ligase HEL2	HEL2	609	73794	4.07869	-0.031206	2	5	5	0		unspecific	No
64	0	P16140	VATB	V-type proton ATPase subunit B	VMA2	20574	57770	6.65755	-0.0273423	3	119	234	0		unspecific	No
970	0	Q04728	ARGJ	Arginine biosynthesis bifunctional protein ArgJ, mitochondrial	ARG7	883	48218	4.48912	-0.0268845	3	17	20	0		unspecific	No
610	0	P47039	BNA3	Probable kynurenine--oxoglutarate transaminase BNA3	BNA3	1743	50393	5.2507	-0.0266769	3	27	31	0		unspecific	No
782	0	Q04410	GRH1	GRASP65 homolog protein 1	GRH1	1244	41379	5.38148	-0.0258932	3	20	20	0		unspecific	No
651	0	P16120	THRC	Threonine synthase	THR4	1608	57553	4.81468	-0.0253019	3	28	29	0		unspecific	No
35	2	P00331	ADH2	Alcohol dehydrogenase 2	ADH2	10465	37165	6.87213	-0.0247942	3	20	151	0		unspecific	No
763	0	P22141	PSB4	Proteasome subunit beta type-4	PRE1	1274	22560	5.57838	-0.0225717	3	15	16	0		unspecific	No
104	1	P19358	METK2	S-adenosylmethionine synthase 2	SAM2	13068	42515	6.56035	-0.020616	3	65	147	0		unspecific	No
621	0	P39106	MNN1	Alpha-1,3-mannosyltransferase MNN1	MNN1	1711	89044	4.76926	-0.020294	2	22	26	0		unspecific	No
417	1	Q00055	GPD1	Glycerol-3-phosphate dehydrogenase [NAD(+)] 1	GPD1	2991	43412	5.68725	-0.0201909	3	31	40	0		unspecific	No
301	0	P07702	LYS2	L-aminoadipate-semialdehyde dehydrogenase	LYS2	4407	156047	4.63707	-0.0191659	3	60	73	0		unspecific	No
665	0	P53598	SUCA	Succinyl-CoA ligase [ADP-forming] subunit alpha, mitochondrial	LSC1	1565	35181	5.0732	-0.0186824	3	21	28	0		unspecific	No
1152	0	P25441	RPC4	DNA-directed RNA polymerase III subunit RPC4	RPC53	665	46639	4.75834	-0.0183604	2	6	6	0		unspecific	No
495	0	P09624	DLDH	Dihydrolipoyl dehydrogenase, mitochondrial	LPD1	2437	54261	5.24087	-0.0173508	3	35	39	0		unspecific	No
25	1	P23248	RS3A2	40S ribosomal protein S1-B	RPS1B	39642	28852	7.51847	-0.0163168	3	96	455	0		unspecific	No
476	0	P38625	GUAA	GMP synthase [glutamine-hydrolyzing]	GUA1	2546	58730	5.46165	-0.015472	3	40	54	0		unspecific	No
725	0	P35844	KES1	Protein KES1	KES1	1363	49632	5.21914	-0.0145753	3	21	27	0		unspecific	No
493	0	P20459	IF2A	Eukaryotic translation initiation factor 2 subunit alpha	SUI2	2441	34981	5.68244	-0.0140509	3	36	47	0		unspecific	No
1075	0	P40161	RT106	Histone chaperone RTT106	RTT106	750	51760	4.4637	-0.0126603	3	8	8	0		unspecific	No
255	0	P40825	SYA	Alanine--tRNA ligase, mitochondrial	ALA1	5364	110390	4.77946	-0.0107287	3	49	77	0		unspecific	No
25	2	P33442	RS3A1	40S ribosomal protein S1-A	RPS1A	38607	28783	7.49569	-0.0102366	3	91	439	0		unspecific	No
843	0	Q06489	MTNA	Methylthioribose-1-phosphate isomerase	MRI1	1113	45220	4.56046	-0.00924382	3	16	18	0		unspecific	No
330	2	P51401	RL9B	60S ribosomal protein L9-B	RPL9B	3717	21701	6.6719	-0.00883549	3	23	52	0		unspecific	No
511	0	P04046	PUR1	Amidophosphoribosyltransferase	ADE4	2299	57482	4.86756	-0.00786039	3	31	35	0		unspecific	No
27	2	Q12460	NOP56	Nucleolar protein 56	NOP56	33883	57057	6.89331	-0.0070094	3	99	452	0		unspecific	No
244	0	P00942	TPIS	Triosephosphate isomerase	TPI1	5634	26893	6.29296	-0.00627383	3	33	78	0		unspecific	No
106	1	P40510	SER33	D-3-phosphoglycerate dehydrogenase 2	SER33	12549	51384	6.51135	-0.0060745	3	69	146	0		unspecific	No
1296	0	Q06252	YL179	Uncharacterized protein YLR179C	YLR179C	542	22251	4.45669	-0.00592221	2	5	5	0		unspecific	No
137	1	P47169	MET5	Sulfite reductase [NADPH] subunit beta	MET5	9755	161519	5.60874	-0.00572107	3	119	147	0		unspecific	No
712	2	P56628	RL22B	60S ribosomal protein L22-B	RPL22B	425	13818	5.86642	-0.00425761	3	9	10	0		unspecific	No
150	0	P0CX29	RS23A	40S ribosomal protein S23-A	RPS23A	8964	16142	7.14839	-0.00155834	3	26	124	0		unspecific	No
27	1	Q12499	NOP58	Nucleolar protein 58	NOP58	38486	56978	6.84532	0.00254597	3	81	370	0		unspecific	No
1039	0	Q08444	NOB1	20S-pre-rRNA D-site endonuclease NOB1	NOB1	787	52052	4.38271	0.00265602	3	7	9	0		unspecific	No
900	0	P18544	ARGD	Acetylornithine aminotransferase, mitochondrial	ARG8	994	46994	4.90356	0.00442802	2	13	13	0		unspecific	No
158	0	P02406	RL28	60S ribosomal protein L28	RPL28	8355	16711	7.47331	0.00925709	3	39	115	0		unspecific	No
466	0	P13188	SYQ	Glutamine--tRNA ligase	GLN4	2618	93531	4.4564	0.00939441	3	42	50	0		unspecific	No
548	0	Q12271	INP53	Polyphosphatidylinositol phosphatase INP53	INP53	2081	125013	4.52299	0.0101953	3	21	22	0		unspecific	No
1065	0	Q05498	FCF1	rRNA-processing protein FCF1	FCF1	758	21939	5.14974	0.0122431	3	12	16	0		unspecific	No
34	1	P19882	HSP60	Heat shock protein 60, mitochondrial	HSP60	34572	60999	6.49952	0.0123065	3	122	394	0		unspecific	No
546	0	P39101	CAJ1	Protein CAJ1	CAJ1	2093	44884	5.24522	0.014498	3	23	24	0		unspecific	No
712	1	P05749	RL22A	60S ribosomal protein L22-A	RPL22A	1418	13685	6.88251	0.0151571	3	12	16	0		unspecific	No
207	1	P46655	SYEC	Glutamate--tRNA ligase, cytoplasmic	GUS1	6864	81191	5.56239	0.0157264	3	81	113	0		unspecific	No
213	0	P00931	TRP	Tryptophan synthase	TRP5	6634	76977	5.87747	0.0157511	3	67	88	0		unspecific	No
1018	0	P29952	MPI	Mannose-6-phosphate isomerase	PMI40	813	48443	4.68229	0.0160142	3	15	16	0		unspecific	No
545	0	P27616	PUR7	Phosphoribosylaminoimidazole-succinocarboxamide synthase	ADE1	2098	34639	5.4314	0.0173844	3	26	31	0		unspecific	No
351	0	P34216	EDE1	EH domain-containing and endocytosis protein 1	EDE1	3810	150863	4.91502	0.0181452	3	36	53	0		unspecific	No
1656	0	P38747	OTU2	OTU domain-containing protein 2	OTU2	300	36432	4.75492	0.0188494	2	5	5	0		unspecific	No
775	0	P21965	MCK1	Protein kinase MCK1	MCK1	1257	43451	5.11581	0.0189813	3	20	20	0		unspecific	No
1220	2	P17157	PHO85	Cyclin-dependent protein kinase PHO85	PHO85	278	35055	4.47822	0.019656	2	7	8	0		unspecific	Yes
813	0	P32895	KPR1	Ribose-phosphate pyrophosphokinase 1	PRS1	1181	47474	5.14838	0.020925	3	19	23	0		unspecific	No
1236	0	Q03771	YD161	UPF0661 TPR repeat-containing protein YDR161W	YDR161W	590	43144	5.25842	0.0209471	3	13	13	0		unspecific	No
448	0	Q06685	VIP1	Inositol hexakisphosphate and diphosphoinositol-pentakisphosphate kinase	VIP1	2739	130301	4.82782	0.0244573	3	44	45	0		unspecific	No
330	1	P05738	RL9A	60S ribosomal protein L9-A	RPL9A	4032	21613	6.66547	0.0257763	3	24	52	0		unspecific	No
1457	0	P47019	ALB1	Ribosome biogenesis protein ALB1	ALB1	425	19275	4.83098	0.0262029	2	5	5	0		unspecific	No
558	0	P32379	PSA5	Proteasome subunit alpha type-5	PUP2	2034	28770	5.72854	0.0263697	3	24	25	0		unspecific	No
199	0	P38088-2	SYG	Isoform Cytoplasmic of Glycine--tRNA ligase 1, mitochondrial	GRS1	7166	75634	5.71394	0.0272118	3	72	94	0		unspecific	No
115	0	P06168	ILV5	Ketol-acid reductoisomerase, mitochondrial	ILV5	11052	44512	6.39904	0.0283004	3	52	140	0		unspecific	No
1299	1	Q06178	NMA1	Nicotinamide/nicotinic acid mononucleotide adenylyltransferase 1	NMA1	539	46058	4.31497	0.0285346	2	5	5	0		unspecific	No
629	1	P32356	TREA	Neutral trehalase	NTH1	1683	86167	4.92022	0.0316893	3	27	28	0		unspecific	No
636	0	P37303	GLY1	Low specificity L-threonine aldolase	GLY1	1642	43187	5.07535	0.0324731	3	16	23	0		unspecific	No
1056	0	P53281	LSB1	LAS seventeen-binding protein 1	LSB1	769	26123	5.23774	0.0336874	3	14	16	0		unspecific	No
997	0	P53086	KIP3	Kinesin-like protein KIP3	KIP3	847	91661	4.00665	0.0339346	3	10	11	0		unspecific	No
1377	0	Q03769	ENT5	Epsin-5	ENT5	480	47407	4.82486	0.0347942	2	7	8	0		unspecific	No
851	1	P53438	SOK2	Protein SOK2	SOK2	1096	85705	4.55269	0.0349506	3	11	12	0		unspecific	No
692	0	P38985	SRP14	Signal recognition particle subunit SRP14	SRP14	1479	16534	5.61668	0.0355467	3	17	22	0		unspecific	No
338	0	P11986	INO1	Inositol-3-phosphate synthase	INO1	3931	59947	5.66951	0.0360774	3	31	50	0		unspecific	No
306	0	Q03532	HAS1	ATP-dependent RNA helicase HAS1	HAS1	4362	56967	5.47887	0.0374953	3	49	51	0		unspecific	No
1794	0	P16451	ODPX	Pyruvate dehydrogenase complex protein X component, mitochondrial	PDX1	244	45448	4.02038	0.0382303	2	4	5	0		unspecific	No
384	0	P15180	SYKC	Lysine--tRNA ligase, cytoplasmic	KRS1	3407	68428	5.30355	0.0388819	3	36	51	0		unspecific	No
838	0	P08417	FUMH	Fumarate hydratase, mitochondrial	FUM1	1127	53574	4.45762	0.039504	3	9	11	0		unspecific	No
1470	0	P46959	TRM61	tRNA (adenine(58)-N(1))-methyltransferase catalytic subunit TRM61	GCD14	415	44234	4.52519	0.0418974	2	7	7	0		unspecific	No
106	2	P40054	SERA	D-3-phosphoglycerate dehydrogenase 1	SER3	11395	51446	6.61881	0.0461809	3	67	147	0		unspecific	No
1594	0	Q01519	COX12	Cytochrome c oxidase subunit 6B	COX12	333	10010	5.30312	0.0464589	2	6	6	0		unspecific	No
310	0	P16649	TUP1	General transcriptional corepressor TUP1	TUP1	4281	78659	5.2257	0.0466496	3	47	53	0		unspecific	Yes
839	0	P25296	CANB	Calcineurin subunit B	CNB1	1125	19627	5.68272	0.0478217	2	11	11	0		unspecific	No
39	0	P41805	RL10	60S ribosomal protein L10	RPL10	31103	25573	7.20901	0.0480883	3	77	336	0		unspecific	No
739	0	P52553	PFD6	Prefoldin subunit 6	YKE2	1320	13333	5.4601	0.0528589	3	11	12	0		unspecific	Yes
1617	0	Q99369	FSH3	Family of serine hydrolases 3	FSH3	322	30513	4.58731	0.0532967	2	5	5	0		unspecific	No
360	2	P47176	BCA2	Branched-chain-amino-acid aminotransferase, cytosolic	BAT2	1905	41940	5.51859	0.0538425	3	11	19	0		unspecific	No
236	0	P04802	SYDC	Aspartate--tRNA ligase, cytoplasmic	DPS1	5864	63647	5.57663	0.0568111	3	56	76	0		unspecific	No
388	0	Q08287	NOP8	60S ribosome subunit biogenesis protein NOP8	NOP8	3369	57158	5.59507	0.0568864	3	40	50	0		unspecific	No
973	3	P47001	CIS3	Cell wall mannoprotein CIS3	CIS3	472	23569	4.88463	0.0609884	2	4	12	0		unspecific	No
1725	0	P40022	YEM4	Uncharacterized protein YER034W	YER034W	273	21178	4.8482	0.0626095	2	6	6	0		unspecific	No
612	0	P17555	CAP	Adenylyl cyclase-associated protein	SRV2	1738	57714	4.99394	0.0638384	3	21	24	0		unspecific	No
745	0	P23638	PSA3	Proteasome subunit alpha type-3	PRE9	1309	28697	5.59188	0.064974	3	14	14	0		unspecific	No
189	0	P25491	MAS5	Mitochondrial protein import protein MAS5	YDJ1	7398	45270	6.5992	0.0667107	3	60	113	0		unspecific	Yes
897	0	Q07657	SHS1	Seventh homolog of septin 1	SHS1	1004	62706	4.4144	0.0667244	3	16	16	0		unspecific	No
835	0	P38132	MCM7	DNA replication licensing factor MCM7	MCM7	1136	95568	3.83054	0.0711501	3	7	7	0		unspecific	No
40	0	P0CX37	RS6A	40S ribosomal protein S6-A	RPS6A	30201	27037	7.59578	0.071195	3	79	334	0		unspecific	No
85	0	P0CX55	RS18A	40S ribosomal protein S18-A	RPS18A	15807	17084	7.59712	0.0717099	3	42	131	0		unspecific	No
1079	0	P32178	CHMU	Chorismate mutase	ARO7	746	29843	5.17106	0.0717225	2	10	11	0		unspecific	No
1107	0	Q08732	HRK1	Serine/threonine-protein kinase HRK1	HRK1	719	86726	4.20892	0.0720766	3	13	15	0		unspecific	No
814	0	P53278	YG3A	Uncharacterized protein YGR130C	YGR130C	1181	92700	4.68532	0.0721635	3	23	27	0		unspecific	No
180	0	P38788	SSZ1	Ribosome-associated complex subunit SSZ1	SSZ1	7515	58316	6.17573	0.0749246	3	52	82	0		unspecific	Yes
778	0	P45978	SCD6	Protein SCD6	SCD6	1252	39223	5.20638	0.075513	2	11	15	0		unspecific	No
912	0	P00427	COX6	Cytochrome c oxidase subunit 6, mitochondrial	COX6	971	17388	5.74592	0.0764573	3	21	24	0		unspecific	No
964	0	P53874	UBP10	Ubiquitin carboxyl-terminal hydrolase 10	UBP10	894	88933	4.30556	0.0768438	2	8	9	0		unspecific	No
925	0	P53163	MNP1	54S ribosomal protein L12, mitochondrial	MNP1	948	20637	5.17645	0.0797678	3	9	14	0		unspecific	No
1447	0	P20604	PP11	Serine/threonine-protein phosphatase PP1-1	SIT4	436	36085	4.3628	0.0812789	2	5	5	0		unspecific	No
37	2	P53978	EF3B	Elongation factor 3B	HEF3	10189	116651	5.69558	0.0825571	3	36	137	0		unspecific	No
615	0	Q12074	SPEE	Spermidine synthase	SPE3	1725	33531	5.44847	0.0837951	3	25	26	0		unspecific	No
756	0	Q12125	GET4	Golgi to ER traffic protein 4	GET4	1285	36371	5.28833	0.084838	2	14	14	0		unspecific	No
1121	0	Q03161	YMY9	Glucose-6-phosphate 1-epimerase	YMR099C	704	34048	4.35119	0.0855517	3	13	13	0		unspecific	No
668	0	P14832	CYPH	Peptidyl-prolyl cis-trans isomerase	CPR1	1549	17494	5.83073	0.0858374	3	14	24	0		unspecific	No
950	0	P38833	YHS7	Uncharacterized protein YHR127W	YHR127W	909	27115	4.59832	0.0875712	3	8	9	0		unspecific	No
963	0	Q01662	MAP1	Methionine aminopeptidase 1	MAP1	896	44144	4.89071	0.0881408	3	11	17	0		unspecific	No
99	0	P06106	MET17	Protein MET17	MET17	13638	48699	6.77453	0.0883881	3	53	140	0		unspecific	No
1405	0	Q05942	RSA3	Ribosome assembly protein 3	RSA3	465	24641	5.14426	0.0901741	3	12	12	0		unspecific	No
916	0	P12962	CAF20	Cap-associated protein CAF20	CAF20	967	18269	6.23362	0.0904632	3	12	15	0		unspecific	No
170	0	P22203	VATE	V-type proton ATPase subunit E	VMA4	7961	26455	6.69615	0.0919202	3	49	106	0		unspecific	No
535	0	P07263-2	SYH	Isoform Cytoplasmic of Histidine--tRNA ligase, mitochondrial	HTS1	2152	58000	4.99247	0.0945483	3	24	31	0		unspecific	No
713	0	Q12285	MDY2	Ubiquitin-like protein MDY2	MDY2	1416	23718	5.4442	0.0986211	3	17	17	0		unspecific	No
512	0	P38996	NAB3	Nuclear polyadenylated RNA-binding protein 3	NAB3	2298	90497	5.34712	0.0991021	3	35	40	0		unspecific	No
1054	0	Q92331	VPS5	Vacuolar protein sorting-associated protein 5	VPS5	772	76551	4.39591	0.100009	2	9	9	0		unspecific	No
1524	0	Q99288	DET1	Broad-range acid phosphatase DET1	DET1	375	39433	4.56872	0.102368	2	6	7	0		unspecific	No
328	0	P21524	RIR1	Ribonucleoside-diphosphate reductase large chain 1	RNR1	4080	100296	5.38312	0.104162	3	50	61	0		unspecific	No
794	0	P39990	SNU13	13 kDa ribonucleoprotein-associated protein	SNU13	1219	13731	6.22318	0.104993	3	11	27	0		unspecific	No
1104	1	P32642	GLRX4	Monothiol glutaredoxin-4	GRX4	721	27590	4.56709	0.106379	3	8	8	0		unspecific	No
257	0	P22515	UBA1	Ubiquitin-activating enzyme E1 1	UBA1	5310	114765	5.3381	0.10733	3	64	81	0		unspecific	No
132	0	P39522	ILV3	Dihydroxy-acid dehydratase, mitochondrial	ILV3	9963	63391	6.12382	0.107793	3	74	125	0		unspecific	No
464	0	P16550	APA1	Protein APA1	APA1	2628	36811	5.80858	0.108966	3	35	40	0		unspecific	No
1407	1	Q05785	ENT2	Epsin-2	ENT2	463	71878	4.44402	0.110588	2	7	7	0		unspecific	No
37	1	P16521	EF3A	Elongation factor 3A	YEF3	32205	116727	6.67655	0.114072	3	151	467	0		unspecific	No
377	0	P38701	RS20	40S ribosomal protein S20	RPS20	3469	13899	7.06853	0.115275	3	27	51	0		unspecific	No
160	0	P0C0W1	RS22A	40S ribosomal protein S22-A	RPS22A	8336	14674	6.90161	0.116556	3	31	69	0		unspecific	No
938	1	P50896	PSP1	Protein PSP1	PSP1	938	95574	4.63042	0.117921	3	20	20	0		unspecific	No
1392	0	P38786	RPP1	Ribonuclease P/MRP protein subunit RPP1	RPP1	473	32432	4.16052	0.117925	2	7	7	0		unspecific	No
515	0	P15992	HSP26	Heat shock protein 26	HSP26	2255	23865	6.21403	0.119019	3	25	37	0		unspecific	No
1441	0	Q12502	LDB19	Protein LDB19	LDB19	438	90226	4.20643	0.122707	2	7	8	0		unspecific	No
1001	0	P51601	GCH1	GTP cyclohydrolase 1	FOL2	843	27922	5.47637	0.123484	2	14	15	0		unspecific	No
1206	0	P17891	CLC1	Clathrin light chain	CLC1	613	26516	4.71958	0.125107	2	8	10	0		unspecific	No
1066	0	P20484	MAK11	Protein MAK11	MAK11	756	54095	4.50807	0.125539	2	18	18	0		unspecific	No
275	0	P38707	SYNC	Asparagine--tRNA ligase, cytoplasmic	DED81	4975	62681	5.57048	0.127399	3	34	41	0		unspecific	No
113	0	P0CX23	RL20A	60S ribosomal protein L20-A	RPL20A	11767	20424	7.56503	0.128909	3	54	151	0		unspecific	No
1347	0	P18562	UPP	Uracil phosphoribosyltransferase	FUR1	504	24864	4.58172	0.130667	3	11	11	0		unspecific	No
118	0	P15705	STI1	Heat shock protein STI1	STI1	10867	66395	5.82567	0.131189	3	88	147	0		unspecific	No
1264	0	P40002	MIT1	Transcriptional regulator MIT1	MIT1	564	72547	5.17396	0.133275	3	10	11	0		unspecific	No
1295	0	P48606	TBCA	Tubulin-specific chaperone A	RBL2	543	12371	4.67133	0.134154	2	6	6	0		unspecific	No
485	0	P38845	CRP1	Cruciform DNA-recognizing protein 1	CRP1	2485	51199	5.12392	0.134828	3	17	30	0		unspecific	No
981	0	P04037	COX4	Cytochrome c oxidase subunit 4, mitochondrial	COX4	864	17360	5.84192	0.136175	2	6	7	0		unspecific	No
79	0	P00950	PMG1	Phosphoglycerate mutase 1	GPM1	16864	27592	7.32593	0.137169	3	58	231	0		unspecific	Yes
834	0	Q03063	DIG1	Down-regulator of invasive growth 1	DIG1	1144	49383	4.49169	0.138924	3	8	10	0		unspecific	No
1401	0	P25042	ROX1	Repressor ROX1	ROX1	468	41813	4.58301	0.14024	2	6	6	0		unspecific	No
611	0	Q12404	MPD1	Protein disulfide-isomerase MPD1	MPD1	1741	36613	5.15688	0.140545	3	20	22	0		unspecific	No
381	0	P05453	ERF3	Eukaryotic peptide chain release factor GTP-binding subunit	SUP35	3443	76788	6.32921	0.141063	3	65	77	0		unspecific	No
325	0	Q07381	TSR1	Ribosome biogenesis protein TSR1	TSR1	4105	90976	5.45148	0.141902	3	56	63	0		unspecific	Yes
1188	0	Q04344	HNT1	Hit family protein 1	HNT1	632	17782	5.36601	0.144666	2	8	8	0		unspecific	No
447	0	P35997	RS27	40S ribosomal protein S27-A	RPS27A	2756	9159	7.03449	0.145572	3	14	42	0		unspecific	No
690	2	P38427	TSL1	Trehalose synthase complex regulatory subunit TSL1	TSL1	1425	123341	4.34456	0.147629	3	22	25	0		unspecific	No
237	1	P46367	ALDH4	Potassium-activated aldehyde dehydrogenase, mitochondrial	ALD4	5811	56973	6.06104	0.148218	3	59	68	0		unspecific	No
1159	0	Q12247	FYV7	rRNA-processing protein FYV7	FYV7	661	18179	5.94093	0.150073	3	10	13	0		unspecific	No
3	2	P11484	HSP75	Heat shock protein SSB1	SSB1	110157	66732	7.84496	0.152115	3	174	990	0		unspecific	Yes
1194	0	P40160	RIO2	Serine/threonine-protein kinase RIO2	RIO2	627	49379	4.57333	0.152266	3	10	11	0		unspecific	Yes
90	2	P05755	RS9B	40S ribosomal protein S9-B	RPS9B	11415	22285	7.35697	0.153242	3	66	151	0		unspecific	No
90	3	O13516	RS9A	40S ribosomal protein S9-A	RPS9A	9944	22429	7.31773	0.153242	3	65	134	0		unspecific	No
1434	0	P38328	ARPC1	Actin-related protein 2/3 complex subunit 1	ARC40	442	43018	4.03615	0.155593	3	10	11	0		unspecific	Yes
562	1	P49090	ASNS2	Asparagine synthetase [glutamine-hydrolyzing] 2	ASN2	2001	65065	4.74359	0.156525	3	25	29	0		unspecific	No
888	0	P40185	MMF1	Protein MMF1, mitochondrial	MMF1	1016	15955	5.01952	0.156642	3	9	9	0		unspecific	No
596	0	P53295	RBG2	Ribosome-interacting GTPase 2	RBG2	1832	41266	5.1946	0.157481	2	21	24	0		unspecific	No
1015	0	P38689	KPR3	Ribose-phosphate pyrophosphokinase 3	PRS3	818	35387	4.50865	0.157484	3	9	9	0		unspecific	No
3	1	P40150	HSP76	Heat shock protein SSB2	SSB2	111321	66668	7.844	0.15854	3	168	989	0		unspecific	Yes
360	1	P38891	BCA1	Branched-chain-amino-acid aminotransferase, mitochondrial	BAT1	3672	43797	5.81884	0.160114	3	33	49	0		unspecific	No
1168	0	P69771	DID2	Vacuolar protein-sorting-associated protein 46	DID2	652	23134	5.16725	0.164497	2	7	7	0		unspecific	No
28	0	P00560	PGK	Phosphoglycerate kinase	PGK1	37925	44768	6.95465	0.164808	3	101	509	0		unspecific	Yes
1047	0	P38115	ARA1	D-arabinose dehydrogenase [NAD(P)+] heavy chain	ARA1	785	39030	4.67404	0.165033	2	8	9	0		unspecific	No
105	2	P54113	PUR91	Bifunctional purine biosynthesis protein ADE16	ADE16	3423	65641	5.97682	0.165525	3	38	49	0		unspecific	No
627	0	P34227	PRX1	Mitochondrial peroxiredoxin PRX1	PRX1	1684	29648	5.60352	0.166234	3	19	28	0		unspecific	No
565	0	P36036	YRA2	RNA annealing protein YRA2	YRA2	1981	23820	5.84594	0.166403	3	22	23	0		unspecific	No
1373	0	P28005	POP5	Ribonuclease P/MRP protein subunit POP5	POP5	483	19789	5.34663	0.16663	2	5	5	0		unspecific	No
366	0	Q04067	EIF3G	Eukaryotic translation initiation factor 3 subunit G	TIF35	3597	30711	5.91254	0.167005	3	29	35	0		unspecific	No
742	0	P32790	SLA1	Actin cytoskeleton-regulatory complex protein SLA1	SLA1	1315	136048	4.69061	0.167125	3	24	27	0		unspecific	No
804	0	P23202	URE2	Transcriptional regulator URE2	URE2	1199	40246	5.08811	0.169878	3	17	18	0		unspecific	No
141	0	P05319	RLA2	60S acidic ribosomal protein P2-alpha	RPP2A	9579	10739	7.34507	0.17027	3	19	42	0		unspecific	No
80	0	P40010	NUG1	Nuclear GTP-binding protein NUG1	NUG1	16769	57787	6.35157	0.172202	3	102	232	0		unspecific	No
1209	0	P53890	BNI5	Bud neck protein 5	BNI5	612	49835	4.38117	0.173598	2	6	7	0		unspecific	No
498	0	P36041	EAP1	Protein EAP1	EAP1	2395	69719	5.43521	0.174479	3	28	30	0		unspecific	No
1104	2	Q03835	GLRX3	Monothiol glutaredoxin-3	GRX3	651	32746	5.05952	0.174903	3	11	12	0		unspecific	No
562	2	P49089	ASNS1	Asparagine synthetase [glutamine-hydrolyzing] 1	ASN1	1914	64943	4.90548	0.175447	3	25	30	0		unspecific	No
105	1	P38009	PUR92	Bifunctional purine biosynthesis protein ADE17	ADE17	12917	65565	6.46881	0.177786	3	87	149	0		unspecific	No
29	1	P20447	DBP3	ATP-dependent RNA helicase DBP3	DBP3	36512	58961	6.72578	0.177827	3	111	474	0		unspecific	No
1537	0	P35184	SQT1	Ribosome assembly protein SQT1	SQT1	367	47764	4.67646	0.179532	3	8	8	0		unspecific	No
1531	0	P39726	GCSH	Glycine cleavage system H protein, mitochondrial	GCV3	369	18781	4.90505	0.18077	2	5	7	0		unspecific	No
1484	0	P32451	BIOB	Biotin synthase, mitochondrial	BIO2	402	42427	4.62847	0.181401	3	8	9	0		unspecific	No
446	0	P12385	ERF1	Eukaryotic peptide chain release factor subunit 1	SUP45	2771	49203	5.50198	0.18246	3	41	43	0		unspecific	No
400	0	P07284	SYSC	Serine--tRNA ligase, cytoplasmic	SES1	3150	53732	5.5117	0.184145	3	45	53	0		unspecific	No
1057	0	Q08144	TLG2	T-SNARE affecting a late Golgi compartment protein 2	TLG2	768	46018	4.67676	0.187026	3	16	16	0		unspecific	No
908	0	P34217	PIN4	RNA-binding protein PIN4	PIN4	981	73788	5.46282	0.189146	3	20	22	0		unspecific	No
1004	0	P12687	RM02	54S ribosomal protein L2, mitochondrial	MRP7	839	43314	4.30554	0.189617	2	9	10	0		unspecific	No
136	2	P48164	RS7B	40S ribosomal protein S7-B	RPS7B	8056	21621	7.00697	0.194699	3	53	104	0		unspecific	No
467	2	P34221	PP2C3	Protein phosphatase 2C homolog 3	PTC3	2122	52098	5.67255	0.195374	3	24	26	0		unspecific	No
749	0	P32875	LIPA	Lipoyl synthase, mitochondrial	LIP5	1303	46788	4.62454	0.196453	3	14	14	0		unspecific	No
267	0	P46672	ARC1	tRNA-aminoacylation cofactor ARC1	ARC1	5052	42229	6.11607	0.197096	3	48	65	0		unspecific	No
245	0	P31412	VATC	V-type proton ATPase subunit C	VMA5	5581	44218	5.9572	0.202691	3	39	68	0		unspecific	No
398	0	Q05506	SYRC	Arginine--tRNA ligase, cytoplasmic	YDR341C	3188	69652	5.10676	0.205122	3	45	51	0		unspecific	No
734	0	P17536	TPM1	Tropomyosin-1	TPM1	1350	23527	5.71764	0.206785	2	17	21	0		unspecific	No
1721	0	Q03503	NAA30	N-alpha-acetyltransferase 30	MAK3	273	20671	4.44165	0.206953	2	4	4	0		unspecific	No
875	0	P38809	YHP7	Uncharacterized protein YHR097C	YHR097C	1047	40696	4.5312	0.208618	3	10	12	0		unspecific	No
1587	0	O13297	CET1	mRNA-capping enzyme subunit beta	CET1	335	61926	3.97151	0.208735	2	5	5	0		unspecific	No
107	1	P39516	RS14B	40S ribosomal protein S14-B	RPS14B	12204	14698	7.26967	0.211254	3	48	137	0		unspecific	No
999	0	P23724	PSB6	Proteasome subunit beta type-6	PRE7	844	26968	4.89303	0.211633	3	12	17	0		unspecific	No
1069	0	Q12044	RCN2	Regulator of calcineurin 2	RCN2	754	29352	5.04631	0.211893	2	8	10	0		unspecific	No
107	2	P06367	RS14A	40S ribosomal protein S14-A	RPS14A	12089	14585	7.30615	0.211902	3	47	142	0		unspecific	No
827	0	P43582	WWM1	WW domain-containing protein WWM1	WWM1	1152	22641	6.25897	0.21236	3	11	15	0		unspecific	No
241	2	P14843	AROF	Phospho-2-dehydro-3-deoxyheptonate aldolase, phenylalanine-inhibited	ARO3	1326	41500	5.20141	0.213175	3	18	22	0		unspecific	No
1483	0	P38797	PP2C7	Protein phosphatase 2C homolog 7, mitochondrial	PTC7	404	37930	4.25076	0.213493	2	5	5	0		unspecific	No
923	0	P38624	PSB1	Proteasome subunit beta type-1	PRE3	954	23761	5.51824	0.214146	3	11	12	0		unspecific	No
247	0	P38934	BFR1	Nuclear segregation protein BFR1	BFR1	5536	54606	5.70084	0.215157	3	56	95	0		unspecific	Yes
1160	0	P38071	ETR1	Enoyl-[acyl-carrier protein] reductase [NADPH, B-specific], mitochondrial	ETR1	661	42155	4.23309	0.215769	3	11	14	0		unspecific	No
264	0	P38219	OLA1	Obg-like ATPase 1	OLA1	5134	44488	5.84249	0.216146	3	47	75	0		unspecific	No
872	0	P53852	SYC	Cysteine--tRNA ligase	YNL247W	1050	87818	4.29035	0.216831	3	17	17	0		unspecific	No
278	0	Q01217	ARG56	Protein ARG5,6, mitochondrial	ARG5,6	4893	95267	5.54076	0.217627	3	58	72	0		unspecific	No
20	1	P15108	HSC82	ATP-dependent molecular chaperone HSC82	HSC82	44332	80850	7.11414	0.218044	3	148	492	0		unspecific	Yes
305	0	P53742	NOG2	Nucleolar GTP-binding protein 2	NOG2	4396	55739	5.36504	0.21843	3	45	57	0		unspecific	No
169	1	P11076	ARF1	ADP-ribosylation factor 1	ARF1	7966	20574	6.89663	0.219146	3	44	72	0		unspecific	No
411	0	P25293	NAP1	Nucleosome assembly protein	NAP1	3032	48083	6.22708	0.220071	3	29	33	0		unspecific	No
1249	0	P36095	VPS24	Vacuolar protein-sorting-associated protein 24	VPS24	578	26225	5.12495	0.2201	2	12	14	0		unspecific	No
1240	0	Q02486	ABF2	ARS-binding factor 2, mitochondrial	ABF2	588	21548	5.07856	0.220367	3	16	21	0		unspecific	No
1092	0	Q03497	STE20	Serine/threonine-protein kinase STE20	STE20	735	102698	4.14934	0.220898	2	8	8	0		unspecific	No
136	1	P26786	RS7A	40S ribosomal protein S7-A	RPS7A	9839	21609	7.29528	0.222828	3	49	126	0		unspecific	No
720	0	Q07457	BRE1	E3 ubiquitin-protein ligase BRE1	BRE1	1386	81384	4.90226	0.222977	3	20	22	0		unspecific	No
945	0	Q06580	MLC2	Myosin light chain 2	MLC2	916	18509	4.84363	0.2236	2	10	10	0		unspecific	No
563	0	P39929	SNF7	Vacuolar-sorting protein SNF7	SNF7	1991	26970	5.574	0.223747	3	21	27	0		unspecific	No
77	0	P0CX31	RS24A	40S ribosomal protein S24-A	RPS24A	17565	15319	7.49401	0.224722	3	43	116	0		unspecific	No
15	2	P00358	G3P2	Glyceraldehyde-3-phosphate dehydrogenase 2	TDH2	46780	35938	7.4595	0.225155	3	105	524	0		unspecific	No
684	0	P43588	RPN11	Ubiquitin carboxyl-terminal hydrolase RPN11	RPN11	1506	34433	5.3489	0.22665	3	22	23	0		unspecific	No
15	1	P00359	G3P3	Glyceraldehyde-3-phosphate dehydrogenase 3	TDH3	57616	35838	7.55181	0.22689	3	111	599	0		unspecific	No
858	0	P47116	PTK2	Serine/threonine-protein kinase PTK2/STK2	PTK2	1079	91800	5.41791	0.228529	2	20	21	0		unspecific	No
883	0	Q06151	DCPS	m7GpppX diphosphatase	DCS1	1022	40972	5.08063	0.228882	2	14	15	0		unspecific	No
1097	0	Q06449	PIN3	[PSI+] inducibility protein 3	PIN3	728	23582	5.34007	0.229197	3	12	15	0		unspecific	No
874	0	Q08421	ETT1	Enhancer of translation termination 1	ETT1	1048	47380	4.63499	0.230518	3	13	17	0		unspecific	No
148	0	P0CX41	RL23A	60S ribosomal protein L23-A	RPL23A	9064	14578	6.63526	0.230804	3	49	129	0		unspecific	No
57	0	P10081	IF4A	ATP-dependent RNA helicase eIF4A	TIF1	21715	44840	6.87425	0.23459	3	95	212	0		unspecific	Yes
576	0	P15625	SYFA	Phenylalanine--tRNA ligase alpha subunit	FRS2	1946	57532	4.27146	0.235727	3	14	19	0		unspecific	No
169	2	P19146	ARF2	ADP-ribosylation factor 2	ARF2	6681	20702	6.77773	0.236147	3	41	69	0		unspecific	No
1383	0	P53894	CBK1	Serine/threonine-protein kinase CBK1	CBK1	478	87120	3.98851	0.236607	3	6	6	0		unspecific	No
78	1	P32589	HSP7F	Heat shock protein homolog SSE1	SSE1	17047	77604	6.63641	0.236822	3	112	213	0		unspecific	Yes
842	0	P08465	MET2	Homoserine O-acetyltransferase	MET2	1114	54025	5.06693	0.238688	2	19	21	0		unspecific	No
793	1	P53691	PPID	Peptidyl-prolyl cis-trans isomerase CPR6	CPR6	1222	42444	4.9968	0.240622	3	23	24	0		unspecific	No
117	1	P06105	SC160	Protein SCP160	SCP160	10882	134955	5.66796	0.240776	3	130	151	0		unspecific	Yes
996	0	P28320	CWC16	Protein CWC16	YJU2	849	32520	4.68501	0.242127	2	8	8	0		unspecific	No
1490	0	P53334	SCW4	Probable family 17 glucosidase SCW4	SCW4	400	40434	4.54387	0.242445	2	4	7	0		unspecific	No
682	0	P13517	CAPZB	F-actin-capping protein subunit beta	CAP2	1509	32723	5.2504	0.244662	3	13	13	0		unspecific	No
1139	0	P20485	KICH	Choline kinase	CKI1	682	66618	3.95082	0.247406	2	9	11	0		unspecific	No
575	0	Q02196	KAPS	Adenylyl-sulfate kinase	MET14	1947	23274	6.01823	0.247866	3	16	20	0		unspecific	No
15	3	P00360	G3P1	Glyceraldehyde-3-phosphate dehydrogenase 1	TDH1	29606	35842	7.23691	0.248207	3	60	262	0		unspecific	No
1357	0	P32335	MSS51	Protein MSS51, mitochondrial	MSS51	494	51076	4.30063	0.24828	3	7	7	0		unspecific	No
1293	0	P10662	RT01	37S ribosomal protein MRP1, mitochondrial	MRP1	544	36877	4.67454	0.249159	2	8	8	0		unspecific	No
690	1	P38426	TPS3	Trehalose synthase complex regulatory subunit TPS3	TPS3	1483	119502	4.42241	0.250541	2	12	14	0		unspecific	No
531	1	P10869	AK	Aspartokinase	HOM3	2169	58643	5.74342	0.250871	3	35	39	0		unspecific	No
454	0	P32628	RAD23	UV excision repair protein RAD23	RAD23	2699	42569	5.4016	0.251821	3	27	29	0		unspecific	No
822	0	P14922	CYC8	General transcriptional corepressor CYC8	CYC8	1169	107422	4.28368	0.252186	3	18	19	0		unspecific	Yes
500	0	Q12449	AHA1	Hsp90 co-chaperone AHA1	AHA1	2390	39582	5.20139	0.252512	3	25	29	0		unspecific	No
20	2	P02829	HSP82	ATP-dependent molecular chaperone HSP82	HSP82	40145	81356	7.07233	0.252672	3	142	460	0		unspecific	Yes
370	1	P24280	SEC14	SEC14 cytosolic factor	SEC14	3527	35107	5.67051	0.253157	3	33	41	0		unspecific	No
365	0	P07258	CARA	Carbamoyl-phosphate synthase arginine-specific small chain	CPA1	3600	45789	6.20663	0.253394	3	45	60	0		unspecific	No
652	0	P00729	CBPY	Carboxypeptidase Y	PRC1	1603	60448	5.21983	0.253584	2	8	14	0		unspecific	No
1320	0	P52490	UBC13	Ubiquitin-conjugating enzyme E2 13	UBC13	519	17514	5.19828	0.254458	3	9	9	0		unspecific	Yes
339	0	P80210	PURA	Adenylosuccinate synthetase	ADE12	3923	48420	5.87292	0.255191	3	49	59	0		unspecific	No
1517	0	Q03976	RT24	37S ribosomal protein S24, mitochondrial	RSM24	383	37427	4.60234	0.255804	2	11	11	0		unspecific	No
1442	0	P53881	RM22	54S ribosomal protein L22, mitochondrial	MRPL22	438	35047	4.33995	0.258409	3	7	7	0		unspecific	No
146	0	P38708	YHI0	Putative proline--tRNA ligase YHR020W	YHR020W	9100	77851	5.98393	0.259265	3	93	124	0		unspecific	No
311	0	Q07478	SUB2	ATP-dependent RNA helicase SUB2	SUB2	4274	50620	5.90026	0.259806	3	39	57	0		unspecific	No
954	0	P53250	TWF1	Twinfilin-1	TWF1	906	37162	5.25468	0.260062	3	12	14	0		unspecific	No
917	0	P36007	SRY1	Threo-3-hydroxyaspartate ammonia-lyase	SRY1	967	35048	4.93258	0.260173	2	12	12	0		unspecific	No
824	0	Q12515	PAR32	Protein PAR32	PAR32	1161	31867	5.83189	0.261055	3	20	23	0		unspecific	No
992	0	P00937	TRPG	Multifunctional tryptophan biosynthesis protein	TRP3	856	53969	4.91147	0.263514	2	15	15	0		unspecific	No
439	0	P38431	IF5	Eukaryotic translation initiation factor 5	TIF5	2824	45632	5.6238	0.276789	3	22	36	0		unspecific	No
1099	0	P27882	ERV1	Mitochondrial FAD-linked sulfhydryl oxidase ERV1	ERV1	725	21968	4.80081	0.279405	2	7	7	0		unspecific	No
10	0	P02994	EF1A	Elongation factor 1-alpha	TEF1	77101	50400	8.12413	0.282115	3	119	874	0		unspecific	Yes
403	0	P38817	GGA2	ADP-ribosylation factor-binding protein GGA2	GGA2	3144	64478	5.4096	0.283647	3	33	41	0		unspecific	No
1256	0	P53299	TIM13	Mitochondrial import inner membrane translocase subunit TIM13	TIM13	571	11507	4.91023	0.284582	3	10	11	0		unspecific	No
1959	0	P38254	TTL	Probable tubulin--tyrosine ligase PBY1	PBY1	195	86755	4.19268	0.29071	2	5	6	0		unspecific	No
188	0	P0CX25	RL43A	60S ribosomal protein L43-A	RPL43A	7400	10369	6.89422	0.29183	3	28	74	0		unspecific	No
1672	0	P38772	BCD1	Box C/D snoRNA protein 1	BCD1	294	43105	4.2136	0.293977	2	4	4	0		unspecific	No
675	0	Q12035	FCF2	rRNA-processing protein FCF2	FCF2	1527	25620	5.397	0.29575	3	16	19	0		unspecific	No
506	1	Q08745	RS10A	40S ribosomal protein S10-A	RPS10A	2334	12732	6.44238	0.296306	3	15	15	0		unspecific	No
506	2	P46784	RS10B	40S ribosomal protein S10-B	RPS10B	2328	12731	6.4372	0.296306	3	15	15	0		unspecific	No
1086	0	P40087	DDI1	DNA damage-inducible protein 1	DDI1	740	47495	4.77728	0.296668	3	8	10	0		unspecific	No
271	1	P36008	EF1G2	Elongation factor 1-gamma 2	TEF4	5008	46605	6.31689	0.299088	3	51	86	0		unspecific	No
17	1	P00925	ENO2	Enolase 2	ENO2	50803	46942	7.15178	0.299251	3	99	477	0		unspecific	Yes
478	1	P06208-2	LEU1	Isoform Cytoplasmic of 2-isopropylmalate synthase	LEU4	2542	65636	4.49265	0.300175	3	32	38	0		unspecific	No
48	1	P40212	RL13B	60S ribosomal protein L13-B	RPL13B	25253	22511	7.71267	0.303587	3	42	212	0		unspecific	No
318	0	P47120	DOHH	Deoxyhypusine hydroxylase	LIA1	4186	36313	5.52849	0.306488	3	32	53	0		unspecific	No
1314	0	P40364	MPM1	Mitochondrial peculiar membrane protein 1	MPM1	528	28566	5.13507	0.309888	3	9	9	0		unspecific	No
230	0	P32495	NHP2	H/ACA ribonucleoprotein complex subunit 2	NHP2	6040	17168	7.19139	0.311314	3	32	77	0		unspecific	No
1050	0	P38932	VPS45	Vacuolar protein sorting-associated protein 45	VPS45	778	67261	4.13864	0.315251	2	10	10	0		unspecific	No
1439	0	P39956	RPH1	DNA damage-responsive transcriptional repressor RPH1	RPH1	439	90725	4.01841	0.317422	2	7	7	0		unspecific	No
743	0	P27637	BUD14	Bud site selection protein 14	BUD14	1311	79105	4.56796	0.317705	3	12	15	0		unspecific	No
309	0	P09938	RIR2	Ribonucleoside-diphosphate reductase small chain 1	RNR2	4290	46232	5.79296	0.319051	3	53	68	0		unspecific	No
435	0	P40210	SIP5	Protein SIP5	SIP5	2869	56395	5.17871	0.319136	3	24	32	0		unspecific	No
1073	0	Q05543	RT103	Regulator of Ty1 transposition protein 103	RTT103	750	46517	4.31173	0.320052	2	9	10	0		unspecific	No
404	0	P02992	EFTU	Elongation factor Tu, mitochondrial	TUF1	3130	48113	5.57553	0.321423	3	39	43	0		unspecific	No
271	2	P29547	EF1G1	Elongation factor 1-gamma 1	CAM1	3149	47172	5.77082	0.322781	3	29	43	0		unspecific	No
854	0	P32588	PUB1	Nuclear and cytoplasmic polyadenylated RNA-binding protein PUB1	PUB1	1092	50902	6.01792	0.323332	3	19	22	0		unspecific	No
1435	0	Q00816	REG1	Resistance to glucose repression protein 1	REG1	442	112719	4.08929	0.323347	2	7	7	0		unspecific	No
78	2	P32590	HSP79	Heat shock protein homolog SSE2	SSE2	5078	77801	5.64457	0.32392	3	19	44	0		unspecific	Yes
799	0	P36108	DID4	DOA4-independent degradation protein 4	DID4	1209	26274	4.87657	0.324163	3	15	19	0		unspecific	No
2136	0	P32783	MCES	mRNA cap guanine-N7 methyltransferase	ABD1	147	50594	4.29726	0.325626	2	4	4	0		unspecific	No
1154	0	P40553	DOT5	Peroxiredoxin DOT5	DOT5	664	24219	4.54031	0.327411	3	9	9	0		unspecific	No
83	1	P05740	RL17A	60S ribosomal protein L17-A	RPL17A	16189	20537	7.70832	0.328678	3	32	161	0		unspecific	No
83	2	P46990	RL17B	60S ribosomal protein L17-B	RPL17B	15771	20539	7.66659	0.328678	3	32	142	0		unspecific	No
798	0	P40529	AGE2	ADP-ribosylation factor GTPase-activating protein effector protein 2	AGE2	1212	32904	5.23205	0.328811	2	13	14	0		unspecific	No
484	0	P06100	NOT2	General negative regulator of transcription subunit 2	CDC36	2488	22462	6.01285	0.331247	3	23	41	0		unspecific	Yes
1261	0	P25454	RAD51	DNA repair protein RAD51	RAD51	566	43392	4.41733	0.335088	2	7	9	0		unspecific	No
48	2	Q12690	RL13A	60S ribosomal protein L13-A	RPL13A	22795	22540	7.71648	0.336846	3	42	201	0		unspecific	No
1323	0	Q08977	YP260	UPF0662 protein YPL260W	YPL260W	518	63084	4.0106	0.337789	2	6	6	0		unspecific	No
17	2	P00924	ENO1	Enolase 1	ENO1	35426	46844	7.00528	0.34018	3	66	320	0		unspecific	No
62	2	P24783	DBP2	ATP-dependent RNA helicase DBP2	DBP2	16375	61247	6.36314	0.343183	3	113	230	0		unspecific	No
299	0	P25303	SCJ1	DnaJ-related protein SCJ1	SCJ1	4433	41973	5.83988	0.346532	3	39	52	0		unspecific	No
452	2	P0C0X0	RS28B	40S ribosomal protein S28-B	RPS28B	2390	7560	7.41605	0.346638	2	16	24	0		unspecific	No
452	1	Q3E7X9	RS28A	40S ribosomal protein S28-A	RPS28A	2712	7587	7.53069	0.347738	2	17	25	0		unspecific	No
1048	0	P14747	PP2B2	Serine/threonine-protein phosphatase 2B catalytic subunit A2	CMP2	784	69055	4.32633	0.348137	3	12	13	0		unspecific	No
736	0	Q08446	SGT1	Protein SGT1	SGT1	1341	44889	4.79372	0.352061	3	20	20	0		unspecific	No
1	21	P33416	HSP78	Heat shock protein 78, mitochondrial	HSP78	1275	91679	4.32755	0.353943	3	18	18	0		unspecific	Yes
203	0	Q12118	SGT2	Small glutamine-rich tetratricopeptide repeat-containing protein 2	SGT2	6999	37252	6.02935	0.356393	3	68	112	0		unspecific	No
741	0	Q08971	YP225	Protein PBDC1 homolog	YPL225W	1318	17491	5.4873	0.356567	3	20	21	0		unspecific	No
62	1	P06634	DED1	ATP-dependent RNA helicase DED1	DED1	20725	65741	6.92694	0.357127	3	132	248	0		unspecific	No
215	1	P32599	FIMB	Fimbrin	SAC6	6551	71957	5.81598	0.362025	3	63	87	0		unspecific	No
62	3	P24784	DBP1	ATP-dependent RNA helicase DBP1	DBP1	4380	68103	5.90637	0.364378	3	32	54	0		unspecific	No
345	0	P25294	SIS1	Protein SIS1	SIS1	3899	37567	6.57894	0.364389	3	43	57	0		unspecific	Yes
650	0	Q08686	THTR	Thiosulfate sulfurtransferase TUM1	TUM1	1609	34425	5.28813	0.366801	3	22	22	0		unspecific	No
1091	0	P06101	CDC37	Hsp90 co-chaperone Cdc37	CDC37	735	58348	4.89033	0.369587	3	13	14	0		unspecific	No
972	0	P31688	TPS2	Trehalose-phosphatase	TPS2	879	103539	4.65375	0.369728	2	13	13	0		unspecific	No
1052	0	P38120	RT09	37S ribosomal protein S9, mitochondrial	MRPS9	774	31905	4.74794	0.370289	3	12	12	0		unspecific	No
974	0	Q04031	RRP17	Ribosomal RNA-processing protein 17	RRP17	878	27958	5.0761	0.371992	3	14	16	0		unspecific	No
47	0	P02407	RS17A	40S ribosomal protein S17-A	RPS17A	26565	15836	8.07528	0.372381	3	49	258	0		unspecific	No
1308	0	P46984	GON7	EKC/KEOPS complex subunit GON7	GON7	534	13597	4.33695	0.374904	2	5	6	0		unspecific	No
936	1	P16892	FUS3	Mitogen-activated protein kinase FUS3	FUS3	941	41088	4.47675	0.376746	3	11	11	0		unspecific	No
1838	0	P53927	NOP15	Ribosome biogenesis protein 15	NOP15	231	25431	4.80387	0.379322	2	5	6	0		unspecific	No
478	2	Q12166	LEU9	2-isopropylmalate synthase 2, mitochondrial	LEU9	1103	67614	4.40752	0.380151	3	16	20	0		unspecific	No
637	0	P47068	BBC1	Myosin tail region-interacting protein MTI1	BBC1	1640	128218	4.83027	0.384787	2	23	23	0		unspecific	No
324	0	Q04119	PPN1	Endopolyphosphatase	PPN1	4108	78580	5.51222	0.386286	3	37	49	0		unspecific	No
242	0	P34167	IF4B	Eukaryotic translation initiation factor 4B	TIF3	5676	48493	6.39262	0.386976	3	55	86	0		unspecific	No
1538	0	P53200	EFM5	Protein-lysine N-methyltransferase EFM5	EFM5	366	28849	5.1748	0.387068	2	6	8	0		unspecific	No
1019	0	Q06677	SWA2	Auxilin-like clathrin uncoating factor SWA2	SWA2	813	75088	4.3082	0.387343	3	12	13	0		unspecific	No
156	0	P34760	TSA1	Peroxiredoxin TSA1	TSA1	8446	21690	6.9	0.388599	3	37	99	0		unspecific	No
1710	0	Q12179	YP245	Uncharacterized protein YPL245W	YPL245W	277	52623	4.0356	0.392315	2	5	5	0		unspecific	No
349	0	P47160	ENT3	Epsin-3	ENT3	3840	45064	5.63834	0.396551	3	43	49	0		unspecific	No
1505	0	P53738	TR112	Multifunctional methyltransferase subunit TRM112	TRM112	388	15342	5.03712	0.401806	3	8	8	0		unspecific	No
641	0	P35732	DEF1	RNA polymerase II degradation factor 1	DEF1	1631	83923	5.44685	0.403199	3	21	26	0		unspecific	No
458	0	P48510	DSK2	Ubiquitin domain-containing protein DSK2	DSK2	2677	39321	5.80364	0.405244	3	40	45	0		unspecific	No
436	0	Q12447	PAA1	Polyamine N-acetyltransferase 1	PAA1	2863	22048	6.10484	0.41338	3	29	38	0		unspecific	No
608	0	P40518	ARPC5	Actin-related protein 2/3 complex subunit 5	ARC15	1755	17124	5.37507	0.418471	3	21	26	0		unspecific	No
129	0	P07264	LEUC	3-isopropylmalate dehydratase	LEU1	10225	86368	6.00292	0.419429	3	93	152	0		unspecific	No
469	0	P00899	TRPE	Anthranilate synthase component 1	TRP2	2601	57074	5.57655	0.419677	3	33	34	0		unspecific	No
717	0	P07278	KAPR	cAMP-dependent protein kinase regulatory subunit	BCY1	1392	47304	4.77843	0.421218	3	18	21	0		unspecific	No
614	0	Q12314	SFM1	Protein arginine N-methyltransferase SFM1	SFM1	1727	24785	5.71842	0.421457	3	29	30	0		unspecific	No
1003	0	P17106	CBF1	Centromere-binding protein 1	CBF1	839	39421	4.52165	0.427467	3	9	9	0		unspecific	No
1581	0	Q04493	PFD5	Prefoldin subunit 5	GIM5	339	18402	4.81104	0.431402	2	7	7	0		unspecific	No
1221	0	Q6Q560	ISD11	Protein ISD11	ISD11	602	11259	5.37179	0.431476	2	14	14	0		unspecific	No
1399	0	Q12017	PLP2	Phosducin-like protein 2	PLP2	470	32887	4.66663	0.433823	2	6	6	0		unspecific	No
1158	1	Q08641	AB140	tRNA(Thr) (cytosine(32)-N(3))-methyltransferase	ABP140	661	71614	4.58351	0.43554	2	9	13	0		unspecific	No
1000	2	P38620	KPR2	Ribose-phosphate pyrophosphokinase 2	PRS2	169	35085	4.40399	0.436921	2	4	4	0		unspecific	No
578	0	P32835	GSP1	GTP-binding nuclear protein GSP1/CNR1	GSP1	1931	24966	6.17201	0.43857	3	21	27	0		unspecific	No
767	0	P53044	UFD1	Ubiquitin fusion degradation protein 1	UFD1	1271	39899	5.34938	0.439209	2	16	16	0		unspecific	No
837	0	P38886	RPN10	26S proteasome regulatory subunit RPN10	RPN10	1131	29786	5.11365	0.441776	3	15	15	0		unspecific	Yes
1060	0	Q04773	YMW4	Uncharacterized protein YMR074C	YMR074C	764	15968	5.18688	0.442345	2	9	10	0		unspecific	No
1502	0	Q04178	HPRT	Hypoxanthine-guanine phosphoribosyltransferase	HPT1	390	25289	4.7228	0.443403	3	6	7	0		unspecific	No
1238	0	P40517	YRB2	Ran-specific GTPase-activating protein 2	YRB2	589	36090	4.70366	0.445868	2	10	10	0		unspecific	No
73	0	P0CX51	RS16A	40S ribosomal protein S16-A	RPS16A	18401	15838	7.88453	0.446791	3	52	151	0		unspecific	No
1482	0	Q08886	GPB1	Guanine nucleotide-binding protein subunit beta 1	GPB1	406	102016	4.75913	0.447291	2	6	7	0		unspecific	No
973	1	P32478	HS150	Cell wall mannoprotein HSP150	HSP150	878	41263	4.68321	0.447478	3	7	18	0		unspecific	No
1385	0	P23301	IF5A1	Eukaryotic translation initiation factor 5A-1	HYP2	476	17217	5.41499	0.447762	2	6	11	0		unspecific	No
30	0	P26783	RS5	40S ribosomal protein S5	RPS5	35940	25080	7.98295	0.450139	3	64	290	0		unspecific	No
1210	0	P39111	VATF	V-type proton ATPase subunit F	VMA7	612	13453	5.94007	0.45077	2	7	9	0		unspecific	No
467	1	P39966	PP2C2	Protein phosphatase 2C homolog 2	PTC2	2617	51041	5.54989	0.452792	3	28	31	0		unspecific	No
1113	0	P33313	CNS1	Hsp70/Hsp90 co-chaperone CNS1	CNS1	711	44370	4.92328	0.459169	2	14	14	0		unspecific	No
1049	0	P18408	MET16	Phosphoadenosine phosphosulfate reductase	MET16	784	30475	5.2663	0.46255	2	6	10	0		unspecific	No
1282	0	O74700	TIM9	Mitochondrial import inner membrane translocase subunit TIM9	TIM9	550	10423	5.61085	0.463944	2	7	7	0		unspecific	No
320	1	P41277	GPP1	Glycerol-1-phosphate phosphohydrolase 1	GPP1	4163	28100	6.19942	0.465632	3	40	67	0		unspecific	No
320	2	P40106	GPP2	Glycerol-1-phosphate phosphohydrolase 2	GPP2	2359	27967	5.76987	0.465632	3	17	31	0		unspecific	No
1029	0	P54785	MOT3	Transcriptional activator/repressor MOT3	MOT3	801	54577	5.31706	0.465731	3	10	12	0		unspecific	No
1321	0	P07347	ARD1	N-terminal acetyltransferase A complex catalytic subunit ARD1	ARD1	518	27700	4.31135	0.467226	3	8	9	0		unspecific	No
167	1	P07280	RS19A	40S ribosomal protein S19-A	RPS19A	8101	15907	7.12822	0.469107	3	34	73	0		unspecific	No
1553	0	P89886	TMA20	Translation machinery-associated protein 20	TMA20	358	20379	5.04384	0.469925	2	6	6	0		unspecific	No
643	0	P53303	ZPR1	Zinc finger protein ZPR1	ZPR1	1618	55892	4.91086	0.471994	2	19	22	0		unspecific	No
866	0	P47044	YJF5	LOG family protein YJL055W	YJL055W	1065	27075	5.45646	0.472541	2	9	10	0		unspecific	No
926	0	P87108	TIM10	Mitochondrial import inner membrane translocase subunit TIM10	TIM10	947	10526	5.62413	0.474252	2	9	9	0		unspecific	No
1173	0	P00445	SODC	Superoxide dismutase [Cu-Zn]	SOD1	645	15959	4.55181	0.47987	3	10	15	0		unspecific	No
1418	0	P23369	RM25	54S ribosomal protein L25, mitochondrial	MRPL25	452	18575	5.03268	0.480249	2	9	10	0		unspecific	No
1521	0	P46151	MTHR1	Methylenetetrahydrofolate reductase 1	MET12	377	74238	3.73769	0.480303	3	10	10	0		unspecific	No
371	0	P40007	NOP16	Nucleolar protein 16	NOP16	3520	26885	6.38646	0.480819	3	36	53	0		unspecific	No
1350	0	P52893	ALAM	Probable alanine aminotransferase, mitochondrial	ALT1	500	66722	4.90391	0.482828	2	9	10	0		unspecific	No
1061	0	P47089	DENR	Translation machinery-associated protein 22	TMA22	762	22766	5.21206	0.484433	3	8	8	0		unspecific	No
133	0	P05759	RS27A	Ubiquitin-40S ribosomal protein S31	RPS31	9896	17433	6.96369	0.489623	3	29	125	0		unspecific	No
918	0	P25631	YCU1	Ankyrin repeat-containing protein YCR051W	YCR051W	966	24736	5.3199	0.490269	2	9	9	0		unspecific	No
849	0	P53919	NAF1	H/ACA ribonucleoprotein complex non-core subunit NAF1	NAF1	1097	54973	5.4801	0.495094	3	16	17	0		unspecific	No
98	1	O14455	RL36B	60S ribosomal protein L36-B	RPL36B	13743	11128	7.53657	0.495954	3	42	109	0		unspecific	No
1437	0	P33331	NTF2	Nuclear transport factor 2	NTF2	440	14444	5.47573	0.500406	2	5	5	0		unspecific	No
1257	0	P38202	YBC8	UPF0642 protein YBL028C	YBL028C	569	12394	5.3476	0.501131	2	11	11	0		unspecific	No
420	0	Q99383	HRP1	Nuclear polyadenylated RNA-binding protein 4	HRP1	2981	59727	5.78755	0.503607	3	33	53	0		unspecific	No
164	1	P53221	RL26B	60S ribosomal protein L26-B	RPL26B	8142	14226	7.53568	0.503923	3	64	140	0		unspecific	No
251	2	P49167	RL38	60S ribosomal protein L38	RPL38	4511	8821	7.52899	0.506633	3	23	42	0		unspecific	No
314	0	P49723	RIR4	Ribonucleoside-diphosphate reductase small chain 2	RNR4	4219	40143	6.11975	0.507827	3	50	61	0		unspecific	No
603	0	P48836	VATG	V-type proton ATPase subunit G	VMA10	1772	12705	6.06777	0.511959	3	19	29	0		unspecific	No
1132	0	P46995	SET2	Histone-lysine N-methyltransferase, H3 lysine-36 specific	SET2	687	85378	3.9704	0.519052	2	11	12	0		unspecific	No
164	2	P05743	RL26A	60S ribosomal protein L26-A	RPL26A	7643	14225	7.50846	0.521153	3	59	128	0		unspecific	No
561	0	P35178	RRP1	Ribosomal RNA-processing protein 1	RRP1	2023	33239	5.34708	0.523447	3	30	36	0		unspecific	No
98	2	P05745	RL36A	60S ribosomal protein L36-A	RPL36A	13245	11117	7.50749	0.523917	3	42	104	0		unspecific	No
273	0	P15891	ABP1	Actin-binding protein	ABP1	4977	65593	5.98201	0.526146	3	64	70	0		unspecific	No
1798	0	P40053	AIM9	Altered inheritance of mitochondria protein 9, mitochondrial	AIM9	242	72654	3.77946	0.529791	2	4	4	0		unspecific	No
1	11	P31539	HS104	Heat shock protein 104	HSP104	9949	102314	5.79452	0.533828	3	105	137	0		unspecific	Yes
1412	0	P23180	AIM17	Probable oxidoreductase AIM17	AIM17	459	53501	4.63066	0.535409	2	5	7	0		unspecific	No
648	0	Q12305	RDL1	Thiosulfate sulfurtransferase RDL1, mitochondrial	RDL1	1611	15461	6.02184	0.535459	3	19	22	0		unspecific	No
341	1	P0C0V8	RS21A	40S ribosomal protein S21-A	RPS21A	3918	9797	6.52389	0.538697	3	18	35	0		unspecific	No
341	2	Q3E754	RS21B	40S ribosomal protein S21-B	RPS21B	3892	9811	6.52153	0.538697	3	18	35	0		unspecific	No
571	0	Q02642	NACB1	Nascent polypeptide-associated complex subunit beta-1	EGD1	1957	17010	6.12478	0.540448	2	12	21	0		unspecific	No
524	0	P32911	SUI1	Eukaryotic translation initiation factor eIF-1	SUI1	2209	12418	6.26445	0.542008	3	16	19	0		unspecific	No
140	0	P38061	RL32	60S ribosomal protein L32	RPL32	9582	14762	7.51018	0.547541	3	52	151	0		unspecific	No
559	0	Q05775	EIF3J	Eukaryotic translation initiation factor 3 subunit J	HCR1	2025	29546	5.5903	0.548502	3	23	27	0		unspecific	No
1093	0	Q04432	HSP31	Glutathione-independent glyoxalase HSP31	HSP31	734	25711	5.27517	0.550929	2	6	8	0		unspecific	No
110	1	P0C2H8	RL31A	60S ribosomal protein L31-A	RPL31A	11832	12945	7.5638	0.55095	3	43	94	0		unspecific	No
110	2	P0C2H9	RL31B	60S ribosomal protein L31-B	RPL31B	11660	12959	7.54384	0.55095	3	41	92	0		unspecific	No
379	0	P40159	YNU8	Uncharacterized protein YNL208W	YNL208W	3460	20139	6.27594	0.56235	3	17	42	0		unspecific	No
1485	0	P40487	DPH1	Diphthamide biosynthesis protein 1	DPH1	401	48679	4.19033	0.563751	2	6	6	0		unspecific	No
487	0	P41819	DIM1	Dimethyladenosine transferase	DIM1	2471	36099	5.2106	0.567042	3	37	39	0		unspecific	No
731	0	P33338	SLA2	Protein SLA2	SLA2	1357	109356	4.02596	0.567141	2	7	8	0		unspecific	No
620	2	P22217	TRX1	Thioredoxin-1	TRX1	1172	11342	6.33665	0.567442	2	17	19	0		unspecific	No
1348	0	P47165	XPT1	Xanthine phosphoribosyltransferase 1	XPT1	503	23770	4.51898	0.569543	2	4	4	0		unspecific	No
241	1	P32449	AROG	Phospho-2-dehydro-3-deoxyheptonate aldolase, tyrosine-inhibited	ARO4	5677	40009	6.30537	0.570648	3	37	68	0		unspecific	No
1363	0	P15274	AMPD	AMP deaminase	AMD1	488	93700	4.11519	0.572156	3	10	10	0		unspecific	No
774	0	P18899	DDR48	Stress protein DDR48	DDR48	1259	46207	5.86999	0.57416	2	15	18	0		unspecific	No
1754	0	Q02608	RT16	37S ribosomal protein S16, mitochondrial	MRPS16	261	13688	4.99733	0.58429	2	6	7	0		unspecific	No
1514	0	Q2V2Q1	ADF1	Antisense of depressing factor protein 1	ADF1	384	12788	5.16464	0.602306	3	12	22	0		unspecific	No
642	0	P38986	ASPG1	L-asparaginase 1	ASP1	1630	41939	5.37917	0.606765	3	21	28	0		unspecific	No
1237	0	P21771	RT28	37S ribosomal protein S28, mitochondrial	MRPS28	589	33151	5.16732	0.607165	3	14	14	0		unspecific	No
707	0	P04650	RL39	60S ribosomal protein L39	RPL39	1437	6338	7.14189	0.609709	3	9	18	0		unspecific	No
95	0	Q01855	RS15	40S ribosomal protein S15	RPS15	14039	15992	8.17934	0.61303	3	37	130	0		unspecific	No
1030	0	Q02046	MTD1	Methylenetetrahydrofolate dehydrogenase [NAD(+)]	MTD1	799	36559	4.44077	0.613122	2	7	10	0		unspecific	No
931	0	Q04869	YM94	Uncharacterized protein YMR315W	YMR315W	944	38306	4.88098	0.613414	3	12	15	0		unspecific	No
219	2	P39939	RS26B	40S ribosomal protein S26-B	RPS26B	6215	13666	7.74391	0.615381	3	15	103	0		unspecific	No
1570	0	Q12040	YO283	Broad-specificity phosphatase YOR283W	YOR283W	346	26331	4.76111	0.61779	2	7	7	0		unspecific	No
754	0	P07274	PROF	Profilin	PFY1	1294	13726	5.73709	0.621357	3	14	15	0		unspecific	No
764	0	O14467	MBF1	Multiprotein-bridging factor 1	MBF1	1273	16394	5.90721	0.624163	3	16	20	0		unspecific	No
470	0	Q03048	COFI	Cofilin	COF1	2598	15948	6.3242	0.63257	3	14	23	0		unspecific	No
1085	0	Q02784	GLRX5	Monothiol glutaredoxin-5, mitochondrial	GRX5	741	17035	5.31685	0.634114	2	7	7	0		unspecific	No
1416	0	Q04964	SML1	Ribonucleotide reductase inhibitor protein SML1	SML1	453	11883	4.75059	0.635468	2	4	4	0		unspecific	No
1184	0	P40506	PPCS	Phosphopantothenate--cysteine ligase CAB2	CAB2	634	41955	4.93801	0.637822	2	10	12	0		unspecific	No
424	0	P40051	ICP55	Intermediate cleaving peptidase 55	ICP55	2956	58352	5.61149	0.637967	3	42	51	0		unspecific	No
865	0	P21734	UBC1	Ubiquitin-conjugating enzyme E2 1	UBC1	1067	24220	5.15404	0.639669	3	12	13	0		unspecific	No
620	1	P22803	TRX2	Thioredoxin-2	TRX2	1711	11311	6.41365	0.6411	2	14	16	0		unspecific	No
892	0	P06738	PHSG	Glycogen phosphorylase	GPH1	1012	103496	4.45945	0.641799	3	14	14	0		unspecific	No
456	0	Q08245	ZEO1	Protein ZEO1	ZEO1	2680	12582	6.86615	0.644097	2	31	44	0		unspecific	No
1333	0	P40493	BMT5	25S rRNA (uridine(2634)-N(3))-methyltransferase	BMT5	513	39434	5.1112	0.646168	3	7	9	0		unspecific	No
219	1	P39938	RS26A	40S ribosomal protein S26-A	RPS26A	6255	13724	7.74434	0.648568	3	19	108	0		unspecific	No
45	1	Q12514	NOT5	General negative regulator of transcription subunit 5	NOT5	27418	66156	6.82887	0.64877	3	143	404	0		unspecific	No
1232	0	P28707	SBA1	Co-chaperone protein SBA1	SBA1	595	24123	5.7154	0.649211	2	7	7	0		unspecific	No
422	0	P36144	RL1D1	Ribosome biogenesis protein UTP30	UTP30	2976	31824	5.66445	0.651392	3	36	40	0		unspecific	No
678	0	Q08687	TMA16	Translation machinery-associated protein 16	TMA16	1522	20883	5.67357	0.652651	3	24	25	0		unspecific	No
647	0	P34223	UBX1	UBX domain-containing protein 1	SHP1	1612	47073	5.2044	0.652784	3	23	26	0		unspecific	No
1497	0	P22354	RM20	54S ribosomal protein L20, mitochondrial	MRPL20	394	22549	4.72024	0.652964	3	9	10	0		unspecific	No
597	0	P20081	FKBP	FK506-binding protein 1	FPR1	1832	12207	6.35222	0.655297	3	20	24	0		unspecific	No
722	0	Q04602	VBA4	Vacuolar basic amino acid transporter 4	VBA4	1377	86597	4.77614	0.656881	2	7	17	0		unspecific	No
1005	0	P40858	RN49	54S ribosomal protein L49, mitochondrial	MRPL49	837	18376	4.98541	0.658117	2	10	10	0		unspecific	No
21	0	Q3E757	RL11B	60S ribosomal protein L11-B	RPL11B	42011	19794	8.12965	0.666071	3	50	290	0		unspecific	No
1613	0	P38795	NADE	Glutamine-dependent NAD(+) synthetase	QNS1	323	81717	4.29439	0.667151	3	8	8	0		unspecific	No
65	0	P0CX84	RL35A	60S ribosomal protein L35-A	RPL35A	19838	13958	8.00266	0.688052	3	53	248	0		unspecific	No
462	2	P41058	RS29B	40S ribosomal protein S29-B	RPS29B	1454	6951	6.68096	0.697526	2	10	16	0		unspecific	No
672	0	Q06146	YL257	Uncharacterized protein YLR257W	YLR257W	1536	36034	5.329	0.701111	2	16	17	0		unspecific	No
902	0	Q02796	LGE1	Transcriptional regulatory protein LGE1	LGE1	992	37401	4.74591	0.702871	3	15	17	0		unspecific	No
462	1	P41057	RS29A	40S ribosomal protein S29-A	RPS29A	2649	6884	6.83236	0.705226	3	15	43	0		unspecific	No
1330	0	P06774	HAP2	Transcriptional activator HAP2	HAP2	514	29849	5.1078	0.711958	2	6	6	0		unspecific	No
818	0	P40013	BIM1	Protein BIM1	BIM1	1172	38566	4.91445	0.717345	3	14	15	0		unspecific	No
898	0	P38910	CH10	10 kDa heat shock protein, mitochondrial	HSP10	1000	11365	6.22465	0.721602	2	12	14	0		unspecific	No
336	0	Q07505	DLHH	Putative carboxymethylenebutenolidase	YDL086W	3942	31217	5.93638	0.741734	3	16	38	0		unspecific	No
88	1	Q02753	RL21A	60S ribosomal protein L21-A	RPL21A	14930	18288	7.7725	0.742793	3	37	234	0		unspecific	No
88	2	Q12672	RL21B	60S ribosomal protein L21-B	RPL21B	14400	18320	7.76768	0.745886	3	39	233	0		unspecific	No
196	0	Q01560	NOP3	Nucleolar protein 3	NPL3	7171	45437	6.50152	0.751366	3	37	87	0		unspecific	No
541	0	P35719	MRP8	Uncharacterized protein MRP8	MRP8	2125	25082	5.75718	0.751441	3	30	45	0		unspecific	No
1367	0	P32472	FKBP2	Peptidyl-prolyl cis-trans isomerase FPR2	FPR2	487	14592	4.68505	0.755502	2	5	5	0		unspecific	No
1226	0	P38737	ECM29	Proteasome component ECM29	ECM29	598	211610	3.41696	0.767811	2	6	6	0		unspecific	No
473	0	P32471	EF1B	Elongation factor 1-beta	EFB1	2574	22670	5.80572	0.776982	3	17	32	0		unspecific	No
1032	0	P25348	RM32	54S ribosomal protein L32, mitochondrial	MRPL32	796	21652	4.97968	0.779085	2	5	6	0		unspecific	No
370	2	P33324	YKJ1	CRAL-TRIO domain-containing protein YKL091C	YKL091C	569	36222	4.76574	0.787419	3	10	11	0		unspecific	No
625	0	P15454	KGUA	Guanylate kinase	GUK1	1697	20682	5.68368	0.791371	3	18	21	0		unspecific	No
1354	1	P47771	ALDH2	Aldehyde dehydrogenase [NAD(P)+] 1	ALD2	498	55495	4.31252	0.802677	2	4	4	0		unspecific	No
572	0	P0CX33	RS30A	40S ribosomal protein S30-A	RPS30A	1955	7114	6.96738	0.807632	3	20	32	0		unspecific	No
312	0	Q08004	BUD20	Bud site selection protein 20	BUD20	4245	18620	6.67558	0.812991	3	30	55	0		unspecific	No
72	0	P27614	CBPS	Carboxypeptidase S	CPS1	18402	64785	6.78623	0.816716	3	68	175	0		unspecific	No
1254	0	P53900	PFD4	Prefoldin subunit 4	GIM3	573	15171	5.03525	0.824201	3	10	12	0		unspecific	No
1016	0	P15700	KCY	Uridylate kinase	URA6	815	23147	5.30546	0.837325	3	12	12	0		unspecific	No
863	0	P40040	THO1	Protein THO1	THO1	1070	24123	5.14837	0.83882	3	16	16	0		unspecific	No
421	0	P37263	YC16	UPF0743 protein YCR087C-A	YCR087C-A	2979	18069	6.4293	0.846574	3	20	48	0		unspecific	No
1526	0	Q01163	RT23	37S ribosomal protein S23, mitochondrial	RSM23	374	50892	4.31232	0.86011	2	5	6	0		unspecific	No
737	0	P40358	JEM1	DnaJ-like chaperone JEM1	JEM1	1337	75496	4.53442	0.87344	2	17	17	0		unspecific	Yes
985	0	P38912	IF1A	Eukaryotic translation initiation factor 1A	TIF11	862	17538	5.11285	0.888178	3	13	20	0		unspecific	No
753	0	P32526	KAR9	Karyogamy protein KAR9	KAR9	1296	74370	4.30308	0.890498	3	22	23	0		unspecific	No
329	0	P38879	NACA	Nascent polypeptide-associated complex subunit alpha	EGD2	4076	18698	6.3668	0.89377	3	26	50	0		unspecific	No
1022	0	P46683	YAR1	Ankyrin repeat-containing protein YAR1	YAR1	808	22456	5.22822	0.899669	2	10	11	0		unspecific	No
387	0	P07170	KAD2	Adenylate kinase	ADK1	3374	24297	5.70999	0.903894	3	29	58	1		unspecific	No
1129	0	P32860	NFU1	NifU-like protein, mitochondrial	NFU1	692	29327	4.79742	0.913796	2	7	8	0		unspecific	No
1448	0	P05373	HEM2	Delta-aminolevulinic acid dehydratase	HEM2	435	38229	4.9911	0.930503	2	6	7	0		unspecific	No
1546	0	P22696	ESS1	Peptidyl-prolyl cis-trans isomerase ESS1	ESS1	363	19507	4.56818	0.931399	2	8	8	0		unspecific	No
1445	0	P40052	YEQ9	Uncharacterized protein YER079W	YER079W	437	23240	4.63726	0.935734	2	4	6	0		unspecific	No
46	0	P32896	PDC2	Protein PDC2	PDC2	27243	104450	6.66843	0.937475	3	133	388	0		unspecific	No
406	2	P51402	RL37B	60S ribosomal protein L37-B	RPL37B	1984	10090	6.12975	1.00409	3	21	54	1		unspecific	No
1836	0	P39001	UME6	Transcriptional regulatory protein UME6	UME6	232	91582	4.20057	1.03616	2	5	8	0		unspecific	No
2439	0	P46945	YGS6	Uncharacterized protein YGL176C	YGL176C	93	63749	4.01605	1.03682	2	4	4	0		unspecific	No
406	1	P49166	RL37A	60S ribosomal protein L37-A	RPL37A	3109	10072	6.72235	1.04802	3	26	76	1		unspecific	No
1279	0	P25579	LRE1	Laminarase-resistance protein LRE1	LRE1	554	65208	4.17008	1.10049	2	6	8	0		unspecific	No
761	0	P32263	P5CR	Pyrroline-5-carboxylate reductase	PRO3	1276	30512	5.22607	1.13791	3	13	13	1		unspecific	No
909	0	P22943	HSP12	12 kDa heat shock protein	HSP12	981	11686	6.04745	1.16963	2	11	14	1		unspecific	No
23	0	Q12109	SYWC	Tryptophan--tRNA ligase, cytoplasmic	WRS1	41734	49661	7.04992	1.19396	3	142	454	1		unspecific	No
1568	0	P32383	PLC1	1-phosphatidylinositol 4,5-bisphosphate phosphodiesterase 1	PLC1	349	101225	3.84874	1.30921	3	9	9	0		unspecific	No
927	0	P32377	MVD1	Diphosphomevalonate decarboxylase	MVD1	947	44373	4.25917	1.32738	2	4	4	0		unspecific	No
1339	0	Q07915	RLP24	Ribosome biogenesis protein RLP24	RLP24	506	24246	6.02533	1.416	3	8	8	0		unspecific	No
1549	0	P47124	HOC1	Putative glycosyltransferase HOC1	HOC1	361	46325	5.26663	1.60265	2	7	7	0		unspecific	No
19	3	Q07471	THI3	Thiamine metabolism regulatory protein THI3	THI3	1764	68950	5.14896	1.63131	2	15	19	0		unspecific	No
1396	0	P32891	DLD1	D-lactate dehydrogenase [cytochrome] 1, mitochondrial	DLD1	471	65935	4.88716	1.82967	3	7	8	0		unspecific	No
1351	0	Q12476	AIR2	Protein AIR2	AIR2	499	40174	5.02403	2.05689	2	7	7	0		unspecific	No
1910	0	P38193	PP4R2	Serine/threonine-protein phosphatase 4 regulatory subunit 2	PSY4	210	50966	4.81892	2.22552	2	5	5	0		unspecific	No
1847	0	Q05029	BCH1	Protein BCH1	BCH1	227	82567	4.39791	2.33536	2	4	4	0		unspecific	No
1469	0	P40343	VPS27	Vacuolar protein sorting-associated protein 27	VPS27	416	71500	4.72084	2.43453	2	7	7	0		unspecific	No
1218	0	P17558	RTPT	37S ribosomal protein PET123, mitochondrial	PET123	605	35976	5.31772	2.67606	2	6	6	0		unspecific	No

## Sheet: peptide.quant.combined.Med17-HA
hit	memberNumber	accession	numPeptides	chargeState	chargeType	readableVarmodStr	pepStr	log2ratio.H.L	log10intensity	max.score	pepLen	in.protein.quant.table
1	11	sp|P31539|HS104_YEAST	73	2	matchChargeOriginal		IIDDDVPTILQGAK	1.3523	6.54814	88	14	TRUE
1	11	sp|P31539|HS104_YEAST	73	3	matchChargeOriginal		EAQVDIEAIKQQALELR	0.841511	5.76897	51	17	TRUE
1	11	sp|P31539|HS104_YEAST	73	2	matchChargeOriginal		QPASFLFLGLSGSGK	0.781904	6.05639	61	15	TRUE
1	11	sp|P31539|HS104_YEAST	73	3	matchChargeOriginal		QIEKLEDQVAEEERR	0.779863	5.85775	109	15	TRUE
1	11	sp|P31539|HS104_YEAST	73	3	matchChargeOriginal		YKGDFEER	0.718795	5.35739	34	8	TRUE
1	11	sp|P31539|HS104_YEAST	73	2	matchChargeOriginal		ALTILTLAQK	0.717723	6.03554	55	10	TRUE
1	11	sp|P31539|HS104_YEAST	73	2	matchChargeOriginal		LTGIPVKK	0.702439	5.25749	22	8	TRUE
1	11	sp|P31539|HS104_YEAST	73	2	matchChargeOriginal	(4) Oxidation (M)	NLVMGAVR	0.667837	5.82846	35	8	TRUE
1	11	sp|P31539|HS104_YEAST	73	2	matchChargeOriginal		QTVAILR	0.659355	5.6474	69	7	TRUE
1	11	sp|P31539|HS104_YEAST	73	2	matchChargeOriginal		YAIDMTEQAR	0.629905	5.64597	58	10	TRUE
1	11	sp|P31539|HS104_YEAST	73	2	matchChargeOriginal		YEIHHGVR	0.617523	4.9477	43	8	TRUE
1	11	sp|P31539|HS104_YEAST	73	2	matchChargeOriginal		YDTATAADLR	0.611278	5.74647	89	10	TRUE
1	11	sp|P31539|HS104_YEAST	73	2	matchChargeOriginal		LFSLDLAALTAGAK	0.606336	6.17063	107	14	TRUE
1	11	sp|P31539|HS104_YEAST	73	2	matchChargeOriginal		LIQNEILNK	0.594232	6.29732	57	9	TRUE
1	11	sp|P31539|HS104_YEAST	73	2	matchChargeOriginal		QLQLIQVEIK	0.586141	5.5184	47	10	TRUE
1	11	sp|P31539|HS104_YEAST	73	2	matchChargeOriginal		ILDSALVTAAQLAK	0.563276	6.36035	99	14	TRUE
1	11	sp|P31539|HS104_YEAST	73	2	matchChargeOriginal	(5) Oxidation (M)	YAIDMTEQAR	0.531626	5.84055	64	10	TRUE
1	11	sp|P31539|HS104_YEAST	73	2	matchChargeOriginal		VIGATTNNEYR	0.531233	6.28582	91	11	TRUE
1	11	sp|P31539|HS104_YEAST	73	3	matchChargeOriginal		YFAIPDIKK	0.511833	5.72919	41	9	TRUE
1	11	sp|P31539|HS104_YEAST	73	2	matchChargeOriginal	Gln-%3epyro-Glu (N-term Q)	QLQLIQVEIK	0.509083	5.51471	45	10	TRUE
1	11	sp|P31539|HS104_YEAST	73	2	matchChargeOriginal		IPQQQPAPAEITPSYALGK	0.498562	6.3636	93	19	TRUE
1	11	sp|P31539|HS104_YEAST	73	2	matchChargeOriginal	Gln-%3epyro-Glu (N-term Q)	QKEASLQEELEPLR	0.450008	5.82139	105	14	TRUE
1	11	sp|P31539|HS104_YEAST	73	4	matchChargeOriginal		ALERDEDADSTTKDR	0.442596	5.50822	29	15	TRUE
1	11	sp|P31539|HS104_YEAST	73	3	matchChargeOriginal		ALERDEDADSTTKDR	0.44128	5.53494	72	15	TRUE
1	11	sp|P31539|HS104_YEAST	73	2	matchChargeOriginal		VDCSELSEK	0.440327	5.81508	67	9	TRUE
1	11	sp|P31539|HS104_YEAST	73	3	matchChargeOriginal	(6) Oxidation (M)	AGANSMIQNVVDSDTISETAAR	0.435826	6.13353	100	22	TRUE
1	11	sp|P31539|HS104_YEAST	73	2	matchChargeOriginal		ISSIVIFNK	0.42958	6.00546	51	9	TRUE
1	11	sp|P31539|HS104_YEAST	73	2	matchChargeOriginal		IEVAEPSVR	0.426959	6.04344	69	9	TRUE
1	11	sp|P31539|HS104_YEAST	73	2	matchChargeOriginal	(11) Oxidation (M)%3b (12) Oxidation (M)	VAGFLFNDEDMMIR	0.425259	5.81008	42	14	TRUE
1	11	sp|P31539|HS104_YEAST	73	2	matchChargeOriginal	(10) Oxidation (M)	DLSSEVVGQMDAIK	0.396387	6.21191	87	14	TRUE
1	11	sp|P31539|HS104_YEAST	73	3	matchChargeOriginal		DSKPEELDSKER	0.38703	5.80737	101	12	TRUE
1	11	sp|P31539|HS104_YEAST	73	2	matchChargeOriginal	Acetyl (Protein N-term)%3b (1) Oxidation (M)	MNDQTQFTER	0.362617	5.80137	78	10	TRUE
1	11	sp|P31539|HS104_YEAST	73	2	matchChargeOriginal		ILKNEIK	0.300553	4.77191	26	7	TRUE
1	11	sp|P31539|HS104_YEAST	73	2	matchChargeOriginal		LTGIPVK	0.295779	4.96388	43	7	TRUE
1	11	sp|P31539|HS104_YEAST	73	2	matchChargeOriginal		GADTNTPLEYLSK	0.291428	6.46567	91	13	TRUE
1	11	sp|P31539|HS104_YEAST	73	3	matchChargeOriginal	(7) Oxidation (M)	RAGANSMIQNVVDSDTISETAAR	0.233357	5.6941	61	23	TRUE
1	11	sp|P31539|HS104_YEAST	73	2	matchChargeOriginal		RYDTATAADLR	0.228296	5.79941	94	11	TRUE
1	11	sp|P31539|HS104_YEAST	73	3	matchChargeOriginal		SIVEKDGAFER	0.19782	5.47279	69	11	TRUE
1	11	sp|P31539|HS104_YEAST	73	3	matchChargeOriginal		QIEKLEDQVAEEER	0.112836	5.43799	26	14	TRUE
1	11	sp|P31539|HS104_YEAST	73	2	matchChargeOriginal	Gln-%3epyro-Glu (N-term Q)	QPASFLFLGLSGSGK	-0.202178	5.73872	69	15	TRUE
1	11	sp|P31539|HS104_YEAST	73	2	matchChargeOriginal		KLDELENK	-0.312627	5.53949	46	8	TRUE
1	11	sp|P31539|HS104_YEAST	73	3	matchChargeOriginal	Gln-%3epyro-Glu (N-term Q)	QHFRPEFLNR	-0.314281	5.45288	65	10	TRUE
1	11	sp|P31539|HS104_YEAST	73	2	matchChargeOriginal		IIDDDVPTILQGAK	2.87876	6.20034	71	14	TRUE
1	11	sp|P31539|HS104_YEAST	73	4	matchChargeOriginal		ALERDEDADSTTKDR	0.758911	4.81084	47	15	TRUE
1	11	sp|P31539|HS104_YEAST	73	3	matchChargeOriginal		DSKPEELDSKER	0.60007	4.81885	58	12	TRUE
1	11	sp|P31539|HS104_YEAST	73	2	matchChargeOriginal		QPASFLFLGLSGSGK	0.59973	5.49562	46	15	TRUE
1	11	sp|P31539|HS104_YEAST	73	2	matchChargeOriginal		ALTILTLAQK	0.543041	4.95779	45	10	TRUE
1	11	sp|P31539|HS104_YEAST	73	3	matchChargeOriginal		YFAIPDIKK	0.458852	4.52544	20	9	TRUE
1	11	sp|P31539|HS104_YEAST	73	2	matchChargeOriginal		TAIIEGVAQR	0.0155018	5.13925	42	10	TRUE
1	11	sp|P31539|HS104_YEAST	73	2	matchChargeOriginal		ALTILTLAQK	0.44307	4.83176	53	10	TRUE
1	11	sp|P31539|HS104_YEAST	73	3	matchChargeOriginal		ALERDEDADSTTKDR	0.422961	4.2781	27	15	TRUE
1	11	sp|P31539|HS104_YEAST	73	2	matchChargeOriginal		LIQNEILNK	0.318774	5.42307	24	9	TRUE
1	11	sp|P31539|HS104_YEAST	73	2	matchChargeOriginal		ILDSALVTAAQLAK	0.243358	5.32718	71	14	TRUE
1	11	sp|P31539|HS104_YEAST	73	2	matchChargeOriginal		GADTNTPLEYLSK	-0.246401	5.62958	38	13	TRUE
1	11	sp|P31539|HS104_YEAST	73	2	matchChargeOriginal	(5) Oxidation (M)	YAIDMTEQAR	-2.83657	5.655	20	10	TRUE
1	11	sp|P31539|HS104_YEAST	73	2	matchChargeOriginal		VDCSELSEK	-6.18325	5.37649	22	9	TRUE
1	11	sp|P31539|HS104_YEAST	73	2	matchChargeOriginal		IPQQQPAPAEITPSYALGK	0.387479	5.10101	69	19	TRUE
1	21	sp|P33416|HSP78_YEAST	9	3	matchChargeOriginal	(1) Oxidation (M)	MDPNQQPEKPALEQFGTNLTK	0.80764	6.0797	58	21	TRUE
1	21	sp|P33416|HSP78_YEAST	9	2	matchChargeOriginal	(6) Oxidation (M)	NTIIVMTSNIGQDILLNDTK	0.631747	4.84004	20	20	TRUE
1	21	sp|P33416|HSP78_YEAST	9	2	matchChargeOriginal		ALAEFLFDDESNVIR	0.369491	5.61683	85	15	TRUE
1	21	sp|P33416|HSP78_YEAST	9	2	matchChargeOriginal		IDDILVFNR	0.261654	5.27993	39	9	TRUE
1	21	sp|P33416|HSP78_YEAST	9	2	matchChargeOriginal		TALIDGLAQR	0.217958	5.5639	49	10	TRUE
1	21	sp|P33416|HSP78_YEAST	9	2	matchChargeOriginal		LIGAPPGYVLSESGGQLTEAVR	0.215252	5.40115	62	22	TRUE
1	21	sp|P33416|HSP78_YEAST	9	2	matchChargeOriginal		VVGQDEAIAAISDAVR	0.134465	5.66439	56	16	TRUE
1	21	sp|P33416|HSP78_YEAST	9	2	matchChargeOriginal	(3) Oxidation (M)	FDMSEFQEK	0.0800581	4.9577	46	9	TRUE
1	21	sp|P33416|HSP78_YEAST	9	3	matchChargeOriginal		IIEKDPALSR	-0.188226	5.05263	37	10	TRUE
1	21	sp|P33416|HSP78_YEAST	9	3	matchChargeOriginal		LVVLPNHEEGEVVEEEAEK	-0.245208	5.85764	83	19	TRUE
2	0	sp|P32259|MED16_YEAST	1172	2	matchChargeOriginal		FIALCEQQPSQER	-3.42013	5.24076	39	13	TRUE
2	0	sp|P32259|MED16_YEAST	1172	2	matchChargeOriginal		ITLQLLDTSNQR	-4.17031	5.32613	40	12	TRUE
2	0	sp|P32259|MED16_YEAST	1172	2	matchChargeOriginal		SLYSFFNISPDAPK	-5.22046	5.09779	75	14	TRUE
2	0	sp|P32259|MED16_YEAST	1172	3	matchChargeOriginal		FKDLQWLEFAR	-5.69376	5.02537	22	11	TRUE
2	0	sp|P32259|MED16_YEAST	1172	2	matchChargeOriginal		FIALCEQQPSQER	-5.99322	5.10461	55	13	TRUE
2	0	sp|P32259|MED16_YEAST	1172	2	matchChargeOriginal		SVIVSQFCAFDSSSNTYR	-5.63338	5.21137	80	18	TRUE
2	0	sp|P32259|MED16_YEAST	1172	2	matchChargeOriginal		SLYSFFNISPDAPK	-3.96956	4.96025	23	14	TRUE
2	0	sp|P32259|MED16_YEAST	1172	2	matchChargeOriginal		LFQTIFSK	-3.14881	4.67499	46	8	TRUE
2	0	sp|P32259|MED16_YEAST	1172	2	matchChargeOriginal		LISQSQLGK	-5.08107	5.09554	42	9	TRUE
2	0	sp|P32259|MED16_YEAST	1172	3	matchChargeOriginal		FKDLQWLEFAR	-5.34473	4.97973	20	11	TRUE
2	0	sp|P32259|MED16_YEAST	1172	2	matchChargeOriginal		EFSLLVK	-5.02668	5.13918	19	7	TRUE
2	0	sp|P32259|MED16_YEAST	1172	2	matchChargeOriginal		NIIASPLSAGFNYGK	-6.1353	5.70183	80	15	TRUE
2	0	sp|P32259|MED16_YEAST	1172	2	matchChargeOriginal	(5) Oxidation (M)	VSPSMCGVIVK	-5.93244	5.21238	58	11	TRUE
2	0	sp|P32259|MED16_YEAST	1172	2	matchChargeOriginal		LISQSQLGK	-5.88715	5.42814	30	9	TRUE
2	0	sp|P32259|MED16_YEAST	1172	2	matchChargeOriginal		SLYSFFNISPDAPK	-5.8868	5.38435	76	14	TRUE
2	0	sp|P32259|MED16_YEAST	1172	2	matchChargeOriginal		LFQTIFSK	-4.95457	5.03045	22	8	TRUE
2	0	sp|P32259|MED16_YEAST	1172	3	matchChargeOriginal		TLILSILNEIKK	-3.69578	4.5944	17	12	TRUE
2	0	sp|P32259|MED16_YEAST	1172	2	matchChargeOriginal		ITPMNDDQCMLITTYSK	-3.66379	5.02772	32	17	TRUE
2	0	sp|P32259|MED16_YEAST	1172	3	matchChargeOriginal		SSIEKDPSPEILVLYNVCDTSK	-4.20513	6.30356	100	22	TRUE
2	0	sp|P32259|MED16_YEAST	1172	3	matchChargeOriginal		NFHFAIEQISNNSNQQQNPK	-4.2282	5.88606	44	20	TRUE
2	0	sp|P32259|MED16_YEAST	1172	2	matchChargeOriginal		LFQTIFSK	-4.63104	5.2629	36	8	TRUE
2	0	sp|P32259|MED16_YEAST	1172	3	matchChargeOriginal		HSDIVLDKK	-4.91682	4.99071	16	9	TRUE
2	0	sp|P32259|MED16_YEAST	1172	2	matchChargeOriginal		SLYSFFNISPDAPK	-5.42631	5.67878	89	14	TRUE
2	0	sp|P32259|MED16_YEAST	1172	2	matchChargeOriginal		NNSTNQIFQSR	-5.56092	5.84653	69	11	TRUE
2	0	sp|P32259|MED16_YEAST	1172	3	matchChargeOriginal		FKDLQWLEFAR	-5.57601	5.46638	22	11	TRUE
2	0	sp|P32259|MED16_YEAST	1172	2	matchChargeOriginal		DLQWLEFAR	-6.17226	5.23208	29	9	TRUE
2	0	sp|P32259|MED16_YEAST	1172	2	matchChargeOriginal	(5) Oxidation (M)	VSPSMCGVIVK	-6.44767	5.59782	62	11	TRUE
2	0	sp|P32259|MED16_YEAST	1172	2	matchChargeOriginal	(10) Oxidation (M)	LPLPPSVEWMK	-6.57028	5.53398	39	11	TRUE
2	0	sp|P32259|MED16_YEAST	1172	2	matchChargeOriginal		QISAEDLTIAAK	-7.61478	5.77111	65	12	TRUE
2	0	sp|P32259|MED16_YEAST	1172	2	matchChargeOriginal		FIALCEQQPSQER	-7.96813	5.76485	35	13	TRUE
2	0	sp|P32259|MED16_YEAST	1172	2	matchChargeOriginal		TLILSILNEIK	-4.38833	4.85302	34	11	TRUE
2	0	sp|P32259|MED16_YEAST	1172	2	matchChargeOriginal	(4) Oxidation (M)%3b (10) Oxidation (M)	ITPMNDDQCMLITTYSK	-6.85477	5.44846	44	17	TRUE
2	0	sp|P32259|MED16_YEAST	1172	3	matchChargeOriginal		LLYDDVTCDKLSVSEISDGK	-6.4293	5.44952	140	20	TRUE
2	0	sp|P32259|MED16_YEAST	1172	2	matchChargeOriginal		LISQSQLGK	-7.20048	5.72999	49	9	TRUE
2	0	sp|P32259|MED16_YEAST	1172	2	matchChargeOriginal		SVIVSQFCAFDSSSNTYR	-6.2838	5.41967	111	18	TRUE
2	0	sp|P32259|MED16_YEAST	1172	2	matchChargeOriginal	(10) Oxidation (M)	ITPMNDDQCMLITTYSK	-6.66665	5.52452	25	17	TRUE
2	0	sp|P32259|MED16_YEAST	1172	2	matchChargeOriginal		AGNIISSDK	5.16919	5.41126	54	9	TRUE
2	0	sp|P32259|MED16_YEAST	1172	3	matchChargeOriginal	(2) Oxidation (M)	IMLLQLELGSCFSQENIEEMAR	-2.78793	4.89284	44	22	TRUE
2	0	sp|P32259|MED16_YEAST	1172	3	matchChargeOriginal		IQFILSTTLDPTDDEGHVLK	-3.76161	7.12394	67	20	TRUE
2	0	sp|P32259|MED16_YEAST	1172	3	matchChargeOriginal	Acetyl (Protein N-term)%3b (7) Oxidation (M)	MLGEHLMSWSK	-4.21318	6.15159	21	11	TRUE
2	0	sp|P32259|MED16_YEAST	1172	2	matchChargeOriginal	Acetyl (Protein N-term)%3b (1) Oxidation (M)%3b (7) Oxidation (M)	MLGEHLMSWSK	-4.3287	5.54089	33	11	TRUE
2	0	sp|P32259|MED16_YEAST	1172	2	matchChargeOriginal	Acetyl (Protein N-term)%3b (1) Oxidation (M)%3b (2) Oxidation (M)%3b (8) Oxidation (M)	MMLGEHLMSWSK	-4.58968	6.60704	51	12	TRUE
2	0	sp|P32259|MED16_YEAST	1172	3	matchChargeOriginal		KITLQLLDTSNQR	-5.08341	6.31908	54	13	TRUE
2	0	sp|P32259|MED16_YEAST	1172	3	matchChargeOriginal		VGDFLLQYANNAVISHANAAAVYFADTSGLK	-5.22015	6.79516	146	31	TRUE
2	0	sp|P32259|MED16_YEAST	1172	2	matchChargeOriginal	(10) Oxidation (M)	LPLPPSVEWMK	-5.27187	8.31332	67	11	TRUE
2	0	sp|P32259|MED16_YEAST	1172	3	matchChargeOriginal		EIMDKIITSRPLQK	-5.52008	5.55694	27	14	TRUE
2	0	sp|P32259|MED16_YEAST	1172	3	matchChargeOriginal		SVIVSQFCAFDSSSNTYR	-5.89661	6.10592	25	18	TRUE
2	0	sp|P32259|MED16_YEAST	1172	2	matchChargeOriginal		KWPQFYAAVQK	-6.03238	7.19812	40	11	TRUE
2	0	sp|P32259|MED16_YEAST	1172	3	matchChargeOriginal		LHVNWNLNATKPNVLNDPSLK	-6.19884	5.83638	59	21	TRUE
2	0	sp|P32259|MED16_YEAST	1172	2	matchChargeOriginal		DSINATALAFGYVK	-6.26248	6.51981	86	14	TRUE
2	0	sp|P32259|MED16_YEAST	1172	4	matchChargeOriginal		LHVNWNLNATKPNVLNDPSLK	-6.45834	7.3867	82	21	TRUE
2	0	sp|P32259|MED16_YEAST	1172	4	matchChargeOriginal		IYNHVMPLKPVDK	-6.51604	7.17715	57	13	TRUE
2	0	sp|P32259|MED16_YEAST	1172	3	matchChargeOriginal		RHSDIVLDKK	-6.54863	6.24084	32	10	TRUE
2	0	sp|P32259|MED16_YEAST	1172	3	matchChargeOriginal		EYTLVHGIFGAK	-6.62662	6.39926	59	12	TRUE
2	0	sp|P32259|MED16_YEAST	1172	2	matchChargeOriginal		YACLAIRK	-6.77605	6.69357	50	8	TRUE
2	0	sp|P32259|MED16_YEAST	1172	3	matchChargeOriginal	(25) Oxidation (M)	NIIASPLSAGFNYGKLPLPPSVEWMK	-6.89247	6.77836	50	26	TRUE
2	0	sp|P32259|MED16_YEAST	1172	3	matchChargeOriginal		FIALCEQQPSQEREFSLLVK	-7.19015	6.82373	64	20	TRUE
2	0	sp|P32259|MED16_YEAST	1172	3	matchChargeOriginal		LAPTQLSAEYLVILKPDLNIDR	-7.67791	7.6882	139	22	TRUE
2	0	sp|P32259|MED16_YEAST	1172	2	matchChargeOriginal	Gln-%3epyro-Glu (N-term Q)	QDLIHSLIPVAK	-8.06834	6.57254	71	12	TRUE
2	0	sp|P32259|MED16_YEAST	1172	4	matchChargeOriginal		LLYDDVTCDKLSVSEISDGKLK	-8.20625	6.12776	86	22	TRUE
2	0	sp|P32259|MED16_YEAST	1172	3	matchChargeOriginal		RHSDIVLDK	-8.26211	6.0905	32	9	TRUE
2	0	sp|P32259|MED16_YEAST	1172	2	matchChargeOriginal		ITPMNDDQCMLITTYSK	-8.26499	7.63769	121	17	TRUE
2	0	sp|P32259|MED16_YEAST	1172	3	matchChargeOriginal		VTQIVAKFPETSYPILNESSTFLK	-8.47617	6.47862	59	24	TRUE
2	0	sp|P32259|MED16_YEAST	1172	3	matchChargeOriginal	(7) Oxidation (M)	MLGEHLMSWSK	-8.52137	6.71928	64	11	TRUE
2	0	sp|P32259|MED16_YEAST	1172	2	matchChargeOriginal		DPSPEILVLYNVCDTSK	-8.5337	6.62668	114	17	TRUE
2	0	sp|P32259|MED16_YEAST	1172	2	matchChargeOriginal		LENLHVVSK	-8.58999	6.95477	65	9	TRUE
2	0	sp|P32259|MED16_YEAST	1172	5	matchChargeOriginal		YVLHPQLHEVQYQESSSTLSTHSTTTSVNGSTTAGVGSTPNFGGNSNK	-8.66668	6.34915	40	48	TRUE
2	0	sp|P32259|MED16_YEAST	1172	2	matchChargeOriginal		RWPTMYTR	-8.88904	6.97485	30	8	TRUE
2	0	sp|P32259|MED16_YEAST	1172	2	matchChargeOriginal		LVLSESPVDFEK	-8.88958	7.79379	103	12	TRUE
2	0	sp|P32259|MED16_YEAST	1172	3	matchChargeOriginal		KWPQFYAAVQK	-8.90765	7.17222	31	11	TRUE
2	0	sp|P32259|MED16_YEAST	1172	2	matchChargeOriginal		AQQVPPYGVYHPPFIK	-8.99345	7.39974	54	16	TRUE
2	0	sp|P32259|MED16_YEAST	1172	2	matchChargeOriginal		NIIASPLSAGFNYGK	-9.03588	8.33471	111	15	TRUE
2	0	sp|P32259|MED16_YEAST	1172	2	matchChargeOriginal		AEIPPEYAK	-9.40988	8.18601	41	9	TRUE
2	0	sp|P32259|MED16_YEAST	1172	3	matchChargeOriginal		SSIEKDPSPEILVLYNVCDTSK	-9.47278	8.33713	96	22	TRUE
2	0	sp|P32259|MED16_YEAST	1172	2	matchChargeOriginal		KEYNTSILEFR	-9.63927	7.61541	42	11	TRUE
2	0	sp|P32259|MED16_YEAST	1172	3	matchChargeOriginal		LSVSEISDGKLK	-8.95877	6.11679	56	12	TRUE
2	0	sp|P32259|MED16_YEAST	1172	3	matchChargeOriginal	Acetyl (Protein N-term)	MLGEHLMSWSK	-5.95087	5.20147	41	11	TRUE
2	0	sp|P32259|MED16_YEAST	1172	3	matchChargeOriginal	Acetyl (Protein N-term)%3b (1) Oxidation (M)%3b (2) Oxidation (M)	MMLGEHLMSWSK	-5.22711	5.22168	74	12	TRUE
2	0	sp|P32259|MED16_YEAST	1172	2	matchChargeOriginal		LPLPPSVEWMK	-9.98795	8.0255	77	11	TRUE
2	0	sp|P32259|MED16_YEAST	1172	2	matchChargeOriginal		LTMVFQDNVYK	-10.0326	7.70981	71	11	TRUE
2	0	sp|P32259|MED16_YEAST	1172	3	matchChargeOriginal		LLYDDVTCDKLSVSEISDGK	-10.1436	7.89327	192	20	TRUE
2	0	sp|P32259|MED16_YEAST	1172	2	matchChargeOriginal		FPETSYPILNESSTFLK	-10.2478	8.61017	102	17	TRUE
2	0	sp|P32259|MED16_YEAST	1172	3	matchChargeOriginal	(1) Oxidation (M)	MLGEHLMSWSK	-10.5754	7.04936	16	11	TRUE
2	0	sp|P32259|MED16_YEAST	1172	2	matchChargeOriginal		SLYSFFNISPDAPK	-10.8256	8.16334	105	14	TRUE
2	0	sp|P32259|MED16_YEAST	1172	3	matchChargeOriginal		FKNIIASPLSAGFNYGK	-10.8261	7.89975	64	17	TRUE
2	0	sp|P32259|MED16_YEAST	1172	2	matchChargeOriginal	(11) Oxidation (M)	LCICSGMLFEMDG	-11.5429	6.7646	16	13	TRUE
2	0	sp|P32259|MED16_YEAST	1172	3	matchChargeOriginal	(1) Oxidation (M)%3b (2) Oxidation (M)	MMLGEHLMSWSK	-10.9124	6.97834	56	12	TRUE
2	0	sp|P32259|MED16_YEAST	1172	2	matchChargeOriginal	Gln-%3epyro-Glu (N-term Q)	QISAEDLTIAAK	-11.0143	7.51462	82	12	TRUE
2	0	sp|P32259|MED16_YEAST	1172	2	matchChargeOriginal		QISAEDLTIAAK	-11.1216	8.19631	102	12	TRUE
2	0	sp|P32259|MED16_YEAST	1172	2	matchChargeOriginal		LFQTIFSK	-11.1223	7.85145	58	8	TRUE
2	0	sp|P32259|MED16_YEAST	1172	3	matchChargeOriginal		NYADPEKDSINATALAFGYVK	-11.1235	8.31952	119	21	TRUE
2	0	sp|P32259|MED16_YEAST	1172	2	matchChargeOriginal		NVLFAFNGVAR	-11.1596	7.31065	59	11	TRUE
2	0	sp|P32259|MED16_YEAST	1172	2	matchChargeOriginal		EFSLLVK	-11.1951	7.84082	25	7	TRUE
2	0	sp|P32259|MED16_YEAST	1172	2	matchChargeOriginal	(3) Oxidation (M)	LTMVFQDNVYK	-11.2738	8.24467	75	11	TRUE
2	0	sp|P32259|MED16_YEAST	1172	2	matchChargeOriginal		YACLAIR	-11.301	7.41514	48	7	TRUE
2	0	sp|P32259|MED16_YEAST	1172	3	matchChargeOriginal		HSDIVLDKK	-11.3093	7.3938	29	9	TRUE
2	0	sp|P32259|MED16_YEAST	1172	2	matchChargeOriginal	(5) Oxidation (M)	RWPTMYTR	-11.3149	7.42564	31	8	TRUE
2	0	sp|P32259|MED16_YEAST	1172	2	matchChargeOriginal		LISQSQLGK	-11.3635	8.07125	56	9	TRUE
2	0	sp|P32259|MED16_YEAST	1172	2	matchChargeOriginal		WPQFYAAVQK	-11.3808	8.12364	63	10	TRUE
2	0	sp|P32259|MED16_YEAST	1172	2	matchChargeOriginal	(4) Oxidation (M)	ITPMNDDQCMLITTYSK	-11.4295	8.12664	92	17	TRUE
2	0	sp|P32259|MED16_YEAST	1172	3	matchChargeOriginal		SLYSFFNISPDAPKEIMDK	-11.2482	6.90049	75	19	TRUE
2	0	sp|P32259|MED16_YEAST	1172	2	matchChargeOriginal	(4) Oxidation (M)	LKPMNIER	-11.668	7.1806	71	8	TRUE
2	0	sp|P32259|MED16_YEAST	1172	3	matchChargeOriginal	(17) Oxidation (M)	SLYSFFNISPDAPKEIMDK	-11.8645	7.19412	97	19	TRUE
2	0	sp|P32259|MED16_YEAST	1172	2	matchChargeOriginal	(1) Oxidation (M)%3b (7) Oxidation (M)	MLGEHLMSWSK	-10.9998	6.72689	27	11	TRUE
2	0	sp|P32259|MED16_YEAST	1172	3	matchChargeOriginal		KEYNTSILEFR	-12.0006	7.72981	43	11	TRUE
2	0	sp|P32259|MED16_YEAST	1172	2	matchChargeOriginal	(5) Oxidation (M)	VSPSMCGVIVK	-12.0102	7.86034	64	11	TRUE
2	0	sp|P32259|MED16_YEAST	1172	2	matchChargeOriginal		FIALCEQQPSQER	-12.0215	8.47193	85	13	TRUE
2	0	sp|P32259|MED16_YEAST	1172	2	matchChargeOriginal		NNSTNQIFQSR	-12.0658	8.03265	56	11	TRUE
2	0	sp|P32259|MED16_YEAST	1172	2	matchChargeOriginal		LKPMNIER	-10.2738	6.59479	46	8	TRUE
2	0	sp|P32259|MED16_YEAST	1172	3	matchChargeOriginal		LVLSESPVDFEKFETFLVDVNNK	-12.326	7.66405	188	23	TRUE
2	0	sp|P32259|MED16_YEAST	1172	3	matchChargeOriginal	(8) Oxidation (M)	MMLGEHLMSWSK	-9.33686	6.23388	69	12	TRUE
2	0	sp|P32259|MED16_YEAST	1172	2	matchChargeOriginal		TIVPTSIQTK	-12.5701	8.14348	50	10	TRUE
2	0	sp|P32259|MED16_YEAST	1172	2	matchChargeOriginal		EYNTSILEFR	-12.605	7.85133	75	10	TRUE
2	0	sp|P32259|MED16_YEAST	1172	2	matchChargeOriginal	Acetyl (Protein N-term)%3b (7) Oxidation (M)	MLGEHLMSWSK	-6.41651	5.4443	19	11	TRUE
2	0	sp|P32259|MED16_YEAST	1172	3	matchChargeOriginal		TLILSILNEIKK	-10.7903	6.56577	65	12	TRUE
2	0	sp|P32259|MED16_YEAST	1172	2	matchChargeOriginal	(4) Oxidation (M)	WPTMYTR	-12.4015	7.24821	36	7	TRUE
2	0	sp|P32259|MED16_YEAST	1172	4	matchChargeOriginal	(6) Oxidation (M)	IYNHVMPLKPVDK	-12.8505	7.53311	59	13	TRUE
2	0	sp|P32259|MED16_YEAST	1172	3	matchChargeOriginal		AQQVPPYGVYHPPFIK	-12.9266	8.46302	53	16	TRUE
2	0	sp|P32259|MED16_YEAST	1172	3	matchChargeOriginal		NFHFAIEQISNNSNQQQNPK	-12.9661	8.26725	107	20	TRUE
2	0	sp|P32259|MED16_YEAST	1172	2	matchChargeOriginal		SVIVSQFCAFDSSSNTYR	-13.1601	8.03607	145	18	TRUE
2	0	sp|P32259|MED16_YEAST	1172	2	matchChargeOriginal		DLQWLEFAR	-12.2278	7.14491	52	9	TRUE
2	0	sp|P32259|MED16_YEAST	1172	2	matchChargeOriginal		LLYDDVTCDK	-13.3541	7.97278	58	10	TRUE
2	0	sp|P32259|MED16_YEAST	1172	2	matchChargeOriginal	(4) Oxidation (M)%3b (10) Oxidation (M)	ITPMNDDQCMLITTYSK	-13.4794	8.09849	102	17	TRUE
2	0	sp|P32259|MED16_YEAST	1172	2	matchChargeOriginal		TLILSILNEIK	-12.0005	7.15446	64	11	TRUE
2	0	sp|P32259|MED16_YEAST	1172	3	matchChargeOriginal		FKDLQWLEFAR	-13.8517	8.07075	46	11	TRUE
2	0	sp|P32259|MED16_YEAST	1172	2	matchChargeOriginal		FETFLVDVNNK	-12.7066	7.42062	45	11	TRUE
2	0	sp|P32259|MED16_YEAST	1172	3	matchChargeOriginal		MLGEHLMSWSK	-10.8265	6.67829	39	11	TRUE
2	0	sp|P32259|MED16_YEAST	1172	2	matchChargeOriginal		WPTMYTR	-10.7896	6.88194	38	7	TRUE
2	0	sp|P32259|MED16_YEAST	1172	2	matchChargeOriginal		KITLQLLDTSNQR	-13.058	7.30736	94	13	TRUE
2	0	sp|P32259|MED16_YEAST	1172	2	matchChargeOriginal		HSDIVLDK	-11.8108	7.10229	58	8	TRUE
2	0	sp|P32259|MED16_YEAST	1172	2	matchChargeOriginal		VSPSMCGVIVK	-13.7325	7.51764	91	11	TRUE
2	0	sp|P32259|MED16_YEAST	1172	2	matchChargeOriginal		ITLQLLDTSNQR	-14.2636	7.90052	88	12	TRUE
2	0	sp|P32259|MED16_YEAST	1172	2	matchChargeOriginal		NGQIDFWYQFSNSK	-11.3556	6.77927	95	14	TRUE
2	0	sp|P32259|MED16_YEAST	1172	2	matchChargeOriginal		KVTQIVAK	-4.66353	5.07511	51	8	TRUE
2	0	sp|P32259|MED16_YEAST	1172	2	matchChargeOriginal		AGNIISSDKTIVPTSIQTK	-11.4382	6.86626	134	19	TRUE
2	0	sp|P32259|MED16_YEAST	1172	3	matchChargeOriginal	(1) Oxidation (M)	MMLGEHLMSWSK	-10.8234	6.69695	71	12	TRUE
2	0	sp|P32259|MED16_YEAST	1172	3	matchChargeOriginal		MMLGEHLMSWSK	-8.29749	5.98163	60	12	TRUE
2	0	sp|P32259|MED16_YEAST	1172	2	matchChargeOriginal		LLYDDVTCDKLSVSEISDGK	-11.6142	7.02246	87	20	TRUE
2	0	sp|P32259|MED16_YEAST	1172	3	matchChargeOriginal	(2) Oxidation (M)%3b (8) Oxidation (M)	MMLGEHLMSWSK	-10.8714	6.82252	60	12	TRUE
2	0	sp|P32259|MED16_YEAST	1172	2	matchChargeOriginal	(7) Oxidation (M)%3b (11) Oxidation (M)	LCICSGMLFEMDG	-12.1416	7.23082	23	13	TRUE
2	0	sp|P32259|MED16_YEAST	1172	3	matchChargeOriginal	(1) Oxidation (M)%3b (2) Oxidation (M)%3b (8) Oxidation (M)	MMLGEHLMSWSK	-12.0657	7.15191	55	12	TRUE
2	0	sp|P32259|MED16_YEAST	1172	2	matchChargeOriginal		EFITTLLK	-12.0562	7.22285	42	8	TRUE
2	0	sp|P32259|MED16_YEAST	1172	3	matchChargeOriginal		SLYSFFNISPDAPKEIMDK	-3.46055	6.13746	44	19	TRUE
2	0	sp|P32259|MED16_YEAST	1172	3	matchChargeOriginal		RHSDIVLDKK	-4.58685	5.16658	17	10	TRUE
2	0	sp|P32259|MED16_YEAST	1172	2	matchChargeOriginal		EFITTLLK	-4.64265	6.33117	45	8	TRUE
2	0	sp|P32259|MED16_YEAST	1172	4	matchChargeOriginal	(6) Oxidation (M)	IYNHVMPLKPVDK	-4.84801	6.73524	64	13	TRUE
2	0	sp|P32259|MED16_YEAST	1172	4	matchChargeOriginal		IYNHVMPLKPVDK	-4.91785	6.30128	25	13	TRUE
2	0	sp|P32259|MED16_YEAST	1172	3	matchChargeOriginal		VGDFLLQYANNAVISHANAAAVYFADTSGLK	-5.01471	5.96931	23	31	TRUE
2	0	sp|P32259|MED16_YEAST	1172	2	matchChargeOriginal		ITPMNDDQCMLITTYSK	-5.14499	6.81567	131	17	TRUE
2	0	sp|P32259|MED16_YEAST	1172	2	matchChargeOriginal		HSDIVLDK	-5.1535	5.98699	52	8	TRUE
2	0	sp|P32259|MED16_YEAST	1172	3	matchChargeOriginal		QDLIHSLIPVAK	-5.43417	6.10023	19	12	TRUE
2	0	sp|P32259|MED16_YEAST	1172	2	matchChargeOriginal		DPSPEILVLYNVCDTSK	-5.77028	6.04087	98	17	TRUE
2	0	sp|P32259|MED16_YEAST	1172	2	matchChargeOriginal		AEIPPEYAK	-6.20759	7.10596	35	9	TRUE
2	0	sp|P32259|MED16_YEAST	1172	2	matchChargeOriginal		NIIASPLSAGFNYGK	-6.56803	7.50778	100	15	TRUE
2	0	sp|P32259|MED16_YEAST	1172	5	matchChargeOriginal		YVLHPQLHEVQYQESSSTLSTHSTTTSVNGSTTAGVGSTPNFGGNSNK	-6.83442	7.49064	66	48	TRUE
2	0	sp|P32259|MED16_YEAST	1172	2	matchChargeOriginal		LVLSESPVDFEK	-7.27507	6.50664	102	12	TRUE
2	0	sp|P32259|MED16_YEAST	1172	2	matchChargeOriginal		VSPSMCGVIVK	-7.45507	6.64345	91	11	TRUE
2	0	sp|P32259|MED16_YEAST	1172	3	matchChargeOriginal	(17) Oxidation (M)	SLYSFFNISPDAPKEIMDK	-7.76323	6.36692	53	19	TRUE
2	0	sp|P32259|MED16_YEAST	1172	3	matchChargeOriginal		LVLSESPVDFEKFETFLVDVNNK	-7.81685	7.03559	136	23	TRUE
2	0	sp|P32259|MED16_YEAST	1172	3	matchChargeOriginal		LAPTQLSAEYLVILKPDLNIDR	-7.8366	7.47622	142	22	TRUE
2	0	sp|P32259|MED16_YEAST	1172	2	matchChargeOriginal		NVLFAFNGVAR	-8.04917	6.81872	63	11	TRUE
2	0	sp|P32259|MED16_YEAST	1172	3	matchChargeOriginal		SSIEKDPSPEILVLYNVCDTSK	-8.06887	7.73475	103	22	TRUE
2	0	sp|P32259|MED16_YEAST	1172	2	matchChargeOriginal	(4) Oxidation (M)%3b (10) Oxidation (M)	ITPMNDDQCMLITTYSK	-8.08513	7.16771	89	17	TRUE
2	0	sp|P32259|MED16_YEAST	1172	2	matchChargeOriginal		LFQTIFSK	-8.15505	7.02518	49	8	TRUE
2	0	sp|P32259|MED16_YEAST	1172	2	matchChargeOriginal		LPLPPSVEWMK	-8.30185	7.14813	70	11	TRUE
2	0	sp|P32259|MED16_YEAST	1172	2	matchChargeOriginal	Gln-%3epyro-Glu (N-term Q)	QISAEDLTIAAK	-8.52046	6.69927	84	12	TRUE
2	0	sp|P32259|MED16_YEAST	1172	3	matchChargeOriginal		FIALCEQQPSQER	-7.11373	5.67208	31	13	TRUE
2	0	sp|P32259|MED16_YEAST	1172	3	matchChargeOriginal		AQQVPPYGVYHPPFIK	-9.11156	7.52841	59	16	TRUE
2	0	sp|P32259|MED16_YEAST	1172	3	matchChargeOriginal		KITLQLLDTSNQR	-9.11543	6.74916	62	13	TRUE
2	0	sp|P32259|MED16_YEAST	1172	2	matchChargeOriginal	Gln-%3epyro-Glu (N-term Q)	QDLIHSLIPVAK	-8.10387	5.88957	45	12	TRUE
2	0	sp|P32259|MED16_YEAST	1172	2	matchChargeOriginal		LTMVFQDNVYK	-9.37727	7.0436	74	11	TRUE
2	0	sp|P32259|MED16_YEAST	1172	2	matchChargeOriginal		SLYSFFNISPDAPK	-9.39014	7.3982	89	14	TRUE
2	0	sp|P32259|MED16_YEAST	1172	3	matchChargeOriginal		FKNIIASPLSAGFNYGK	-9.39096	7.22412	90	17	TRUE
2	0	sp|P32259|MED16_YEAST	1172	2	matchChargeOriginal		ITLQLLDTSNQR	-9.55126	7.23861	88	12	TRUE
2	0	sp|P32259|MED16_YEAST	1172	2	matchChargeOriginal		FPETSYPILNESSTFLK	-9.78534	7.79327	91	17	TRUE
2	0	sp|P32259|MED16_YEAST	1172	2	matchChargeOriginal	(4) Oxidation (M)	LKPMNIER	-8.41325	6.00677	57	8	TRUE
2	0	sp|P32259|MED16_YEAST	1172	2	matchChargeOriginal	(3) Oxidation (M)	LTMVFQDNVYK	-9.92059	7.38517	75	11	TRUE
2	0	sp|P32259|MED16_YEAST	1172	3	matchChargeOriginal		LLYDDVTCDKLSVSEISDGK	-10.1303	7.51487	116	20	TRUE
2	0	sp|P32259|MED16_YEAST	1172	2	matchChargeOriginal		RWPTMYTR	-8.3673	6.11333	34	8	TRUE
2	0	sp|P32259|MED16_YEAST	1172	2	matchChargeOriginal		QISAEDLTIAAK	-10.4354	7.33231	81	12	TRUE
2	0	sp|P32259|MED16_YEAST	1172	2	matchChargeOriginal		DLQWLEFAR	-9.28872	6.29103	58	9	TRUE
2	0	sp|P32259|MED16_YEAST	1172	2	matchChargeOriginal	(5) Oxidation (M)	VSPSMCGVIVK	-10.6148	7.01027	75	11	TRUE
2	0	sp|P32259|MED16_YEAST	1172	3	matchChargeOriginal		NYADPEKDSINATALAFGYVK	-10.6899	7.70691	134	21	TRUE
2	0	sp|P32259|MED16_YEAST	1172	2	matchChargeOriginal		LLYDDVTCDK	-10.8762	6.93512	63	10	TRUE
2	0	sp|P32259|MED16_YEAST	1172	2	matchChargeOriginal		NNSTNQIFQSR	-10.9703	7.22167	77	11	TRUE
2	0	sp|P32259|MED16_YEAST	1172	2	matchChargeOriginal		EYNTSILEFR	-11.2292	7.10601	83	10	TRUE
2	0	sp|P32259|MED16_YEAST	1172	2	matchChargeOriginal		TIVPTSIQTK	-11.6202	7.20013	65	10	TRUE
2	0	sp|P32259|MED16_YEAST	1172	3	matchChargeOriginal		HSDIVLDKK	-9.09781	6.22391	24	9	TRUE
2	0	sp|P32259|MED16_YEAST	1172	2	matchChargeOriginal		LSVSEISDGK	-10.3627	6.60825	74	10	TRUE
2	0	sp|P32259|MED16_YEAST	1172	2	matchChargeOriginal		TLILSILNEIKK	-9.9367	6.54218	49	12	TRUE
2	0	sp|P32259|MED16_YEAST	1172	2	matchChargeOriginal		TLILSILNEIK	-10.0701	6.6526	57	11	TRUE
2	0	sp|P32259|MED16_YEAST	1172	2	matchChargeOriginal		WPTMYTR	-8.32545	6.00449	30	7	TRUE
2	0	sp|P32259|MED16_YEAST	1172	2	matchChargeOriginal	(10) Oxidation (M)	LPLPPSVEWMK	-12.2172	7.18306	65	11	TRUE
2	0	sp|P32259|MED16_YEAST	1172	2	matchChargeOriginal		SVIVSQFCAFDSSSNTYR	-14.0953	7.74823	145	18	TRUE
2	0	sp|P32259|MED16_YEAST	1172	2	matchChargeOriginal		WPQFYAAVQK	-12.3365	7.26964	62	10	TRUE
2	0	sp|P32259|MED16_YEAST	1172	3	matchChargeOriginal		TLILSILNEIKK	-10.6935	6.77073	54	12	TRUE
2	0	sp|P32259|MED16_YEAST	1172	3	matchChargeOriginal		FKDLQWLEFAR	-12.8057	7.28978	37	11	TRUE
2	0	sp|P32259|MED16_YEAST	1172	2	matchChargeOriginal	(4) Oxidation (M)	WPTMYTR	-9.67526	6.28225	36	7	TRUE
2	0	sp|P32259|MED16_YEAST	1172	2	matchChargeOriginal		LISQSQLGK	-12.0901	7.13614	48	9	TRUE
2	0	sp|P32259|MED16_YEAST	1172	3	matchChargeOriginal		MMLGEHLMSWSK	-4.95574	5.05586	39	12	TRUE
2	0	sp|P32259|MED16_YEAST	1172	3	matchChargeOriginal	(1) Oxidation (M)	MLGEHLMSWSK	-8.6541	6.08306	25	11	TRUE
2	0	sp|P32259|MED16_YEAST	1172	3	matchChargeOriginal	(1) Oxidation (M)%3b (2) Oxidation (M)%3b (8) Oxidation (M)	MMLGEHLMSWSK	-9.43725	6.19334	40	12	TRUE
2	0	sp|P32259|MED16_YEAST	1172	3	matchChargeOriginal	(1) Oxidation (M)%3b (7) Oxidation (M)	MLGEHLMSWSK	-9.21832	6.22359	17	11	TRUE
2	0	sp|P32259|MED16_YEAST	1172	3	matchChargeOriginal	(4) Oxidation (M)%3b (10) Oxidation (M)	ITPMNDDQCMLITTYSK	-5.27239	4.96509	19	17	TRUE
2	0	sp|P32259|MED16_YEAST	1172	2	matchChargeOriginal		AGNIISSDKTIVPTSIQTK	-7.31269	5.75533	110	19	TRUE
2	0	sp|P32259|MED16_YEAST	1172	2	matchChargeOriginal	(7) Oxidation (M)%3b (11) Oxidation (M)	LCICSGMLFEMDG	-9.107	6.52632	24	13	TRUE
2	0	sp|P32259|MED16_YEAST	1172	3	matchChargeOriginal	(1) Oxidation (M)%3b (2) Oxidation (M)	MMLGEHLMSWSK	-7.84214	6.01704	46	12	TRUE
2	0	sp|P32259|MED16_YEAST	1172	2	matchChargeOriginal		FETFLVDVNNK	-10.1035	6.48526	61	11	TRUE
2	0	sp|P32259|MED16_YEAST	1172	2	matchChargeOriginal	(4) Oxidation (M)	ITPMNDDQCMLITTYSK	-11.8009	7.08671	137	17	TRUE
2	0	sp|P32259|MED16_YEAST	1172	3	matchChargeOriginal	(7) Oxidation (M)	MLGEHLMSWSK	-7.54554	5.70846	59	11	TRUE
2	0	sp|P32259|MED16_YEAST	1172	2	matchChargeOriginal		EFSLLVK	-11.6701	6.90328	25	7	TRUE
2	0	sp|P32259|MED16_YEAST	1172	2	matchChargeOriginal	Gln-%3epyro-Glu (N-term Q)	QDLIHSLIPVAK	-3.52387	5.31251	33	12	TRUE
2	0	sp|P32259|MED16_YEAST	1172	4	matchChargeOriginal		IYNHVMPLKPVDK	-4.40567	5.09655	21	13	TRUE
2	0	sp|P32259|MED16_YEAST	1172	2	matchChargeOriginal		FETFLVDVNNK	-4.49522	5.66655	44	11	TRUE
2	0	sp|P32259|MED16_YEAST	1172	2	matchChargeOriginal		WPQFYAAVQK	-4.51839	6.74571	48	10	TRUE
2	0	sp|P32259|MED16_YEAST	1172	2	matchChargeOriginal		LPLPPSVEWMK	-4.53924	6.61864	62	11	TRUE
2	0	sp|P32259|MED16_YEAST	1172	3	matchChargeOriginal		AGNIISSDKTIVPTSIQTK	-4.8481	6.41632	54	19	TRUE
2	0	sp|P32259|MED16_YEAST	1172	2	matchChargeOriginal		QISAEDLTIAAK	-5.13475	6.74494	102	12	TRUE
2	0	sp|P32259|MED16_YEAST	1172	5	matchChargeOriginal		YVLHPQLHEVQYQESSSTLSTHSTTTSVNGSTTAGVGSTPNFGGNSNK	-5.36884	7.3629	49	48	TRUE
2	0	sp|P32259|MED16_YEAST	1172	2	matchChargeOriginal		NVLFAFNGVAR	-5.50261	6.06009	39	11	TRUE
2	0	sp|P32259|MED16_YEAST	1172	2	matchChargeOriginal		EFITTLLK	-5.53644	5.7532	39	8	TRUE
2	0	sp|P32259|MED16_YEAST	1172	2	matchChargeOriginal		LTMVFQDNVYK	-5.53817	6.52104	63	11	TRUE
2	0	sp|P32259|MED16_YEAST	1172	3	matchChargeOriginal		KEYNTSILEFR	-6.26559	6.32344	26	11	TRUE
2	0	sp|P32259|MED16_YEAST	1172	3	matchChargeOriginal		AQQVPPYGVYHPPFIK	-6.35685	7.02403	50	16	TRUE
2	0	sp|P32259|MED16_YEAST	1172	2	matchChargeOriginal	(10) Oxidation (M)	LPLPPSVEWMK	-6.57364	6.78179	65	11	TRUE
2	0	sp|P32259|MED16_YEAST	1172	3	matchChargeOriginal		TLILSILNEIKK	-6.87166	6.00218	52	12	TRUE
2	0	sp|P32259|MED16_YEAST	1172	2	matchChargeOriginal		SLYSFFNISPDAPK	-6.95006	6.9114	93	14	TRUE
2	0	sp|P32259|MED16_YEAST	1172	2	matchChargeOriginal		LFQTIFSK	-6.98105	6.39803	52	8	TRUE
2	0	sp|P32259|MED16_YEAST	1172	3	matchChargeOriginal		LVLSESPVDFEKFETFLVDVNNK	-7.12544	7.41851	47	23	TRUE
2	0	sp|P32259|MED16_YEAST	1172	2	matchChargeOriginal		NNSTNQIFQSR	-7.32702	6.67896	70	11	TRUE
2	0	sp|P32259|MED16_YEAST	1172	3	matchChargeOriginal		NYADPEKDSINATALAFGYVK	-7.32806	7.39528	108	21	TRUE
2	0	sp|P32259|MED16_YEAST	1172	3	matchChargeOriginal		SSIEKDPSPEILVLYNVCDTSK	-7.33712	7.28712	91	22	TRUE
2	0	sp|P32259|MED16_YEAST	1172	2	matchChargeOriginal		FPETSYPILNESSTFLK	-7.53876	7.3613	46	17	TRUE
2	0	sp|P32259|MED16_YEAST	1172	3	matchChargeOriginal		HSDIVLDKK	-7.81206	5.93806	18	9	TRUE
2	0	sp|P32259|MED16_YEAST	1172	2	matchChargeOriginal	(4) Oxidation (M)%3b (10) Oxidation (M)	ITPMNDDQCMLITTYSK	-7.88762	6.71457	102	17	TRUE
2	0	sp|P32259|MED16_YEAST	1172	2	matchChargeOriginal	(4) Oxidation (M)	WPTMYTR	-7.81385	5.90853	36	7	TRUE
2	0	sp|P32259|MED16_YEAST	1172	2	matchChargeOriginal		VSPSMCGVIVK	-8.11693	6.24766	77	11	TRUE
2	0	sp|P32259|MED16_YEAST	1172	2	matchChargeOriginal		KVTQIVAK	-7.4464	5.69322	44	8	TRUE
2	0	sp|P32259|MED16_YEAST	1172	3	matchChargeOriginal		NFHFAIEQISNNSNQQQNPK	-8.21531	7.19831	66	20	TRUE
2	0	sp|P32259|MED16_YEAST	1172	4	matchChargeOriginal	(6) Oxidation (M)	IYNHVMPLKPVDK	-8.51562	5.96232	22	13	TRUE
2	0	sp|P32259|MED16_YEAST	1172	2	matchChargeOriginal	(5) Oxidation (M)	VSPSMCGVIVK	-8.24604	6.58482	75	11	TRUE
2	0	sp|P32259|MED16_YEAST	1172	2	matchChargeOriginal		NIIASPLSAGFNYGK	-8.36221	6.88286	107	15	TRUE
2	0	sp|P32259|MED16_YEAST	1172	2	matchChargeOriginal		VTQIVAK	-5.84833	5.17706	29	7	TRUE
2	0	sp|P32259|MED16_YEAST	1172	3	matchChargeOriginal		FKDLQWLEFAR	-8.69682	6.9876	40	11	TRUE
2	0	sp|P32259|MED16_YEAST	1172	2	matchChargeOriginal	(3) Oxidation (M)	LTMVFQDNVYK	-8.74452	6.8914	80	11	TRUE
2	0	sp|P32259|MED16_YEAST	1172	2	matchChargeOriginal		EYNTSILEFR	-8.86498	6.50557	71	10	TRUE
2	0	sp|P32259|MED16_YEAST	1172	2	matchChargeOriginal	(4) Oxidation (M)	LKPMNIER	-7.76085	5.83421	43	8	TRUE
2	0	sp|P32259|MED16_YEAST	1172	2	matchChargeOriginal		TIVPTSIQTK	-9.79885	6.85814	58	10	TRUE
2	0	sp|P32259|MED16_YEAST	1172	3	matchChargeOriginal		LLYDDVTCDKLSVSEISDGK	-10.2234	6.99174	126	20	TRUE
2	0	sp|P32259|MED16_YEAST	1172	2	matchChargeOriginal		SVIVSQFCAFDSSSNTYR	-10.356	7.20146	150	18	TRUE
2	0	sp|P32259|MED16_YEAST	1172	2	matchChargeOriginal		FIALCEQQPSQER	-10.7929	6.99692	78	13	TRUE
2	0	sp|P32259|MED16_YEAST	1172	2	matchChargeOriginal		ITLQLLDTSNQR	-11.2493	6.94907	84	12	TRUE
2	0	sp|P32259|MED16_YEAST	1172	3	matchChargeOriginal	(1) Oxidation (M)%3b (2) Oxidation (M)	MMLGEHLMSWSK	-5.92969	5.37607	20	12	TRUE
2	0	sp|P32259|MED16_YEAST	1172	2	matchChargeOriginal		LENLHVVSK	-6.70838	5.47581	28	9	TRUE
2	0	sp|P32259|MED16_YEAST	1172	2	matchChargeOriginal	(7) Oxidation (M)%3b (11) Oxidation (M)	LCICSGMLFEMDG	-8.53761	6.14592	18	13	TRUE
2	0	sp|P32259|MED16_YEAST	1172	2	matchChargeOriginal		DLQWLEFAR	-8.05171	5.86375	55	9	TRUE
2	0	sp|P32259|MED16_YEAST	1172	3	matchChargeOriginal		SVIVSQFCAFDSSSNTYR	-4.11226	4.63865	16	18	TRUE
2	0	sp|P32259|MED16_YEAST	1172	3	matchChargeOriginal	(1) Oxidation (M)%3b (2) Oxidation (M)%3b (8) Oxidation (M)	MMLGEHLMSWSK	-7.84799	5.92314	40	12	TRUE
2	0	sp|P32259|MED16_YEAST	1172	2	matchChargeOriginal		LLYDDVTCDK	-8.8865	6.29948	63	10	TRUE
2	0	sp|P32259|MED16_YEAST	1172	2	matchChargeOriginal	(4) Oxidation (M)	ITPMNDDQCMLITTYSK	-10.3324	6.65084	107	17	TRUE
2	0	sp|P32259|MED16_YEAST	1172	2	matchChargeOriginal		TLILSILNEIK	-9.17292	6.26341	62	11	TRUE
2	0	sp|P32259|MED16_YEAST	1172	2	matchChargeOriginal		EFSLLVK	-9.3261	6.51361	24	7	TRUE
2	0	sp|P32259|MED16_YEAST	1172	3	matchChargeOriginal		IQFILSTTLDPTDDEGHVLK	1.28906	6.80217	45	20	TRUE
2	0	sp|P32259|MED16_YEAST	1172	3	matchChargeOriginal		AGNIISSDKTIVPTSIQTK	-1.34982	6.41935	35	19	TRUE
2	0	sp|P32259|MED16_YEAST	1172	2	matchChargeOriginal		DPSPEILVLYNVCDTSK	-3.53381	5.56632	55	17	TRUE
2	0	sp|P32259|MED16_YEAST	1172	2	matchChargeOriginal		LPLPPSVEWMK	-3.85123	6.55726	53	11	TRUE
2	0	sp|P32259|MED16_YEAST	1172	2	matchChargeOriginal		FETFLVDVNNK	-4.16005	5.97737	47	11	TRUE
2	0	sp|P32259|MED16_YEAST	1172	2	matchChargeOriginal		KEYNTSILEFR	-4.59329	6.06437	67	11	TRUE
2	0	sp|P32259|MED16_YEAST	1172	2	matchChargeOriginal	Gln-%3epyro-Glu (N-term Q)	QDLIHSLIPVAK	-4.61413	5.43026	31	12	TRUE
2	0	sp|P32259|MED16_YEAST	1172	2	matchChargeOriginal	(10) Oxidation (M)	LPLPPSVEWMK	-4.76026	6.88617	75	11	TRUE
2	0	sp|P32259|MED16_YEAST	1172	3	matchChargeOriginal		LAPTQLSAEYLVILKPDLNIDR	-4.8112	7.07192	133	22	TRUE
2	0	sp|P32259|MED16_YEAST	1172	2	matchChargeOriginal		EYNTSILEFR	-4.91585	6.62927	68	10	TRUE
2	0	sp|P32259|MED16_YEAST	1172	2	matchChargeOriginal		WPQFYAAVQK	-4.91788	6.77478	54	10	TRUE
2	0	sp|P32259|MED16_YEAST	1172	3	matchChargeOriginal		AQQVPPYGVYHPPFIK	-5.12797	7.15031	54	16	TRUE
2	0	sp|P32259|MED16_YEAST	1172	2	matchChargeOriginal		QISAEDLTIAAK	-5.38362	6.75343	70	12	TRUE
2	0	sp|P32259|MED16_YEAST	1172	3	matchChargeOriginal		KWPQFYAAVQK	-4.42202	4.80157	25	11	TRUE
2	0	sp|P32259|MED16_YEAST	1172	2	matchChargeOriginal		YACLAIR	-5.40712	6.06093	47	7	TRUE
2	0	sp|P32259|MED16_YEAST	1172	2	matchChargeOriginal	(4) Oxidation (M)	WPTMYTR	-5.48124	5.96549	34	7	TRUE
2	0	sp|P32259|MED16_YEAST	1172	2	matchChargeOriginal		DLQWLEFAR	-5.52041	5.86588	36	9	TRUE
2	0	sp|P32259|MED16_YEAST	1172	3	matchChargeOriginal		LVLSESPVDFEKFETFLVDVNNK	-5.56893	7.34597	119	23	TRUE
2	0	sp|P32259|MED16_YEAST	1172	2	matchChargeOriginal		LFQTIFSK	-5.60881	6.47511	52	8	TRUE
2	0	sp|P32259|MED16_YEAST	1172	2	matchChargeOriginal		VSPSMCGVIVK	-5.94877	6.09725	84	11	TRUE
2	0	sp|P32259|MED16_YEAST	1172	2	matchChargeOriginal	(3) Oxidation (M)	LTMVFQDNVYK	-6.29437	6.90362	59	11	TRUE
2	0	sp|P32259|MED16_YEAST	1172	2	matchChargeOriginal		SLYSFFNISPDAPK	-6.76444	6.92689	99	14	TRUE
2	0	sp|P32259|MED16_YEAST	1172	2	matchChargeOriginal		LVLSESPVDFEK	-6.90917	6.08823	89	12	TRUE
2	0	sp|P32259|MED16_YEAST	1172	2	matchChargeOriginal		IITSRPLQK	-6.9513	5.53899	16	9	TRUE
2	0	sp|P32259|MED16_YEAST	1172	3	matchChargeOriginal		SSIEKDPSPEILVLYNVCDTSK	-7.14155	7.25714	103	22	TRUE
2	0	sp|P32259|MED16_YEAST	1172	3	matchChargeOriginal		KITLQLLDTSNQR	-7.32819	6.33009	41	13	TRUE
2	0	sp|P32259|MED16_YEAST	1172	2	matchChargeOriginal		FIALCEQQPSQER	-7.66441	7.01538	78	13	TRUE
2	0	sp|P32259|MED16_YEAST	1172	3	matchChargeOriginal		NFHFAIEQISNNSNQQQNPK	-7.93562	7.36768	104	20	TRUE
2	0	sp|P32259|MED16_YEAST	1172	2	matchChargeOriginal	(4) Oxidation (M)%3b (10) Oxidation (M)	ITPMNDDQCMLITTYSK	-8.07973	6.09393	22	17	TRUE
2	0	sp|P32259|MED16_YEAST	1172	2	matchChargeOriginal	Gln-%3epyro-Glu (N-term Q)	QISAEDLTIAAK	-8.15448	6.35819	83	12	TRUE
2	0	sp|P32259|MED16_YEAST	1172	2	matchChargeOriginal		AGNIISSDK	-8.62373	6.51099	65	9	TRUE
2	0	sp|P32259|MED16_YEAST	1172	3	matchChargeOriginal		NYADPEKDSINATALAFGYVK	-8.70342	7.19479	109	21	TRUE
2	0	sp|P32259|MED16_YEAST	1172	2	matchChargeOriginal	(5) Oxidation (M)	VSPSMCGVIVK	-8.75816	6.52727	69	11	TRUE
2	0	sp|P32259|MED16_YEAST	1172	2	matchChargeOriginal		SVIVSQFCAFDSSSNTYR	-8.7698	7.05875	145	18	TRUE
2	0	sp|P32259|MED16_YEAST	1172	2	matchChargeOriginal		EFSLLVK	-8.83791	6.59197	16	7	TRUE
2	0	sp|P32259|MED16_YEAST	1172	2	matchChargeOriginal		ITPMNDDQCMLITTYSK	-9.06348	6.1617	64	17	TRUE
2	0	sp|P32259|MED16_YEAST	1172	2	matchChargeOriginal		LSVSEISDGK	-8.91163	6.38184	68	10	TRUE
2	0	sp|P32259|MED16_YEAST	1172	2	matchChargeOriginal		EFITTLLK	-8.51838	5.9974	33	8	TRUE
2	0	sp|P32259|MED16_YEAST	1172	2	matchChargeOriginal		ITLQLLDTSNQR	-9.18553	6.95016	101	12	TRUE
2	0	sp|P32259|MED16_YEAST	1172	3	matchChargeOriginal		HSDIVLDKK	-9.25256	6.32982	26	9	TRUE
2	0	sp|P32259|MED16_YEAST	1172	2	matchChargeOriginal		TIVPTSIQTK	-9.42982	6.93961	45	10	TRUE
2	0	sp|P32259|MED16_YEAST	1172	2	matchChargeOriginal		NNSTNQIFQSR	-9.6536	6.78004	73	11	TRUE
2	0	sp|P32259|MED16_YEAST	1172	2	matchChargeOriginal		LISQSQLGK	-9.97174	6.78707	40	9	TRUE
2	0	sp|P32259|MED16_YEAST	1172	3	matchChargeOriginal	(5) Oxidation (M)	RWPTMYTR	-7.30414	5.60145	27	8	TRUE
2	0	sp|P32259|MED16_YEAST	1172	2	matchChargeOriginal		NIIASPLSAGFNYGK	-10.2594	7.03991	99	15	TRUE
2	0	sp|P32259|MED16_YEAST	1172	2	matchChargeOriginal		FPETSYPILNESSTFLK	-10.7495	7.33267	99	17	TRUE
2	0	sp|P32259|MED16_YEAST	1172	3	matchChargeOriginal		KEYNTSILEFR	-9.67489	6.42245	49	11	TRUE
2	0	sp|P32259|MED16_YEAST	1172	2	matchChargeOriginal	(4) Oxidation (M)	ITPMNDDQCMLITTYSK	-10.8686	6.60048	120	17	TRUE
2	0	sp|P32259|MED16_YEAST	1172	2	matchChargeOriginal		VTQIVAK	-8.4989	6.06671	45	7	TRUE
2	0	sp|P32259|MED16_YEAST	1172	2	matchChargeOriginal		TLILSILNEIK	-8.07616	5.95339	62	11	TRUE
2	0	sp|P32259|MED16_YEAST	1172	2	matchChargeOriginal		WPTMYTR	-6.41046	5.34977	33	7	TRUE
2	0	sp|P32259|MED16_YEAST	1172	4	matchChargeOriginal	(6) Oxidation (M)	IYNHVMPLKPVDK	-9.80908	6.44956	41	13	TRUE
2	0	sp|P32259|MED16_YEAST	1172	2	matchChargeOriginal	(7) Oxidation (M)%3b (11) Oxidation (M)	LCICSGMLFEMDG	-8.61335	6.09975	26	13	TRUE
2	0	sp|P32259|MED16_YEAST	1172	2	matchChargeOriginal		DSINATALAFGYVK	6.82442	5.37367	18	14	TRUE
2	0	sp|P32259|MED16_YEAST	1172	3	matchChargeOriginal		AGNIISSDKTIVPTSIQTK	-1.62355	6.43603	23	19	TRUE
2	0	sp|P32259|MED16_YEAST	1172	2	matchChargeOriginal		NVLFAFNGVAR	-4.25991	5.19538	39	11	TRUE
2	0	sp|P32259|MED16_YEAST	1172	2	matchChargeOriginal		ITLQLLDTSNQR	-4.44811	6.24237	63	12	TRUE
2	0	sp|P32259|MED16_YEAST	1172	2	matchChargeOriginal		FIALCEQQPSQER	-4.65719	5.87833	73	13	TRUE
2	0	sp|P32259|MED16_YEAST	1172	2	matchChargeOriginal		LVLSESPVDFEK	-4.82991	4.933	63	12	TRUE
2	0	sp|P32259|MED16_YEAST	1172	2	matchChargeOriginal		VSPSMCGVIVK	-4.99035	5.57093	27	11	TRUE
2	0	sp|P32259|MED16_YEAST	1172	3	matchChargeOriginal		LAPTQLSAEYLVILKPDLNIDR	-5.06711	6.74984	120	22	TRUE
2	0	sp|P32259|MED16_YEAST	1172	2	matchChargeOriginal		FETFLVDVNNK	-4.98474	4.91714	25	11	TRUE
2	0	sp|P32259|MED16_YEAST	1172	2	matchChargeOriginal		EFITTLLK	-2.64928	4.31619	23	8	TRUE
2	0	sp|P32259|MED16_YEAST	1172	2	matchChargeOriginal		LFQTIFSK	-5.22846	5.55255	48	8	TRUE
2	0	sp|P32259|MED16_YEAST	1172	2	matchChargeOriginal		LTMVFQDNVYK	-5.59673	5.73793	47	11	TRUE
2	0	sp|P32259|MED16_YEAST	1172	2	matchChargeOriginal		WPQFYAAVQK	-5.67719	5.84879	46	10	TRUE
2	0	sp|P32259|MED16_YEAST	1172	2	matchChargeOriginal		QISAEDLTIAAK	-5.81574	5.99705	64	12	TRUE
2	0	sp|P32259|MED16_YEAST	1172	3	matchChargeOriginal		LLYDDVTCDKLSVSEISDGK	-6.02448	6.74777	186	20	TRUE
2	0	sp|P32259|MED16_YEAST	1172	2	matchChargeOriginal	(3) Oxidation (M)	LTMVFQDNVYK	-6.07087	6.21904	47	11	TRUE
2	0	sp|P32259|MED16_YEAST	1172	2	matchChargeOriginal		FKDLQWLEFAR	-6.19439	5.89759	38	11	TRUE
2	0	sp|P32259|MED16_YEAST	1172	2	matchChargeOriginal		AGNIISSDK	-6.2042	5.54517	27	9	TRUE
2	0	sp|P32259|MED16_YEAST	1172	2	matchChargeOriginal		EYNTSILEFR	-6.49382	5.81039	56	10	TRUE
2	0	sp|P32259|MED16_YEAST	1172	2	matchChargeOriginal		DLQWLEFAR	-4.7015	4.85024	27	9	TRUE
2	0	sp|P32259|MED16_YEAST	1172	3	matchChargeOriginal		SSIEKDPSPEILVLYNVCDTSK	-7.22842	6.81858	85	22	TRUE
2	0	sp|P32259|MED16_YEAST	1172	2	matchChargeOriginal	Gln-%3epyro-Glu (N-term Q)	QISAEDLTIAAK	-6.80201	5.63034	79	12	TRUE
2	0	sp|P32259|MED16_YEAST	1172	3	matchChargeOriginal		HSDIVLDKK	-6.39654	5.46696	19	9	TRUE
2	0	sp|P32259|MED16_YEAST	1172	2	matchChargeOriginal		SVIVSQFCAFDSSSNTYR	-7.6974	6.64936	131	18	TRUE
2	0	sp|P32259|MED16_YEAST	1172	2	matchChargeOriginal	(10) Oxidation (M)	LPLPPSVEWMK	-7.69821	5.84836	70	11	TRUE
2	0	sp|P32259|MED16_YEAST	1172	2	matchChargeOriginal		LLYDDVTCDK	-6.71202	5.46518	50	10	TRUE
2	0	sp|P32259|MED16_YEAST	1172	2	matchChargeOriginal	(4) Oxidation (M)	WPTMYTR	-5.2268	5.06591	28	7	TRUE
2	0	sp|P32259|MED16_YEAST	1172	2	matchChargeOriginal		NNSTNQIFQSR	-7.91785	5.82148	64	11	TRUE
2	0	sp|P32259|MED16_YEAST	1172	3	matchChargeOriginal		NFHFAIEQISNNSNQQQNPK	-8.59718	6.46731	96	20	TRUE
2	0	sp|P32259|MED16_YEAST	1172	3	matchChargeOriginal		FKDLQWLEFAR	-9.13289	6.54421	37	11	TRUE
2	0	sp|P32259|MED16_YEAST	1172	2	matchChargeOriginal		NIIASPLSAGFNYGK	-7.54244	5.7763	45	15	TRUE
2	0	sp|P32259|MED16_YEAST	1172	3	matchChargeOriginal		KEYNTSILEFR	-6.97535	5.58201	41	11	TRUE
2	0	sp|P32259|MED16_YEAST	1172	3	matchChargeOriginal		TLILSILNEIKK	-5.89596	5.20068	25	12	TRUE
2	0	sp|P32259|MED16_YEAST	1172	3	matchChargeOriginal		NYADPEKDSINATALAFGYVK	-10.2324	6.69766	78	21	TRUE
2	0	sp|P32259|MED16_YEAST	1172	4	matchChargeOriginal	(6) Oxidation (M)	IYNHVMPLKPVDK	-7.02467	5.4388	21	13	TRUE
2	0	sp|P32259|MED16_YEAST	1172	2	matchChargeOriginal	(4) Oxidation (M)%3b (10) Oxidation (M)	ITPMNDDQCMLITTYSK	-5.49002	5.10607	16	17	TRUE
2	0	sp|P32259|MED16_YEAST	1172	2	matchChargeOriginal		TLILSILNEIK	-5.03776	5.14771	52	11	TRUE
3	1	sp|P40150|HSP76_YEAST	568	2	matchChargeOriginal		TFSPQEISAMVLTK	0.305945	5.39974	17	14	TRUE
3	1	sp|P40150|HSP76_YEAST	568	3	matchChargeOriginal		SKIEAALSDALAALQIEDPSADELR	0.267068	5.77314	104	25	TRUE
3	1	sp|P40150|HSP76_YEAST	568	3	matchChargeOriginal	(1) Oxidation (M)	MVNQAEEFKAADEAFAK	0.257612	6.20618	99	17	TRUE
3	1	sp|P40150|HSP76_YEAST	568	2	matchChargeOriginal	(1) Oxidation (M)	MVNQAEEFK	0.188759	6.00126	61	9	TRUE
3	1	sp|P40150|HSP76_YEAST	568	3	matchChargeOriginal		LLSDFFDGKQLEK	0.166553	5.56274	77	13	TRUE
3	1	sp|P40150|HSP76_YEAST	568	2	matchChargeOriginal		LESYVASIEQTVTDPVLSSK	0.0996784	6.2677	144	20	TRUE
3	1	sp|P40150|HSP76_YEAST	568	2	matchChargeOriginal		FEDLNAALFK	0.0489934	5.97816	86	10	TRUE
3	1	sp|P40150|HSP76_YEAST	568	2	matchChargeOriginal		TGLDISDDAR	0.0468546	5.98082	78	10	TRUE
3	1	sp|P40150|HSP76_YEAST	568	2	matchChargeOriginal		SSNITISNAVGR	0.0202405	6.23962	70	12	TRUE
3	1	sp|P40150|HSP76_YEAST	568	3	matchChargeOriginal		QRLESYVASIEQTVTDPVLSSK	-0.00593923	6.58314	42	22	TRUE
3	1	sp|P40150|HSP76_YEAST	568	3	matchChargeOriginal		SINPDEAVAYGAAVQGAILTGQSTSDETK	-0.0160707	6.0572	104	29	TRUE
3	1	sp|P40150|HSP76_YEAST	568	2	matchChargeOriginal		DAGAISGLNVLR	-0.0246559	5.89647	95	12	TRUE
3	1	sp|P40150|HSP76_YEAST	568	3	matchChargeOriginal		ARFEDLNAALFK	-0.0281263	5.81334	67	12	TRUE
3	1	sp|P40150|HSP76_YEAST	568	3	matchChargeOriginal		TLSSVTQTTVEVDSLFDGEDFESSLTR	-0.028465	6.20921	129	27	TRUE
3	1	sp|P40150|HSP76_YEAST	568	2	matchChargeOriginal		NTTVPTIK	-0.031384	5.71232	21	8	TRUE
3	1	sp|P40150|HSP76_YEAST	568	2	matchChargeOriginal		ENTLLGEFDLK	-0.0447831	5.68753	46	11	TRUE
3	1	sp|P40150|HSP76_YEAST	568	2	matchChargeOriginal		SQIDEVVLVGGSTR	-0.0493719	6.29487	99	14	TRUE
3	1	sp|P40150|HSP76_YEAST	568	2	matchChargeOriginal		STLEPVEQVLK	-0.0524347	6.41533	58	11	TRUE
3	1	sp|P40150|HSP76_YEAST	568	3	matchChargeOriginal		STLEPVEQVLKDAK	-0.0650149	5.61616	73	14	TRUE
3	1	sp|P40150|HSP76_YEAST	568	2	matchChargeOriginal	Gln-%3epyro-Glu (N-term Q)	QRLESYVASIEQTVTDPVLSSK	-0.0656462	5.94831	77	22	TRUE
3	1	sp|P40150|HSP76_YEAST	568	2	matchChargeOriginal		LLSDFFDGK	-0.0726113	6.21551	75	9	TRUE
3	1	sp|P40150|HSP76_YEAST	568	2	matchChargeOriginal		VIDVDGNPVIEVQYLEETK	-0.319337	6.43508	116	19	TRUE
3	1	sp|P40150|HSP76_YEAST	568	3	matchChargeOriginal	(11) Oxidation (M)	RFDDESVQKDMK	-0.341266	5.59587	73	12	TRUE
3	1	sp|P40150|HSP76_YEAST	568	2	matchChargeOriginal		IINEPTAAAIAYGLGAGK	-0.363532	5.79176	103	18	TRUE
3	1	sp|P40150|HSP76_YEAST	568	3	matchChargeOriginal		TFTTVSDNQTTVQFPVYQGER	-0.383197	5.60584	50	21	TRUE
3	1	sp|P40150|HSP76_YEAST	568	2	matchChargeOriginal		LSSEEIEK	-0.384127	5.38134	51	8	TRUE
3	1	sp|P40150|HSP76_YEAST	568	2	matchChargeOriginal		VTPSFVAFTPQER	-0.431591	6.24631	65	13	TRUE
3	1	sp|P40150|HSP76_YEAST	568	3	matchChargeOriginal		STLEPVEQVLKDAK	4.98838	4.92054	49	14	TRUE
3	1	sp|P40150|HSP76_YEAST	568	3	matchChargeOriginal		ARFEDLNAALFK	0.427301	5.46124	38	12	TRUE
3	1	sp|P40150|HSP76_YEAST	568	3	matchChargeOriginal		QRLESYVASIEQTVTDPVLSSK	0.180975	6.45932	85	22	TRUE
3	1	sp|P40150|HSP76_YEAST	568	2	matchChargeOriginal		LESYVASIEQTVTDPVLSSK	0.0574759	6.10674	130	20	TRUE
3	1	sp|P40150|HSP76_YEAST	568	3	matchChargeOriginal	(1) Oxidation (M)	MVNQAEEFKAADEAFAK	0.0478121	5.91329	72	17	TRUE
3	1	sp|P40150|HSP76_YEAST	568	2	matchChargeOriginal		LSSEEIEK	-0.0768924	5.68193	43	8	TRUE
3	1	sp|P40150|HSP76_YEAST	568	2	matchChargeOriginal		SSNITISNAVGR	-0.120098	6.28263	72	12	TRUE
3	1	sp|P40150|HSP76_YEAST	568	2	matchChargeOriginal		MVNQAEEFK	-0.129466	5.45485	57	9	TRUE
3	1	sp|P40150|HSP76_YEAST	568	2	matchChargeOriginal	(1) Oxidation (M)	MVNQAEEFK	-0.151781	6.08256	52	9	TRUE
3	1	sp|P40150|HSP76_YEAST	568	3	matchChargeOriginal	(11) Oxidation (M)	RFDDESVQKDMK	-0.329485	5.15283	44	12	TRUE
3	1	sp|P40150|HSP76_YEAST	568	2	matchChargeOriginal		LLSDFFDGK	-0.345588	5.77958	71	9	TRUE
3	1	sp|P40150|HSP76_YEAST	568	3	matchChargeOriginal	Gln-%3epyro-Glu (N-term Q)	QRLESYVASIEQTVTDPVLSSK	-0.360521	5.84598	86	22	TRUE
3	1	sp|P40150|HSP76_YEAST	568	2	matchChargeOriginal		RFDDESVQK	-0.42704	5.3221	51	9	TRUE
3	1	sp|P40150|HSP76_YEAST	568	2	matchChargeOriginal		VIDVDGNPVIEVQYLEETK	-0.464084	6.24507	102	19	TRUE
3	1	sp|P40150|HSP76_YEAST	568	2	matchChargeOriginal		STLEPVEQVLK	-0.491851	5.93768	58	11	TRUE
3	1	sp|P40150|HSP76_YEAST	568	3	matchChargeOriginal		TLSSVTQTTVEVDSLFDGEDFESSLTR	-0.569855	5.89845	63	27	TRUE
3	1	sp|P40150|HSP76_YEAST	568	2	matchChargeOriginal		VTPSFVAFTPQER	-0.648898	5.81152	63	13	TRUE
3	1	sp|P40150|HSP76_YEAST	568	2	matchChargeOriginal		TGLDISDDAR	-0.781583	5.47035	79	10	TRUE
3	1	sp|P40150|HSP76_YEAST	568	3	matchChargeOriginal		TFTTVSDNQTTVQFPVYQGER	-0.819462	5.23169	29	21	TRUE
3	1	sp|P40150|HSP76_YEAST	568	2	matchChargeOriginal		IEAALSDALAALQIEDPSADELR	0.648695	5.54977	88	23	TRUE
3	1	sp|P40150|HSP76_YEAST	568	3	matchChargeOriginal		SKIEAALSDALAALQIEDPSADELR	0.17116	5.88932	55	25	TRUE
3	1	sp|P40150|HSP76_YEAST	568	3	matchChargeOriginal		VNCKENTLLGEFDLK	0.16857	5.64836	23	15	TRUE
3	1	sp|P40150|HSP76_YEAST	568	2	matchChargeOriginal		SSNITISNAVGR	0.0244867	6.16054	69	12	TRUE
3	1	sp|P40150|HSP76_YEAST	568	2	matchChargeOriginal		MVNQAEEFK	-0.0829677	5.49627	58	9	TRUE
3	1	sp|P40150|HSP76_YEAST	568	2	matchChargeOriginal	(1) Oxidation (M)	MVNQAEEFK	-0.102029	5.90354	61	9	TRUE
3	1	sp|P40150|HSP76_YEAST	568	2	matchChargeOriginal	Gln-%3epyro-Glu (N-term Q)	QRLESYVASIEQTVTDPVLSSK	-0.179013	5.63458	53	22	TRUE
3	1	sp|P40150|HSP76_YEAST	568	2	matchChargeOriginal		ENTLLGEFDLK	-0.210243	5.90351	46	11	TRUE
3	1	sp|P40150|HSP76_YEAST	568	2	matchChargeOriginal		LESYVASIEQTVTDPVLSSK	-0.329577	6.01422	123	20	TRUE
3	1	sp|P40150|HSP76_YEAST	568	3	matchChargeOriginal		ARFEDLNAALFK	-0.358684	5.27725	36	12	TRUE
3	1	sp|P40150|HSP76_YEAST	568	3	matchChargeOriginal		TFTTVSDNQTTVQFPVYQGER	-0.450122	5.63246	53	21	TRUE
3	1	sp|P40150|HSP76_YEAST	568	3	matchChargeOriginal		LLSDFFDGKQLEK	-0.579653	5.15839	42	13	TRUE
3	1	sp|P40150|HSP76_YEAST	568	2	matchChargeOriginal		STLEPVEQVLK	-0.5926	5.60709	41	11	TRUE
3	1	sp|P40150|HSP76_YEAST	568	2	matchChargeOriginal		DAGAISGLNVLR	-0.630681	5.83871	97	12	TRUE
3	1	sp|P40150|HSP76_YEAST	568	2	matchChargeOriginal		RFDDESVQK	-0.642483	5.61455	55	9	TRUE
3	1	sp|P40150|HSP76_YEAST	568	2	matchChargeOriginal		VIDVDGNPVIEVQYLEETK	-0.653601	5.9648	96	19	TRUE
3	1	sp|P40150|HSP76_YEAST	568	2	matchChargeOriginal		LLSDFFDGK	-0.6832	5.58793	59	9	TRUE
3	1	sp|P40150|HSP76_YEAST	568	2	matchChargeOriginal		LSSEEIEK	-0.743814	6.02023	55	8	TRUE
3	1	sp|P40150|HSP76_YEAST	568	3	matchChargeOriginal		MVNQAEEFKAADEAFAK	-0.955601	5.60757	41	17	TRUE
3	1	sp|P40150|HSP76_YEAST	568	2	matchChargeOriginal		FEDLNAALFK	-1.03108	5.11226	53	10	TRUE
3	1	sp|P40150|HSP76_YEAST	568	3	matchChargeOriginal		IINEPTAAAIAYGLGAGK	-1.10496	5.46751	48	18	TRUE
3	1	sp|P40150|HSP76_YEAST	568	3	matchChargeOriginal		TLSSVTQTTVEVDSLFDGEDFESSLTR	-1.21983	5.47112	51	27	TRUE
3	1	sp|P40150|HSP76_YEAST	568	2	matchChargeOriginal		VTPSFVAFTPQER	-1.51272	5.59395	70	13	TRUE
3	1	sp|P40150|HSP76_YEAST	568	2	matchChargeOriginal		LSSEEIEK	5.94751	5.1647	40	8	TRUE
3	1	sp|P40150|HSP76_YEAST	568	2	matchChargeOriginal		IINEPTAAAIAYGLGAGK	-0.148527	5.87362	124	18	TRUE
3	1	sp|P40150|HSP76_YEAST	568	2	matchChargeOriginal		SSNITISNAVGR	-0.170646	5.72254	75	12	TRUE
3	1	sp|P40150|HSP76_YEAST	568	2	matchChargeOriginal	(1) Oxidation (M)	MVNQAEEFK	-0.326548	5.52453	63	9	TRUE
3	1	sp|P40150|HSP76_YEAST	568	2	matchChargeOriginal		NTTVPTIK	-0.33416	5.55351	36	8	TRUE
3	1	sp|P40150|HSP76_YEAST	568	2	matchChargeOriginal		LLSDFFDGK	-0.373828	5.14804	59	9	TRUE
3	1	sp|P40150|HSP76_YEAST	568	3	matchChargeOriginal	(11) Oxidation (M)	RFDDESVQKDMK	-0.400456	4.92055	44	12	TRUE
3	1	sp|P40150|HSP76_YEAST	568	2	matchChargeOriginal		VIDVDGNPVIEVQYLEETK	-0.810325	5.81146	71	19	TRUE
3	1	sp|P40150|HSP76_YEAST	568	3	matchChargeOriginal		TLSSVTQTTVEVDSLFDGEDFESSLTR	-0.969935	5.43298	40	27	TRUE
3	1	sp|P40150|HSP76_YEAST	568	2	matchChargeOriginal		LSSEEIEK	-0.0881495	5.04904	55	8	TRUE
3	1	sp|P40150|HSP76_YEAST	568	2	matchChargeOriginal		LLSDFFDGK	-0.289218	5.49835	67	9	TRUE
3	1	sp|P40150|HSP76_YEAST	568	2	matchChargeOriginal		NTTVPTIK	-0.293096	5.33866	19	8	TRUE
3	1	sp|P40150|HSP76_YEAST	568	2	matchChargeOriginal		IINEPTAAAIAYGLGAGK	-0.350959	5.69493	83	18	TRUE
3	1	sp|P40150|HSP76_YEAST	568	2	matchChargeOriginal		STLEPVEQVLK	-0.437274	5.34333	47	11	TRUE
3	1	sp|P40150|HSP76_YEAST	568	2	matchChargeOriginal		VIDVDGNPVIEVQYLEETK	-0.575389	5.72695	71	19	TRUE
3	1	sp|P40150|HSP76_YEAST	568	2	matchChargeOriginal		TGLDISDDAR	-0.719946	5.51201	53	10	TRUE
3	1	sp|P40150|HSP76_YEAST	568	2	matchChargeOriginal		AVITVPAYFNDAQR	-0.997581	5.799	71	14	TRUE
3	1	sp|P40150|HSP76_YEAST	568	2	matchChargeOriginal	(1) Oxidation (M)	MVNQAEEFK	0.295566	5.26599	60	9	TRUE
3	1	sp|P40150|HSP76_YEAST	568	2	matchChargeOriginal		LLSDFFDGK	-0.38241	5.48908	63	9	TRUE
3	1	sp|P40150|HSP76_YEAST	568	2	matchChargeOriginal		LSSEEIEK	-0.498577	4.54243	41	8	TRUE
3	1	sp|P40150|HSP76_YEAST	568	2	matchChargeOriginal		LESYVASIEQTVTDPVLSSK	-0.535175	5.01835	28	20	TRUE
3	1	sp|P40150|HSP76_YEAST	568	3	matchChargeOriginal		ARFEDLNAALFK	-0.548382	5.17368	31	12	TRUE
3	1	sp|P40150|HSP76_YEAST	568	2	matchChargeOriginal		RFDDESVQK	-0.680179	5.01164	59	9	TRUE
3	1	sp|P40150|HSP76_YEAST	568	2	matchChargeOriginal		IINEPTAAAIAYGLGAGK	-0.759934	5.74425	120	18	TRUE
3	1	sp|P40150|HSP76_YEAST	568	2	matchChargeOriginal		VIDVDGNPVIEVQYLEETK	-1.42434	5.65693	54	19	TRUE
3	1	sp|P40150|HSP76_YEAST	568	2	matchChargeOriginal		FEDLNAALFK	-3.10856	5.29953	75	10	TRUE
3	1	sp|P40150|HSP76_YEAST	568	2	matchChargeOriginal		DAGAISGLNVLR	0.769062	6.08037	20	12	TRUE
3	1	sp|P40150|HSP76_YEAST	568	2	matchChargeOriginal		RFDDESVQK	0.659519	5.28813	53	9	TRUE
3	1	sp|P40150|HSP76_YEAST	568	2	matchChargeOriginal		LESYVASIEQTVTDPVLSSK	-0.0782769	5.20946	30	20	TRUE
3	1	sp|P40150|HSP76_YEAST	568	2	matchChargeOriginal		SSNITISNAVGR	-0.123374	5.35095	70	12	TRUE
3	1	sp|P40150|HSP76_YEAST	568	3	matchChargeOriginal		SINPDEAVAYGAAVQGAILTGQSTSDETK	-0.245188	5.71497	44	29	TRUE
3	1	sp|P40150|HSP76_YEAST	568	3	matchChargeOriginal		ARFEDLNAALFK	-0.29701	5.34576	25	12	TRUE
3	1	sp|P40150|HSP76_YEAST	568	2	matchChargeOriginal		TGLDISDDAR	-0.329931	5.55973	81	10	TRUE
3	1	sp|P40150|HSP76_YEAST	568	2	matchChargeOriginal		AVITVPAYFNDAQR	-0.376563	6.0809	84	14	TRUE
3	1	sp|P40150|HSP76_YEAST	568	2	matchChargeOriginal		LLSDFFDGK	-0.384621	5.80752	71	9	TRUE
3	1	sp|P40150|HSP76_YEAST	568	3	matchChargeOriginal	(11) Oxidation (M)	RFDDESVQKDMK	-0.469695	5.04746	41	12	TRUE
3	1	sp|P40150|HSP76_YEAST	568	2	matchChargeOriginal		IINEPTAAAIAYGLGAGK	-0.52885	6.03123	120	18	TRUE
3	1	sp|P40150|HSP76_YEAST	568	2	matchChargeOriginal		VIDVDGNPVIEVQYLEETK	-0.532196	5.9016	87	19	TRUE
3	1	sp|P40150|HSP76_YEAST	568	2	matchChargeOriginal		FEDLNAALFK	-0.550928	5.51473	69	10	TRUE
3	1	sp|P40150|HSP76_YEAST	568	2	matchChargeOriginal		SQIDEVVLVGGSTR	-0.575826	5.71883	74	14	TRUE
3	1	sp|P40150|HSP76_YEAST	568	2	matchChargeOriginal		STLEPVEQVLK	-0.612639	5.85905	63	11	TRUE
3	1	sp|P40150|HSP76_YEAST	568	3	matchChargeOriginal		IINEPTAAAIAYGLGAGK	-0.656134	5.54905	93	18	TRUE
3	1	sp|P40150|HSP76_YEAST	568	2	matchChargeOriginal		IINEPTAAAIAYGLGAGK	0.337926	6.05265	124	18	TRUE
3	1	sp|P40150|HSP76_YEAST	568	3	matchChargeOriginal		VIDVDGNPVIEVQYLEETK	0.0218721	5.49596	26	19	TRUE
3	1	sp|P40150|HSP76_YEAST	568	2	matchChargeOriginal		ENTLLGEFDLK	-0.193583	5.29432	42	11	TRUE
3	1	sp|P40150|HSP76_YEAST	568	3	matchChargeOriginal		TLSSVTQTTVEVDSLFDGEDFESSLTR	-0.21232	5.79408	57	27	TRUE
3	1	sp|P40150|HSP76_YEAST	568	2	matchChargeOriginal		LLSDFFDGK	-0.228721	5.60976	67	9	TRUE
3	1	sp|P40150|HSP76_YEAST	568	2	matchChargeOriginal		VIDVDGNPVIEVQYLEETK	-0.265737	5.9732	83	19	TRUE
3	1	sp|P40150|HSP76_YEAST	568	2	matchChargeOriginal		SQIDEVVLVGGSTR	-0.266916	5.92425	56	14	TRUE
3	1	sp|P40150|HSP76_YEAST	568	2	matchChargeOriginal		STLEPVEQVLK	-0.281106	5.7517	60	11	TRUE
3	1	sp|P40150|HSP76_YEAST	568	2	matchChargeOriginal		TGLDISDDAR	-0.302823	5.57595	29	10	TRUE
3	1	sp|P40150|HSP76_YEAST	568	2	matchChargeOriginal	(1) Oxidation (M)	MVNQAEEFK	-0.623037	5.10973	44	9	TRUE
3	1	sp|P40150|HSP76_YEAST	568	3	matchChargeOriginal		NTTVPTIKR	7.06876	5.58082	50	9	TRUE
3	1	sp|P40150|HSP76_YEAST	568	4	matchChargeOriginal	(1) Oxidation (M)	MVNQAEEFKAADEAFAKK	0.385162	5.84549	82	18	TRUE
3	1	sp|P40150|HSP76_YEAST	568	3	matchChargeOriginal		STLEPVEQVLKDAK	0.352205	6.89336	79	14	TRUE
3	1	sp|P40150|HSP76_YEAST	568	2	matchChargeOriginal		SQIDEVVLVGGSTR	0.349934	7.87103	100	14	TRUE
3	1	sp|P40150|HSP76_YEAST	568	2	matchChargeOriginal		VIDVDGNPVIEVQYLEETK	0.311178	8.24609	121	19	TRUE
3	1	sp|P40150|HSP76_YEAST	568	2	matchChargeOriginal		NTVFDAKR	0.280509	6.54202	50	8	TRUE
3	1	sp|P40150|HSP76_YEAST	568	3	matchChargeOriginal	(1) Oxidation (M)	MVNQAEEFKAADEAFAK	0.258874	7.59894	128	17	TRUE
3	1	sp|P40150|HSP76_YEAST	568	3	matchChargeOriginal		NIPMMPAGEPVLEAIFEVDANGILK	0.248677	6.80434	74	25	TRUE
3	1	sp|P40150|HSP76_YEAST	568	3	matchChargeOriginal	(4) Oxidation (M)%3b (5) Oxidation (M)	NIPMMPAGEPVLEAIFEVDANGILK	0.24348	7.96912	98	25	TRUE
3	1	sp|P40150|HSP76_YEAST	568	3	matchChargeOriginal	(5) Oxidation (M)	NIPMMPAGEPVLEAIFEVDANGILK	0.235074	7.43235	59	25	TRUE
3	1	sp|P40150|HSP76_YEAST	568	3	matchChargeOriginal		RTLSSVTQTTVEVDSLFDGEDFESSLTR	0.222802	7.01889	101	28	TRUE
3	1	sp|P40150|HSP76_YEAST	568	2	matchChargeOriginal		IINEPTAAAIAYGLGAGK	0.20622	8.31458	127	18	TRUE
3	1	sp|P40150|HSP76_YEAST	568	2	matchChargeOriginal		STLEPVEQVLK	0.204563	8.01561	60	11	TRUE
3	1	sp|P40150|HSP76_YEAST	568	3	matchChargeOriginal		QRLESYVASIEQTVTDPVLSSK	0.204259	8.05615	110	22	TRUE
3	1	sp|P40150|HSP76_YEAST	568	2	matchChargeOriginal		TFSPQEISAMVLTK	0.191971	7.53298	83	14	TRUE
3	1	sp|P40150|HSP76_YEAST	568	3	matchChargeOriginal		SQIDEVVLVGGSTR	0.173294	6.54906	26	14	TRUE
3	1	sp|P40150|HSP76_YEAST	568	3	matchChargeOriginal		IEAALSDALAALQIEDPSADELR	0.165703	7.09475	109	23	TRUE
3	1	sp|P40150|HSP76_YEAST	568	3	matchChargeOriginal		KKTGLDISDDAR	0.13912	6.71753	48	12	TRUE
3	1	sp|P40150|HSP76_YEAST	568	2	matchChargeOriginal	(5) Oxidation (M)	NIPMMPAGEPVLEAIFEVDANGILK	0.136157	7.02797	45	25	TRUE
3	1	sp|P40150|HSP76_YEAST	568	3	matchChargeOriginal		TFSPQEISAMVLTK	0.129849	6.2661	45	14	TRUE
3	1	sp|P40150|HSP76_YEAST	568	3	matchChargeOriginal	(11) Oxidation (M)	RFDDESVQKDMK	0.120085	7.35353	63	12	TRUE
3	1	sp|P40150|HSP76_YEAST	568	3	matchChargeOriginal		ARFEDLNAALFK	0.116167	7.42205	52	12	TRUE
3	1	sp|P40150|HSP76_YEAST	568	3	matchChargeOriginal		SKIEAALSDALAALQIEDPSADELR	0.114036	8.12624	133	25	TRUE
3	1	sp|P40150|HSP76_YEAST	568	4	matchChargeOriginal		STSGNTHLGGQDFDTNLLEHFK	0.113941	8.09008	83	22	TRUE
3	1	sp|P40150|HSP76_YEAST	568	2	matchChargeOriginal		NTTVPTIK	0.110438	7.6557	42	8	TRUE
3	1	sp|P40150|HSP76_YEAST	568	2	matchChargeOriginal		NTVFDAK	0.10784	6.84061	54	7	TRUE
3	1	sp|P40150|HSP76_YEAST	568	2	matchChargeOriginal		QRLESYVASIEQTVTDPVLSSK	0.101948	7.25376	103	22	TRUE
3	1	sp|P40150|HSP76_YEAST	568	2	matchChargeOriginal		KAEVGLKR	0.100379	6.16947	54	8	TRUE
3	1	sp|P40150|HSP76_YEAST	568	3	matchChargeOriginal		RTFTTVSDNQTTVQFPVYQGER	0.100264	6.62794	132	22	TRUE
3	1	sp|P40150|HSP76_YEAST	568	3	matchChargeOriginal		LLSDFFDGKQLEK	0.0984324	6.89133	97	13	TRUE
3	1	sp|P40150|HSP76_YEAST	568	2	matchChargeOriginal		MKEIAEAK	0.0945511	4.92951	55	8	TRUE
3	1	sp|P40150|HSP76_YEAST	568	3	matchChargeOriginal		MVNQAEEFKAADEAFAK	0.0873341	7.07717	130	17	TRUE
3	1	sp|P40150|HSP76_YEAST	568	4	matchChargeOriginal		SKIEAALSDALAALQIEDPSADELRK	0.0873205	7.7248	155	26	TRUE
3	1	sp|P40150|HSP76_YEAST	568	2	matchChargeOriginal		FDDESVQK	0.0852913	6.00355	33	8	TRUE
3	1	sp|P40150|HSP76_YEAST	568	2	matchChargeOriginal		TFTTVSDNQTTVQFPVYQGER	0.0759491	7.44911	120	21	TRUE
3	1	sp|P40150|HSP76_YEAST	568	2	matchChargeOriginal		RFDDESVQK	0.0729352	7.40846	51	9	TRUE
3	1	sp|P40150|HSP76_YEAST	568	2	matchChargeOriginal		TGLDISDDAR	0.0677392	7.77202	96	10	TRUE
3	1	sp|P40150|HSP76_YEAST	568	2	matchChargeOriginal		VTPSFVAFTPQER	0.0671682	8.01575	71	13	TRUE
3	1	sp|P40150|HSP76_YEAST	568	2	matchChargeOriginal		SKIEAALSDALAALQIEDPSADELR	0.0665412	6.83391	137	25	TRUE
3	1	sp|P40150|HSP76_YEAST	568	3	matchChargeOriginal	(9) Oxidation (M)	LSSEEIEKMVNQAEEFK	0.0661991	6.61282	112	17	TRUE
3	1	sp|P40150|HSP76_YEAST	568	2	matchChargeOriginal		MVNQAEEFKAADEAFAK	0.0661954	6.14078	112	17	TRUE
3	1	sp|P40150|HSP76_YEAST	568	3	matchChargeOriginal		VNCKENTLLGEFDLK	0.0574261	7.08589	63	15	TRUE
3	1	sp|P40150|HSP76_YEAST	568	3	matchChargeOriginal	(10) Oxidation (M)	FDDESVQKDMK	0.0528229	6.41982	44	11	TRUE
3	1	sp|P40150|HSP76_YEAST	568	2	matchChargeOriginal		SSNITISNAVGR	0.0498049	7.8763	83	12	TRUE
3	1	sp|P40150|HSP76_YEAST	568	2	matchChargeOriginal		DAGAISGLNVLR	0.0460436	7.96029	103	12	TRUE
3	1	sp|P40150|HSP76_YEAST	568	3	matchChargeOriginal	Acetyl (Protein N-term)	AEGVFQGAIGIDLGTTYSCVATYESSVEIIANEQGNR	0.0458063	6.9105	125	37	TRUE
3	1	sp|P40150|HSP76_YEAST	568	3	matchChargeOriginal		TLSSVTQTTVEVDSLFDGEDFESSLTR	0.0393201	7.84569	128	27	TRUE
3	1	sp|P40150|HSP76_YEAST	568	2	matchChargeOriginal		FEDLNAALFK	0.0381994	7.64405	73	10	TRUE
3	1	sp|P40150|HSP76_YEAST	568	2	matchChargeOriginal		LLSDFFDGK	0.0372052	7.79748	75	9	TRUE
3	1	sp|P40150|HSP76_YEAST	568	3	matchChargeOriginal		TFTTVSDNQTTVQFPVYQGER	0.0347718	7.54219	75	21	TRUE
3	1	sp|P40150|HSP76_YEAST	568	2	matchChargeOriginal		LSSEEIEK	0.030885	7.27822	67	8	TRUE
3	1	sp|P40150|HSP76_YEAST	568	3	matchChargeOriginal	Gln-%3epyro-Glu (N-term Q)	QRLESYVASIEQTVTDPVLSSK	0.0222773	7.55536	123	22	TRUE
3	1	sp|P40150|HSP76_YEAST	568	2	matchChargeOriginal		ENTLLGEFDLK	0.0176938	7.57995	64	11	TRUE
3	1	sp|P40150|HSP76_YEAST	568	2	matchChargeOriginal		KTGLDISDDAR	0.0143381	6.52243	114	11	TRUE
3	1	sp|P40150|HSP76_YEAST	568	3	matchChargeOriginal		IEAALSDALAALQIEDPSADELRK	0.0081781	7.41721	121	24	TRUE
3	1	sp|P40150|HSP76_YEAST	568	4	matchChargeOriginal	(9) Oxidation (M)	LSSEEIEKMVNQAEEFKAADEAFAK	0.00123588	6.29508	36	25	TRUE
3	1	sp|P40150|HSP76_YEAST	568	2	matchChargeOriginal		AVITVPAYFNDAQR	-0.0125306	8.25293	87	14	TRUE
3	1	sp|P40150|HSP76_YEAST	568	2	matchChargeOriginal		VNCKENTLLGEFDLK	-0.0196792	7.05741	70	15	TRUE
3	1	sp|P40150|HSP76_YEAST	568	3	matchChargeOriginal		SINPDEAVAYGAAVQGAILTGQSTSDETK	-0.0208678	7.67804	131	29	TRUE
3	1	sp|P40150|HSP76_YEAST	568	2	matchChargeOriginal	(1) Oxidation (M)	MVNQAEEFK	-0.0450953	7.67485	64	9	TRUE
3	1	sp|P40150|HSP76_YEAST	568	4	matchChargeOriginal	Acetyl (Protein N-term)	AEGVFQGAIGIDLGTTYSCVATYESSVEIIANEQGNR	-0.0496865	6.23143	35	37	TRUE
3	1	sp|P40150|HSP76_YEAST	568	2	matchChargeOriginal		TLSSVTQTTVEVDSLFDGEDFESSLTR	-0.0855829	6.72465	21	27	TRUE
3	1	sp|P40150|HSP76_YEAST	568	2	matchChargeOriginal		LESYVASIEQTVTDPVLSSK	-0.184551	7.7711	129	20	TRUE
3	1	sp|P40150|HSP76_YEAST	568	2	matchChargeOriginal	Gln-%3epyro-Glu (N-term Q)	QRLESYVASIEQTVTDPVLSSK	-0.250298	7.69383	172	22	TRUE
3	1	sp|P40150|HSP76_YEAST	568	3	matchChargeOriginal		NTTVPTIKR	2.79153	4.34658	23	9	TRUE
3	1	sp|P40150|HSP76_YEAST	568	3	matchChargeOriginal		QRLESYVASIEQTVTDPVLSSK	0.981244	7.25022	104	22	TRUE
3	1	sp|P40150|HSP76_YEAST	568	2	matchChargeOriginal	(4) Oxidation (M)%3b (5) Oxidation (M)	NIPMMPAGEPVLEAIFEVDANGILK	0.472625	6.57823	42	25	TRUE
3	1	sp|P40150|HSP76_YEAST	568	3	matchChargeOriginal		KTGLDISDDAR	0.371211	5.37842	20	11	TRUE
3	1	sp|P40150|HSP76_YEAST	568	2	matchChargeOriginal		IINEPTAAAIAYGLGAGK	0.335312	7.19289	120	18	TRUE
3	1	sp|P40150|HSP76_YEAST	568	3	matchChargeOriginal	(11) Oxidation (M)	RFDDESVQKDMK	0.294305	6.01107	44	12	TRUE
3	1	sp|P40150|HSP76_YEAST	568	3	matchChargeOriginal	(4) Oxidation (M)%3b (5) Oxidation (M)	NIPMMPAGEPVLEAIFEVDANGILK	0.279353	7.446	80	25	TRUE
3	1	sp|P40150|HSP76_YEAST	568	2	matchChargeOriginal		DAGAISGLNVLR	0.27226	6.87798	110	12	TRUE
3	1	sp|P40150|HSP76_YEAST	568	3	matchChargeOriginal		STLEPVEQVLKDAK	0.257343	6.10945	63	14	TRUE
3	1	sp|P40150|HSP76_YEAST	568	2	matchChargeOriginal		NTVFDAKR	0.251998	5.74081	50	8	TRUE
3	1	sp|P40150|HSP76_YEAST	568	2	matchChargeOriginal		NTTVPTIK	0.232611	6.38055	47	8	TRUE
3	1	sp|P40150|HSP76_YEAST	568	2	matchChargeOriginal		NIPMMPAGEPVLEAIFEVDANGILK	0.223198	6.02719	80	25	TRUE
3	1	sp|P40150|HSP76_YEAST	568	2	matchChargeOriginal		SSNITISNAVGR	0.222945	6.73221	73	12	TRUE
3	1	sp|P40150|HSP76_YEAST	568	3	matchChargeOriginal		RTLSSVTQTTVEVDSLFDGEDFESSLTR	0.219399	6.58207	46	28	TRUE
3	1	sp|P40150|HSP76_YEAST	568	3	matchChargeOriginal		ARFEDLNAALFK	0.208434	6.59033	35	12	TRUE
3	1	sp|P40150|HSP76_YEAST	568	2	matchChargeOriginal		LSSEEIEK	0.196398	5.7414	33	8	TRUE
3	1	sp|P40150|HSP76_YEAST	568	4	matchChargeOriginal		STSGNTHLGGQDFDTNLLEHFK	0.194168	6.89242	59	22	TRUE
3	1	sp|P40150|HSP76_YEAST	568	3	matchChargeOriginal	(5) Oxidation (M)	NIPMMPAGEPVLEAIFEVDANGILK	0.190122	6.95997	56	25	TRUE
3	1	sp|P40150|HSP76_YEAST	568	2	matchChargeOriginal		ARFEDLNAALFK	0.178967	6.3893	74	12	TRUE
3	1	sp|P40150|HSP76_YEAST	568	3	matchChargeOriginal	Gln-%3epyro-Glu (N-term Q)	QRLESYVASIEQTVTDPVLSSK	0.178694	6.60329	115	22	TRUE
3	1	sp|P40150|HSP76_YEAST	568	2	matchChargeOriginal		SQIDEVVLVGGSTR	0.167417	7.36496	99	14	TRUE
3	1	sp|P40150|HSP76_YEAST	568	3	matchChargeOriginal		IEAALSDALAALQIEDPSADELR	0.155938	6.07179	98	23	TRUE
3	1	sp|P40150|HSP76_YEAST	568	2	matchChargeOriginal		FEDLNAALFK	0.147461	6.3184	69	10	TRUE
3	1	sp|P40150|HSP76_YEAST	568	2	matchChargeOriginal		STLEPVEQVLK	0.144006	6.79493	60	11	TRUE
3	1	sp|P40150|HSP76_YEAST	568	3	matchChargeOriginal		SKIEAALSDALAALQIEDPSADELR	0.140463	6.88912	135	25	TRUE
3	1	sp|P40150|HSP76_YEAST	568	3	matchChargeOriginal	(1) Oxidation (M)	MVNQAEEFKAADEAFAK	0.139128	6.66679	105	17	TRUE
3	1	sp|P40150|HSP76_YEAST	568	3	matchChargeOriginal	Acetyl (Protein N-term)	AEGVFQGAIGIDLGTTYSCVATYESSVEIIANEQGNR	0.132875	6.51316	109	37	TRUE
3	1	sp|P40150|HSP76_YEAST	568	2	matchChargeOriginal		IEAALSDALAALQIEDPSADELR	0.132609	6.14445	103	23	TRUE
3	1	sp|P40150|HSP76_YEAST	568	2	matchChargeOriginal		ENTLLGEFDLK	0.129451	6.51228	56	11	TRUE
3	1	sp|P40150|HSP76_YEAST	568	2	matchChargeOriginal		TFTTVSDNQTTVQFPVYQGER	0.127375	6.69192	130	21	TRUE
3	1	sp|P40150|HSP76_YEAST	568	3	matchChargeOriginal		RTFTTVSDNQTTVQFPVYQGER	0.109614	6.28039	37	22	TRUE
3	1	sp|P40150|HSP76_YEAST	568	3	matchChargeOriginal		LLSDFFDGKQLEK	0.103017	6.25858	95	13	TRUE
3	1	sp|P40150|HSP76_YEAST	568	3	matchChargeOriginal	(16) Oxidation (M)	DLLLLDVAPLSLGVGMQGDIFGIVVPR	0.0995996	6.02103	41	27	TRUE
3	1	sp|P40150|HSP76_YEAST	568	2	matchChargeOriginal		LLSDFFDGK	0.0986422	6.66078	75	9	TRUE
3	1	sp|P40150|HSP76_YEAST	568	3	matchChargeOriginal		TLSSVTQTTVEVDSLFDGEDFESSLTR	0.0927792	7.40712	126	27	TRUE
3	1	sp|P40150|HSP76_YEAST	568	2	matchChargeOriginal		TGLDISDDAR	0.0818131	6.58015	83	10	TRUE
3	1	sp|P40150|HSP76_YEAST	568	2	matchChargeOriginal	(1) Oxidation (M)	MVNQAEEFK	0.0786921	6.27844	58	9	TRUE
3	1	sp|P40150|HSP76_YEAST	568	2	matchChargeOriginal		VTPSFVAFTPQER	0.064912	6.83398	73	13	TRUE
3	1	sp|P40150|HSP76_YEAST	568	3	matchChargeOriginal		MVNQAEEFKAADEAFAK	0.0645215	6.24451	116	17	TRUE
3	1	sp|P40150|HSP76_YEAST	568	4	matchChargeOriginal		SKIEAALSDALAALQIEDPSADELRK	0.0629616	6.99079	112	26	TRUE
3	1	sp|P40150|HSP76_YEAST	568	2	matchChargeOriginal		VIDVDGNPVIEVQYLEETK	0.0562766	7.22638	123	19	TRUE
3	1	sp|P40150|HSP76_YEAST	568	3	matchChargeOriginal		SINPDEAVAYGAAVQGAILTGQSTSDETK	0.0451801	6.96596	128	29	TRUE
3	1	sp|P40150|HSP76_YEAST	568	2	matchChargeOriginal		RFDDESVQK	0.0260352	5.81917	48	9	TRUE
3	1	sp|P40150|HSP76_YEAST	568	2	matchChargeOriginal		AVITVPAYFNDAQR	-0.0296887	7.07315	87	14	TRUE
3	1	sp|P40150|HSP76_YEAST	568	4	matchChargeOriginal	Acetyl (Protein N-term)	AEGVFQGAIGIDLGTTYSCVATYESSVEIIANEQGNR	-0.136792	5.73842	82	37	TRUE
3	1	sp|P40150|HSP76_YEAST	568	2	matchChargeOriginal	Gln-%3epyro-Glu (N-term Q)	QRLESYVASIEQTVTDPVLSSK	-0.161687	6.64637	147	22	TRUE
3	1	sp|P40150|HSP76_YEAST	568	2	matchChargeOriginal		LESYVASIEQTVTDPVLSSK	-0.202696	6.6719	112	20	TRUE
3	1	sp|P40150|HSP76_YEAST	568	3	matchChargeOriginal		IEAALSDALAALQIEDPSADELRK	-0.242691	6.71177	51	24	TRUE
3	1	sp|P40150|HSP76_YEAST	568	3	matchChargeOriginal		VNCKENTLLGEFDLK	-0.91483	6.28295	34	15	TRUE
3	1	sp|P40150|HSP76_YEAST	568	3	matchChargeOriginal		QRLESYVASIEQTVTDPVLSSK	2.37844	6.94391	63	22	TRUE
3	1	sp|P40150|HSP76_YEAST	568	2	matchChargeOriginal		ARFEDLNAALFK	0.929873	6.09955	41	12	TRUE
3	1	sp|P40150|HSP76_YEAST	568	3	matchChargeOriginal		SKIEAALSDALAALQIEDPSADELR	0.673732	5.40397	24	25	TRUE
3	1	sp|P40150|HSP76_YEAST	568	3	matchChargeOriginal		NIPMMPAGEPVLEAIFEVDANGILK	0.660679	5.8604	43	25	TRUE
3	1	sp|P40150|HSP76_YEAST	568	3	matchChargeOriginal		STLEPVEQVLKDAK	0.381584	5.79978	67	14	TRUE
3	1	sp|P40150|HSP76_YEAST	568	2	matchChargeOriginal		DAGAISGLNVLR	0.371474	6.51402	91	12	TRUE
3	1	sp|P40150|HSP76_YEAST	568	2	matchChargeOriginal		NTTVPTIK	0.300614	6.09513	32	8	TRUE
3	1	sp|P40150|HSP76_YEAST	568	3	matchChargeOriginal		LLSDFFDGKQLEK	0.293451	5.95905	93	13	TRUE
3	1	sp|P40150|HSP76_YEAST	568	3	matchChargeOriginal	(1) Oxidation (M)	MVNQAEEFKAADEAFAK	0.276983	6.21025	91	17	TRUE
3	1	sp|P40150|HSP76_YEAST	568	2	matchChargeOriginal		STLEPVEQVLK	0.270288	6.51947	53	11	TRUE
3	1	sp|P40150|HSP76_YEAST	568	3	matchChargeOriginal	(5) Oxidation (M)	NIPMMPAGEPVLEAIFEVDANGILK	0.258521	6.46175	28	25	TRUE
3	1	sp|P40150|HSP76_YEAST	568	2	matchChargeOriginal		SQIDEVVLVGGSTR	0.226505	6.94292	86	14	TRUE
3	1	sp|P40150|HSP76_YEAST	568	2	matchChargeOriginal		TGLDISDDAR	0.223984	6.24129	81	10	TRUE
3	1	sp|P40150|HSP76_YEAST	568	2	matchChargeOriginal		IINEPTAAAIAYGLGAGK	0.21136	6.8664	128	18	TRUE
3	1	sp|P40150|HSP76_YEAST	568	2	matchChargeOriginal		TFSPQEISAMVLTK	0.18142	6.27076	81	14	TRUE
3	1	sp|P40150|HSP76_YEAST	568	3	matchChargeOriginal		VNCKENTLLGEFDLK	0.168446	5.6903	42	15	TRUE
3	1	sp|P40150|HSP76_YEAST	568	3	matchChargeOriginal	Gln-%3epyro-Glu (N-term Q)	QRLESYVASIEQTVTDPVLSSK	0.164421	6.19712	116	22	TRUE
3	1	sp|P40150|HSP76_YEAST	568	2	matchChargeOriginal		LLSDFFDGK	0.160453	6.36537	75	9	TRUE
3	1	sp|P40150|HSP76_YEAST	568	2	matchChargeOriginal		LSSEEIEK	0.157752	6.23581	58	8	TRUE
3	1	sp|P40150|HSP76_YEAST	568	2	matchChargeOriginal		FEDLNAALFK	0.144037	5.981	71	10	TRUE
3	1	sp|P40150|HSP76_YEAST	568	2	matchChargeOriginal		RFDDESVQK	0.142082	6.12862	60	9	TRUE
3	1	sp|P40150|HSP76_YEAST	568	3	matchChargeOriginal		KKTGLDISDDAR	0.135644	5.27328	18	12	TRUE
3	1	sp|P40150|HSP76_YEAST	568	3	matchChargeOriginal	(4) Oxidation (M)%3b (5) Oxidation (M)	NIPMMPAGEPVLEAIFEVDANGILK	0.118321	6.99869	65	25	TRUE
3	1	sp|P40150|HSP76_YEAST	568	3	matchChargeOriginal	(11) Oxidation (M)	RFDDESVQKDMK	0.114846	5.96	46	12	TRUE
3	1	sp|P40150|HSP76_YEAST	568	2	matchChargeOriginal		ENTLLGEFDLK	0.111922	6.00664	63	11	TRUE
3	1	sp|P40150|HSP76_YEAST	568	2	matchChargeOriginal		SSNITISNAVGR	0.100473	6.39823	75	12	TRUE
3	1	sp|P40150|HSP76_YEAST	568	3	matchChargeOriginal		ARFEDLNAALFK	0.0901162	6.04875	52	12	TRUE
3	1	sp|P40150|HSP76_YEAST	568	4	matchChargeOriginal		STSGNTHLGGQDFDTNLLEHFK	0.0868743	6.53114	57	22	TRUE
3	1	sp|P40150|HSP76_YEAST	568	3	matchChargeOriginal		IEAALSDALAALQIEDPSADELR	0.0868222	5.6577	30	23	TRUE
3	1	sp|P40150|HSP76_YEAST	568	2	matchChargeOriginal	(1) Oxidation (M)	MVNQAEEFK	0.0839549	6.09967	61	9	TRUE
3	1	sp|P40150|HSP76_YEAST	568	3	matchChargeOriginal		TLSSVTQTTVEVDSLFDGEDFESSLTR	0.0631883	6.97962	102	27	TRUE
3	1	sp|P40150|HSP76_YEAST	568	2	matchChargeOriginal		AVITVPAYFNDAQR	0.0370879	6.80772	87	14	TRUE
3	1	sp|P40150|HSP76_YEAST	568	3	matchChargeOriginal	Acetyl (Protein N-term)	AEGVFQGAIGIDLGTTYSCVATYESSVEIIANEQGNR	0.0285206	6.26136	52	37	TRUE
3	1	sp|P40150|HSP76_YEAST	568	2	matchChargeOriginal		VIDVDGNPVIEVQYLEETK	0.00450732	6.67671	97	19	TRUE
3	1	sp|P40150|HSP76_YEAST	568	2	matchChargeOriginal		NTVFDAKR	-0.0200153	5.29454	42	8	TRUE
3	1	sp|P40150|HSP76_YEAST	568	3	matchChargeOriginal		SINPDEAVAYGAAVQGAILTGQSTSDETK	-0.03066	6.36982	111	29	TRUE
3	1	sp|P40150|HSP76_YEAST	568	4	matchChargeOriginal		SKIEAALSDALAALQIEDPSADELRK	-0.0843364	5.67972	55	26	TRUE
3	1	sp|P40150|HSP76_YEAST	568	3	matchChargeOriginal		TFTTVSDNQTTVQFPVYQGER	-0.119704	6.18101	83	21	TRUE
3	1	sp|P40150|HSP76_YEAST	568	2	matchChargeOriginal		TFTTVSDNQTTVQFPVYQGER	-0.128972	6.10277	120	21	TRUE
3	1	sp|P40150|HSP76_YEAST	568	2	matchChargeOriginal		LESYVASIEQTVTDPVLSSK	-0.182805	6.2816	143	20	TRUE
3	1	sp|P40150|HSP76_YEAST	568	2	matchChargeOriginal		VTPSFVAFTPQER	0.697599	6.62203	76	13	TRUE
3	1	sp|P40150|HSP76_YEAST	568	2	matchChargeOriginal		NTTVPTIK	0.638971	5.9473	34	8	TRUE
3	1	sp|P40150|HSP76_YEAST	568	2	matchChargeOriginal		DAGAISGLNVLR	0.452112	6.2707	77	12	TRUE
3	1	sp|P40150|HSP76_YEAST	568	2	matchChargeOriginal		SSNITISNAVGR	0.392366	6.11529	60	12	TRUE
3	1	sp|P40150|HSP76_YEAST	568	3	matchChargeOriginal		LLSDFFDGKQLEK	0.289275	5.602	36	13	TRUE
3	1	sp|P40150|HSP76_YEAST	568	3	matchChargeOriginal		STSGNTHLGGQDFDTNLLEHFK	0.22183	6.15264	75	22	TRUE
3	1	sp|P40150|HSP76_YEAST	568	2	matchChargeOriginal	Gln-%3epyro-Glu (N-term Q)	QRLESYVASIEQTVTDPVLSSK	0.206899	5.93549	40	22	TRUE
3	1	sp|P40150|HSP76_YEAST	568	2	matchChargeOriginal		FEDLNAALFK	0.201547	5.83148	86	10	TRUE
3	1	sp|P40150|HSP76_YEAST	568	2	matchChargeOriginal		TGLDISDDAR	0.198152	5.90409	85	10	TRUE
3	1	sp|P40150|HSP76_YEAST	568	3	matchChargeOriginal		MVNQAEEFKAADEAFAK	0.196896	5.43322	77	17	TRUE
3	1	sp|P40150|HSP76_YEAST	568	2	matchChargeOriginal		LLSDFFDGK	0.19233	6.08899	67	9	TRUE
3	1	sp|P40150|HSP76_YEAST	568	3	matchChargeOriginal		IEAALSDALAALQIEDPSADELR	0.172511	5.67392	89	23	TRUE
3	1	sp|P40150|HSP76_YEAST	568	2	matchChargeOriginal		IEAALSDALAALQIEDPSADELR	0.159208	5.75843	98	23	TRUE
3	1	sp|P40150|HSP76_YEAST	568	2	matchChargeOriginal		LSSEEIEK	0.153338	5.93164	55	8	TRUE
3	1	sp|P40150|HSP76_YEAST	568	4	matchChargeOriginal		STSGNTHLGGQDFDTNLLEHFK	0.124566	6.34237	56	22	TRUE
3	1	sp|P40150|HSP76_YEAST	568	2	matchChargeOriginal		RFDDESVQK	0.0898653	6.08251	60	9	TRUE
3	1	sp|P40150|HSP76_YEAST	568	3	matchChargeOriginal		IINEPTAAAIAYGLGAGK	0.0835518	5.95395	108	18	TRUE
3	1	sp|P40150|HSP76_YEAST	568	4	matchChargeOriginal	Acetyl (Protein N-term)	AEGVFQGAIGIDLGTTYSCVATYESSVEIIANEQGNR	0.0815588	5.43976	46	37	TRUE
3	1	sp|P40150|HSP76_YEAST	568	2	matchChargeOriginal		STLEPVEQVLK	0.0700525	6.23635	50	11	TRUE
3	1	sp|P40150|HSP76_YEAST	568	3	matchChargeOriginal		ARFEDLNAALFK	0.0654626	5.7504	44	12	TRUE
3	1	sp|P40150|HSP76_YEAST	568	2	matchChargeOriginal		LESYVASIEQTVTDPVLSSK	0.00655369	6.0791	117	20	TRUE
3	1	sp|P40150|HSP76_YEAST	568	3	matchChargeOriginal		SINPDEAVAYGAAVQGAILTGQSTSDETK	0.00391983	6.08603	96	29	TRUE
3	1	sp|P40150|HSP76_YEAST	568	3	matchChargeOriginal		TLSSVTQTTVEVDSLFDGEDFESSLTR	-0.00615304	6.70394	82	27	TRUE
3	1	sp|P40150|HSP76_YEAST	568	2	matchChargeOriginal		TFSPQEISAMVLTK	-0.0371169	6.07906	103	14	TRUE
3	1	sp|P40150|HSP76_YEAST	568	2	matchChargeOriginal		AVITVPAYFNDAQR	-0.061157	6.58141	92	14	TRUE
3	1	sp|P40150|HSP76_YEAST	568	3	matchChargeOriginal	Gln-%3epyro-Glu (N-term Q)	QRLESYVASIEQTVTDPVLSSK	-0.0775395	5.98313	95	22	TRUE
3	1	sp|P40150|HSP76_YEAST	568	2	matchChargeOriginal		VIDVDGNPVIEVQYLEETK	-0.10371	6.49845	129	19	TRUE
3	1	sp|P40150|HSP76_YEAST	568	3	matchChargeOriginal	(4) Oxidation (M)%3b (5) Oxidation (M)	NIPMMPAGEPVLEAIFEVDANGILK	-0.38037	6.8155	67	25	TRUE
3	1	sp|P40150|HSP76_YEAST	568	2	matchChargeOriginal		SQIDEVVLVGGSTR	-4.22597	7.4839	80	14	TRUE
3	1	sp|P40150|HSP76_YEAST	568	2	matchChargeOriginal		MVNQAEEFK	1.07454	5.47496	43	9	TRUE
3	1	sp|P40150|HSP76_YEAST	568	3	matchChargeOriginal		TFTTVSDNQTTVQFPVYQGER	0.986562	5.57186	49	21	TRUE
3	1	sp|P40150|HSP76_YEAST	568	3	matchChargeOriginal		QRLESYVASIEQTVTDPVLSSK	0.74932	6.51642	65	22	TRUE
3	1	sp|P40150|HSP76_YEAST	568	2	matchChargeOriginal		IINEPTAAAIAYGLGAGK	0.744095	6.62619	120	18	TRUE
3	1	sp|P40150|HSP76_YEAST	568	3	matchChargeOriginal		SKIEAALSDALAALQIEDPSADELR	0.545768	5.6898	63	25	TRUE
3	1	sp|P40150|HSP76_YEAST	568	3	matchChargeOriginal	(4) Oxidation (M)%3b (5) Oxidation (M)	NIPMMPAGEPVLEAIFEVDANGILK	0.545652	6.15268	34	25	TRUE
3	1	sp|P40150|HSP76_YEAST	568	2	matchChargeOriginal		TFSPQEISAMVLTK	0.499535	5.97276	82	14	TRUE
3	1	sp|P40150|HSP76_YEAST	568	3	matchChargeOriginal		IEAALSDALAALQIEDPSADELR	0.351063	5.72793	82	23	TRUE
3	1	sp|P40150|HSP76_YEAST	568	3	matchChargeOriginal	Acetyl (Protein N-term)	AEGVFQGAIGIDLGTTYSCVATYESSVEIIANEQGNR	0.329727	5.79674	62	37	TRUE
3	1	sp|P40150|HSP76_YEAST	568	2	matchChargeOriginal		DAGAISGLNVLR	0.233101	6.23976	110	12	TRUE
3	1	sp|P40150|HSP76_YEAST	568	2	matchChargeOriginal		LLSDFFDGK	0.229056	6.00913	64	9	TRUE
3	1	sp|P40150|HSP76_YEAST	568	2	matchChargeOriginal		LSSEEIEK	0.226097	5.52895	54	8	TRUE
3	1	sp|P40150|HSP76_YEAST	568	2	matchChargeOriginal		LESYVASIEQTVTDPVLSSK	0.188122	6.02728	104	20	TRUE
3	1	sp|P40150|HSP76_YEAST	568	2	matchChargeOriginal		TGLDISDDAR	0.168703	6.08758	85	10	TRUE
3	1	sp|P40150|HSP76_YEAST	568	3	matchChargeOriginal	Gln-%3epyro-Glu (N-term Q)	QRLESYVASIEQTVTDPVLSSK	0.148284	6.1543	120	22	TRUE
3	1	sp|P40150|HSP76_YEAST	568	2	matchChargeOriginal		FEDLNAALFK	0.144677	5.72657	78	10	TRUE
3	1	sp|P40150|HSP76_YEAST	568	2	matchChargeOriginal		SSNITISNAVGR	0.143267	6.11364	79	12	TRUE
3	1	sp|P40150|HSP76_YEAST	568	3	matchChargeOriginal		TLSSVTQTTVEVDSLFDGEDFESSLTR	0.116426	6.49256	63	27	TRUE
3	1	sp|P40150|HSP76_YEAST	568	2	matchChargeOriginal		STLEPVEQVLK	0.0942247	6.15673	50	11	TRUE
3	1	sp|P40150|HSP76_YEAST	568	2	matchChargeOriginal		VIDVDGNPVIEVQYLEETK	0.084717	6.61348	129	19	TRUE
3	1	sp|P40150|HSP76_YEAST	568	3	matchChargeOriginal		SINPDEAVAYGAAVQGAILTGQSTSDETK	0.0650023	5.93233	67	29	TRUE
3	1	sp|P40150|HSP76_YEAST	568	3	matchChargeOriginal		KTGLDISDDAR	0.0574261	4.78507	22	11	TRUE
3	1	sp|P40150|HSP76_YEAST	568	2	matchChargeOriginal		NQAALNPR	0.0419065	5.12869	43	8	TRUE
3	1	sp|P40150|HSP76_YEAST	568	2	matchChargeOriginal		AVITVPAYFNDAQR	0.0225843	6.45588	85	14	TRUE
3	1	sp|P40150|HSP76_YEAST	568	2	matchChargeOriginal	(1) Oxidation (M)	MVNQAEEFK	0.021004	5.82791	48	9	TRUE
3	1	sp|P40150|HSP76_YEAST	568	2	matchChargeOriginal		NTVFDAK	-0.00278536	5.30012	34	7	TRUE
3	1	sp|P40150|HSP76_YEAST	568	2	matchChargeOriginal		RFDDESVQK	-0.0434839	5.73984	52	9	TRUE
3	1	sp|P40150|HSP76_YEAST	568	3	matchChargeOriginal	(11) Oxidation (M)	RFDDESVQKDMK	-0.13501	5.0088	19	12	TRUE
3	1	sp|P40150|HSP76_YEAST	568	2	matchChargeOriginal		LIGDAAK	6.50935	5.45534	44	7	TRUE
3	1	sp|P40150|HSP76_YEAST	568	2	matchChargeOriginal		SQIDEVVLVGGSTR	4.99566	7.3255	68	14	TRUE
3	1	sp|P40150|HSP76_YEAST	568	2	matchChargeOriginal		VTPSFVAFTPQER	0.595094	6.60902	58	13	TRUE
3	1	sp|P40150|HSP76_YEAST	568	2	matchChargeOriginal		TFSPQEISAMVLTK	0.426361	5.76359	81	14	TRUE
3	1	sp|P40150|HSP76_YEAST	568	2	matchChargeOriginal	(1) Oxidation (M)	MVNQAEEFK	0.326684	5.92008	44	9	TRUE
3	1	sp|P40150|HSP76_YEAST	568	3	matchChargeOriginal		SINPDEAVAYGAAVQGAILTGQSTSDETK	0.323732	6.01918	67	29	TRUE
3	1	sp|P40150|HSP76_YEAST	568	2	matchChargeOriginal		SSNITISNAVGR	0.317833	6.121	69	12	TRUE
3	1	sp|P40150|HSP76_YEAST	568	2	matchChargeOriginal		STLEPVEQVLK	0.314606	6.29481	48	11	TRUE
3	1	sp|P40150|HSP76_YEAST	568	2	matchChargeOriginal		TGLDISDDAR	0.243596	6.07021	82	10	TRUE
3	1	sp|P40150|HSP76_YEAST	568	3	matchChargeOriginal	(4) Oxidation (M)	NIPMMPAGEPVLEAIFEVDANGILK	0.21915	5.7971	48	25	TRUE
3	1	sp|P40150|HSP76_YEAST	568	2	matchChargeOriginal		NQAALNPR	0.196239	6.0385	38	8	TRUE
3	1	sp|P40150|HSP76_YEAST	568	2	matchChargeOriginal		NTVFDAK	0.179353	5.61648	35	7	TRUE
3	1	sp|P40150|HSP76_YEAST	568	2	matchChargeOriginal		LLSDFFDGK	0.1647	6.12939	70	9	TRUE
3	1	sp|P40150|HSP76_YEAST	568	2	matchChargeOriginal		DAGAISGLNVLR	0.14126	6.30026	75	12	TRUE
3	1	sp|P40150|HSP76_YEAST	568	2	matchChargeOriginal		VIDVDGNPVIEVQYLEETK	0.111181	6.65291	102	19	TRUE
3	1	sp|P40150|HSP76_YEAST	568	2	matchChargeOriginal		ENTLLGEFDLK	0.106572	5.80841	45	11	TRUE
3	1	sp|P40150|HSP76_YEAST	568	3	matchChargeOriginal	Acetyl (Protein N-term)	AEGVFQGAIGIDLGTTYSCVATYESSVEIIANEQGNR	0.0953886	5.61323	29	37	TRUE
3	1	sp|P40150|HSP76_YEAST	568	2	matchChargeOriginal		AVITVPAYFNDAQR	0.0511547	6.5376	79	14	TRUE
3	1	sp|P40150|HSP76_YEAST	568	3	matchChargeOriginal		VIDVDGNPVIEVQYLEETK	0.00229905	6.49019	94	19	TRUE
3	1	sp|P40150|HSP76_YEAST	568	3	matchChargeOriginal		TLSSVTQTTVEVDSLFDGEDFESSLTR	-0.383261	6.41911	63	27	TRUE
3	1	sp|P40150|HSP76_YEAST	568	2	matchChargeOriginal		LSSEEIEK	-0.412765	5.20964	29	8	TRUE
3	1	sp|P40150|HSP76_YEAST	568	2	matchChargeOriginal		MVNQAEEFK	-0.464365	5.25788	16	9	TRUE
3	1	sp|P40150|HSP76_YEAST	568	2	matchChargeOriginal		LESYVASIEQTVTDPVLSSK	-0.632954	5.88572	32	20	TRUE
3	1	sp|P40150|HSP76_YEAST	568	2	matchChargeOriginal		LIGDAAK	0.961645	3.79101	16	7	TRUE
3	1	sp|P40150|HSP76_YEAST	568	2	matchChargeOriginal		NQAALNPR	1.99005	5.34482	45	8	TRUE
3	1	sp|P40150|HSP76_YEAST	568	2	matchChargeOriginal		VTPSFVAFTPQER	0.681191	5.77102	68	13	TRUE
3	1	sp|P40150|HSP76_YEAST	568	2	matchChargeOriginal		FEDLNAALFK	0.397896	5.09054	25	10	TRUE
3	1	sp|P40150|HSP76_YEAST	568	3	matchChargeOriginal		QRLESYVASIEQTVTDPVLSSK	0.215172	6.46082	59	22	TRUE
3	1	sp|P40150|HSP76_YEAST	568	2	matchChargeOriginal		DAGAISGLNVLR	0.109413	5.6064	22	12	TRUE
3	1	sp|P40150|HSP76_YEAST	568	2	matchChargeOriginal		SSNITISNAVGR	0.0491117	5.38996	68	12	TRUE
3	1	sp|P40150|HSP76_YEAST	568	3	matchChargeOriginal	Acetyl (Protein N-term)	AEGVFQGAIGIDLGTTYSCVATYESSVEIIANEQGNR	0.00785894	5.73356	68	37	TRUE
3	1	sp|P40150|HSP76_YEAST	568	2	matchChargeOriginal		LSSEEIEK	-0.009973	5.38321	21	8	TRUE
3	1	sp|P40150|HSP76_YEAST	568	2	matchChargeOriginal		LLSDFFDGK	-0.0134743	5.24781	56	9	TRUE
3	1	sp|P40150|HSP76_YEAST	568	2	matchChargeOriginal		NTTVPTIK	-0.121117	5.12099	23	8	TRUE
3	1	sp|P40150|HSP76_YEAST	568	2	matchChargeOriginal		TGLDISDDAR	-0.149887	5.23284	80	10	TRUE
3	1	sp|P40150|HSP76_YEAST	568	2	matchChargeOriginal		AVITVPAYFNDAQR	-0.187146	5.85952	49	14	TRUE
3	2	sp|P11484|HSP75_YEAST	576	2	matchChargeOriginal		TFSPQEISAMVLTK	0.305945	5.39974	17	14	TRUE
3	2	sp|P11484|HSP75_YEAST	576	3	matchChargeOriginal		SKIEAALSDALAALQIEDPSADELR	0.267068	5.77314	104	25	TRUE
3	2	sp|P11484|HSP75_YEAST	576	3	matchChargeOriginal	(1) Oxidation (M)	MVNQAEEFKAADEAFAK	0.257612	6.20618	99	17	TRUE
3	2	sp|P11484|HSP75_YEAST	576	2	matchChargeOriginal	(1) Oxidation (M)	MVNQAEEFK	0.188759	6.00126	61	9	TRUE
3	2	sp|P11484|HSP75_YEAST	576	3	matchChargeOriginal		LLSDFFDGKQLEK	0.166553	5.56274	77	13	TRUE
3	2	sp|P11484|HSP75_YEAST	576	2	matchChargeOriginal		LESYVASIEQTVTDPVLSSK	0.0996784	6.2677	144	20	TRUE
3	2	sp|P11484|HSP75_YEAST	576	2	matchChargeOriginal		FEDLNAALFK	0.0489934	5.97816	86	10	TRUE
3	2	sp|P11484|HSP75_YEAST	576	2	matchChargeOriginal		TGLDISDDAR	0.0468546	5.98082	78	10	TRUE
3	2	sp|P11484|HSP75_YEAST	576	2	matchChargeOriginal		SSNITISNAVGR	0.0202405	6.23962	70	12	TRUE
3	2	sp|P11484|HSP75_YEAST	576	3	matchChargeOriginal		QRLESYVASIEQTVTDPVLSSK	-0.00593923	6.58314	42	22	TRUE
3	2	sp|P11484|HSP75_YEAST	576	3	matchChargeOriginal		SINPDEAVAYGAAVQGAILTGQSTSDETK	-0.0160707	6.0572	104	29	TRUE
3	2	sp|P11484|HSP75_YEAST	576	2	matchChargeOriginal		DAGAISGLNVLR	-0.0246559	5.89647	95	12	TRUE
3	2	sp|P11484|HSP75_YEAST	576	3	matchChargeOriginal		ARFEDLNAALFK	-0.0281263	5.81334	67	12	TRUE
3	2	sp|P11484|HSP75_YEAST	576	3	matchChargeOriginal		TLSSVTQTTVEVDSLFDGEDFESSLTR	-0.028465	6.20921	129	27	TRUE
3	2	sp|P11484|HSP75_YEAST	576	2	matchChargeOriginal		NTTVPTIK	-0.031384	5.71232	21	8	TRUE
3	2	sp|P11484|HSP75_YEAST	576	2	matchChargeOriginal		ENTLLGEFDLK	-0.0447831	5.68753	46	11	TRUE
3	2	sp|P11484|HSP75_YEAST	576	2	matchChargeOriginal		SQIDEVVLVGGSTR	-0.0493719	6.29487	99	14	TRUE
3	2	sp|P11484|HSP75_YEAST	576	2	matchChargeOriginal		STLEPVEQVLK	-0.0524347	6.41533	58	11	TRUE
3	2	sp|P11484|HSP75_YEAST	576	3	matchChargeOriginal		STLEPVEQVLKDAK	-0.0650149	5.61616	73	14	TRUE
3	2	sp|P11484|HSP75_YEAST	576	2	matchChargeOriginal	Gln-%3epyro-Glu (N-term Q)	QRLESYVASIEQTVTDPVLSSK	-0.0656462	5.94831	77	22	TRUE
3	2	sp|P11484|HSP75_YEAST	576	2	matchChargeOriginal		LLSDFFDGK	-0.0726113	6.21551	75	9	TRUE
3	2	sp|P11484|HSP75_YEAST	576	2	matchChargeOriginal		VIDVDGNPVIEVQYLEETK	-0.319337	6.43508	116	19	TRUE
3	2	sp|P11484|HSP75_YEAST	576	3	matchChargeOriginal	(11) Oxidation (M)	RFDDESVQKDMK	-0.341266	5.59587	73	12	TRUE
3	2	sp|P11484|HSP75_YEAST	576	2	matchChargeOriginal		IINEPTAAAIAYGLGAGK	-0.363532	5.79176	103	18	TRUE
3	2	sp|P11484|HSP75_YEAST	576	2	matchChargeOriginal		LSSEEIEK	-0.384127	5.38134	51	8	TRUE
3	2	sp|P11484|HSP75_YEAST	576	2	matchChargeOriginal		VTPSFVAFTPEER	-0.387187	6.4064	81	13	TRUE
3	2	sp|P11484|HSP75_YEAST	576	3	matchChargeOriginal		STLEPVEQVLKDAK	4.92509	4.92114	49	14	TRUE
3	2	sp|P11484|HSP75_YEAST	576	3	matchChargeOriginal		ARFEDLNAALFK	0.427301	5.46124	38	12	TRUE
3	2	sp|P11484|HSP75_YEAST	576	3	matchChargeOriginal		QRLESYVASIEQTVTDPVLSSK	0.180975	6.45932	85	22	TRUE
3	2	sp|P11484|HSP75_YEAST	576	2	matchChargeOriginal		LESYVASIEQTVTDPVLSSK	0.0574759	6.10674	130	20	TRUE
3	2	sp|P11484|HSP75_YEAST	576	3	matchChargeOriginal	(1) Oxidation (M)	MVNQAEEFKAADEAFAK	0.0478121	5.91329	72	17	TRUE
3	2	sp|P11484|HSP75_YEAST	576	2	matchChargeOriginal		LSSEEIEK	-0.0768924	5.68193	43	8	TRUE
3	2	sp|P11484|HSP75_YEAST	576	2	matchChargeOriginal		SSNITISNAVGR	-0.120098	6.28263	72	12	TRUE
3	2	sp|P11484|HSP75_YEAST	576	2	matchChargeOriginal		MVNQAEEFK	-0.129466	5.45485	57	9	TRUE
3	2	sp|P11484|HSP75_YEAST	576	2	matchChargeOriginal	(1) Oxidation (M)	MVNQAEEFK	-0.151781	6.08256	52	9	TRUE
3	2	sp|P11484|HSP75_YEAST	576	3	matchChargeOriginal	(11) Oxidation (M)	RFDDESVQKDMK	-0.329485	5.15283	44	12	TRUE
3	2	sp|P11484|HSP75_YEAST	576	2	matchChargeOriginal		LLSDFFDGK	-0.345588	5.77958	71	9	TRUE
3	2	sp|P11484|HSP75_YEAST	576	3	matchChargeOriginal	Gln-%3epyro-Glu (N-term Q)	QRLESYVASIEQTVTDPVLSSK	-0.360521	5.84598	86	22	TRUE
3	2	sp|P11484|HSP75_YEAST	576	2	matchChargeOriginal		RFDDESVQK	-0.42704	5.3221	51	9	TRUE
3	2	sp|P11484|HSP75_YEAST	576	2	matchChargeOriginal		VIDVDGNPVIEVQYLEETK	-0.464084	6.24507	102	19	TRUE
3	2	sp|P11484|HSP75_YEAST	576	2	matchChargeOriginal		STLEPVEQVLK	-0.491851	5.93768	58	11	TRUE
3	2	sp|P11484|HSP75_YEAST	576	3	matchChargeOriginal		TLSSVTQTTVEVDSLFDGEDFESSLTR	-0.569855	5.89845	63	27	TRUE
3	2	sp|P11484|HSP75_YEAST	576	2	matchChargeOriginal		TGLDISDDAR	-0.781583	5.47035	79	10	TRUE
3	2	sp|P11484|HSP75_YEAST	576	2	matchChargeOriginal		IEAALSDALAALQIEDPSADELR	0.648695	5.54977	88	23	TRUE
3	2	sp|P11484|HSP75_YEAST	576	3	matchChargeOriginal		SKIEAALSDALAALQIEDPSADELR	0.17116	5.88932	55	25	TRUE
3	2	sp|P11484|HSP75_YEAST	576	3	matchChargeOriginal		VNCKENTLLGEFDLK	0.16857	5.64836	23	15	TRUE
3	2	sp|P11484|HSP75_YEAST	576	2	matchChargeOriginal		SSNITISNAVGR	0.0244867	6.16054	69	12	TRUE
3	2	sp|P11484|HSP75_YEAST	576	2	matchChargeOriginal		MVNQAEEFK	-0.0829677	5.49627	58	9	TRUE
3	2	sp|P11484|HSP75_YEAST	576	2	matchChargeOriginal	(1) Oxidation (M)	MVNQAEEFK	-0.102029	5.90354	61	9	TRUE
3	2	sp|P11484|HSP75_YEAST	576	2	matchChargeOriginal		VTPSFVAFTPEER	-0.121459	6.00594	92	13	TRUE
3	2	sp|P11484|HSP75_YEAST	576	2	matchChargeOriginal	Gln-%3epyro-Glu (N-term Q)	QRLESYVASIEQTVTDPVLSSK	-0.179013	5.63458	53	22	TRUE
3	2	sp|P11484|HSP75_YEAST	576	2	matchChargeOriginal		ENTLLGEFDLK	-0.210243	5.90351	46	11	TRUE
3	2	sp|P11484|HSP75_YEAST	576	2	matchChargeOriginal		LESYVASIEQTVTDPVLSSK	-0.329577	6.01422	123	20	TRUE
3	2	sp|P11484|HSP75_YEAST	576	3	matchChargeOriginal		ARFEDLNAALFK	-0.358684	5.27725	36	12	TRUE
3	2	sp|P11484|HSP75_YEAST	576	3	matchChargeOriginal		LLSDFFDGKQLEK	-0.579653	5.15839	42	13	TRUE
3	2	sp|P11484|HSP75_YEAST	576	2	matchChargeOriginal		STLEPVEQVLK	-0.5926	5.60709	41	11	TRUE
3	2	sp|P11484|HSP75_YEAST	576	2	matchChargeOriginal		DAGAISGLNVLR	-0.630681	5.83871	97	12	TRUE
3	2	sp|P11484|HSP75_YEAST	576	2	matchChargeOriginal		RFDDESVQK	-0.642483	5.61455	55	9	TRUE
3	2	sp|P11484|HSP75_YEAST	576	2	matchChargeOriginal		VIDVDGNPVIEVQYLEETK	-0.653601	5.9648	96	19	TRUE
3	2	sp|P11484|HSP75_YEAST	576	2	matchChargeOriginal		LLSDFFDGK	-0.6832	5.58793	59	9	TRUE
3	2	sp|P11484|HSP75_YEAST	576	2	matchChargeOriginal		LSSEEIEK	-0.743814	6.02023	55	8	TRUE
3	2	sp|P11484|HSP75_YEAST	576	3	matchChargeOriginal		MVNQAEEFKAADEAFAK	-0.955601	5.60757	41	17	TRUE
3	2	sp|P11484|HSP75_YEAST	576	2	matchChargeOriginal		FEDLNAALFK	-1.03108	5.11226	53	10	TRUE
3	2	sp|P11484|HSP75_YEAST	576	3	matchChargeOriginal		IINEPTAAAIAYGLGAGK	-1.10496	5.46751	48	18	TRUE
3	2	sp|P11484|HSP75_YEAST	576	3	matchChargeOriginal		TLSSVTQTTVEVDSLFDGEDFESSLTR	-1.21983	5.47112	51	27	TRUE
3	2	sp|P11484|HSP75_YEAST	576	2	matchChargeOriginal		LSSEEIEK	5.52304	5.16706	40	8	TRUE
3	2	sp|P11484|HSP75_YEAST	576	2	matchChargeOriginal		IINEPTAAAIAYGLGAGK	-0.148527	5.87362	124	18	TRUE
3	2	sp|P11484|HSP75_YEAST	576	2	matchChargeOriginal		SSNITISNAVGR	-0.170646	5.72254	75	12	TRUE
3	2	sp|P11484|HSP75_YEAST	576	2	matchChargeOriginal	(1) Oxidation (M)	MVNQAEEFK	-0.326548	5.52453	63	9	TRUE
3	2	sp|P11484|HSP75_YEAST	576	2	matchChargeOriginal		NTTVPTIK	-0.33416	5.55351	36	8	TRUE
3	2	sp|P11484|HSP75_YEAST	576	2	matchChargeOriginal		LLSDFFDGK	-0.373828	5.14804	59	9	TRUE
3	2	sp|P11484|HSP75_YEAST	576	3	matchChargeOriginal	(11) Oxidation (M)	RFDDESVQKDMK	-0.400456	4.92055	44	12	TRUE
3	2	sp|P11484|HSP75_YEAST	576	2	matchChargeOriginal		VIDVDGNPVIEVQYLEETK	-0.810325	5.81146	71	19	TRUE
3	2	sp|P11484|HSP75_YEAST	576	3	matchChargeOriginal		TLSSVTQTTVEVDSLFDGEDFESSLTR	-0.969935	5.43298	40	27	TRUE
3	2	sp|P11484|HSP75_YEAST	576	2	matchChargeOriginal		LSSEEIEK	-0.0881495	5.04904	55	8	TRUE
3	2	sp|P11484|HSP75_YEAST	576	2	matchChargeOriginal		LLSDFFDGK	-0.289218	5.49835	67	9	TRUE
3	2	sp|P11484|HSP75_YEAST	576	2	matchChargeOriginal		NTTVPTIK	-0.293096	5.33866	19	8	TRUE
3	2	sp|P11484|HSP75_YEAST	576	2	matchChargeOriginal		IINEPTAAAIAYGLGAGK	-0.350959	5.69493	83	18	TRUE
3	2	sp|P11484|HSP75_YEAST	576	2	matchChargeOriginal		STLEPVEQVLK	-0.437274	5.34333	47	11	TRUE
3	2	sp|P11484|HSP75_YEAST	576	2	matchChargeOriginal		VTPSFVAFTPEER	-0.472083	5.76275	78	13	TRUE
3	2	sp|P11484|HSP75_YEAST	576	2	matchChargeOriginal		VIDVDGNPVIEVQYLEETK	-0.575389	5.72695	71	19	TRUE
3	2	sp|P11484|HSP75_YEAST	576	2	matchChargeOriginal		TGLDISDDAR	-0.719946	5.51201	53	10	TRUE
3	2	sp|P11484|HSP75_YEAST	576	2	matchChargeOriginal		AVITVPAYFNDAQR	-0.997581	5.799	71	14	TRUE
3	2	sp|P11484|HSP75_YEAST	576	2	matchChargeOriginal	(1) Oxidation (M)	MVNQAEEFK	0.295566	5.26599	60	9	TRUE
3	2	sp|P11484|HSP75_YEAST	576	2	matchChargeOriginal		LLSDFFDGK	-0.38241	5.48908	63	9	TRUE
3	2	sp|P11484|HSP75_YEAST	576	2	matchChargeOriginal		LSSEEIEK	-0.498577	4.54243	41	8	TRUE
3	2	sp|P11484|HSP75_YEAST	576	2	matchChargeOriginal		LESYVASIEQTVTDPVLSSK	-0.535175	5.01835	28	20	TRUE
3	2	sp|P11484|HSP75_YEAST	576	3	matchChargeOriginal		ARFEDLNAALFK	-0.548382	5.17368	31	12	TRUE
3	2	sp|P11484|HSP75_YEAST	576	2	matchChargeOriginal		RFDDESVQK	-0.680179	5.01164	59	9	TRUE
3	2	sp|P11484|HSP75_YEAST	576	2	matchChargeOriginal		IINEPTAAAIAYGLGAGK	-0.759934	5.74425	120	18	TRUE
3	2	sp|P11484|HSP75_YEAST	576	2	matchChargeOriginal		VIDVDGNPVIEVQYLEETK	-1.42434	5.65693	54	19	TRUE
3	2	sp|P11484|HSP75_YEAST	576	2	matchChargeOriginal		FEDLNAALFK	-3.10856	5.29953	75	10	TRUE
3	2	sp|P11484|HSP75_YEAST	576	2	matchChargeOriginal		DAGAISGLNVLR	0.769062	6.08037	20	12	TRUE
3	2	sp|P11484|HSP75_YEAST	576	2	matchChargeOriginal		RFDDESVQK	0.659519	5.28813	53	9	TRUE
3	2	sp|P11484|HSP75_YEAST	576	2	matchChargeOriginal		LESYVASIEQTVTDPVLSSK	-0.0782769	5.20946	30	20	TRUE
3	2	sp|P11484|HSP75_YEAST	576	2	matchChargeOriginal		SSNITISNAVGR	-0.123374	5.35095	70	12	TRUE
3	2	sp|P11484|HSP75_YEAST	576	3	matchChargeOriginal		SINPDEAVAYGAAVQGAILTGQSTSDETK	-0.245188	5.71497	44	29	TRUE
3	2	sp|P11484|HSP75_YEAST	576	3	matchChargeOriginal		ARFEDLNAALFK	-0.29701	5.34576	25	12	TRUE
3	2	sp|P11484|HSP75_YEAST	576	2	matchChargeOriginal		TGLDISDDAR	-0.329931	5.55973	81	10	TRUE
3	2	sp|P11484|HSP75_YEAST	576	2	matchChargeOriginal		AVITVPAYFNDAQR	-0.376563	6.0809	84	14	TRUE
3	2	sp|P11484|HSP75_YEAST	576	2	matchChargeOriginal		LLSDFFDGK	-0.384621	5.80752	71	9	TRUE
3	2	sp|P11484|HSP75_YEAST	576	3	matchChargeOriginal	(11) Oxidation (M)	RFDDESVQKDMK	-0.469695	5.04746	41	12	TRUE
3	2	sp|P11484|HSP75_YEAST	576	2	matchChargeOriginal		IINEPTAAAIAYGLGAGK	-0.52885	6.03123	120	18	TRUE
3	2	sp|P11484|HSP75_YEAST	576	2	matchChargeOriginal		VIDVDGNPVIEVQYLEETK	-0.532196	5.9016	87	19	TRUE
3	2	sp|P11484|HSP75_YEAST	576	2	matchChargeOriginal		FEDLNAALFK	-0.550928	5.51473	69	10	TRUE
3	2	sp|P11484|HSP75_YEAST	576	2	matchChargeOriginal		SQIDEVVLVGGSTR	-0.575826	5.71883	74	14	TRUE
3	2	sp|P11484|HSP75_YEAST	576	2	matchChargeOriginal		STLEPVEQVLK	-0.612639	5.85905	63	11	TRUE
3	2	sp|P11484|HSP75_YEAST	576	3	matchChargeOriginal		IINEPTAAAIAYGLGAGK	-0.656134	5.54905	93	18	TRUE
3	2	sp|P11484|HSP75_YEAST	576	2	matchChargeOriginal		IINEPTAAAIAYGLGAGK	0.337926	6.05265	124	18	TRUE
3	2	sp|P11484|HSP75_YEAST	576	3	matchChargeOriginal		VIDVDGNPVIEVQYLEETK	0.0218721	5.49596	26	19	TRUE
3	2	sp|P11484|HSP75_YEAST	576	2	matchChargeOriginal		ENTLLGEFDLK	-0.193583	5.29432	42	11	TRUE
3	2	sp|P11484|HSP75_YEAST	576	3	matchChargeOriginal		TLSSVTQTTVEVDSLFDGEDFESSLTR	-0.21232	5.79408	57	27	TRUE
3	2	sp|P11484|HSP75_YEAST	576	2	matchChargeOriginal		LLSDFFDGK	-0.228721	5.60976	67	9	TRUE
3	2	sp|P11484|HSP75_YEAST	576	2	matchChargeOriginal		VIDVDGNPVIEVQYLEETK	-0.265737	5.9732	83	19	TRUE
3	2	sp|P11484|HSP75_YEAST	576	2	matchChargeOriginal		SQIDEVVLVGGSTR	-0.266916	5.92425	56	14	TRUE
3	2	sp|P11484|HSP75_YEAST	576	2	matchChargeOriginal		STLEPVEQVLK	-0.281106	5.7517	60	11	TRUE
3	2	sp|P11484|HSP75_YEAST	576	2	matchChargeOriginal		TGLDISDDAR	-0.302823	5.57595	29	10	TRUE
3	2	sp|P11484|HSP75_YEAST	576	2	matchChargeOriginal	(1) Oxidation (M)	MVNQAEEFK	-0.623037	5.10973	44	9	TRUE
3	2	sp|P11484|HSP75_YEAST	576	3	matchChargeOriginal		NTTVPTIKR	6.89229	5.58124	50	9	TRUE
3	2	sp|P11484|HSP75_YEAST	576	2	matchChargeOriginal		VTPSFVAFTPEER	0.699332	7.66196	80	13	TRUE
3	2	sp|P11484|HSP75_YEAST	576	4	matchChargeOriginal	(1) Oxidation (M)	MVNQAEEFKAADEAFAKK	0.385162	5.84549	82	18	TRUE
3	2	sp|P11484|HSP75_YEAST	576	3	matchChargeOriginal		STLEPVEQVLKDAK	0.352205	6.89336	79	14	TRUE
3	2	sp|P11484|HSP75_YEAST	576	2	matchChargeOriginal		SQIDEVVLVGGSTR	0.349934	7.87103	100	14	TRUE
3	2	sp|P11484|HSP75_YEAST	576	2	matchChargeOriginal		VIDVDGNPVIEVQYLEETK	0.311178	8.24609	121	19	TRUE
3	2	sp|P11484|HSP75_YEAST	576	2	matchChargeOriginal		NTVFDAKR	0.280509	6.54202	50	8	TRUE
3	2	sp|P11484|HSP75_YEAST	576	3	matchChargeOriginal	(1) Oxidation (M)	MVNQAEEFKAADEAFAK	0.258874	7.59894	128	17	TRUE
3	2	sp|P11484|HSP75_YEAST	576	3	matchChargeOriginal		NIPMMPAGEPVLEAIFEVDANGILK	0.248677	6.80434	74	25	TRUE
3	2	sp|P11484|HSP75_YEAST	576	3	matchChargeOriginal	(4) Oxidation (M)%3b (5) Oxidation (M)	NIPMMPAGEPVLEAIFEVDANGILK	0.24348	7.96912	98	25	TRUE
3	2	sp|P11484|HSP75_YEAST	576	3	matchChargeOriginal	(5) Oxidation (M)	NIPMMPAGEPVLEAIFEVDANGILK	0.235074	7.43235	59	25	TRUE
3	2	sp|P11484|HSP75_YEAST	576	3	matchChargeOriginal		RTLSSVTQTTVEVDSLFDGEDFESSLTR	0.222802	7.01889	101	28	TRUE
3	2	sp|P11484|HSP75_YEAST	576	2	matchChargeOriginal		IINEPTAAAIAYGLGAGK	0.20622	8.31458	127	18	TRUE
3	2	sp|P11484|HSP75_YEAST	576	2	matchChargeOriginal		STLEPVEQVLK	0.204563	8.01561	60	11	TRUE
3	2	sp|P11484|HSP75_YEAST	576	3	matchChargeOriginal		QRLESYVASIEQTVTDPVLSSK	0.204259	8.05615	110	22	TRUE
3	2	sp|P11484|HSP75_YEAST	576	2	matchChargeOriginal		TFSPQEISAMVLTK	0.191971	7.53298	83	14	TRUE
3	2	sp|P11484|HSP75_YEAST	576	3	matchChargeOriginal		SQIDEVVLVGGSTR	0.173294	6.54906	26	14	TRUE
3	2	sp|P11484|HSP75_YEAST	576	3	matchChargeOriginal		IEAALSDALAALQIEDPSADELR	0.165703	7.09475	109	23	TRUE
3	2	sp|P11484|HSP75_YEAST	576	3	matchChargeOriginal		KKTGLDISDDAR	0.13912	6.71753	48	12	TRUE
3	2	sp|P11484|HSP75_YEAST	576	2	matchChargeOriginal	(5) Oxidation (M)	NIPMMPAGEPVLEAIFEVDANGILK	0.136157	7.02797	45	25	TRUE
3	2	sp|P11484|HSP75_YEAST	576	3	matchChargeOriginal		TFSPQEISAMVLTK	0.129849	6.2661	45	14	TRUE
3	2	sp|P11484|HSP75_YEAST	576	3	matchChargeOriginal	(11) Oxidation (M)	RFDDESVQKDMK	0.120085	7.35353	63	12	TRUE
3	2	sp|P11484|HSP75_YEAST	576	4	matchChargeOriginal	(45) Oxidation (M)%3b (49) Oxidation (M)	SINPDEAVAYGAAVQGAILTGQSTSDETKDLLLLDVAPLSLGVGMQGDMFGIVVPR	0.117961	6.39993	62	56	TRUE
3	2	sp|P11484|HSP75_YEAST	576	3	matchChargeOriginal		ARFEDLNAALFK	0.116167	7.42205	52	12	TRUE
3	2	sp|P11484|HSP75_YEAST	576	3	matchChargeOriginal		SKIEAALSDALAALQIEDPSADELR	0.114036	8.12624	133	25	TRUE
3	2	sp|P11484|HSP75_YEAST	576	4	matchChargeOriginal		STSGNTHLGGQDFDTNLLEHFK	0.113941	8.09008	83	22	TRUE
3	2	sp|P11484|HSP75_YEAST	576	2	matchChargeOriginal		NTTVPTIK	0.110438	7.6557	42	8	TRUE
3	2	sp|P11484|HSP75_YEAST	576	2	matchChargeOriginal		NTVFDAK	0.10784	6.84061	54	7	TRUE
3	2	sp|P11484|HSP75_YEAST	576	2	matchChargeOriginal		QRLESYVASIEQTVTDPVLSSK	0.101948	7.25376	103	22	TRUE
3	2	sp|P11484|HSP75_YEAST	576	2	matchChargeOriginal		KAEVGLKR	0.100379	6.16947	54	8	TRUE
3	2	sp|P11484|HSP75_YEAST	576	3	matchChargeOriginal		LLSDFFDGKQLEK	0.0984324	6.89133	97	13	TRUE
3	2	sp|P11484|HSP75_YEAST	576	2	matchChargeOriginal		MKEIAEAK	0.0945511	4.92951	55	8	TRUE
3	2	sp|P11484|HSP75_YEAST	576	3	matchChargeOriginal		MVNQAEEFKAADEAFAK	0.0873341	7.07717	130	17	TRUE
3	2	sp|P11484|HSP75_YEAST	576	4	matchChargeOriginal		SKIEAALSDALAALQIEDPSADELRK	0.0873205	7.7248	155	26	TRUE
3	2	sp|P11484|HSP75_YEAST	576	2	matchChargeOriginal		FDDESVQK	0.0852913	6.00355	33	8	TRUE
3	2	sp|P11484|HSP75_YEAST	576	3	matchChargeOriginal	(16) Oxidation (M)	DLLLLDVAPLSLGVGMQGDMFGIVVPR	0.0849459	5.9291	81	27	TRUE
3	2	sp|P11484|HSP75_YEAST	576	3	matchChargeOriginal		VTPSFVAFTPEER	0.077645	6.04003	76	13	TRUE
3	2	sp|P11484|HSP75_YEAST	576	2	matchChargeOriginal		RFDDESVQK	0.0729352	7.40846	51	9	TRUE
3	2	sp|P11484|HSP75_YEAST	576	2	matchChargeOriginal		TGLDISDDAR	0.0677392	7.77202	96	10	TRUE
3	2	sp|P11484|HSP75_YEAST	576	2	matchChargeOriginal		SKIEAALSDALAALQIEDPSADELR	0.0665412	6.83391	137	25	TRUE
3	2	sp|P11484|HSP75_YEAST	576	3	matchChargeOriginal	(9) Oxidation (M)	LSSEEIEKMVNQAEEFK	0.0661991	6.61282	112	17	TRUE
3	2	sp|P11484|HSP75_YEAST	576	2	matchChargeOriginal		MVNQAEEFKAADEAFAK	0.0661954	6.14078	112	17	TRUE
3	2	sp|P11484|HSP75_YEAST	576	3	matchChargeOriginal		VNCKENTLLGEFDLK	0.0574261	7.08589	63	15	TRUE
3	2	sp|P11484|HSP75_YEAST	576	3	matchChargeOriginal	(10) Oxidation (M)	FDDESVQKDMK	0.0528229	6.41982	44	11	TRUE
3	2	sp|P11484|HSP75_YEAST	576	2	matchChargeOriginal		SSNITISNAVGR	0.0498049	7.8763	83	12	TRUE
3	2	sp|P11484|HSP75_YEAST	576	2	matchChargeOriginal		DAGAISGLNVLR	0.0460436	7.96029	103	12	TRUE
3	2	sp|P11484|HSP75_YEAST	576	3	matchChargeOriginal	Acetyl (Protein N-term)	AEGVFQGAIGIDLGTTYSCVATYESSVEIIANEQGNR	0.0458063	6.9105	125	37	TRUE
3	2	sp|P11484|HSP75_YEAST	576	3	matchChargeOriginal	(16) Oxidation (M)%3b (20) Oxidation (M)	DLLLLDVAPLSLGVGMQGDMFGIVVPR	0.0397543	6.62201	101	27	TRUE
3	2	sp|P11484|HSP75_YEAST	576	3	matchChargeOriginal		TLSSVTQTTVEVDSLFDGEDFESSLTR	0.0393201	7.84569	128	27	TRUE
3	2	sp|P11484|HSP75_YEAST	576	2	matchChargeOriginal		FEDLNAALFK	0.0381994	7.64405	73	10	TRUE
3	2	sp|P11484|HSP75_YEAST	576	2	matchChargeOriginal		LLSDFFDGK	0.0372052	7.79748	75	9	TRUE
3	2	sp|P11484|HSP75_YEAST	576	2	matchChargeOriginal		LSSEEIEK	0.030885	7.27822	67	8	TRUE
3	2	sp|P11484|HSP75_YEAST	576	3	matchChargeOriginal	Gln-%3epyro-Glu (N-term Q)	QRLESYVASIEQTVTDPVLSSK	0.0222773	7.55536	123	22	TRUE
3	2	sp|P11484|HSP75_YEAST	576	3	matchChargeOriginal		TFTTCADNQTTVQFPVYQGER	0.0222441	7.21855	87	21	TRUE
3	2	sp|P11484|HSP75_YEAST	576	2	matchChargeOriginal		ENTLLGEFDLK	0.0176938	7.57995	64	11	TRUE
3	2	sp|P11484|HSP75_YEAST	576	2	matchChargeOriginal		KTGLDISDDAR	0.0143381	6.52243	114	11	TRUE
3	2	sp|P11484|HSP75_YEAST	576	3	matchChargeOriginal		IEAALSDALAALQIEDPSADELRK	0.0081781	7.41721	121	24	TRUE
3	2	sp|P11484|HSP75_YEAST	576	4	matchChargeOriginal	(9) Oxidation (M)	LSSEEIEKMVNQAEEFKAADEAFAK	0.00123588	6.29508	36	25	TRUE
3	2	sp|P11484|HSP75_YEAST	576	2	matchChargeOriginal		AVITVPAYFNDAQR	-0.0125306	8.25293	87	14	TRUE
3	2	sp|P11484|HSP75_YEAST	576	2	matchChargeOriginal		VNCKENTLLGEFDLK	-0.0196792	7.05741	70	15	TRUE
3	2	sp|P11484|HSP75_YEAST	576	3	matchChargeOriginal		SINPDEAVAYGAAVQGAILTGQSTSDETK	-0.0208678	7.67804	131	29	TRUE
3	2	sp|P11484|HSP75_YEAST	576	2	matchChargeOriginal	(1) Oxidation (M)	MVNQAEEFK	-0.0450953	7.67485	64	9	TRUE
3	2	sp|P11484|HSP75_YEAST	576	4	matchChargeOriginal	Acetyl (Protein N-term)	AEGVFQGAIGIDLGTTYSCVATYESSVEIIANEQGNR	-0.0496865	6.23143	35	37	TRUE
3	2	sp|P11484|HSP75_YEAST	576	2	matchChargeOriginal		TLSSVTQTTVEVDSLFDGEDFESSLTR	-0.0855829	6.72465	21	27	TRUE
3	2	sp|P11484|HSP75_YEAST	576	3	matchChargeOriginal		RTFTTCADNQTTVQFPVYQGER	-0.145989	6.05646	76	22	TRUE
3	2	sp|P11484|HSP75_YEAST	576	2	matchChargeOriginal		LESYVASIEQTVTDPVLSSK	-0.184551	7.7711	129	20	TRUE
3	2	sp|P11484|HSP75_YEAST	576	2	matchChargeOriginal	Gln-%3epyro-Glu (N-term Q)	QRLESYVASIEQTVTDPVLSSK	-0.250298	7.69383	172	22	TRUE
3	2	sp|P11484|HSP75_YEAST	576	3	matchChargeOriginal	(20) Oxidation (M)	DLLLLDVAPLSLGVGMQGDMFGIVVPR	-0.268022	5.16433	33	27	TRUE
3	2	sp|P11484|HSP75_YEAST	576	3	matchChargeOriginal		NTTVPTIKR	2.60925	4.3539	23	9	TRUE
3	2	sp|P11484|HSP75_YEAST	576	3	matchChargeOriginal		QRLESYVASIEQTVTDPVLSSK	0.981244	7.25022	104	22	TRUE
3	2	sp|P11484|HSP75_YEAST	576	2	matchChargeOriginal	(4) Oxidation (M)%3b (5) Oxidation (M)	NIPMMPAGEPVLEAIFEVDANGILK	0.472625	6.57823	42	25	TRUE
3	2	sp|P11484|HSP75_YEAST	576	3	matchChargeOriginal		KTGLDISDDAR	0.371211	5.37842	20	11	TRUE
3	2	sp|P11484|HSP75_YEAST	576	2	matchChargeOriginal		IINEPTAAAIAYGLGAGK	0.335312	7.19289	120	18	TRUE
3	2	sp|P11484|HSP75_YEAST	576	3	matchChargeOriginal	(16) Oxidation (M)	DLLLLDVAPLSLGVGMQGDMFGIVVPR	0.322407	5.37937	26	27	TRUE
3	2	sp|P11484|HSP75_YEAST	576	3	matchChargeOriginal	(11) Oxidation (M)	RFDDESVQKDMK	0.294305	6.01107	44	12	TRUE
3	2	sp|P11484|HSP75_YEAST	576	3	matchChargeOriginal	(4) Oxidation (M)%3b (5) Oxidation (M)	NIPMMPAGEPVLEAIFEVDANGILK	0.279353	7.446	80	25	TRUE
3	2	sp|P11484|HSP75_YEAST	576	2	matchChargeOriginal		DAGAISGLNVLR	0.27226	6.87798	110	12	TRUE
3	2	sp|P11484|HSP75_YEAST	576	3	matchChargeOriginal		STLEPVEQVLKDAK	0.257343	6.10945	63	14	TRUE
3	2	sp|P11484|HSP75_YEAST	576	2	matchChargeOriginal		VTPSFVAFTPEER	0.256247	6.94342	82	13	TRUE
3	2	sp|P11484|HSP75_YEAST	576	2	matchChargeOriginal		NTVFDAKR	0.251998	5.74081	50	8	TRUE
3	2	sp|P11484|HSP75_YEAST	576	2	matchChargeOriginal		NTTVPTIK	0.232611	6.38055	47	8	TRUE
3	2	sp|P11484|HSP75_YEAST	576	2	matchChargeOriginal		NIPMMPAGEPVLEAIFEVDANGILK	0.223198	6.02719	80	25	TRUE
3	2	sp|P11484|HSP75_YEAST	576	2	matchChargeOriginal		SSNITISNAVGR	0.222945	6.73221	73	12	TRUE
3	2	sp|P11484|HSP75_YEAST	576	3	matchChargeOriginal		RTLSSVTQTTVEVDSLFDGEDFESSLTR	0.219399	6.58207	46	28	TRUE
3	2	sp|P11484|HSP75_YEAST	576	3	matchChargeOriginal		ARFEDLNAALFK	0.208434	6.59033	35	12	TRUE
3	2	sp|P11484|HSP75_YEAST	576	2	matchChargeOriginal		LSSEEIEK	0.196398	5.7414	33	8	TRUE
3	2	sp|P11484|HSP75_YEAST	576	4	matchChargeOriginal		STSGNTHLGGQDFDTNLLEHFK	0.194168	6.89242	59	22	TRUE
3	2	sp|P11484|HSP75_YEAST	576	3	matchChargeOriginal	(5) Oxidation (M)	NIPMMPAGEPVLEAIFEVDANGILK	0.190122	6.95997	56	25	TRUE
3	2	sp|P11484|HSP75_YEAST	576	2	matchChargeOriginal		ARFEDLNAALFK	0.178967	6.3893	74	12	TRUE
3	2	sp|P11484|HSP75_YEAST	576	3	matchChargeOriginal	Gln-%3epyro-Glu (N-term Q)	QRLESYVASIEQTVTDPVLSSK	0.178694	6.60329	115	22	TRUE
3	2	sp|P11484|HSP75_YEAST	576	3	matchChargeOriginal	(16) Oxidation (M)%3b (20) Oxidation (M)	DLLLLDVAPLSLGVGMQGDMFGIVVPR	0.172876	5.84741	57	27	TRUE
3	2	sp|P11484|HSP75_YEAST	576	2	matchChargeOriginal		SQIDEVVLVGGSTR	0.167417	7.36496	99	14	TRUE
3	2	sp|P11484|HSP75_YEAST	576	3	matchChargeOriginal		IEAALSDALAALQIEDPSADELR	0.155938	6.07179	98	23	TRUE
3	2	sp|P11484|HSP75_YEAST	576	2	matchChargeOriginal		FEDLNAALFK	0.147461	6.3184	69	10	TRUE
3	2	sp|P11484|HSP75_YEAST	576	2	matchChargeOriginal		STLEPVEQVLK	0.144006	6.79493	60	11	TRUE
3	2	sp|P11484|HSP75_YEAST	576	3	matchChargeOriginal		SKIEAALSDALAALQIEDPSADELR	0.140463	6.88912	135	25	TRUE
3	2	sp|P11484|HSP75_YEAST	576	3	matchChargeOriginal	(1) Oxidation (M)	MVNQAEEFKAADEAFAK	0.139128	6.66679	105	17	TRUE
3	2	sp|P11484|HSP75_YEAST	576	3	matchChargeOriginal	Acetyl (Protein N-term)	AEGVFQGAIGIDLGTTYSCVATYESSVEIIANEQGNR	0.132875	6.51316	109	37	TRUE
3	2	sp|P11484|HSP75_YEAST	576	2	matchChargeOriginal		IEAALSDALAALQIEDPSADELR	0.132609	6.14445	103	23	TRUE
3	2	sp|P11484|HSP75_YEAST	576	2	matchChargeOriginal		ENTLLGEFDLK	0.129451	6.51228	56	11	TRUE
3	2	sp|P11484|HSP75_YEAST	576	3	matchChargeOriginal		LLSDFFDGKQLEK	0.103017	6.25858	95	13	TRUE
3	2	sp|P11484|HSP75_YEAST	576	2	matchChargeOriginal		LLSDFFDGK	0.0986422	6.66078	75	9	TRUE
3	2	sp|P11484|HSP75_YEAST	576	3	matchChargeOriginal		TLSSVTQTTVEVDSLFDGEDFESSLTR	0.0927792	7.40712	126	27	TRUE
3	2	sp|P11484|HSP75_YEAST	576	2	matchChargeOriginal		TGLDISDDAR	0.0818131	6.58015	83	10	TRUE
3	2	sp|P11484|HSP75_YEAST	576	2	matchChargeOriginal	(1) Oxidation (M)	MVNQAEEFK	0.0786921	6.27844	58	9	TRUE
3	2	sp|P11484|HSP75_YEAST	576	3	matchChargeOriginal		MVNQAEEFKAADEAFAK	0.0645215	6.24451	116	17	TRUE
3	2	sp|P11484|HSP75_YEAST	576	4	matchChargeOriginal		SKIEAALSDALAALQIEDPSADELRK	0.0629616	6.99079	112	26	TRUE
3	2	sp|P11484|HSP75_YEAST	576	2	matchChargeOriginal		VIDVDGNPVIEVQYLEETK	0.0562766	7.22638	123	19	TRUE
3	2	sp|P11484|HSP75_YEAST	576	3	matchChargeOriginal		SINPDEAVAYGAAVQGAILTGQSTSDETK	0.0451801	6.96596	128	29	TRUE
3	2	sp|P11484|HSP75_YEAST	576	2	matchChargeOriginal		RFDDESVQK	0.0260352	5.81917	48	9	TRUE
3	2	sp|P11484|HSP75_YEAST	576	4	matchChargeOriginal	(45) Oxidation (M)%3b (49) Oxidation (M)	SINPDEAVAYGAAVQGAILTGQSTSDETKDLLLLDVAPLSLGVGMQGDMFGIVVPR	0.0109068	6.16836	62	56	TRUE
3	2	sp|P11484|HSP75_YEAST	576	2	matchChargeOriginal		AVITVPAYFNDAQR	-0.0296887	7.07315	87	14	TRUE
3	2	sp|P11484|HSP75_YEAST	576	3	matchChargeOriginal		TFTTCADNQTTVQFPVYQGER	-0.0660274	6.44952	87	21	TRUE
3	2	sp|P11484|HSP75_YEAST	576	4	matchChargeOriginal	Acetyl (Protein N-term)	AEGVFQGAIGIDLGTTYSCVATYESSVEIIANEQGNR	-0.136792	5.73842	82	37	TRUE
3	2	sp|P11484|HSP75_YEAST	576	2	matchChargeOriginal	Gln-%3epyro-Glu (N-term Q)	QRLESYVASIEQTVTDPVLSSK	-0.161687	6.64637	147	22	TRUE
3	2	sp|P11484|HSP75_YEAST	576	2	matchChargeOriginal		LESYVASIEQTVTDPVLSSK	-0.202696	6.6719	112	20	TRUE
3	2	sp|P11484|HSP75_YEAST	576	3	matchChargeOriginal		IEAALSDALAALQIEDPSADELRK	-0.242691	6.71177	51	24	TRUE
3	2	sp|P11484|HSP75_YEAST	576	3	matchChargeOriginal		VNCKENTLLGEFDLK	-0.91483	6.28295	34	15	TRUE
3	2	sp|P11484|HSP75_YEAST	576	3	matchChargeOriginal		QRLESYVASIEQTVTDPVLSSK	2.37844	6.94391	63	22	TRUE
3	2	sp|P11484|HSP75_YEAST	576	2	matchChargeOriginal		ARFEDLNAALFK	0.929873	6.09955	41	12	TRUE
3	2	sp|P11484|HSP75_YEAST	576	3	matchChargeOriginal		SKIEAALSDALAALQIEDPSADELR	0.673732	5.40397	24	25	TRUE
3	2	sp|P11484|HSP75_YEAST	576	3	matchChargeOriginal		NIPMMPAGEPVLEAIFEVDANGILK	0.660679	5.8604	43	25	TRUE
3	2	sp|P11484|HSP75_YEAST	576	3	matchChargeOriginal		STLEPVEQVLKDAK	0.381584	5.79978	67	14	TRUE
3	2	sp|P11484|HSP75_YEAST	576	2	matchChargeOriginal		DAGAISGLNVLR	0.371474	6.51402	91	12	TRUE
3	2	sp|P11484|HSP75_YEAST	576	2	matchChargeOriginal		NTTVPTIK	0.300614	6.09513	32	8	TRUE
3	2	sp|P11484|HSP75_YEAST	576	3	matchChargeOriginal		LLSDFFDGKQLEK	0.293451	5.95905	93	13	TRUE
3	2	sp|P11484|HSP75_YEAST	576	3	matchChargeOriginal	(1) Oxidation (M)	MVNQAEEFKAADEAFAK	0.276983	6.21025	91	17	TRUE
3	2	sp|P11484|HSP75_YEAST	576	2	matchChargeOriginal		VTPSFVAFTPEER	0.272843	6.58103	87	13	TRUE
3	2	sp|P11484|HSP75_YEAST	576	2	matchChargeOriginal		STLEPVEQVLK	0.270288	6.51947	53	11	TRUE
3	2	sp|P11484|HSP75_YEAST	576	3	matchChargeOriginal	(5) Oxidation (M)	NIPMMPAGEPVLEAIFEVDANGILK	0.258521	6.46175	28	25	TRUE
3	2	sp|P11484|HSP75_YEAST	576	2	matchChargeOriginal		SQIDEVVLVGGSTR	0.226505	6.94292	86	14	TRUE
3	2	sp|P11484|HSP75_YEAST	576	2	matchChargeOriginal		TGLDISDDAR	0.223984	6.24129	81	10	TRUE
3	2	sp|P11484|HSP75_YEAST	576	2	matchChargeOriginal		IINEPTAAAIAYGLGAGK	0.21136	6.8664	128	18	TRUE
3	2	sp|P11484|HSP75_YEAST	576	2	matchChargeOriginal		TFSPQEISAMVLTK	0.18142	6.27076	81	14	TRUE
3	2	sp|P11484|HSP75_YEAST	576	3	matchChargeOriginal		VNCKENTLLGEFDLK	0.168446	5.6903	42	15	TRUE
3	2	sp|P11484|HSP75_YEAST	576	3	matchChargeOriginal	Gln-%3epyro-Glu (N-term Q)	QRLESYVASIEQTVTDPVLSSK	0.164421	6.19712	116	22	TRUE
3	2	sp|P11484|HSP75_YEAST	576	2	matchChargeOriginal		LLSDFFDGK	0.160453	6.36537	75	9	TRUE
3	2	sp|P11484|HSP75_YEAST	576	2	matchChargeOriginal		LSSEEIEK	0.157752	6.23581	58	8	TRUE
3	2	sp|P11484|HSP75_YEAST	576	2	matchChargeOriginal		FEDLNAALFK	0.144037	5.981	71	10	TRUE
3	2	sp|P11484|HSP75_YEAST	576	2	matchChargeOriginal		RFDDESVQK	0.142082	6.12862	60	9	TRUE
3	2	sp|P11484|HSP75_YEAST	576	3	matchChargeOriginal		KKTGLDISDDAR	0.135644	5.27328	18	12	TRUE
3	2	sp|P11484|HSP75_YEAST	576	3	matchChargeOriginal	(4) Oxidation (M)%3b (5) Oxidation (M)	NIPMMPAGEPVLEAIFEVDANGILK	0.118321	6.99869	65	25	TRUE
3	2	sp|P11484|HSP75_YEAST	576	3	matchChargeOriginal	(11) Oxidation (M)	RFDDESVQKDMK	0.114846	5.96	46	12	TRUE
3	2	sp|P11484|HSP75_YEAST	576	2	matchChargeOriginal		ENTLLGEFDLK	0.111922	6.00664	63	11	TRUE
3	2	sp|P11484|HSP75_YEAST	576	2	matchChargeOriginal		SSNITISNAVGR	0.100473	6.39823	75	12	TRUE
3	2	sp|P11484|HSP75_YEAST	576	3	matchChargeOriginal		ARFEDLNAALFK	0.0901162	6.04875	52	12	TRUE
3	2	sp|P11484|HSP75_YEAST	576	4	matchChargeOriginal		STSGNTHLGGQDFDTNLLEHFK	0.0868743	6.53114	57	22	TRUE
3	2	sp|P11484|HSP75_YEAST	576	3	matchChargeOriginal		IEAALSDALAALQIEDPSADELR	0.0868222	5.6577	30	23	TRUE
3	2	sp|P11484|HSP75_YEAST	576	2	matchChargeOriginal	(1) Oxidation (M)	MVNQAEEFK	0.0839549	6.09967	61	9	TRUE
3	2	sp|P11484|HSP75_YEAST	576	3	matchChargeOriginal		TLSSVTQTTVEVDSLFDGEDFESSLTR	0.0631883	6.97962	102	27	TRUE
3	2	sp|P11484|HSP75_YEAST	576	2	matchChargeOriginal		AVITVPAYFNDAQR	0.0370879	6.80772	87	14	TRUE
3	2	sp|P11484|HSP75_YEAST	576	3	matchChargeOriginal	Acetyl (Protein N-term)	AEGVFQGAIGIDLGTTYSCVATYESSVEIIANEQGNR	0.0285206	6.26136	52	37	TRUE
3	2	sp|P11484|HSP75_YEAST	576	2	matchChargeOriginal		VIDVDGNPVIEVQYLEETK	0.00450732	6.67671	97	19	TRUE
3	2	sp|P11484|HSP75_YEAST	576	2	matchChargeOriginal		NTVFDAKR	-0.0200153	5.29454	42	8	TRUE
3	2	sp|P11484|HSP75_YEAST	576	3	matchChargeOriginal		SINPDEAVAYGAAVQGAILTGQSTSDETK	-0.03066	6.36982	111	29	TRUE
3	2	sp|P11484|HSP75_YEAST	576	4	matchChargeOriginal		SKIEAALSDALAALQIEDPSADELRK	-0.0843364	5.67972	55	26	TRUE
3	2	sp|P11484|HSP75_YEAST	576	2	matchChargeOriginal		LESYVASIEQTVTDPVLSSK	-0.182805	6.2816	143	20	TRUE
3	2	sp|P11484|HSP75_YEAST	576	2	matchChargeOriginal		NTTVPTIK	0.638971	5.9473	34	8	TRUE
3	2	sp|P11484|HSP75_YEAST	576	2	matchChargeOriginal		DAGAISGLNVLR	0.452112	6.2707	77	12	TRUE
3	2	sp|P11484|HSP75_YEAST	576	2	matchChargeOriginal		SSNITISNAVGR	0.392366	6.11529	60	12	TRUE
3	2	sp|P11484|HSP75_YEAST	576	4	matchChargeOriginal	(45) Oxidation (M)%3b (49) Oxidation (M)	SINPDEAVAYGAAVQGAILTGQSTSDETKDLLLLDVAPLSLGVGMQGDMFGIVVPR	0.337867	5.84905	20	56	TRUE
3	2	sp|P11484|HSP75_YEAST	576	3	matchChargeOriginal		LLSDFFDGKQLEK	0.289275	5.602	36	13	TRUE
3	2	sp|P11484|HSP75_YEAST	576	2	matchChargeOriginal		VTPSFVAFTPEER	0.251455	6.36513	76	13	TRUE
3	2	sp|P11484|HSP75_YEAST	576	3	matchChargeOriginal		STSGNTHLGGQDFDTNLLEHFK	0.22183	6.15264	75	22	TRUE
3	2	sp|P11484|HSP75_YEAST	576	2	matchChargeOriginal	Gln-%3epyro-Glu (N-term Q)	QRLESYVASIEQTVTDPVLSSK	0.206899	5.93549	40	22	TRUE
3	2	sp|P11484|HSP75_YEAST	576	2	matchChargeOriginal		FEDLNAALFK	0.201547	5.83148	86	10	TRUE
3	2	sp|P11484|HSP75_YEAST	576	2	matchChargeOriginal		TGLDISDDAR	0.198152	5.90409	85	10	TRUE
3	2	sp|P11484|HSP75_YEAST	576	3	matchChargeOriginal		MVNQAEEFKAADEAFAK	0.196896	5.43322	77	17	TRUE
3	2	sp|P11484|HSP75_YEAST	576	2	matchChargeOriginal		LLSDFFDGK	0.19233	6.08899	67	9	TRUE
3	2	sp|P11484|HSP75_YEAST	576	3	matchChargeOriginal		IEAALSDALAALQIEDPSADELR	0.172511	5.67392	89	23	TRUE
3	2	sp|P11484|HSP75_YEAST	576	2	matchChargeOriginal		IEAALSDALAALQIEDPSADELR	0.159208	5.75843	98	23	TRUE
3	2	sp|P11484|HSP75_YEAST	576	2	matchChargeOriginal		LSSEEIEK	0.153338	5.93164	55	8	TRUE
3	2	sp|P11484|HSP75_YEAST	576	4	matchChargeOriginal		STSGNTHLGGQDFDTNLLEHFK	0.124566	6.34237	56	22	TRUE
3	2	sp|P11484|HSP75_YEAST	576	2	matchChargeOriginal		RFDDESVQK	0.0898653	6.08251	60	9	TRUE
3	2	sp|P11484|HSP75_YEAST	576	3	matchChargeOriginal		IINEPTAAAIAYGLGAGK	0.0835518	5.95395	108	18	TRUE
3	2	sp|P11484|HSP75_YEAST	576	4	matchChargeOriginal	Acetyl (Protein N-term)	AEGVFQGAIGIDLGTTYSCVATYESSVEIIANEQGNR	0.0815588	5.43976	46	37	TRUE
3	2	sp|P11484|HSP75_YEAST	576	2	matchChargeOriginal		STLEPVEQVLK	0.0700525	6.23635	50	11	TRUE
3	2	sp|P11484|HSP75_YEAST	576	3	matchChargeOriginal		ARFEDLNAALFK	0.0654626	5.7504	44	12	TRUE
3	2	sp|P11484|HSP75_YEAST	576	2	matchChargeOriginal		LESYVASIEQTVTDPVLSSK	0.00655369	6.0791	117	20	TRUE
3	2	sp|P11484|HSP75_YEAST	576	3	matchChargeOriginal		SINPDEAVAYGAAVQGAILTGQSTSDETK	0.00391983	6.08603	96	29	TRUE
3	2	sp|P11484|HSP75_YEAST	576	3	matchChargeOriginal		TLSSVTQTTVEVDSLFDGEDFESSLTR	-0.00615304	6.70394	82	27	TRUE
3	2	sp|P11484|HSP75_YEAST	576	2	matchChargeOriginal		TFSPQEISAMVLTK	-0.0371169	6.07906	103	14	TRUE
3	2	sp|P11484|HSP75_YEAST	576	2	matchChargeOriginal		AVITVPAYFNDAQR	-0.061157	6.58141	92	14	TRUE
3	2	sp|P11484|HSP75_YEAST	576	3	matchChargeOriginal	Gln-%3epyro-Glu (N-term Q)	QRLESYVASIEQTVTDPVLSSK	-0.0775395	5.98313	95	22	TRUE
3	2	sp|P11484|HSP75_YEAST	576	2	matchChargeOriginal		VIDVDGNPVIEVQYLEETK	-0.10371	6.49845	129	19	TRUE
3	2	sp|P11484|HSP75_YEAST	576	3	matchChargeOriginal	(4) Oxidation (M)%3b (5) Oxidation (M)	NIPMMPAGEPVLEAIFEVDANGILK	-0.38037	6.8155	67	25	TRUE
3	2	sp|P11484|HSP75_YEAST	576	2	matchChargeOriginal		SQIDEVVLVGGSTR	-4.22597	7.4839	80	14	TRUE
3	2	sp|P11484|HSP75_YEAST	576	2	matchChargeOriginal		MVNQAEEFK	1.07454	5.47496	43	9	TRUE
3	2	sp|P11484|HSP75_YEAST	576	3	matchChargeOriginal		QRLESYVASIEQTVTDPVLSSK	0.74932	6.51642	65	22	TRUE
3	2	sp|P11484|HSP75_YEAST	576	2	matchChargeOriginal		IINEPTAAAIAYGLGAGK	0.744095	6.62619	120	18	TRUE
3	2	sp|P11484|HSP75_YEAST	576	3	matchChargeOriginal		SKIEAALSDALAALQIEDPSADELR	0.545768	5.6898	63	25	TRUE
3	2	sp|P11484|HSP75_YEAST	576	3	matchChargeOriginal	(4) Oxidation (M)%3b (5) Oxidation (M)	NIPMMPAGEPVLEAIFEVDANGILK	0.545652	6.15268	34	25	TRUE
3	2	sp|P11484|HSP75_YEAST	576	2	matchChargeOriginal		TFSPQEISAMVLTK	0.499535	5.97276	82	14	TRUE
3	2	sp|P11484|HSP75_YEAST	576	3	matchChargeOriginal		IEAALSDALAALQIEDPSADELR	0.351063	5.72793	82	23	TRUE
3	2	sp|P11484|HSP75_YEAST	576	3	matchChargeOriginal	Acetyl (Protein N-term)	AEGVFQGAIGIDLGTTYSCVATYESSVEIIANEQGNR	0.329727	5.79674	62	37	TRUE
3	2	sp|P11484|HSP75_YEAST	576	2	matchChargeOriginal		DAGAISGLNVLR	0.233101	6.23976	110	12	TRUE
3	2	sp|P11484|HSP75_YEAST	576	2	matchChargeOriginal		LLSDFFDGK	0.229056	6.00913	64	9	TRUE
3	2	sp|P11484|HSP75_YEAST	576	2	matchChargeOriginal		LSSEEIEK	0.226097	5.52895	54	8	TRUE
3	2	sp|P11484|HSP75_YEAST	576	2	matchChargeOriginal		LESYVASIEQTVTDPVLSSK	0.188122	6.02728	104	20	TRUE
3	2	sp|P11484|HSP75_YEAST	576	2	matchChargeOriginal		TGLDISDDAR	0.168703	6.08758	85	10	TRUE
3	2	sp|P11484|HSP75_YEAST	576	3	matchChargeOriginal	Gln-%3epyro-Glu (N-term Q)	QRLESYVASIEQTVTDPVLSSK	0.148284	6.1543	120	22	TRUE
3	2	sp|P11484|HSP75_YEAST	576	2	matchChargeOriginal		FEDLNAALFK	0.144677	5.72657	78	10	TRUE
3	2	sp|P11484|HSP75_YEAST	576	2	matchChargeOriginal		SSNITISNAVGR	0.143267	6.11364	79	12	TRUE
3	2	sp|P11484|HSP75_YEAST	576	3	matchChargeOriginal		TLSSVTQTTVEVDSLFDGEDFESSLTR	0.116426	6.49256	63	27	TRUE
3	2	sp|P11484|HSP75_YEAST	576	2	matchChargeOriginal		STLEPVEQVLK	0.0942247	6.15673	50	11	TRUE
3	2	sp|P11484|HSP75_YEAST	576	2	matchChargeOriginal		VIDVDGNPVIEVQYLEETK	0.084717	6.61348	129	19	TRUE
3	2	sp|P11484|HSP75_YEAST	576	3	matchChargeOriginal		SINPDEAVAYGAAVQGAILTGQSTSDETK	0.0650023	5.93233	67	29	TRUE
3	2	sp|P11484|HSP75_YEAST	576	3	matchChargeOriginal		KTGLDISDDAR	0.0574261	4.78507	22	11	TRUE
3	2	sp|P11484|HSP75_YEAST	576	2	matchChargeOriginal		NQAALNPR	0.0419065	5.12869	43	8	TRUE
3	2	sp|P11484|HSP75_YEAST	576	2	matchChargeOriginal		AVITVPAYFNDAQR	0.0225843	6.45588	85	14	TRUE
3	2	sp|P11484|HSP75_YEAST	576	2	matchChargeOriginal	(1) Oxidation (M)	MVNQAEEFK	0.021004	5.82791	48	9	TRUE
3	2	sp|P11484|HSP75_YEAST	576	2	matchChargeOriginal		NTVFDAK	-0.00278536	5.30012	34	7	TRUE
3	2	sp|P11484|HSP75_YEAST	576	2	matchChargeOriginal		RFDDESVQK	-0.0434839	5.73984	52	9	TRUE
3	2	sp|P11484|HSP75_YEAST	576	3	matchChargeOriginal	(11) Oxidation (M)	RFDDESVQKDMK	-0.13501	5.0088	19	12	TRUE
3	2	sp|P11484|HSP75_YEAST	576	2	matchChargeOriginal		LIGDAAK	6.87639	5.45428	44	7	TRUE
3	2	sp|P11484|HSP75_YEAST	576	2	matchChargeOriginal		SQIDEVVLVGGSTR	4.99566	7.3255	68	14	TRUE
3	2	sp|P11484|HSP75_YEAST	576	2	matchChargeOriginal		TFSPQEISAMVLTK	0.426361	5.76359	81	14	TRUE
3	2	sp|P11484|HSP75_YEAST	576	2	matchChargeOriginal	(1) Oxidation (M)	MVNQAEEFK	0.326684	5.92008	44	9	TRUE
3	2	sp|P11484|HSP75_YEAST	576	3	matchChargeOriginal		SINPDEAVAYGAAVQGAILTGQSTSDETK	0.323732	6.01918	67	29	TRUE
3	2	sp|P11484|HSP75_YEAST	576	2	matchChargeOriginal		SSNITISNAVGR	0.317833	6.121	69	12	TRUE
3	2	sp|P11484|HSP75_YEAST	576	2	matchChargeOriginal		STLEPVEQVLK	0.314606	6.29481	48	11	TRUE
3	2	sp|P11484|HSP75_YEAST	576	2	matchChargeOriginal		TGLDISDDAR	0.243596	6.07021	82	10	TRUE
3	2	sp|P11484|HSP75_YEAST	576	3	matchChargeOriginal	(4) Oxidation (M)	NIPMMPAGEPVLEAIFEVDANGILK	0.21915	5.7971	48	25	TRUE
3	2	sp|P11484|HSP75_YEAST	576	2	matchChargeOriginal		NQAALNPR	0.196239	6.0385	38	8	TRUE
3	2	sp|P11484|HSP75_YEAST	576	2	matchChargeOriginal		NTVFDAK	0.179353	5.61648	35	7	TRUE
3	2	sp|P11484|HSP75_YEAST	576	2	matchChargeOriginal		LLSDFFDGK	0.1647	6.12939	70	9	TRUE
3	2	sp|P11484|HSP75_YEAST	576	2	matchChargeOriginal		VTPSFVAFTPEER	0.153735	6.3641	80	13	TRUE
3	2	sp|P11484|HSP75_YEAST	576	2	matchChargeOriginal		DAGAISGLNVLR	0.14126	6.30026	75	12	TRUE
3	2	sp|P11484|HSP75_YEAST	576	2	matchChargeOriginal		VIDVDGNPVIEVQYLEETK	0.111181	6.65291	102	19	TRUE
3	2	sp|P11484|HSP75_YEAST	576	2	matchChargeOriginal		ENTLLGEFDLK	0.106572	5.80841	45	11	TRUE
3	2	sp|P11484|HSP75_YEAST	576	3	matchChargeOriginal	Acetyl (Protein N-term)	AEGVFQGAIGIDLGTTYSCVATYESSVEIIANEQGNR	0.0953886	5.61323	29	37	TRUE
3	2	sp|P11484|HSP75_YEAST	576	2	matchChargeOriginal		AVITVPAYFNDAQR	0.0511547	6.5376	79	14	TRUE
3	2	sp|P11484|HSP75_YEAST	576	3	matchChargeOriginal		VIDVDGNPVIEVQYLEETK	0.00229905	6.49019	94	19	TRUE
3	2	sp|P11484|HSP75_YEAST	576	3	matchChargeOriginal		TLSSVTQTTVEVDSLFDGEDFESSLTR	-0.383261	6.41911	63	27	TRUE
3	2	sp|P11484|HSP75_YEAST	576	2	matchChargeOriginal		LSSEEIEK	-0.412765	5.20964	29	8	TRUE
3	2	sp|P11484|HSP75_YEAST	576	2	matchChargeOriginal		MVNQAEEFK	-0.464365	5.25788	16	9	TRUE
3	2	sp|P11484|HSP75_YEAST	576	2	matchChargeOriginal		LESYVASIEQTVTDPVLSSK	-0.632954	5.88572	32	20	TRUE
3	2	sp|P11484|HSP75_YEAST	576	2	matchChargeOriginal		LIGDAAK	0.184498	3.88518	16	7	TRUE
3	2	sp|P11484|HSP75_YEAST	576	2	matchChargeOriginal		NQAALNPR	1.99005	5.34482	45	8	TRUE
3	2	sp|P11484|HSP75_YEAST	576	2	matchChargeOriginal		FEDLNAALFK	0.397896	5.09054	25	10	TRUE
3	2	sp|P11484|HSP75_YEAST	576	3	matchChargeOriginal		QRLESYVASIEQTVTDPVLSSK	0.215172	6.46082	59	22	TRUE
3	2	sp|P11484|HSP75_YEAST	576	2	matchChargeOriginal		VTPSFVAFTPEER	0.164924	5.56922	74	13	TRUE
3	2	sp|P11484|HSP75_YEAST	576	2	matchChargeOriginal		DAGAISGLNVLR	0.109413	5.6064	22	12	TRUE
3	2	sp|P11484|HSP75_YEAST	576	2	matchChargeOriginal		SSNITISNAVGR	0.0491117	5.38996	68	12	TRUE
3	2	sp|P11484|HSP75_YEAST	576	3	matchChargeOriginal	Acetyl (Protein N-term)	AEGVFQGAIGIDLGTTYSCVATYESSVEIIANEQGNR	0.00785894	5.73356	68	37	TRUE
3	2	sp|P11484|HSP75_YEAST	576	2	matchChargeOriginal		LSSEEIEK	-0.009973	5.38321	21	8	TRUE
3	2	sp|P11484|HSP75_YEAST	576	2	matchChargeOriginal		LLSDFFDGK	-0.0134743	5.24781	56	9	TRUE
3	2	sp|P11484|HSP75_YEAST	576	2	matchChargeOriginal		NTTVPTIK	-0.121117	5.12099	23	8	TRUE
3	2	sp|P11484|HSP75_YEAST	576	2	matchChargeOriginal		TGLDISDDAR	-0.149887	5.23284	80	10	TRUE
3	2	sp|P11484|HSP75_YEAST	576	2	matchChargeOriginal		AVITVPAYFNDAQR	-0.187146	5.85952	49	14	TRUE
3	3	sp|P10592|HSP72_YEAST	381	3	matchChargeOriginal		SEVFSTYADNQPGVLIQVFEGER	0.0798509	6.38323	40	23	TRUE
3	3	sp|P10592|HSP72_YEAST	381	3	matchChargeOriginal		LDKSQVDEIVLVGGSTR	0.0798447	5.80954	70	17	TRUE
3	3	sp|P10592|HSP72_YEAST	381	3	matchChargeOriginal		NTISEAGDKLEQADKDAVTK	0.0777349	6.01041	95	20	TRUE
3	3	sp|P10592|HSP72_YEAST	381	2	matchChargeOriginal		VDIIANDQGNR	0.0630201	5.31837	56	11	TRUE
3	3	sp|P10592|HSP72_YEAST	381	2	matchChargeOriginal	(10) Oxidation (M)	NFTPEQISSMVLGK	0.0537346	6.29314	86	14	TRUE
3	3	sp|P10592|HSP72_YEAST	381	2	matchChargeOriginal	(11) Oxidation (M)	NFNDPEVQGDMK	0.0368808	5.99272	74	12	TRUE
3	3	sp|P10592|HSP72_YEAST	381	2	matchChargeOriginal		TTPSFVGFTDTER	-0.0180253	6.64111	89	13	TRUE
3	3	sp|P10592|HSP72_YEAST	381	2	matchChargeOriginal		NFNDPEVQGDMK	-0.024158	5.61329	81	12	TRUE
3	3	sp|P10592|HSP72_YEAST	381	2	matchChargeOriginal	(1) Oxidation (M)	MKETAESYLGAK	-0.0834458	5.28632	89	12	TRUE
3	3	sp|P10592|HSP72_YEAST	381	2	matchChargeOriginal		VNDAVVTVPAYFNDSQR	-0.127161	5.82102	78	17	TRUE
3	3	sp|P10592|HSP72_YEAST	381	2	matchChargeOriginal		NFTPEQISSMVLGK	-0.173331	5.55607	32	14	TRUE
3	3	sp|P10592|HSP72_YEAST	381	2	matchChargeOriginal	(5) Oxidation (M)	NQAAMNPANTVFDAK	-0.21095	6.43416	92	15	TRUE
3	3	sp|P10592|HSP72_YEAST	381	3	matchChargeOriginal		KSEVFSTYADNQPGVLIQVFEGER	-0.244705	5.9815	68	24	TRUE
3	3	sp|P10592|HSP72_YEAST	381	3	matchChargeOriginal		IINEPTAAAIAYGLDKK	-0.278581	5.89179	98	17	TRUE
3	3	sp|P10592|HSP72_YEAST	381	3	matchChargeOriginal		SINPDEAVAYGAAVQAAILTGDESSK	-0.340582	6.38783	101	26	TRUE
3	3	sp|P10592|HSP72_YEAST	381	2	matchChargeOriginal		DAGTIAGLNVLR	-0.435709	5.89031	74	12	TRUE
3	3	sp|P10592|HSP72_YEAST	381	3	matchChargeOriginal		LVNHFIQEFK	-0.551907	5.5765	32	10	TRUE
3	3	sp|P10592|HSP72_YEAST	381	2	matchChargeOriginal		FEELCADLFR	-0.610932	5.16872	65	10	TRUE
3	3	sp|P10592|HSP72_YEAST	381	3	matchChargeOriginal		ARFEELCADLFR	-0.813683	5.35482	54	12	TRUE
3	3	sp|P10592|HSP72_YEAST	381	2	matchChargeOriginal		NFTPEQISSMVLGK	0.135583	5.68264	80	14	TRUE
3	3	sp|P10592|HSP72_YEAST	381	2	matchChargeOriginal		NQLESIAYSLK	0.0439682	5.97301	69	11	TRUE
3	3	sp|P10592|HSP72_YEAST	381	2	matchChargeOriginal	(10) Oxidation (M)	NFTPEQISSMVLGK	0.0383659	6.22755	60	14	TRUE
3	3	sp|P10592|HSP72_YEAST	381	3	matchChargeOriginal		NTISEAGDKLEQADKDAVTK	0.023151	6.07167	85	20	TRUE
3	3	sp|P10592|HSP72_YEAST	381	2	matchChargeOriginal	(11) Oxidation (M)	NFNDPEVQGDMK	0.00481872	5.57888	56	12	TRUE
3	3	sp|P10592|HSP72_YEAST	381	2	matchChargeOriginal		VNDAVVTVPAYFNDSQR	-0.0224874	5.95921	44	17	TRUE
3	3	sp|P10592|HSP72_YEAST	381	3	matchChargeOriginal	(1) Oxidation (M)	MKETAESYLGAK	-0.0240627	5.65993	22	12	TRUE
3	3	sp|P10592|HSP72_YEAST	381	2	matchChargeOriginal	(1) Oxidation (M)	MKETAESYLGAK	-0.074523	5.48679	83	12	TRUE
3	3	sp|P10592|HSP72_YEAST	381	2	matchChargeOriginal		LSKEDIEK	-0.10565	4.52994	33	8	TRUE
3	3	sp|P10592|HSP72_YEAST	381	2	matchChargeOriginal		TTPSFVGFTDTER	-0.211514	6.1427	90	13	TRUE
3	3	sp|P10592|HSP72_YEAST	381	2	matchChargeOriginal		DAGTIAGLNVLR	-0.410486	5.55621	82	12	TRUE
3	3	sp|P10592|HSP72_YEAST	381	2	matchChargeOriginal		STLDPVEK	-0.753857	5.17422	32	8	TRUE
3	3	sp|P10592|HSP72_YEAST	381	3	matchChargeOriginal		IINEPTAAAIAYGLDKK	-0.766065	5.3839	75	17	TRUE
3	3	sp|P10592|HSP72_YEAST	381	2	matchChargeOriginal		FELSGIPPAPR	0.547631	5.6252	66	11	TRUE
3	3	sp|P10592|HSP72_YEAST	381	3	matchChargeOriginal	(1) Oxidation (M)	MVAEAEKFKEEDEKESQR	0.196853	5.20749	91	18	TRUE
3	3	sp|P10592|HSP72_YEAST	381	4	matchChargeOriginal	(1) Oxidation (M)	MVAEAEKFKEEDEKESQR	-0.00628549	5.77609	121	18	TRUE
3	3	sp|P10592|HSP72_YEAST	381	2	matchChargeOriginal		NQLESIAYSLK	-0.0227516	6.22425	64	11	TRUE
3	3	sp|P10592|HSP72_YEAST	381	3	matchChargeOriginal	(1) Oxidation (M)	MKETAESYLGAK	-0.0536382	5.54689	16	12	TRUE
3	3	sp|P10592|HSP72_YEAST	381	2	matchChargeOriginal		LSKEDIEK	-0.0653763	5.03924	54	8	TRUE
3	3	sp|P10592|HSP72_YEAST	381	3	matchChargeOriginal	(1) Oxidation (M)	MVAEAEKFKEEDEK	-0.0795319	5.33112	59	14	TRUE
3	3	sp|P10592|HSP72_YEAST	381	3	matchChargeOriginal		NTISEAGDKLEQADKDAVTK	-0.157527	6.33623	90	20	TRUE
3	3	sp|P10592|HSP72_YEAST	381	2	matchChargeOriginal		TTPSFVGFTDTER	-0.347264	6.01013	94	13	TRUE
3	3	sp|P10592|HSP72_YEAST	381	2	matchChargeOriginal		DAGTIAGLNVLR	-0.395987	5.97189	85	12	TRUE
3	3	sp|P10592|HSP72_YEAST	381	3	matchChargeOriginal	(5) Oxidation (M)	NQAAMNPANTVFDAKR	-0.397887	5.31219	71	16	TRUE
3	3	sp|P10592|HSP72_YEAST	381	3	matchChargeOriginal		IINEPTAAAIAYGLDKK	-0.600117	5.9733	83	17	TRUE
3	3	sp|P10592|HSP72_YEAST	381	3	matchChargeOriginal		ATAGDTHLGGEDFDNR	-0.916825	5.40026	99	16	TRUE
3	3	sp|P10592|HSP72_YEAST	381	2	matchChargeOriginal		NQLESIAYSLK	0.0468185	6.11145	70	11	TRUE
3	3	sp|P10592|HSP72_YEAST	381	2	matchChargeOriginal		LSKEDIEK	-0.0352517	4.92905	49	8	TRUE
3	3	sp|P10592|HSP72_YEAST	381	3	matchChargeOriginal		SEVFSTYADNQPGVLIQVFEGER	-0.247747	6.0738	61	23	TRUE
3	3	sp|P10592|HSP72_YEAST	381	2	matchChargeOriginal	(11) Oxidation (M)	NFNDPEVQGDMK	-0.46802	5.07604	68	12	TRUE
3	3	sp|P10592|HSP72_YEAST	381	3	matchChargeOriginal		ATAGDTHLGGEDFDNR	-0.755184	5.55127	90	16	TRUE
3	3	sp|P10592|HSP72_YEAST	381	2	matchChargeOriginal		DAGTIAGLNVLR	-0.787978	5.52275	64	12	TRUE
3	3	sp|P10592|HSP72_YEAST	381	3	matchChargeOriginal		IINEPTAAAIAYGLDKK	-0.930281	5.54323	58	17	TRUE
3	3	sp|P10592|HSP72_YEAST	381	2	matchChargeOriginal		TTPSFVGFTDTER	-1.03926	5.58387	54	13	TRUE
3	3	sp|P10592|HSP72_YEAST	381	2	matchChargeOriginal	(1) Oxidation (M)	MKETAESYLGAK	-1.17034	4.88787	74	12	TRUE
3	3	sp|P10592|HSP72_YEAST	381	3	matchChargeOriginal		ATAGDTHLGGEDFDNR	-0.926849	5.53327	78	16	TRUE
3	3	sp|P10592|HSP72_YEAST	381	2	matchChargeOriginal	(1) Oxidation (M)	MKETAESYLGAK	-0.973718	4.81176	61	12	TRUE
3	3	sp|P10592|HSP72_YEAST	381	2	matchChargeOriginal		DAGTIAGLNVLR	-1.15839	5.5527	60	12	TRUE
3	3	sp|P10592|HSP72_YEAST	381	3	matchChargeOriginal		IINEPTAAAIAYGLDKK	-1.18613	5.57202	55	17	TRUE
3	3	sp|P10592|HSP72_YEAST	381	2	matchChargeOriginal	(5) Oxidation (M)	NQAAMNPANTVFDAK	-1.32798	5.34693	48	15	TRUE
3	3	sp|P10592|HSP72_YEAST	381	3	matchChargeOriginal		SEVFSTYADNQPGVLIQVFEGER	-8.41977	6.17195	54	23	TRUE
3	3	sp|P10592|HSP72_YEAST	381	3	matchChargeOriginal		SINPDEAVAYGAAVQAAILTGDESSK	-0.385575	5.70203	88	26	TRUE
3	3	sp|P10592|HSP72_YEAST	381	2	matchChargeOriginal		NQLESIAYSLK	-0.389536	5.49466	25	11	TRUE
3	3	sp|P10592|HSP72_YEAST	381	2	matchChargeOriginal		SQVDEIVLVGGSTR	-0.493259	5.68525	99	14	TRUE
3	3	sp|P10592|HSP72_YEAST	381	2	matchChargeOriginal	(5) Oxidation (M)	NQAAMNPANTVFDAK	-0.743639	5.48393	86	15	TRUE
3	3	sp|P10592|HSP72_YEAST	381	2	matchChargeOriginal	(1) Oxidation (M)	MKETAESYLGAK	-0.785183	4.96829	81	12	TRUE
3	3	sp|P10592|HSP72_YEAST	381	2	matchChargeOriginal	(10) Oxidation (M)	NFTPEQISSMVLGK	-0.904625	5.82103	45	14	TRUE
3	3	sp|P10592|HSP72_YEAST	381	2	matchChargeOriginal		VNDAVVTVPAYFNDSQR	-0.918822	5.66267	36	17	TRUE
3	3	sp|P10592|HSP72_YEAST	381	3	matchChargeOriginal		ATAGDTHLGGEDFDNR	-0.924067	5.74789	105	16	TRUE
3	3	sp|P10592|HSP72_YEAST	381	3	matchChargeOriginal		IINEPTAAAIAYGLDKK	-0.9338	5.72465	87	17	TRUE
3	3	sp|P10592|HSP72_YEAST	381	2	matchChargeOriginal		DAGTIAGLNVLR	-1.21299	5.6494	81	12	TRUE
3	3	sp|P10592|HSP72_YEAST	381	2	matchChargeOriginal		STLDPVEK	-0.526679	5.35993	39	8	TRUE
3	3	sp|P10592|HSP72_YEAST	381	3	matchChargeOriginal		SINPDEAVAYGAAVQAAILTGDESSK	-0.653266	5.7421	68	26	TRUE
3	3	sp|P10592|HSP72_YEAST	381	2	matchChargeOriginal		VNDAVVTVPAYFNDSQR	-0.792455	5.56434	30	17	TRUE
3	3	sp|P10592|HSP72_YEAST	381	3	matchChargeOriginal		ATAGDTHLGGEDFDNR	-0.826277	5.65737	102	16	TRUE
3	3	sp|P10592|HSP72_YEAST	381	2	matchChargeOriginal	(5) Oxidation (M)	NQAAMNPANTVFDAK	-1.03483	5.37987	34	15	TRUE
3	3	sp|P10592|HSP72_YEAST	381	2	matchChargeOriginal		NQLESIAYSLK	-0.0668766	5.26727	63	11	TRUE
3	3	sp|P10592|HSP72_YEAST	381	3	matchChargeOriginal		SEVFSTYADNQPGVLIQVFEGER	-0.168677	5.63502	60	23	TRUE
3	3	sp|P10592|HSP72_YEAST	381	2	matchChargeOriginal	(1) Oxidation (M)	MKETAESYLGAK	-0.227307	4.947	55	12	TRUE
3	3	sp|P10592|HSP72_YEAST	381	2	matchChargeOriginal	(10) Oxidation (M)	NFTPEQISSMVLGK	-0.29262	5.81951	25	14	TRUE
3	3	sp|P10592|HSP72_YEAST	381	3	matchChargeOriginal		ATAGDTHLGGEDFDNR	-0.424905	5.78749	83	16	TRUE
3	3	sp|P10592|HSP72_YEAST	381	2	matchChargeOriginal		DAGTIAGLNVLR	-0.491729	5.67323	60	12	TRUE
3	3	sp|P10592|HSP72_YEAST	381	3	matchChargeOriginal		IINEPTAAAIAYGLDKK	-0.557854	5.77686	75	17	TRUE
3	3	sp|P10592|HSP72_YEAST	381	3	matchChargeOriginal		SINPDEAVAYGAAVQAAILTGDESSK	-0.5905	5.93589	76	26	TRUE
3	3	sp|P10592|HSP72_YEAST	381	2	matchChargeOriginal		VNDAVVTVPAYFNDSQR	-1.05516	5.55451	55	17	TRUE
3	3	sp|P10592|HSP72_YEAST	381	2	matchChargeOriginal	(11) Oxidation (M)	NFNDPEVQGDMK	-1.64449	5.3506	43	12	TRUE
3	3	sp|P10592|HSP72_YEAST	381	4	matchChargeOriginal		LIDVDGKPQIQVEFKGETK	1.51194	6.45947	77	19	TRUE
3	3	sp|P10592|HSP72_YEAST	381	3	matchChargeOriginal		TQDLLLLDVAPLSLGIETAGGVMTK	0.220082	6.26428	93	25	TRUE
3	3	sp|P10592|HSP72_YEAST	381	4	matchChargeOriginal		TKDNNLLGKFELSGIPPAPR	0.205711	6.53214	20	20	TRUE
3	3	sp|P10592|HSP72_YEAST	381	3	matchChargeOriginal		LVTDYFNGKEPNR	0.187287	7.57856	108	13	TRUE
3	3	sp|P10592|HSP72_YEAST	381	3	matchChargeOriginal		SQVDEIVLVGGSTR	0.173294	6.54906	37	14	TRUE
3	3	sp|P10592|HSP72_YEAST	381	3	matchChargeOriginal		ATAGDTHLGGEDFDNR	-0.158256	7.4864	126	16	TRUE
3	3	sp|P10592|HSP72_YEAST	381	4	matchChargeOriginal		AEETIAWLDSNTTATKEEFDDQLKELQEVANPIMSK	-0.268983	6.01595	27	36	TRUE
3	3	sp|P10592|HSP72_YEAST	381	3	matchChargeOriginal		LEQADKDAVTK	-0.270216	4.76642	26	11	TRUE
3	3	sp|P10592|HSP72_YEAST	381	3	matchChargeOriginal		NQAAMNPANTVFDAKR	-0.297241	5.70051	62	16	TRUE
3	3	sp|P10592|HSP72_YEAST	381	3	matchChargeOriginal		AEETIAWLDSNTTATKEEFDDQLK	-0.332908	5.64723	121	24	TRUE
3	3	sp|P10592|HSP72_YEAST	381	2	matchChargeOriginal		NFTPEQISSMVLGK	-0.35603	7.10424	82	14	TRUE
3	3	sp|P10592|HSP72_YEAST	381	3	matchChargeOriginal		GVPQIEVTFDVDSNGILNVSAVEK	-0.360284	6.51587	41	24	TRUE
3	3	sp|P10592|HSP72_YEAST	381	3	matchChargeOriginal	(5) Oxidation (M)	NQAAMNPANTVFDAKR	-0.36328	6.44738	102	16	TRUE
3	3	sp|P10592|HSP72_YEAST	381	4	matchChargeOriginal		LVNHFIQEFKR	-0.367871	5.81705	52	11	TRUE
3	3	sp|P10592|HSP72_YEAST	381	3	matchChargeOriginal		LYQAGGAPEGAAPGGFPGGAPPAPEAEGPTVEEVD	-0.393684	7.45729	27	35	TRUE
3	3	sp|P10592|HSP72_YEAST	381	3	matchChargeOriginal		SEVFSTYADNQPGVLIQVFEGER	-0.393708	7.45544	51	23	TRUE
3	3	sp|P10592|HSP72_YEAST	381	2	matchChargeOriginal		DAGTIAGLNVLR	-0.395636	7.43462	79	12	TRUE
3	3	sp|P10592|HSP72_YEAST	381	2	matchChargeOriginal		SNKITITNDK	-0.404135	4.86234	33	10	TRUE
3	3	sp|P10592|HSP72_YEAST	381	2	matchChargeOriginal		ITITNDKGR	-0.411445	5.99326	73	9	TRUE
3	3	sp|P10592|HSP72_YEAST	381	3	matchChargeOriginal		LDKSQVDEIVLVGGSTR	-0.437938	7.11378	79	17	TRUE
3	3	sp|P10592|HSP72_YEAST	381	3	matchChargeOriginal		FKEEDEKESQR	-0.44301	5.96177	70	11	TRUE
3	3	sp|P10592|HSP72_YEAST	381	2	matchChargeOriginal		VDIIANDQGNR	-0.44364	6.60408	83	11	TRUE
3	3	sp|P10592|HSP72_YEAST	381	3	matchChargeOriginal		SINPDEAVAYGAAVQAAILTGDESSK	-0.446133	7.5878	119	26	TRUE
3	3	sp|P10592|HSP72_YEAST	381	3	matchChargeOriginal		MKETAESYLGAK	-0.447472	6.29332	60	12	TRUE
3	3	sp|P10592|HSP72_YEAST	381	4	matchChargeOriginal	(11) Oxidation (M)	NFNDPEVQGDMKHFPFK	-0.447612	6.286	39	17	TRUE
3	3	sp|P10592|HSP72_YEAST	381	2	matchChargeOriginal		VNDAVVTVPAYFNDSQR	-0.44867	7.63898	95	17	TRUE
3	3	sp|P10592|HSP72_YEAST	381	3	matchChargeOriginal		LIDVDGKPQIQVEFK	-0.454476	7.13931	100	15	TRUE
3	3	sp|P10592|HSP72_YEAST	381	2	matchChargeOriginal		LSKEDIEK	-0.461071	6.56549	58	8	TRUE
3	3	sp|P10592|HSP72_YEAST	381	3	matchChargeOriginal		TLSSSAQTSVEIDSLFEGIDFYTSITR	-0.461148	6.3766	82	27	TRUE
3	3	sp|P10592|HSP72_YEAST	381	3	matchChargeOriginal		VNDAVVTVPAYFNDSQR	-0.46388	6.54709	69	17	TRUE
3	3	sp|P10592|HSP72_YEAST	381	3	matchChargeOriginal		NTISEAGDKLEQADKDAVTK	-0.468788	7.62655	147	20	TRUE
3	3	sp|P10592|HSP72_YEAST	381	2	matchChargeOriginal		SINPDEAVAYGAAVQAAILTGDESSK	-0.476981	7.26763	117	26	TRUE
3	3	sp|P10592|HSP72_YEAST	381	3	matchChargeOriginal		LVNHFIQEFK	-0.480705	7.16364	42	10	TRUE
3	3	sp|P10592|HSP72_YEAST	381	2	matchChargeOriginal		LVNHFIQEFK	-0.483152	6.83111	69	10	TRUE
3	3	sp|P10592|HSP72_YEAST	381	2	matchChargeOriginal	(10) Oxidation (M)	ELQEVANPIMSK	-0.48781	6.9233	36	12	TRUE
3	3	sp|P10592|HSP72_YEAST	381	4	matchChargeOriginal	(35) Oxidation (M)	KAEETIAWLDSNTTATKEEFDDQLKELQEVANPIMSK	-0.489732	7.21812	35	37	TRUE
3	3	sp|P10592|HSP72_YEAST	381	3	matchChargeOriginal		ARFEELCADLFR	-0.504641	6.89933	61	12	TRUE
3	3	sp|P10592|HSP72_YEAST	381	2	matchChargeOriginal		NFNDPEVQGDMK	-0.506814	6.77832	81	12	TRUE
3	3	sp|P10592|HSP72_YEAST	381	3	matchChargeOriginal		IINEPTAAAIAYGLDKK	-0.50976	7.68974	91	17	TRUE
3	3	sp|P10592|HSP72_YEAST	381	2	matchChargeOriginal	(11) Oxidation (M)	NFNDPEVQGDMK	-0.512663	7.07096	61	12	TRUE
3	3	sp|P10592|HSP72_YEAST	381	2	matchChargeOriginal	(1) Oxidation (M)	MKETAESYLGAK	-0.515222	6.9223	102	12	TRUE
3	3	sp|P10592|HSP72_YEAST	381	2	matchChargeOriginal		NQAAMNPANTVFDAK	-0.516156	6.8928	93	15	TRUE
3	3	sp|P10592|HSP72_YEAST	381	2	matchChargeOriginal	(5) Oxidation (M)	NQAAMNPANTVFDAK	-0.521713	7.5627	108	15	TRUE
3	3	sp|P10592|HSP72_YEAST	381	3	matchChargeOriginal	(18) Oxidation (M)	EEFDDQLKELQEVANPIMSK	-0.526952	6.35667	59	20	TRUE
3	3	sp|P10592|HSP72_YEAST	381	2	matchChargeOriginal		STLDPVEK	-0.531482	6.82262	49	8	TRUE
3	3	sp|P10592|HSP72_YEAST	381	5	matchChargeOriginal	(35) Oxidation (M)	KAEETIAWLDSNTTATKEEFDDQLKELQEVANPIMSK	-0.533755	7.24006	53	37	TRUE
3	3	sp|P10592|HSP72_YEAST	381	2	matchChargeOriginal		NQLESIAYSLK	-0.539854	7.45945	64	11	TRUE
3	3	sp|P10592|HSP72_YEAST	381	2	matchChargeOriginal		TKDNNLLGK	-0.540456	6.04189	63	9	TRUE
3	3	sp|P10592|HSP72_YEAST	381	3	matchChargeOriginal		KSEVFSTYADNQPGVLIQVFEGER	-0.544465	7.1651	128	24	TRUE
3	3	sp|P10592|HSP72_YEAST	381	2	matchChargeOriginal		ETAESYLGAK	-0.554703	6.42775	73	10	TRUE
3	3	sp|P10592|HSP72_YEAST	381	2	matchChargeOriginal		TTPSFVGFTDTER	-0.566396	7.56042	84	13	TRUE
3	3	sp|P10592|HSP72_YEAST	381	2	matchChargeOriginal		SEVFSTYADNQPGVLIQVFEGER	-0.568591	7.18104	130	23	TRUE
3	3	sp|P10592|HSP72_YEAST	381	3	matchChargeOriginal	(23) Oxidation (M)	TQDLLLLDVAPLSLGIETAGGVMTK	-0.576534	6.69636	124	25	TRUE
3	3	sp|P10592|HSP72_YEAST	381	2	matchChargeOriginal		FEELCADLFR	-0.593406	6.59327	95	10	TRUE
3	3	sp|P10592|HSP72_YEAST	381	2	matchChargeOriginal		ELQEVANPIMSK	-0.598153	6.67599	56	12	TRUE
3	3	sp|P10592|HSP72_YEAST	381	2	matchChargeOriginal		IINEPTAAAIAYGLDK	-0.598534	7.15463	109	16	TRUE
3	3	sp|P10592|HSP72_YEAST	381	3	matchChargeOriginal		DNNLLGKFELSGIPPAPR	-0.657102	5.87343	69	18	TRUE
3	3	sp|P10592|HSP72_YEAST	381	3	matchChargeOriginal		LVNHFIQEFKR	-0.790512	6.12363	21	11	TRUE
3	3	sp|P10592|HSP72_YEAST	381	4	matchChargeOriginal	(1) Oxidation (M)	MVAEAEKFKEEDEKESQR	-0.808183	7.05167	39	18	TRUE
3	3	sp|P10592|HSP72_YEAST	381	4	matchChargeOriginal	(34) Oxidation (M)	AEETIAWLDSNTTATKEEFDDQLKELQEVANPIMSK	-0.826418	6.39971	22	36	TRUE
3	3	sp|P10592|HSP72_YEAST	381	4	matchChargeOriginal		MVAEAEKFKEEDEKESQR	-0.878452	6.26126	83	18	TRUE
3	3	sp|P10592|HSP72_YEAST	381	3	matchChargeOriginal		EEFDDQLKELQEVANPIMSK	-1.19425	5.93719	39	20	TRUE
3	3	sp|P10592|HSP72_YEAST	381	4	matchChargeOriginal		AVGIDLGTTYSCVAHFSNDRVDIIANDQGNR	3.56953	6.7331	85	31	TRUE
3	3	sp|P10592|HSP72_YEAST	381	2	matchChargeOriginal		ARFEELCADLFR	0.416575	6.50493	29	12	TRUE
3	3	sp|P10592|HSP72_YEAST	381	4	matchChargeOriginal		TKDNNLLGKFELSGIPPAPR	0.28888	6.31222	21	20	TRUE
3	3	sp|P10592|HSP72_YEAST	381	3	matchChargeOriginal		LVTDYFNGKEPNR	0.270222	7.26601	91	13	TRUE
3	3	sp|P10592|HSP72_YEAST	381	2	matchChargeOriginal		IINEPTAAAIAYGLDK	0.223619	6.92777	109	16	TRUE
3	3	sp|P10592|HSP72_YEAST	381	2	matchChargeOriginal		SQVDEIVLVGGSTR	0.167417	7.36496	53	14	TRUE
3	3	sp|P10592|HSP72_YEAST	381	3	matchChargeOriginal	(23) Oxidation (M)	TQDLLLLDVAPLSLGIETAGGVMTK	-0.0360054	5.8327	47	25	TRUE
3	3	sp|P10592|HSP72_YEAST	381	4	matchChargeOriginal	(1) Oxidation (M)	MVAEAEKFKEEDEKESQR	-0.148656	6.89945	77	18	TRUE
3	3	sp|P10592|HSP72_YEAST	381	2	matchChargeOriginal	(10) Oxidation (M)	NFTPEQISSMVLGK	-0.149227	7.2806	87	14	TRUE
3	3	sp|P10592|HSP72_YEAST	381	3	matchChargeOriginal		NQAAMNPANTVFDAKR	-0.231596	5.85628	88	16	TRUE
3	3	sp|P10592|HSP72_YEAST	381	2	matchChargeOriginal	(23) Oxidation (M)	TQDLLLLDVAPLSLGIETAGGVMTK	-0.276476	5.38591	21	25	TRUE
3	3	sp|P10592|HSP72_YEAST	381	3	matchChargeOriginal		ARFEELCADLFR	-0.286847	6.71563	73	12	TRUE
3	3	sp|P10592|HSP72_YEAST	381	2	matchChargeOriginal		DAGTIAGLNVLR	-0.293375	7.16918	74	12	TRUE
3	3	sp|P10592|HSP72_YEAST	381	3	matchChargeOriginal		KSEVFSTYADNQPGVLIQVFEGER	-0.3088	7.11133	118	24	TRUE
3	3	sp|P10592|HSP72_YEAST	381	3	matchChargeOriginal	(1) Oxidation (M)	MVAEAEKFKEEDEKESQR	-0.323506	5.5168	62	18	TRUE
3	3	sp|P10592|HSP72_YEAST	381	3	matchChargeOriginal		SINPDEAVAYGAAVQAAILTGDESSK	-0.330695	7.18747	77	26	TRUE
3	3	sp|P10592|HSP72_YEAST	381	4	matchChargeOriginal	(11) Oxidation (M)	NFNDPEVQGDMKHFPFK	-0.337216	6.26138	17	17	TRUE
3	3	sp|P10592|HSP72_YEAST	381	3	matchChargeOriginal	(5) Oxidation (M)	NQAAMNPANTVFDAKR	-0.344528	6.53736	90	16	TRUE
3	3	sp|P10592|HSP72_YEAST	381	2	matchChargeOriginal		NFTPEQISSMVLGK	-0.348275	6.65101	79	14	TRUE
3	3	sp|P10592|HSP72_YEAST	381	3	matchChargeOriginal		FKEEDEKESQR	-0.349351	4.95034	73	11	TRUE
3	3	sp|P10592|HSP72_YEAST	381	2	matchChargeOriginal		TTPSFVGFTDTER	-0.351931	7.25241	108	13	TRUE
3	3	sp|P10592|HSP72_YEAST	381	3	matchChargeOriginal		LVNHFIQEFK	-0.35821	6.77521	44	10	TRUE
3	3	sp|P10592|HSP72_YEAST	381	3	matchChargeOriginal		LDKSQVDEIVLVGGSTR	-0.360226	6.77554	65	17	TRUE
3	3	sp|P10592|HSP72_YEAST	381	3	matchChargeOriginal		ATAGDTHLGGEDFDNR	-0.361557	7.17724	142	16	TRUE
3	3	sp|P10592|HSP72_YEAST	381	3	matchChargeOriginal	(1) Oxidation (M)	MKETAESYLGAK	-0.361747	6.66312	36	12	TRUE
3	3	sp|P10592|HSP72_YEAST	381	2	matchChargeOriginal		ITITNDKGR	-0.367099	5.6185	65	9	TRUE
3	3	sp|P10592|HSP72_YEAST	381	2	matchChargeOriginal		LSKEDIEK	-0.374217	6.05415	62	8	TRUE
3	3	sp|P10592|HSP72_YEAST	381	2	matchChargeOriginal		STLDPVEK	-0.382183	5.87644	49	8	TRUE
3	3	sp|P10592|HSP72_YEAST	381	3	matchChargeOriginal		TQDLLLLDVAPLSLGIETAGGVMTK	-0.384551	5.87812	78	25	TRUE
3	3	sp|P10592|HSP72_YEAST	381	2	matchChargeOriginal		NQLESIAYSLK	-0.392767	7.08852	63	11	TRUE
3	3	sp|P10592|HSP72_YEAST	381	3	matchChargeOriginal		LIDVDGKPQIQVEFK	-0.393219	6.64304	61	15	TRUE
3	3	sp|P10592|HSP72_YEAST	381	2	matchChargeOriginal		VDIIANDQGNR	-0.398028	5.96759	76	11	TRUE
3	3	sp|P10592|HSP72_YEAST	381	2	matchChargeOriginal	(1) Oxidation (M)	MKETAESYLGAK	-0.398925	6.50616	95	12	TRUE
3	3	sp|P10592|HSP72_YEAST	381	3	matchChargeOriginal		NTISEAGDKLEQADKDAVTK	-0.406214	7.30202	143	20	TRUE
3	3	sp|P10592|HSP72_YEAST	381	2	matchChargeOriginal		TKDNNLLGK	-0.407769	5.77046	29	9	TRUE
3	3	sp|P10592|HSP72_YEAST	381	3	matchChargeOriginal		LYQAGGAPEGAAPGGFPGGAPPAPEAEGPTVEEVD	-0.409773	7.20733	20	35	TRUE
3	3	sp|P10592|HSP72_YEAST	381	2	matchChargeOriginal		NFNDPEVQGDMK	-0.411415	6.40596	71	12	TRUE
3	3	sp|P10592|HSP72_YEAST	381	3	matchChargeOriginal		IINEPTAAAIAYGLDKK	-0.41499	7.25413	103	17	TRUE
3	3	sp|P10592|HSP72_YEAST	381	2	matchChargeOriginal	(5) Oxidation (M)	NQAAMNPANTVFDAK	-0.415491	7.12212	104	15	TRUE
3	3	sp|P10592|HSP72_YEAST	381	4	matchChargeOriginal	(35) Oxidation (M)	KAEETIAWLDSNTTATKEEFDDQLKELQEVANPIMSK	-0.426599	6.74488	54	37	TRUE
3	3	sp|P10592|HSP72_YEAST	381	2	matchChargeOriginal		FELSGIPPAPR	-0.429138	6.95862	78	11	TRUE
3	3	sp|P10592|HSP72_YEAST	381	2	matchChargeOriginal	(11) Oxidation (M)	NFNDPEVQGDMK	-0.434918	6.66975	65	12	TRUE
3	3	sp|P10592|HSP72_YEAST	381	2	matchChargeOriginal		FEELCADLFR	-0.44048	6.23072	79	10	TRUE
3	3	sp|P10592|HSP72_YEAST	381	2	matchChargeOriginal		VNDAVVTVPAYFNDSQR	-0.44088	7.30164	89	17	TRUE
3	3	sp|P10592|HSP72_YEAST	381	2	matchChargeOriginal		MKETAESYLGAK	-0.447125	5.71126	88	12	TRUE
3	3	sp|P10592|HSP72_YEAST	381	2	matchChargeOriginal	(10) Oxidation (M)	ELQEVANPIMSK	-0.45304	6.02422	64	12	TRUE
3	3	sp|P10592|HSP72_YEAST	381	5	matchChargeOriginal	(35) Oxidation (M)	KAEETIAWLDSNTTATKEEFDDQLKELQEVANPIMSK	-0.473436	6.93271	22	37	TRUE
3	3	sp|P10592|HSP72_YEAST	381	3	matchChargeOriginal		SEVFSTYADNQPGVLIQVFEGER	-0.475292	7.12002	87	23	TRUE
3	3	sp|P10592|HSP72_YEAST	381	3	matchChargeOriginal		EEFDDQLKELQEVANPIMSK	-0.488885	5.47704	17	20	TRUE
3	3	sp|P10592|HSP72_YEAST	381	3	matchChargeOriginal		DNNLLGKFELSGIPPAPR	-0.505985	5.78881	64	18	TRUE
3	3	sp|P10592|HSP72_YEAST	381	2	matchChargeOriginal		NQAAMNPANTVFDAK	-0.529155	6.51195	81	15	TRUE
3	3	sp|P10592|HSP72_YEAST	381	3	matchChargeOriginal	(11) Oxidation (M)	NFNDPEVQGDMKHFPFK	-0.579416	6.25546	27	17	TRUE
3	3	sp|P10592|HSP72_YEAST	381	2	matchChargeOriginal		ETAESYLGAK	-0.587934	5.93827	54	10	TRUE
3	3	sp|P10592|HSP72_YEAST	381	2	matchChargeOriginal		SEVFSTYADNQPGVLIQVFEGER	-0.602205	6.71529	138	23	TRUE
3	3	sp|P10592|HSP72_YEAST	381	3	matchChargeOriginal	(18) Oxidation (M)	EEFDDQLKELQEVANPIMSK	-0.65766	5.85742	43	20	TRUE
3	3	sp|P10592|HSP72_YEAST	381	3	matchChargeOriginal		IINEPTAAAIAYGLDK	-0.702935	5.70776	81	16	TRUE
3	3	sp|P10592|HSP72_YEAST	381	2	matchChargeOriginal		ELQEVANPIMSK	-1.28241	6.10662	59	12	TRUE
3	3	sp|P10592|HSP72_YEAST	381	3	matchChargeOriginal		LVTDYFNGKEPNR	0.193058	6.09266	49	13	TRUE
3	3	sp|P10592|HSP72_YEAST	381	3	matchChargeOriginal		TQDLLLLDVAPLSLGIETAGGVMTK	-0.00555337	5.29603	38	25	TRUE
3	3	sp|P10592|HSP72_YEAST	381	4	matchChargeOriginal	(1) Oxidation (M)	MVAEAEKFKEEDEKESQR	-0.0955499	5.22299	79	18	TRUE
3	3	sp|P10592|HSP72_YEAST	381	3	matchChargeOriginal	(23) Oxidation (M)	TQDLLLLDVAPLSLGIETAGGVMTK	-0.119361	5.40205	39	25	TRUE
3	3	sp|P10592|HSP72_YEAST	381	2	matchChargeOriginal		DAGTIAGLNVLR	-0.225983	6.17615	81	12	TRUE
3	3	sp|P10592|HSP72_YEAST	381	2	matchChargeOriginal		VNDAVVTVPAYFNDSQR	-0.350411	6.28485	78	17	TRUE
3	3	sp|P10592|HSP72_YEAST	381	3	matchChargeOriginal		ARFEELCADLFR	-0.363659	5.82949	51	12	TRUE
3	3	sp|P10592|HSP72_YEAST	381	3	matchChargeOriginal		ATAGDTHLGGEDFDNR	-0.37102	6.11576	103	16	TRUE
3	3	sp|P10592|HSP72_YEAST	381	2	matchChargeOriginal		STLDPVEK	-0.371026	5.91387	51	8	TRUE
3	3	sp|P10592|HSP72_YEAST	381	2	matchChargeOriginal		NFTPEQISSMVLGK	-0.374025	6.05483	61	14	TRUE
3	3	sp|P10592|HSP72_YEAST	381	2	matchChargeOriginal		SINPDEAVAYGAAVQAAILTGDESSK	-0.393739	6.09467	59	26	TRUE
3	3	sp|P10592|HSP72_YEAST	381	3	matchChargeOriginal		SINPDEAVAYGAAVQAAILTGDESSK	-0.39443	6.50645	132	26	TRUE
3	3	sp|P10592|HSP72_YEAST	381	2	matchChargeOriginal		TTPSFVGFTDTER	-0.403858	6.31526	97	13	TRUE
3	3	sp|P10592|HSP72_YEAST	381	3	matchChargeOriginal		NTISEAGDKLEQADKDAVTK	-0.413391	6.44211	151	20	TRUE
3	3	sp|P10592|HSP72_YEAST	381	2	matchChargeOriginal		IINEPTAAAIAYGLDK	-0.420768	5.99658	109	16	TRUE
3	3	sp|P10592|HSP72_YEAST	381	2	matchChargeOriginal	(11) Oxidation (M)	NFNDPEVQGDMK	-0.432901	5.65125	45	12	TRUE
3	3	sp|P10592|HSP72_YEAST	381	3	matchChargeOriginal		IINEPTAAAIAYGLDKK	-0.472695	6.41438	77	17	TRUE
3	3	sp|P10592|HSP72_YEAST	381	3	matchChargeOriginal		TLSSSAQTSVEIDSLFEGIDFYTSITR	-0.530861	5.78598	63	27	TRUE
3	3	sp|P10592|HSP72_YEAST	381	3	matchChargeOriginal		SEVFSTYADNQPGVLIQVFEGER	-0.583252	6.33953	81	23	TRUE
3	3	sp|P10592|HSP72_YEAST	381	3	matchChargeOriginal		LVNHFIQEFK	-0.610012	5.95631	38	10	TRUE
3	3	sp|P10592|HSP72_YEAST	381	3	matchChargeOriginal	(1) Oxidation (M)	MKETAESYLGAK	-0.61813	5.67929	22	12	TRUE
3	3	sp|P10592|HSP72_YEAST	381	3	matchChargeOriginal		LIDVDGKPQIQVEFK	-0.734348	5.76673	46	15	TRUE
3	3	sp|P10592|HSP72_YEAST	381	2	matchChargeOriginal	(1) Oxidation (M)	MKETAESYLGAK	-0.752297	5.57411	68	12	TRUE
3	3	sp|P10592|HSP72_YEAST	381	2	matchChargeOriginal	(5) Oxidation (M)	NQAAMNPANTVFDAK	-0.843167	5.99143	89	15	TRUE
3	3	sp|P10592|HSP72_YEAST	381	2	matchChargeOriginal		LSKEDIEK	-5.24925	5.16219	50	8	TRUE
3	3	sp|P10592|HSP72_YEAST	381	3	matchChargeOriginal		LVTDYFNGKEPNR	0.255183	5.77105	72	13	TRUE
3	3	sp|P10592|HSP72_YEAST	381	2	matchChargeOriginal		IINEPTAAAIAYGLDK	0.165689	5.55533	74	16	TRUE
3	3	sp|P10592|HSP72_YEAST	381	2	matchChargeOriginal		VNDAVVTVPAYFNDSQR	-0.143884	6.0471	68	17	TRUE
3	3	sp|P10592|HSP72_YEAST	381	2	matchChargeOriginal		LSKEDIEK	-0.234633	4.87456	47	8	TRUE
3	3	sp|P10592|HSP72_YEAST	381	3	matchChargeOriginal		ATAGDTHLGGEDFDNR	-0.267102	5.88072	134	16	TRUE
3	3	sp|P10592|HSP72_YEAST	381	2	matchChargeOriginal		STLDPVEK	-0.31447	5.49492	35	8	TRUE
3	3	sp|P10592|HSP72_YEAST	381	3	matchChargeOriginal		IINEPTAAAIAYGLDKK	-0.319983	5.99651	84	17	TRUE
3	3	sp|P10592|HSP72_YEAST	381	3	matchChargeOriginal		SINPDEAVAYGAAVQAAILTGDESSK	-0.347163	6.20108	65	26	TRUE
3	3	sp|P10592|HSP72_YEAST	381	3	matchChargeOriginal		FKEEDEKESQR	-0.423861	4.35302	55	11	TRUE
3	3	sp|P10592|HSP72_YEAST	381	2	matchChargeOriginal	(11) Oxidation (M)	NFNDPEVQGDMK	-0.425815	5.4259	58	12	TRUE
3	3	sp|P10592|HSP72_YEAST	381	2	matchChargeOriginal		DAGTIAGLNVLR	-0.495448	5.82953	81	12	TRUE
3	3	sp|P10592|HSP72_YEAST	381	3	matchChargeOriginal		TLSSSAQTSVEIDSLFEGIDFYTSITR	-0.499062	5.61947	64	27	TRUE
3	3	sp|P10592|HSP72_YEAST	381	2	matchChargeOriginal		NFTPEQISSMVLGK	-0.540831	5.73866	65	14	TRUE
3	3	sp|P10592|HSP72_YEAST	381	3	matchChargeOriginal		SEVFSTYADNQPGVLIQVFEGER	-0.643241	5.87405	81	23	TRUE
3	3	sp|P10592|HSP72_YEAST	381	3	matchChargeOriginal		LVNHFIQEFK	-0.72031	5.65781	26	10	TRUE
3	3	sp|P10592|HSP72_YEAST	381	2	matchChargeOriginal		TTPSFVGFTDTER	-2.13229	6.3695	70	13	TRUE
3	3	sp|P10592|HSP72_YEAST	381	2	matchChargeOriginal	(10) Oxidation (M)	NFTPEQISSMVLGK	0.254546	6.27812	38	14	TRUE
3	3	sp|P10592|HSP72_YEAST	381	3	matchChargeOriginal		SINPDEAVAYGAAVQAAILTGDESSK	-0.354797	6.08045	71	26	TRUE
3	3	sp|P10592|HSP72_YEAST	381	3	matchChargeOriginal		IINEPTAAAIAYGLDKK	-0.356431	6.05193	87	17	TRUE
3	3	sp|P10592|HSP72_YEAST	381	2	matchChargeOriginal	(1) Oxidation (M)	MKETAESYLGAK	-0.359472	5.40248	55	12	TRUE
3	3	sp|P10592|HSP72_YEAST	381	3	matchChargeOriginal		ATAGDTHLGGEDFDNR	-0.365494	5.98865	108	16	TRUE
3	3	sp|P10592|HSP72_YEAST	381	2	matchChargeOriginal		NQLESIAYSLK	-0.413875	6.06355	69	11	TRUE
3	3	sp|P10592|HSP72_YEAST	381	2	matchChargeOriginal		DAGTIAGLNVLR	-0.434454	5.97969	80	12	TRUE
3	3	sp|P10592|HSP72_YEAST	381	2	matchChargeOriginal	(11) Oxidation (M)	NFNDPEVQGDMK	-0.449325	5.43252	39	12	TRUE
3	3	sp|P10592|HSP72_YEAST	381	2	matchChargeOriginal		SINPDEAVAYGAAVQAAILTGDESSK	-0.481029	5.72526	61	26	TRUE
3	3	sp|P10592|HSP72_YEAST	381	2	matchChargeOriginal	(5) Oxidation (M)	NQAAMNPANTVFDAK	-0.498679	5.86508	94	15	TRUE
3	3	sp|P10592|HSP72_YEAST	381	2	matchChargeOriginal		TTPSFVGFTDTER	-0.510442	6.02813	99	13	TRUE
3	3	sp|P10592|HSP72_YEAST	381	3	matchChargeOriginal		SEVFSTYADNQPGVLIQVFEGER	-0.51773	6.13732	67	23	TRUE
3	3	sp|P10592|HSP72_YEAST	381	2	matchChargeOriginal		VNDAVVTVPAYFNDSQR	-0.584874	5.95707	77	17	TRUE
3	3	sp|P10592|HSP72_YEAST	381	2	matchChargeOriginal		NFNDPEVQGDMK	-0.648747	5.30446	49	12	TRUE
3	3	sp|P10592|HSP72_YEAST	381	2	matchChargeOriginal		LSKEDIEK	-0.755936	4.98243	54	8	TRUE
3	3	sp|P10592|HSP72_YEAST	381	2	matchChargeOriginal		LIGDAAK	6.69759	5.45477	44	7	TRUE
3	3	sp|P10592|HSP72_YEAST	381	3	matchChargeOriginal		SINPDEAVAYGAAVQAAILTGDESSK	-0.394674	6.18136	45	26	TRUE
3	3	sp|P10592|HSP72_YEAST	381	2	matchChargeOriginal		TTPSFVGFTDTER	-0.398722	5.9624	85	13	TRUE
3	3	sp|P10592|HSP72_YEAST	381	3	matchChargeOriginal		ATAGDTHLGGEDFDNR	-0.421097	6.01357	72	16	TRUE
3	3	sp|P10592|HSP72_YEAST	381	3	matchChargeOriginal		IINEPTAAAIAYGLDKK	-0.428015	6.08021	37	17	TRUE
3	3	sp|P10592|HSP72_YEAST	381	2	matchChargeOriginal	(5) Oxidation (M)	NQAAMNPANTVFDAK	-0.462602	5.89792	93	15	TRUE
3	3	sp|P10592|HSP72_YEAST	381	2	matchChargeOriginal		DAGTIAGLNVLR	-0.516331	6.01275	72	12	TRUE
3	3	sp|P10592|HSP72_YEAST	381	2	matchChargeOriginal	(11) Oxidation (M)	NFNDPEVQGDMK	-0.537382	5.56264	47	12	TRUE
3	3	sp|P10592|HSP72_YEAST	381	2	matchChargeOriginal		STLDPVEK	-0.591065	5.50201	32	8	TRUE
3	3	sp|P10592|HSP72_YEAST	381	2	matchChargeOriginal		VNDAVVTVPAYFNDSQR	-0.611102	5.9361	57	17	TRUE
3	3	sp|P10592|HSP72_YEAST	381	2	matchChargeOriginal		IINEPTAAAIAYGLDK	-1.18876	5.35065	58	16	TRUE
3	3	sp|P10592|HSP72_YEAST	381	2	matchChargeOriginal		LIGDAAK	0.530106	3.83957	16	7	TRUE
3	3	sp|P10592|HSP72_YEAST	381	2	matchChargeOriginal		TTPSFVGFTDTER	-0.461034	5.31681	52	13	TRUE
3	3	sp|P10592|HSP72_YEAST	381	2	matchChargeOriginal		VNDAVVTVPAYFNDSQR	-0.667829	5.37613	16	17	TRUE
3	4	sp|P10591|HSP71_YEAST	345	2	matchChargeOriginal	(11) Oxidation (M)	NFNDPEVQADMK	0.142388	5.68682	68	12	TRUE
3	4	sp|P10591|HSP71_YEAST	345	3	matchChargeOriginal		LDKSQVDEIVLVGGSTR	0.0798447	5.80954	70	17	TRUE
3	4	sp|P10591|HSP71_YEAST	345	2	matchChargeOriginal		TTPSFVAFTDTER	0.0718653	6.27554	50	13	TRUE
3	4	sp|P10591|HSP71_YEAST	345	2	matchChargeOriginal		VDIIANDQGNR	0.0630201	5.31837	56	11	TRUE
3	4	sp|P10591|HSP71_YEAST	345	2	matchChargeOriginal	(10) Oxidation (M)	NFTPEQISSMVLGK	0.0537346	6.29314	86	14	TRUE
3	4	sp|P10591|HSP71_YEAST	345	3	matchChargeOriginal	(5) Oxidation (M)	NQAAMNPSNTVFDAKR	0.0105694	5.33742	57	16	TRUE
3	4	sp|P10591|HSP71_YEAST	345	2	matchChargeOriginal	(1) Oxidation (M)	MKETAESYLGAK	-0.0834458	5.28632	89	12	TRUE
3	4	sp|P10591|HSP71_YEAST	345	2	matchChargeOriginal		VNDAVVTVPAYFNDSQR	-0.127161	5.82102	78	17	TRUE
3	4	sp|P10591|HSP71_YEAST	345	2	matchChargeOriginal		NFTPEQISSMVLGK	-0.173331	5.55607	32	14	TRUE
3	4	sp|P10591|HSP71_YEAST	345	2	matchChargeOriginal		NQAAMNPSNTVFDAK	-0.21095	6.43416	21	15	TRUE
3	4	sp|P10591|HSP71_YEAST	345	3	matchChargeOriginal		IINEPTAAAIAYGLDKK	-0.278581	5.89179	98	17	TRUE
3	4	sp|P10591|HSP71_YEAST	345	3	matchChargeOriginal		SINPDEAVAYGAAVQAAILTGDESSK	-0.340582	6.38783	101	26	TRUE
3	4	sp|P10591|HSP71_YEAST	345	2	matchChargeOriginal		NFNDPEVQADMK	-0.364456	5.29131	60	12	TRUE
3	4	sp|P10591|HSP71_YEAST	345	2	matchChargeOriginal		DAGTIAGLNVLR	-0.435709	5.89031	74	12	TRUE
3	4	sp|P10591|HSP71_YEAST	345	2	matchChargeOriginal	(5) Oxidation (M)	NQAAMNPSNTVFDAK	-0.540173	6.10234	96	15	TRUE
3	4	sp|P10591|HSP71_YEAST	345	3	matchChargeOriginal		LVNHFIQEFK	-0.551907	5.5765	32	10	TRUE
3	4	sp|P10591|HSP71_YEAST	345	2	matchChargeOriginal		FEELCADLFR	-0.610932	5.16872	65	10	TRUE
3	4	sp|P10591|HSP71_YEAST	345	3	matchChargeOriginal		ARFEELCADLFR	-0.813683	5.35482	54	12	TRUE
3	4	sp|P10591|HSP71_YEAST	345	2	matchChargeOriginal	(5) Oxidation (M)	NQAAMNPSNTVFDAK	0.314555	5.63203	76	15	TRUE
3	4	sp|P10591|HSP71_YEAST	345	3	matchChargeOriginal		NTISEAGDKLEQADKDTVTK	0.276262	5.48387	75	20	TRUE
3	4	sp|P10591|HSP71_YEAST	345	2	matchChargeOriginal		NFTPEQISSMVLGK	0.135583	5.68264	80	14	TRUE
3	4	sp|P10591|HSP71_YEAST	345	2	matchChargeOriginal		NQLESIAYSLK	0.0439682	5.97301	69	11	TRUE
3	4	sp|P10591|HSP71_YEAST	345	2	matchChargeOriginal	(10) Oxidation (M)	NFTPEQISSMVLGK	0.0383659	6.22755	60	14	TRUE
3	4	sp|P10591|HSP71_YEAST	345	2	matchChargeOriginal		VNDAVVTVPAYFNDSQR	-0.0224874	5.95921	44	17	TRUE
3	4	sp|P10591|HSP71_YEAST	345	3	matchChargeOriginal	(1) Oxidation (M)	MKETAESYLGAK	-0.0240627	5.65993	22	12	TRUE
3	4	sp|P10591|HSP71_YEAST	345	2	matchChargeOriginal	(1) Oxidation (M)	MKETAESYLGAK	-0.074523	5.48679	83	12	TRUE
3	4	sp|P10591|HSP71_YEAST	345	2	matchChargeOriginal		LSKEDIEK	-0.10565	4.52994	33	8	TRUE
3	4	sp|P10591|HSP71_YEAST	345	2	matchChargeOriginal		DAGTIAGLNVLR	-0.410486	5.55621	82	12	TRUE
3	4	sp|P10591|HSP71_YEAST	345	2	matchChargeOriginal		STLDPVEK	-0.753857	5.17422	32	8	TRUE
3	4	sp|P10591|HSP71_YEAST	345	3	matchChargeOriginal		IINEPTAAAIAYGLDKK	-0.766065	5.3839	75	17	TRUE
3	4	sp|P10591|HSP71_YEAST	345	2	matchChargeOriginal		FELSGIPPAPR	0.547631	5.6252	66	11	TRUE
3	4	sp|P10591|HSP71_YEAST	345	3	matchChargeOriginal	(1) Oxidation (M)	MVAEAEKFKEEDEKESQR	0.196853	5.20749	91	18	TRUE
3	4	sp|P10591|HSP71_YEAST	345	4	matchChargeOriginal	(1) Oxidation (M)	MVAEAEKFKEEDEKESQR	-0.00628549	5.77609	121	18	TRUE
3	4	sp|P10591|HSP71_YEAST	345	2	matchChargeOriginal		NQLESIAYSLK	-0.0227516	6.22425	64	11	TRUE
3	4	sp|P10591|HSP71_YEAST	345	3	matchChargeOriginal	(1) Oxidation (M)	MKETAESYLGAK	-0.0536382	5.54689	16	12	TRUE
3	4	sp|P10591|HSP71_YEAST	345	2	matchChargeOriginal		LSKEDIEK	-0.0653763	5.03924	54	8	TRUE
3	4	sp|P10591|HSP71_YEAST	345	3	matchChargeOriginal		NTISEAGDKLEQADKDTVTK	-0.0699202	5.84651	149	20	TRUE
3	4	sp|P10591|HSP71_YEAST	345	3	matchChargeOriginal	(1) Oxidation (M)	MVAEAEKFKEEDEK	-0.0795319	5.33112	59	14	TRUE
3	4	sp|P10591|HSP71_YEAST	345	2	matchChargeOriginal		DAGTIAGLNVLR	-0.395987	5.97189	85	12	TRUE
3	4	sp|P10591|HSP71_YEAST	345	3	matchChargeOriginal		IINEPTAAAIAYGLDKK	-0.600117	5.9733	83	17	TRUE
3	4	sp|P10591|HSP71_YEAST	345	3	matchChargeOriginal		ATAGDTHLGGEDFDNR	-0.916825	5.40026	99	16	TRUE
3	4	sp|P10591|HSP71_YEAST	345	3	matchChargeOriginal		NTISEAGDKLEQADKDTVTK	0.058732	5.78364	129	20	TRUE
3	4	sp|P10591|HSP71_YEAST	345	2	matchChargeOriginal		NQLESIAYSLK	0.0468185	6.11145	70	11	TRUE
3	4	sp|P10591|HSP71_YEAST	345	2	matchChargeOriginal		LSKEDIEK	-0.0352517	4.92905	49	8	TRUE
3	4	sp|P10591|HSP71_YEAST	345	3	matchChargeOriginal		SEIFSTYADNQPGVLIQVFEGER	-0.218813	5.68455	55	23	TRUE
3	4	sp|P10591|HSP71_YEAST	345	3	matchChargeOriginal		ATAGDTHLGGEDFDNR	-0.755184	5.55127	90	16	TRUE
3	4	sp|P10591|HSP71_YEAST	345	2	matchChargeOriginal		DAGTIAGLNVLR	-0.787978	5.52275	64	12	TRUE
3	4	sp|P10591|HSP71_YEAST	345	3	matchChargeOriginal		IINEPTAAAIAYGLDKK	-0.930281	5.54323	58	17	TRUE
3	4	sp|P10591|HSP71_YEAST	345	2	matchChargeOriginal	(1) Oxidation (M)	MKETAESYLGAK	-1.17034	4.88787	74	12	TRUE
3	4	sp|P10591|HSP71_YEAST	345	3	matchChargeOriginal		ATAGDTHLGGEDFDNR	-0.926849	5.53327	78	16	TRUE
3	4	sp|P10591|HSP71_YEAST	345	2	matchChargeOriginal	(1) Oxidation (M)	MKETAESYLGAK	-0.973718	4.81176	61	12	TRUE
3	4	sp|P10591|HSP71_YEAST	345	2	matchChargeOriginal		DAGTIAGLNVLR	-1.15839	5.5527	60	12	TRUE
3	4	sp|P10591|HSP71_YEAST	345	3	matchChargeOriginal		IINEPTAAAIAYGLDKK	-1.18613	5.57202	55	17	TRUE
3	4	sp|P10591|HSP71_YEAST	345	3	matchChargeOriginal		SINPDEAVAYGAAVQAAILTGDESSK	-0.385575	5.70203	88	26	TRUE
3	4	sp|P10591|HSP71_YEAST	345	2	matchChargeOriginal		NQLESIAYSLK	-0.389536	5.49466	25	11	TRUE
3	4	sp|P10591|HSP71_YEAST	345	2	matchChargeOriginal		SQVDEIVLVGGSTR	-0.493259	5.68525	99	14	TRUE
3	4	sp|P10591|HSP71_YEAST	345	2	matchChargeOriginal	(1) Oxidation (M)	MKETAESYLGAK	-0.785183	4.96829	81	12	TRUE
3	4	sp|P10591|HSP71_YEAST	345	2	matchChargeOriginal	(10) Oxidation (M)	NFTPEQISSMVLGK	-0.904625	5.82103	45	14	TRUE
3	4	sp|P10591|HSP71_YEAST	345	2	matchChargeOriginal		VNDAVVTVPAYFNDSQR	-0.918822	5.66267	36	17	TRUE
3	4	sp|P10591|HSP71_YEAST	345	3	matchChargeOriginal		ATAGDTHLGGEDFDNR	-0.924067	5.74789	105	16	TRUE
3	4	sp|P10591|HSP71_YEAST	345	3	matchChargeOriginal		IINEPTAAAIAYGLDKK	-0.9338	5.72465	87	17	TRUE
3	4	sp|P10591|HSP71_YEAST	345	2	matchChargeOriginal		DAGTIAGLNVLR	-1.21299	5.6494	81	12	TRUE
3	4	sp|P10591|HSP71_YEAST	345	2	matchChargeOriginal	(5) Oxidation (M)	NQAAMNPSNTVFDAK	-1.57858	5.01275	55	15	TRUE
3	4	sp|P10591|HSP71_YEAST	345	2	matchChargeOriginal		STLDPVEK	-0.526679	5.35993	39	8	TRUE
3	4	sp|P10591|HSP71_YEAST	345	3	matchChargeOriginal		SINPDEAVAYGAAVQAAILTGDESSK	-0.653266	5.7421	68	26	TRUE
3	4	sp|P10591|HSP71_YEAST	345	2	matchChargeOriginal		VNDAVVTVPAYFNDSQR	-0.792455	5.56434	30	17	TRUE
3	4	sp|P10591|HSP71_YEAST	345	3	matchChargeOriginal		ATAGDTHLGGEDFDNR	-0.826277	5.65737	102	16	TRUE
3	4	sp|P10591|HSP71_YEAST	345	2	matchChargeOriginal		NQLESIAYSLK	-0.0668766	5.26727	63	11	TRUE
3	4	sp|P10591|HSP71_YEAST	345	2	matchChargeOriginal	(1) Oxidation (M)	MKETAESYLGAK	-0.227307	4.947	55	12	TRUE
3	4	sp|P10591|HSP71_YEAST	345	2	matchChargeOriginal	(10) Oxidation (M)	NFTPEQISSMVLGK	-0.29262	5.81951	25	14	TRUE
3	4	sp|P10591|HSP71_YEAST	345	3	matchChargeOriginal		ATAGDTHLGGEDFDNR	-0.424905	5.78749	83	16	TRUE
3	4	sp|P10591|HSP71_YEAST	345	2	matchChargeOriginal		DAGTIAGLNVLR	-0.491729	5.67323	60	12	TRUE
3	4	sp|P10591|HSP71_YEAST	345	3	matchChargeOriginal		IINEPTAAAIAYGLDKK	-0.557854	5.77686	75	17	TRUE
3	4	sp|P10591|HSP71_YEAST	345	3	matchChargeOriginal		SINPDEAVAYGAAVQAAILTGDESSK	-0.5905	5.93589	76	26	TRUE
3	4	sp|P10591|HSP71_YEAST	345	2	matchChargeOriginal		VNDAVVTVPAYFNDSQR	-1.05516	5.55451	55	17	TRUE
3	4	sp|P10591|HSP71_YEAST	345	4	matchChargeOriginal		LIDVDGKPQIQVEFKGETK	1.51194	6.45947	77	19	TRUE
3	4	sp|P10591|HSP71_YEAST	345	3	matchChargeOriginal		TQDLLLLDVAPLSLGIETAGGVMTK	0.220082	6.26428	93	25	TRUE
3	4	sp|P10591|HSP71_YEAST	345	4	matchChargeOriginal		TKDNNLLGKFELSGIPPAPR	0.205711	6.53214	20	20	TRUE
3	4	sp|P10591|HSP71_YEAST	345	3	matchChargeOriginal		LVTDYFNGKEPNR	0.187287	7.57856	108	13	TRUE
3	4	sp|P10591|HSP71_YEAST	345	3	matchChargeOriginal		SQVDEIVLVGGSTR	0.173294	6.54906	37	14	TRUE
3	4	sp|P10591|HSP71_YEAST	345	3	matchChargeOriginal		ATAGDTHLGGEDFDNR	-0.158256	7.4864	126	16	TRUE
3	4	sp|P10591|HSP71_YEAST	345	3	matchChargeOriginal	(5) Oxidation (M)	NQAAMNPSNTVFDAKR	-0.298896	6.11253	93	16	TRUE
3	4	sp|P10591|HSP71_YEAST	345	3	matchChargeOriginal		LYQAGGAPGGAAGGAPGGFPGGAPPAPEAEGPTVEEVD	-0.32173	6.99232	28	38	TRUE
3	4	sp|P10591|HSP71_YEAST	345	2	matchChargeOriginal		NFTPEQISSMVLGK	-0.35603	7.10424	82	14	TRUE
3	4	sp|P10591|HSP71_YEAST	345	3	matchChargeOriginal		GVPQIEVTFDVDSNGILNVSAVEK	-0.360284	6.51587	41	24	TRUE
3	4	sp|P10591|HSP71_YEAST	345	3	matchChargeOriginal		NTISEAGDKLEQADKDTVTK	-0.364228	7.21589	142	20	TRUE
3	4	sp|P10591|HSP71_YEAST	345	4	matchChargeOriginal		LVNHFIQEFKR	-0.367871	5.81705	52	11	TRUE
3	4	sp|P10591|HSP71_YEAST	345	2	matchChargeOriginal		DAGTIAGLNVLR	-0.395636	7.43462	79	12	TRUE
3	4	sp|P10591|HSP71_YEAST	345	2	matchChargeOriginal		SNKITITNDK	-0.404135	4.86234	33	10	TRUE
3	4	sp|P10591|HSP71_YEAST	345	2	matchChargeOriginal		ITITNDKGR	-0.411445	5.99326	73	9	TRUE
3	4	sp|P10591|HSP71_YEAST	345	3	matchChargeOriginal		LDKSQVDEIVLVGGSTR	-0.437938	7.11378	79	17	TRUE
3	4	sp|P10591|HSP71_YEAST	345	3	matchChargeOriginal		FKEEDEKESQR	-0.44301	5.96177	70	11	TRUE
3	4	sp|P10591|HSP71_YEAST	345	2	matchChargeOriginal		VDIIANDQGNR	-0.44364	6.60408	83	11	TRUE
3	4	sp|P10591|HSP71_YEAST	345	3	matchChargeOriginal		SINPDEAVAYGAAVQAAILTGDESSK	-0.446133	7.5878	119	26	TRUE
3	4	sp|P10591|HSP71_YEAST	345	3	matchChargeOriginal		MKETAESYLGAK	-0.447472	6.29332	60	12	TRUE
3	4	sp|P10591|HSP71_YEAST	345	2	matchChargeOriginal		VNDAVVTVPAYFNDSQR	-0.44867	7.63898	95	17	TRUE
3	4	sp|P10591|HSP71_YEAST	345	2	matchChargeOriginal		TTPSFVAFTDTER	-0.449875	7.22789	89	13	TRUE
3	4	sp|P10591|HSP71_YEAST	345	3	matchChargeOriginal		LIDVDGKPQIQVEFK	-0.454476	7.13931	100	15	TRUE
3	4	sp|P10591|HSP71_YEAST	345	2	matchChargeOriginal		LSKEDIEK	-0.461071	6.56549	58	8	TRUE
3	4	sp|P10591|HSP71_YEAST	345	3	matchChargeOriginal		TLSSSAQTSVEIDSLFEGIDFYTSITR	-0.461148	6.3766	82	27	TRUE
3	4	sp|P10591|HSP71_YEAST	345	3	matchChargeOriginal		VNDAVVTVPAYFNDSQR	-0.46388	6.54709	69	17	TRUE
3	4	sp|P10591|HSP71_YEAST	345	3	matchChargeOriginal		KSEIFSTYADNQPGVLIQVFEGER	-0.473263	6.79686	104	24	TRUE
3	4	sp|P10591|HSP71_YEAST	345	2	matchChargeOriginal		SINPDEAVAYGAAVQAAILTGDESSK	-0.476981	7.26763	117	26	TRUE
3	4	sp|P10591|HSP71_YEAST	345	2	matchChargeOriginal	(5) Oxidation (M)	NQAAMNPSNTVFDAK	-0.480561	7.06553	96	15	TRUE
3	4	sp|P10591|HSP71_YEAST	345	3	matchChargeOriginal		LVNHFIQEFK	-0.480705	7.16364	42	10	TRUE
3	4	sp|P10591|HSP71_YEAST	345	2	matchChargeOriginal		LVNHFIQEFK	-0.483152	6.83111	69	10	TRUE
3	4	sp|P10591|HSP71_YEAST	345	2	matchChargeOriginal	(10) Oxidation (M)	ELQDIANPIMSK	-0.48781	6.9233	59	12	TRUE
3	4	sp|P10591|HSP71_YEAST	345	3	matchChargeOriginal		SEIFSTYADNQPGVLIQVFEGER	-0.500917	6.92415	87	23	TRUE
3	4	sp|P10591|HSP71_YEAST	345	4	matchChargeOriginal	(11) Oxidation (M)	NFNDPEVQADMKHFPFK	-0.502075	5.86184	17	17	TRUE
3	4	sp|P10591|HSP71_YEAST	345	3	matchChargeOriginal		ARFEELCADLFR	-0.504641	6.89933	61	12	TRUE
3	4	sp|P10591|HSP71_YEAST	345	3	matchChargeOriginal		IINEPTAAAIAYGLDKK	-0.50976	7.68974	91	17	TRUE
3	4	sp|P10591|HSP71_YEAST	345	2	matchChargeOriginal	(11) Oxidation (M)	NFNDPEVQADMK	-0.509917	6.80582	77	12	TRUE
3	4	sp|P10591|HSP71_YEAST	345	2	matchChargeOriginal	(1) Oxidation (M)	MKETAESYLGAK	-0.515222	6.9223	102	12	TRUE
3	4	sp|P10591|HSP71_YEAST	345	2	matchChargeOriginal		NQAAMNPSNTVFDAK	-0.521713	7.5627	86	15	TRUE
3	4	sp|P10591|HSP71_YEAST	345	2	matchChargeOriginal		STLDPVEK	-0.531482	6.82262	49	8	TRUE
3	4	sp|P10591|HSP71_YEAST	345	2	matchChargeOriginal		NQLESIAYSLK	-0.539854	7.45945	64	11	TRUE
3	4	sp|P10591|HSP71_YEAST	345	2	matchChargeOriginal		TKDNNLLGK	-0.540456	6.04189	63	9	TRUE
3	4	sp|P10591|HSP71_YEAST	345	2	matchChargeOriginal		ETAESYLGAK	-0.554703	6.42775	73	10	TRUE
3	4	sp|P10591|HSP71_YEAST	345	3	matchChargeOriginal	(23) Oxidation (M)	TQDLLLLDVAPLSLGIETAGGVMTK	-0.576534	6.69636	124	25	TRUE
3	4	sp|P10591|HSP71_YEAST	345	3	matchChargeOriginal		KAEETISWLDSNTTASK	-0.586725	5.826	40	17	TRUE
3	4	sp|P10591|HSP71_YEAST	345	2	matchChargeOriginal		FEELCADLFR	-0.593406	6.59327	95	10	TRUE
3	4	sp|P10591|HSP71_YEAST	345	2	matchChargeOriginal		ELQDIANPIMSK	-0.598153	6.67599	58	12	TRUE
3	4	sp|P10591|HSP71_YEAST	345	2	matchChargeOriginal		IINEPTAAAIAYGLDK	-0.598534	7.15463	109	16	TRUE
3	4	sp|P10591|HSP71_YEAST	345	3	matchChargeOriginal		DNNLLGKFELSGIPPAPR	-0.657102	5.87343	69	18	TRUE
3	4	sp|P10591|HSP71_YEAST	345	2	matchChargeOriginal		NFNDPEVQADMK	-0.708492	6.63881	47	12	TRUE
3	4	sp|P10591|HSP71_YEAST	345	3	matchChargeOriginal		LVNHFIQEFKR	-0.790512	6.12363	21	11	TRUE
3	4	sp|P10591|HSP71_YEAST	345	4	matchChargeOriginal	(1) Oxidation (M)	MVAEAEKFKEEDEKESQR	-0.808183	7.05167	39	18	TRUE
3	4	sp|P10591|HSP71_YEAST	345	4	matchChargeOriginal		MVAEAEKFKEEDEKESQR	-0.878452	6.26126	83	18	TRUE
3	4	sp|P10591|HSP71_YEAST	345	2	matchChargeOriginal		ARFEELCADLFR	0.416575	6.50493	29	12	TRUE
3	4	sp|P10591|HSP71_YEAST	345	4	matchChargeOriginal		TKDNNLLGKFELSGIPPAPR	0.28888	6.31222	21	20	TRUE
3	4	sp|P10591|HSP71_YEAST	345	3	matchChargeOriginal		LVTDYFNGKEPNR	0.270222	7.26601	91	13	TRUE
3	4	sp|P10591|HSP71_YEAST	345	2	matchChargeOriginal		IINEPTAAAIAYGLDK	0.223619	6.92777	109	16	TRUE
3	4	sp|P10591|HSP71_YEAST	345	2	matchChargeOriginal		SQVDEIVLVGGSTR	0.167417	7.36496	53	14	TRUE
3	4	sp|P10591|HSP71_YEAST	345	3	matchChargeOriginal	(23) Oxidation (M)	TQDLLLLDVAPLSLGIETAGGVMTK	-0.0360054	5.8327	47	25	TRUE
3	4	sp|P10591|HSP71_YEAST	345	3	matchChargeOriginal		KSEIFSTYADNQPGVLIQVFEGER	-0.0873995	6.26678	46	24	TRUE
3	4	sp|P10591|HSP71_YEAST	345	4	matchChargeOriginal	(1) Oxidation (M)	MVAEAEKFKEEDEKESQR	-0.148656	6.89945	77	18	TRUE
3	4	sp|P10591|HSP71_YEAST	345	2	matchChargeOriginal	(10) Oxidation (M)	NFTPEQISSMVLGK	-0.149227	7.2806	87	14	TRUE
3	4	sp|P10591|HSP71_YEAST	345	3	matchChargeOriginal	(5) Oxidation (M)	NQAAMNPSNTVFDAKR	-0.268475	6.06782	78	16	TRUE
3	4	sp|P10591|HSP71_YEAST	345	2	matchChargeOriginal	(23) Oxidation (M)	TQDLLLLDVAPLSLGIETAGGVMTK	-0.276476	5.38591	21	25	TRUE
3	4	sp|P10591|HSP71_YEAST	345	3	matchChargeOriginal		ARFEELCADLFR	-0.286847	6.71563	73	12	TRUE
3	4	sp|P10591|HSP71_YEAST	345	2	matchChargeOriginal		DAGTIAGLNVLR	-0.293375	7.16918	74	12	TRUE
3	4	sp|P10591|HSP71_YEAST	345	2	matchChargeOriginal	(11) Oxidation (M)	NFNDPEVQADMK	-0.306747	6.23325	74	12	TRUE
3	4	sp|P10591|HSP71_YEAST	345	3	matchChargeOriginal	(1) Oxidation (M)	MVAEAEKFKEEDEKESQR	-0.323506	5.5168	62	18	TRUE
3	4	sp|P10591|HSP71_YEAST	345	3	matchChargeOriginal		SINPDEAVAYGAAVQAAILTGDESSK	-0.330695	7.18747	77	26	TRUE
3	4	sp|P10591|HSP71_YEAST	345	2	matchChargeOriginal	(5) Oxidation (M)	NQAAMNPSNTVFDAK	-0.335913	6.52894	114	15	TRUE
3	4	sp|P10591|HSP71_YEAST	345	3	matchChargeOriginal		LYQAGGAPGGAAGGAPGGFPGGAPPAPEAEGPTVEEVD	-0.343222	6.75685	21	38	TRUE
3	4	sp|P10591|HSP71_YEAST	345	2	matchChargeOriginal		NFTPEQISSMVLGK	-0.348275	6.65101	79	14	TRUE
3	4	sp|P10591|HSP71_YEAST	345	3	matchChargeOriginal		FKEEDEKESQR	-0.349351	4.95034	73	11	TRUE
3	4	sp|P10591|HSP71_YEAST	345	3	matchChargeOriginal		LVNHFIQEFK	-0.35821	6.77521	44	10	TRUE
3	4	sp|P10591|HSP71_YEAST	345	3	matchChargeOriginal		LDKSQVDEIVLVGGSTR	-0.360226	6.77554	65	17	TRUE
3	4	sp|P10591|HSP71_YEAST	345	3	matchChargeOriginal		ATAGDTHLGGEDFDNR	-0.361557	7.17724	142	16	TRUE
3	4	sp|P10591|HSP71_YEAST	345	3	matchChargeOriginal	(1) Oxidation (M)	MKETAESYLGAK	-0.361747	6.66312	36	12	TRUE
3	4	sp|P10591|HSP71_YEAST	345	3	matchChargeOriginal		NTISEAGDKLEQADKDTVTK	-0.366728	6.78517	153	20	TRUE
3	4	sp|P10591|HSP71_YEAST	345	2	matchChargeOriginal		ITITNDKGR	-0.367099	5.6185	65	9	TRUE
3	4	sp|P10591|HSP71_YEAST	345	2	matchChargeOriginal		TTPSFVAFTDTER	-0.371321	6.79615	90	13	TRUE
3	4	sp|P10591|HSP71_YEAST	345	2	matchChargeOriginal		LSKEDIEK	-0.374217	6.05415	62	8	TRUE
3	4	sp|P10591|HSP71_YEAST	345	2	matchChargeOriginal		STLDPVEK	-0.382183	5.87644	49	8	TRUE
3	4	sp|P10591|HSP71_YEAST	345	3	matchChargeOriginal		TQDLLLLDVAPLSLGIETAGGVMTK	-0.384551	5.87812	78	25	TRUE
3	4	sp|P10591|HSP71_YEAST	345	2	matchChargeOriginal		NQLESIAYSLK	-0.392767	7.08852	63	11	TRUE
3	4	sp|P10591|HSP71_YEAST	345	3	matchChargeOriginal		LIDVDGKPQIQVEFK	-0.393219	6.64304	61	15	TRUE
3	4	sp|P10591|HSP71_YEAST	345	2	matchChargeOriginal		VDIIANDQGNR	-0.398028	5.96759	76	11	TRUE
3	4	sp|P10591|HSP71_YEAST	345	2	matchChargeOriginal	(1) Oxidation (M)	MKETAESYLGAK	-0.398925	6.50616	95	12	TRUE
3	4	sp|P10591|HSP71_YEAST	345	2	matchChargeOriginal		TKDNNLLGK	-0.407769	5.77046	29	9	TRUE
3	4	sp|P10591|HSP71_YEAST	345	3	matchChargeOriginal		IINEPTAAAIAYGLDKK	-0.41499	7.25413	103	17	TRUE
3	4	sp|P10591|HSP71_YEAST	345	2	matchChargeOriginal		NQAAMNPSNTVFDAK	-0.415491	7.12212	99	15	TRUE
3	4	sp|P10591|HSP71_YEAST	345	2	matchChargeOriginal		NFNDPEVQADMK	-0.426888	6.07741	75	12	TRUE
3	4	sp|P10591|HSP71_YEAST	345	2	matchChargeOriginal		FELSGIPPAPR	-0.429138	6.95862	78	11	TRUE
3	4	sp|P10591|HSP71_YEAST	345	2	matchChargeOriginal		FEELCADLFR	-0.44048	6.23072	79	10	TRUE
3	4	sp|P10591|HSP71_YEAST	345	2	matchChargeOriginal		VNDAVVTVPAYFNDSQR	-0.44088	7.30164	89	17	TRUE
3	4	sp|P10591|HSP71_YEAST	345	2	matchChargeOriginal		MKETAESYLGAK	-0.447125	5.71126	88	12	TRUE
3	4	sp|P10591|HSP71_YEAST	345	3	matchChargeOriginal		DNNLLGKFELSGIPPAPR	-0.505985	5.78881	64	18	TRUE
3	4	sp|P10591|HSP71_YEAST	345	2	matchChargeOriginal		ETAESYLGAK	-0.587934	5.93827	54	10	TRUE
3	4	sp|P10591|HSP71_YEAST	345	3	matchChargeOriginal		IINEPTAAAIAYGLDK	-0.702935	5.70776	81	16	TRUE
3	4	sp|P10591|HSP71_YEAST	345	2	matchChargeOriginal		ELQDIANPIMSK	-1.28241	6.10662	55	12	TRUE
3	4	sp|P10591|HSP71_YEAST	345	3	matchChargeOriginal		LVTDYFNGKEPNR	0.193058	6.09266	49	13	TRUE
3	4	sp|P10591|HSP71_YEAST	345	2	matchChargeOriginal		NFNDPEVQADMK	0.0180907	5.22409	65	12	TRUE
3	4	sp|P10591|HSP71_YEAST	345	3	matchChargeOriginal		TQDLLLLDVAPLSLGIETAGGVMTK	-0.00555337	5.29603	38	25	TRUE
3	4	sp|P10591|HSP71_YEAST	345	4	matchChargeOriginal	(1) Oxidation (M)	MVAEAEKFKEEDEKESQR	-0.0955499	5.22299	79	18	TRUE
3	4	sp|P10591|HSP71_YEAST	345	3	matchChargeOriginal	(23) Oxidation (M)	TQDLLLLDVAPLSLGIETAGGVMTK	-0.119361	5.40205	39	25	TRUE
3	4	sp|P10591|HSP71_YEAST	345	2	matchChargeOriginal		DAGTIAGLNVLR	-0.225983	6.17615	81	12	TRUE
3	4	sp|P10591|HSP71_YEAST	345	2	matchChargeOriginal	(11) Oxidation (M)	NFNDPEVQADMK	-0.271686	5.29096	70	12	TRUE
3	4	sp|P10591|HSP71_YEAST	345	2	matchChargeOriginal		VNDAVVTVPAYFNDSQR	-0.350411	6.28485	78	17	TRUE
3	4	sp|P10591|HSP71_YEAST	345	3	matchChargeOriginal		ARFEELCADLFR	-0.363659	5.82949	51	12	TRUE
3	4	sp|P10591|HSP71_YEAST	345	3	matchChargeOriginal		ATAGDTHLGGEDFDNR	-0.37102	6.11576	103	16	TRUE
3	4	sp|P10591|HSP71_YEAST	345	2	matchChargeOriginal		STLDPVEK	-0.371026	5.91387	51	8	TRUE
3	4	sp|P10591|HSP71_YEAST	345	2	matchChargeOriginal		NFTPEQISSMVLGK	-0.374025	6.05483	61	14	TRUE
3	4	sp|P10591|HSP71_YEAST	345	2	matchChargeOriginal		SINPDEAVAYGAAVQAAILTGDESSK	-0.393739	6.09467	59	26	TRUE
3	4	sp|P10591|HSP71_YEAST	345	3	matchChargeOriginal		SINPDEAVAYGAAVQAAILTGDESSK	-0.39443	6.50645	132	26	TRUE
3	4	sp|P10591|HSP71_YEAST	345	2	matchChargeOriginal		IINEPTAAAIAYGLDK	-0.420768	5.99658	109	16	TRUE
3	4	sp|P10591|HSP71_YEAST	345	3	matchChargeOriginal		IINEPTAAAIAYGLDKK	-0.472695	6.41438	77	17	TRUE
3	4	sp|P10591|HSP71_YEAST	345	3	matchChargeOriginal		TLSSSAQTSVEIDSLFEGIDFYTSITR	-0.530861	5.78598	63	27	TRUE
3	4	sp|P10591|HSP71_YEAST	345	3	matchChargeOriginal		LVNHFIQEFK	-0.610012	5.95631	38	10	TRUE
3	4	sp|P10591|HSP71_YEAST	345	3	matchChargeOriginal	(1) Oxidation (M)	MKETAESYLGAK	-0.61813	5.67929	22	12	TRUE
3	4	sp|P10591|HSP71_YEAST	345	3	matchChargeOriginal		NTISEAGDKLEQADKDTVTK	-0.701113	5.94379	124	20	TRUE
3	4	sp|P10591|HSP71_YEAST	345	3	matchChargeOriginal		LIDVDGKPQIQVEFK	-0.734348	5.76673	46	15	TRUE
3	4	sp|P10591|HSP71_YEAST	345	2	matchChargeOriginal	(1) Oxidation (M)	MKETAESYLGAK	-0.752297	5.57411	68	12	TRUE
3	4	sp|P10591|HSP71_YEAST	345	2	matchChargeOriginal		LSKEDIEK	-5.85517	5.15836	50	8	TRUE
3	4	sp|P10591|HSP71_YEAST	345	3	matchChargeOriginal		LVTDYFNGKEPNR	0.255183	5.77105	72	13	TRUE
3	4	sp|P10591|HSP71_YEAST	345	2	matchChargeOriginal		IINEPTAAAIAYGLDK	0.165689	5.55533	74	16	TRUE
3	4	sp|P10591|HSP71_YEAST	345	2	matchChargeOriginal		VNDAVVTVPAYFNDSQR	-0.143884	6.0471	68	17	TRUE
3	4	sp|P10591|HSP71_YEAST	345	2	matchChargeOriginal		LSKEDIEK	-0.234633	4.87456	47	8	TRUE
3	4	sp|P10591|HSP71_YEAST	345	3	matchChargeOriginal		ATAGDTHLGGEDFDNR	-0.267102	5.88072	134	16	TRUE
3	4	sp|P10591|HSP71_YEAST	345	2	matchChargeOriginal		STLDPVEK	-0.31447	5.49492	35	8	TRUE
3	4	sp|P10591|HSP71_YEAST	345	3	matchChargeOriginal		IINEPTAAAIAYGLDKK	-0.319983	5.99651	84	17	TRUE
3	4	sp|P10591|HSP71_YEAST	345	3	matchChargeOriginal		SINPDEAVAYGAAVQAAILTGDESSK	-0.347163	6.20108	65	26	TRUE
3	4	sp|P10591|HSP71_YEAST	345	3	matchChargeOriginal		FKEEDEKESQR	-0.423861	4.35302	55	11	TRUE
3	4	sp|P10591|HSP71_YEAST	345	2	matchChargeOriginal		DAGTIAGLNVLR	-0.495448	5.82953	81	12	TRUE
3	4	sp|P10591|HSP71_YEAST	345	3	matchChargeOriginal		TLSSSAQTSVEIDSLFEGIDFYTSITR	-0.499062	5.61947	64	27	TRUE
3	4	sp|P10591|HSP71_YEAST	345	2	matchChargeOriginal		NFTPEQISSMVLGK	-0.540831	5.73866	65	14	TRUE
3	4	sp|P10591|HSP71_YEAST	345	3	matchChargeOriginal		LVNHFIQEFK	-0.72031	5.65781	26	10	TRUE
3	4	sp|P10591|HSP71_YEAST	345	2	matchChargeOriginal	(10) Oxidation (M)	NFTPEQISSMVLGK	0.254546	6.27812	38	14	TRUE
3	4	sp|P10591|HSP71_YEAST	345	3	matchChargeOriginal		SINPDEAVAYGAAVQAAILTGDESSK	-0.354797	6.08045	71	26	TRUE
3	4	sp|P10591|HSP71_YEAST	345	3	matchChargeOriginal		IINEPTAAAIAYGLDKK	-0.356431	6.05193	87	17	TRUE
3	4	sp|P10591|HSP71_YEAST	345	2	matchChargeOriginal	(1) Oxidation (M)	MKETAESYLGAK	-0.359472	5.40248	55	12	TRUE
3	4	sp|P10591|HSP71_YEAST	345	3	matchChargeOriginal		ATAGDTHLGGEDFDNR	-0.365494	5.98865	108	16	TRUE
3	4	sp|P10591|HSP71_YEAST	345	2	matchChargeOriginal		NQLESIAYSLK	-0.413875	6.06355	69	11	TRUE
3	4	sp|P10591|HSP71_YEAST	345	2	matchChargeOriginal		DAGTIAGLNVLR	-0.434454	5.97969	80	12	TRUE
3	4	sp|P10591|HSP71_YEAST	345	2	matchChargeOriginal		TTPSFVAFTDTER	-0.468835	5.9696	70	13	TRUE
3	4	sp|P10591|HSP71_YEAST	345	2	matchChargeOriginal		SINPDEAVAYGAAVQAAILTGDESSK	-0.481029	5.72526	61	26	TRUE
3	4	sp|P10591|HSP71_YEAST	345	2	matchChargeOriginal		VNDAVVTVPAYFNDSQR	-0.584874	5.95707	77	17	TRUE
3	4	sp|P10591|HSP71_YEAST	345	2	matchChargeOriginal		LSKEDIEK	-0.755936	4.98243	54	8	TRUE
3	4	sp|P10591|HSP71_YEAST	345	2	matchChargeOriginal	(11) Oxidation (M)	NFNDPEVQADMK	-6.03117	5.27751	24	12	TRUE
3	4	sp|P10591|HSP71_YEAST	345	2	matchChargeOriginal		LIGDAAK	7.09628	5.45376	44	7	TRUE
3	4	sp|P10591|HSP71_YEAST	345	3	matchChargeOriginal		SINPDEAVAYGAAVQAAILTGDESSK	-0.394674	6.18136	45	26	TRUE
3	4	sp|P10591|HSP71_YEAST	345	2	matchChargeOriginal	(5) Oxidation (M)	NQAAMNPSNTVFDAK	-0.397258	5.53321	81	15	TRUE
3	4	sp|P10591|HSP71_YEAST	345	3	matchChargeOriginal		ATAGDTHLGGEDFDNR	-0.421097	6.01357	72	16	TRUE
3	4	sp|P10591|HSP71_YEAST	345	3	matchChargeOriginal		IINEPTAAAIAYGLDKK	-0.428015	6.08021	37	17	TRUE
3	4	sp|P10591|HSP71_YEAST	345	2	matchChargeOriginal		TTPSFVAFTDTER	-0.481702	6.72425	27	13	TRUE
3	4	sp|P10591|HSP71_YEAST	345	2	matchChargeOriginal		DAGTIAGLNVLR	-0.516331	6.01275	72	12	TRUE
3	4	sp|P10591|HSP71_YEAST	345	2	matchChargeOriginal		STLDPVEK	-0.591065	5.50201	32	8	TRUE
3	4	sp|P10591|HSP71_YEAST	345	2	matchChargeOriginal		VNDAVVTVPAYFNDSQR	-0.611102	5.9361	57	17	TRUE
3	4	sp|P10591|HSP71_YEAST	345	2	matchChargeOriginal		IINEPTAAAIAYGLDK	-1.18876	5.35065	58	16	TRUE
3	4	sp|P10591|HSP71_YEAST	345	2	matchChargeOriginal		LIGDAAK	0.478209	3.84603	16	7	TRUE
3	4	sp|P10591|HSP71_YEAST	345	2	matchChargeOriginal		VNDAVVTVPAYFNDSQR	-0.667829	5.37613	16	17	TRUE
3	5	sp|P22202|HSP74_YEAST	93	3	matchChargeOriginal		SEVFSTYADNQPGVLIQVFEGER	0.0798509	6.38323	40	23	TRUE
3	5	sp|P22202|HSP74_YEAST	93	3	matchChargeOriginal		KSEVFSTYADNQPGVLIQVFEGER	-0.244705	5.9815	68	24	TRUE
3	5	sp|P22202|HSP74_YEAST	93	3	matchChargeOriginal		IINEPTAAAIAYGLDKK	-0.278581	5.89179	98	17	TRUE
3	5	sp|P22202|HSP74_YEAST	93	2	matchChargeOriginal		DAGTIAGLNVLR	-0.435709	5.89031	74	12	TRUE
3	5	sp|P22202|HSP74_YEAST	93	2	matchChargeOriginal		FEELCADLFR	-0.610932	5.16872	65	10	TRUE
3	5	sp|P22202|HSP74_YEAST	93	3	matchChargeOriginal		ARFEELCADLFR	-0.813683	5.35482	54	12	TRUE
3	5	sp|P22202|HSP74_YEAST	93	2	matchChargeOriginal		DAGTIAGLNVLR	-0.410486	5.55621	82	12	TRUE
3	5	sp|P22202|HSP74_YEAST	93	3	matchChargeOriginal		IINEPTAAAIAYGLDKK	-0.766065	5.3839	75	17	TRUE
3	5	sp|P22202|HSP74_YEAST	93	2	matchChargeOriginal		FELSGIPPAPR	0.547631	5.6252	66	11	TRUE
3	5	sp|P22202|HSP74_YEAST	93	2	matchChargeOriginal		DAGTIAGLNVLR	-0.395987	5.97189	85	12	TRUE
3	5	sp|P22202|HSP74_YEAST	93	3	matchChargeOriginal		IINEPTAAAIAYGLDKK	-0.600117	5.9733	83	17	TRUE
3	5	sp|P22202|HSP74_YEAST	93	3	matchChargeOriginal		SEVFSTYADNQPGVLIQVFEGER	-0.247747	6.0738	61	23	TRUE
3	5	sp|P22202|HSP74_YEAST	93	2	matchChargeOriginal		DAGTIAGLNVLR	-0.787978	5.52275	64	12	TRUE
3	5	sp|P22202|HSP74_YEAST	93	3	matchChargeOriginal		IINEPTAAAIAYGLDKK	-0.930281	5.54323	58	17	TRUE
3	5	sp|P22202|HSP74_YEAST	93	2	matchChargeOriginal		DAGTIAGLNVLR	-1.15839	5.5527	60	12	TRUE
3	5	sp|P22202|HSP74_YEAST	93	3	matchChargeOriginal		IINEPTAAAIAYGLDKK	-1.18613	5.57202	55	17	TRUE
3	5	sp|P22202|HSP74_YEAST	93	3	matchChargeOriginal		SEVFSTYADNQPGVLIQVFEGER	-8.41977	6.17195	54	23	TRUE
3	5	sp|P22202|HSP74_YEAST	93	3	matchChargeOriginal		IINEPTAAAIAYGLDKK	-0.9338	5.72465	87	17	TRUE
3	5	sp|P22202|HSP74_YEAST	93	2	matchChargeOriginal		DAGTIAGLNVLR	-1.21299	5.6494	81	12	TRUE
3	5	sp|P22202|HSP74_YEAST	93	2	matchChargeOriginal		TTPSYVAFTDTER	-3.96202	4.8075	48	13	TRUE
3	5	sp|P22202|HSP74_YEAST	93	3	matchChargeOriginal		SEVFSTYADNQPGVLIQVFEGER	-0.168677	5.63502	60	23	TRUE
3	5	sp|P22202|HSP74_YEAST	93	2	matchChargeOriginal		DAGTIAGLNVLR	-0.491729	5.67323	60	12	TRUE
3	5	sp|P22202|HSP74_YEAST	93	3	matchChargeOriginal		IINEPTAAAIAYGLDKK	-0.557854	5.77686	75	17	TRUE
3	5	sp|P22202|HSP74_YEAST	93	4	matchChargeOriginal		TKDNNLLGKFELSGIPPAPR	0.205711	6.53214	20	20	TRUE
3	5	sp|P22202|HSP74_YEAST	93	3	matchChargeOriginal		SEVFSTYADNQPGVLIQVFEGER	-0.393708	7.45544	51	23	TRUE
3	5	sp|P22202|HSP74_YEAST	93	2	matchChargeOriginal		DAGTIAGLNVLR	-0.395636	7.43462	79	12	TRUE
3	5	sp|P22202|HSP74_YEAST	93	2	matchChargeOriginal		SNKITITNDK	-0.404135	4.86234	33	10	TRUE
3	5	sp|P22202|HSP74_YEAST	93	2	matchChargeOriginal		ITITNDKGR	-0.411445	5.99326	73	9	TRUE
3	5	sp|P22202|HSP74_YEAST	93	3	matchChargeOriginal		ARFEELCADLFR	-0.504641	6.89933	61	12	TRUE
3	5	sp|P22202|HSP74_YEAST	93	3	matchChargeOriginal		IINEPTAAAIAYGLDKK	-0.50976	7.68974	91	17	TRUE
3	5	sp|P22202|HSP74_YEAST	93	2	matchChargeOriginal		TKDNNLLGK	-0.540456	6.04189	63	9	TRUE
3	5	sp|P22202|HSP74_YEAST	93	3	matchChargeOriginal		KSEVFSTYADNQPGVLIQVFEGER	-0.544465	7.1651	128	24	TRUE
3	5	sp|P22202|HSP74_YEAST	93	2	matchChargeOriginal		SEVFSTYADNQPGVLIQVFEGER	-0.568591	7.18104	130	23	TRUE
3	5	sp|P22202|HSP74_YEAST	93	2	matchChargeOriginal		FEELCADLFR	-0.593406	6.59327	95	10	TRUE
3	5	sp|P22202|HSP74_YEAST	93	2	matchChargeOriginal		IINEPTAAAIAYGLDK	-0.598534	7.15463	109	16	TRUE
3	5	sp|P22202|HSP74_YEAST	93	3	matchChargeOriginal		DNNLLGKFELSGIPPAPR	-0.657102	5.87343	69	18	TRUE
3	5	sp|P22202|HSP74_YEAST	93	2	matchChargeOriginal	Gln-%3epyro-Glu (N-term Q)%3b (12) Oxidation (M)	QKELEGVANPIMSK	0.484197	4.84706	51	14	TRUE
3	5	sp|P22202|HSP74_YEAST	93	2	matchChargeOriginal		ARFEELCADLFR	0.416575	6.50493	29	12	TRUE
3	5	sp|P22202|HSP74_YEAST	93	4	matchChargeOriginal		TKDNNLLGKFELSGIPPAPR	0.28888	6.31222	21	20	TRUE
3	5	sp|P22202|HSP74_YEAST	93	2	matchChargeOriginal		IINEPTAAAIAYGLDK	0.223619	6.92777	109	16	TRUE
3	5	sp|P22202|HSP74_YEAST	93	3	matchChargeOriginal		ATAGDTHLGGEDFDSR	-0.149827	5.36275	54	16	TRUE
3	5	sp|P22202|HSP74_YEAST	93	3	matchChargeOriginal		LVNFLAEEFKR	-0.156397	5.08479	44	11	TRUE
3	5	sp|P22202|HSP74_YEAST	93	3	matchChargeOriginal		ARFEELCADLFR	-0.286847	6.71563	73	12	TRUE
3	5	sp|P22202|HSP74_YEAST	93	2	matchChargeOriginal		DAGTIAGLNVLR	-0.293375	7.16918	74	12	TRUE
3	5	sp|P22202|HSP74_YEAST	93	3	matchChargeOriginal		KSEVFSTYADNQPGVLIQVFEGER	-0.3088	7.11133	118	24	TRUE
3	5	sp|P22202|HSP74_YEAST	93	2	matchChargeOriginal		ITITNDKGR	-0.367099	5.6185	65	9	TRUE
3	5	sp|P22202|HSP74_YEAST	93	2	matchChargeOriginal		TKDNNLLGK	-0.407769	5.77046	29	9	TRUE
3	5	sp|P22202|HSP74_YEAST	93	3	matchChargeOriginal		IINEPTAAAIAYGLDKK	-0.41499	7.25413	103	17	TRUE
3	5	sp|P22202|HSP74_YEAST	93	2	matchChargeOriginal		FELSGIPPAPR	-0.429138	6.95862	78	11	TRUE
3	5	sp|P22202|HSP74_YEAST	93	2	matchChargeOriginal		FEELCADLFR	-0.44048	6.23072	79	10	TRUE
3	5	sp|P22202|HSP74_YEAST	93	3	matchChargeOriginal		SEVFSTYADNQPGVLIQVFEGER	-0.475292	7.12002	87	23	TRUE
3	5	sp|P22202|HSP74_YEAST	93	3	matchChargeOriginal		DNNLLGKFELSGIPPAPR	-0.505985	5.78881	64	18	TRUE
3	5	sp|P22202|HSP74_YEAST	93	2	matchChargeOriginal		SEVFSTYADNQPGVLIQVFEGER	-0.602205	6.71529	138	23	TRUE
3	5	sp|P22202|HSP74_YEAST	93	2	matchChargeOriginal		NQLESYAFTLK	-0.617881	5.43661	39	11	TRUE
3	5	sp|P22202|HSP74_YEAST	93	2	matchChargeOriginal		TTPSYVAFTDTER	-0.633616	5.68266	84	13	TRUE
3	5	sp|P22202|HSP74_YEAST	93	3	matchChargeOriginal		IINEPTAAAIAYGLDK	-0.702935	5.70776	81	16	TRUE
3	5	sp|P22202|HSP74_YEAST	93	2	matchChargeOriginal		VEIIANDQGNR	-4.24443	4.89335	56	11	TRUE
3	5	sp|P22202|HSP74_YEAST	93	2	matchChargeOriginal		DAGTIAGLNVLR	-0.225983	6.17615	81	12	TRUE
3	5	sp|P22202|HSP74_YEAST	93	3	matchChargeOriginal		ARFEELCADLFR	-0.363659	5.82949	51	12	TRUE
3	5	sp|P22202|HSP74_YEAST	93	2	matchChargeOriginal		IINEPTAAAIAYGLDK	-0.420768	5.99658	109	16	TRUE
3	5	sp|P22202|HSP74_YEAST	93	3	matchChargeOriginal		IINEPTAAAIAYGLDKK	-0.472695	6.41438	77	17	TRUE
3	5	sp|P22202|HSP74_YEAST	93	3	matchChargeOriginal		SEVFSTYADNQPGVLIQVFEGER	-0.583252	6.33953	81	23	TRUE
3	5	sp|P22202|HSP74_YEAST	93	2	matchChargeOriginal		IINEPTAAAIAYGLDK	0.165689	5.55533	74	16	TRUE
3	5	sp|P22202|HSP74_YEAST	93	3	matchChargeOriginal		IINEPTAAAIAYGLDKK	-0.319983	5.99651	84	17	TRUE
3	5	sp|P22202|HSP74_YEAST	93	2	matchChargeOriginal		DAGTIAGLNVLR	-0.495448	5.82953	81	12	TRUE
3	5	sp|P22202|HSP74_YEAST	93	3	matchChargeOriginal		SEVFSTYADNQPGVLIQVFEGER	-0.643241	5.87405	81	23	TRUE
3	5	sp|P22202|HSP74_YEAST	93	3	matchChargeOriginal		IINEPTAAAIAYGLDKK	-0.356431	6.05193	87	17	TRUE
3	5	sp|P22202|HSP74_YEAST	93	2	matchChargeOriginal		DAGTIAGLNVLR	-0.434454	5.97969	80	12	TRUE
3	5	sp|P22202|HSP74_YEAST	93	3	matchChargeOriginal		SEVFSTYADNQPGVLIQVFEGER	-0.51773	6.13732	67	23	TRUE
3	5	sp|P22202|HSP74_YEAST	93	2	matchChargeOriginal		LIGDAAK	7.22715	5.45349	44	7	TRUE
3	5	sp|P22202|HSP74_YEAST	93	3	matchChargeOriginal		IINEPTAAAIAYGLDKK	-0.428015	6.08021	37	17	TRUE
3	5	sp|P22202|HSP74_YEAST	93	2	matchChargeOriginal		DAGTIAGLNVLR	-0.516331	6.01275	72	12	TRUE
3	5	sp|P22202|HSP74_YEAST	93	2	matchChargeOriginal		IINEPTAAAIAYGLDK	-1.18876	5.35065	58	16	TRUE
3	5	sp|P22202|HSP74_YEAST	93	2	matchChargeOriginal		LIGDAAK	0.297932	3.86953	16	7	TRUE
3	6	sp|P0CS90|HSP77_YEAST	95	2	matchChargeOriginal		VVNEPTAAALAYGLEK	1.99812	5.76271	31	16	TRUE
3	6	sp|P0CS90|HSP77_YEAST	95	2	matchChargeOriginal		VQGGEEVNAEELK	0.514537	5.20974	19	13	TRUE
3	6	sp|P0CS90|HSP77_YEAST	95	2	matchChargeOriginal		QAVVNPENTLFATK	0.361953	5.8919	74	14	TRUE
3	6	sp|P0CS90|HSP77_YEAST	95	2	matchChargeOriginal		AQFETLTAPLVK	-0.0888727	5.67239	52	12	TRUE
3	6	sp|P0CS90|HSP77_YEAST	95	2	matchChargeOriginal		RFEDAEVQR	-0.172621	5.59177	65	9	TRUE
3	6	sp|P0CS90|HSP77_YEAST	95	2	matchChargeOriginal		RFEDAEVQR	0.202244	5.13277	70	9	TRUE
3	6	sp|P0CS90|HSP77_YEAST	95	2	matchChargeOriginal		GQTYSPAQIGGFVLNK	-0.133763	5.56981	69	16	TRUE
3	6	sp|P0CS90|HSP77_YEAST	95	2	matchChargeOriginal		RFEDAEVQR	-0.103866	5.06378	57	9	TRUE
3	6	sp|P0CS90|HSP77_YEAST	95	2	matchChargeOriginal		LFEQLYK	0.00773223	4.81627	37	7	TRUE
3	6	sp|P0CS90|HSP77_YEAST	95	2	matchChargeOriginal		VVNEPTAAALAYGLEK	-0.232015	5.46659	96	16	TRUE
3	6	sp|P0CS90|HSP77_YEAST	95	2	matchChargeOriginal		IIENAEGSR	-0.812398	4.82118	66	9	TRUE
3	6	sp|P0CS90|HSP77_YEAST	95	2	matchChargeOriginal		IIENAEGSR	-0.480686	4.3458	48	9	TRUE
3	6	sp|P0CS90|HSP77_YEAST	95	2	matchChargeOriginal		IIENAEGSR	-0.714962	4.54216	16	9	TRUE
3	6	sp|P0CS90|HSP77_YEAST	95	2	matchChargeOriginal		GQTYSPAQIGGFVLNK	-7.08679	6.38427	29	16	TRUE
3	6	sp|P0CS90|HSP77_YEAST	95	3	matchChargeOriginal	(1) Oxidation (M)	MKETAEAYLGKPVK	12.3221	6.9791	34	14	TRUE
3	6	sp|P0CS90|HSP77_YEAST	95	3	matchChargeOriginal		HSNGDAWVEAR	0.832022	5.69289	42	11	TRUE
3	6	sp|P0CS90|HSP77_YEAST	95	3	matchChargeOriginal		STNGDTHLGGEDFDIYLLR	0.347252	7.09402	130	19	TRUE
3	6	sp|P0CS90|HSP77_YEAST	95	3	matchChargeOriginal		QAVVNPENTLFATKR	0.15337	5.9178	78	15	TRUE
3	6	sp|P0CS90|HSP77_YEAST	95	2	matchChargeOriginal	(20) Oxidation (M)	VQGSVIGIDLGTTNSAVAIMEGK	0.117193	5.63864	21	23	TRUE
3	6	sp|P0CS90|HSP77_YEAST	95	3	matchChargeOriginal	(11) Oxidation (M)	TKTEELQTSSMK	0.110293	5.15055	19	12	TRUE
3	6	sp|P0CS90|HSP77_YEAST	95	3	matchChargeOriginal		TKTEELQTSSMK	0.0875498	5.38285	16	12	TRUE
3	6	sp|P0CS90|HSP77_YEAST	95	2	matchChargeOriginal		DAGQIVGLNVLR	0.0624205	6.7997	86	12	TRUE
3	6	sp|P0CS90|HSP77_YEAST	95	2	matchChargeOriginal		VQGGEEVNAEELKTK	0.0378076	5.21381	72	15	TRUE
3	6	sp|P0CS90|HSP77_YEAST	95	2	matchChargeOriginal		LVGIPAKR	0.0195366	5.39296	56	8	TRUE
3	6	sp|P0CS90|HSP77_YEAST	95	2	matchChargeOriginal		SLFGKDPSK	-0.00978642	6.12658	44	9	TRUE
3	6	sp|P0CS90|HSP77_YEAST	95	3	matchChargeOriginal		AQFETLTAPLVKR	-0.0455555	5.83696	71	13	TRUE
3	6	sp|P0CS90|HSP77_YEAST	95	2	matchChargeOriginal		LIGNFTLAGIPPAPK	-0.0513653	6.67616	78	15	TRUE
3	6	sp|P0CS90|HSP77_YEAST	95	2	matchChargeOriginal		DQITSLK	-0.0525416	5.46406	24	7	TRUE
3	6	sp|P0CS90|HSP77_YEAST	95	3	matchChargeOriginal		RFEDAEVQR	-0.055062	5.33827	30	9	TRUE
3	6	sp|P0CS90|HSP77_YEAST	95	3	matchChargeOriginal	(18) Oxidation (M)	DAGLSTSDISEVLLVGGMSR	-0.0559221	6.07171	84	20	TRUE
3	6	sp|P0CS90|HSP77_YEAST	95	2	matchChargeOriginal		QAVVNPENTLFATK	-0.058236	6.78885	98	14	TRUE
3	6	sp|P0CS90|HSP77_YEAST	95	2	matchChargeOriginal		RFEDAEVQR	-0.0585374	6.6248	50	9	TRUE
3	6	sp|P0CS90|HSP77_YEAST	95	3	matchChargeOriginal		VQGGEEVNAEELKTK	-0.0694799	6.18102	98	15	TRUE
3	6	sp|P0CS90|HSP77_YEAST	95	2	matchChargeOriginal		NAVVTVPAYFNDSQR	-0.0732614	6.89207	86	15	TRUE
3	6	sp|P0CS90|HSP77_YEAST	95	2	matchChargeOriginal		TTPSVVAFTK	-0.08783	6.72512	66	10	TRUE
3	6	sp|P0CS90|HSP77_YEAST	95	3	matchChargeOriginal	(20) Oxidation (M)	DSSITVAGSSGLSENEIEQMVNDAEK	-0.099157	6.20123	48	26	TRUE
3	6	sp|P0CS90|HSP77_YEAST	95	2	matchChargeOriginal		VRDQITSLK	-0.101485	5.78407	18	9	TRUE
3	6	sp|P0CS90|HSP77_YEAST	95	3	matchChargeOriginal	(21) Oxidation (M)	ALKDAGLSTSDISEVLLVGGMSR	-0.106747	6.41172	65	23	TRUE
3	6	sp|P0CS90|HSP77_YEAST	95	2	matchChargeOriginal	Gln-%3epyro-Glu (N-term Q)	QAVVNPENTLFATK	-0.116748	6.54595	60	14	TRUE
3	6	sp|P0CS90|HSP77_YEAST	95	2	matchChargeOriginal		IIENAEGSR	-0.119103	6.51115	68	9	TRUE
3	6	sp|P0CS90|HSP77_YEAST	95	2	matchChargeOriginal		VVNEPTAAALAYGLEK	-0.131326	7.16392	109	16	TRUE
3	6	sp|P0CS90|HSP77_YEAST	95	2	matchChargeOriginal		VQGGEEVNAEELK	-0.138014	6.64464	77	13	TRUE
3	6	sp|P0CS90|HSP77_YEAST	95	2	matchChargeOriginal	(18) Oxidation (M)	DAGLSTSDISEVLLVGGMSR	-0.144586	6.66291	81	20	TRUE
3	6	sp|P0CS90|HSP77_YEAST	95	3	matchChargeOriginal		FKTETGIDLENDR	-0.148924	6.18531	28	13	TRUE
3	6	sp|P0CS90|HSP77_YEAST	95	2	matchChargeOriginal		LFEQLYK	-0.160112	6.19223	43	7	TRUE
3	6	sp|P0CS90|HSP77_YEAST	95	2	matchChargeOriginal		AQFETLTAPLVK	-0.1946	6.8255	76	12	TRUE
3	6	sp|P0CS90|HSP77_YEAST	95	2	matchChargeOriginal		TKTEELQTSSMK	-0.220301	4.89135	33	12	TRUE
3	6	sp|P0CS90|HSP77_YEAST	95	2	matchChargeOriginal		GQTYSPAQIGGFVLNK	-0.235594	6.94997	88	16	TRUE
3	6	sp|P0CS90|HSP77_YEAST	95	3	matchChargeOriginal		DAGLSTSDISEVLLVGGMSR	-0.240851	4.91896	46	20	TRUE
3	6	sp|P0CS90|HSP77_YEAST	95	2	matchChargeOriginal		DAGLSTSDISEVLLVGGMSR	-0.270494	5.68923	118	20	TRUE
3	6	sp|P0CS90|HSP77_YEAST	95	2	matchChargeOriginal		LVGIPAK	-0.351016	5.31643	39	7	TRUE
3	6	sp|P0CS90|HSP77_YEAST	95	3	matchChargeOriginal		STNGDTHLGGEDFDIYLLR	0.249345	5.55042	49	19	TRUE
3	6	sp|P0CS90|HSP77_YEAST	95	2	matchChargeOriginal		DAGQIVGLNVLR	-0.0980934	5.47088	76	12	TRUE
3	6	sp|P0CS90|HSP77_YEAST	95	2	matchChargeOriginal		VQGGEEVNAEELK	-0.148377	5.1571	68	13	TRUE
3	6	sp|P0CS90|HSP77_YEAST	95	2	matchChargeOriginal	(18) Oxidation (M)	DAGLSTSDISEVLLVGGMSR	-0.264406	5.99766	139	20	TRUE
3	6	sp|P0CS90|HSP77_YEAST	95	2	matchChargeOriginal		VVNEPTAAALAYGLEK	-0.333013	5.73511	78	16	TRUE
3	6	sp|P0CS90|HSP77_YEAST	95	2	matchChargeOriginal		NAVVTVPAYFNDSQR	-0.502797	5.52743	68	15	TRUE
3	7	sp|P09435|HSP73_YEAST	95	3	matchChargeOriginal		IINEPTAAAIAYGLDKK	-0.278581	5.89179	98	17	TRUE
3	7	sp|P09435|HSP73_YEAST	95	2	matchChargeOriginal		FEELCADLFR	-0.610932	5.16872	65	10	TRUE
3	7	sp|P09435|HSP73_YEAST	95	3	matchChargeOriginal		ARFEELCADLFR	-0.813683	5.35482	54	12	TRUE
3	7	sp|P09435|HSP73_YEAST	95	3	matchChargeOriginal		IINEPTAAAIAYGLDKK	-0.766065	5.3839	75	17	TRUE
3	7	sp|P09435|HSP73_YEAST	95	2	matchChargeOriginal		FELSGIPPAPR	0.547631	5.6252	66	11	TRUE
3	7	sp|P09435|HSP73_YEAST	95	3	matchChargeOriginal		IINEPTAAAIAYGLDKK	-0.600117	5.9733	83	17	TRUE
3	7	sp|P09435|HSP73_YEAST	95	3	matchChargeOriginal		ATAGDTHLGGEDFDNR	-0.916825	5.40026	99	16	TRUE
3	7	sp|P09435|HSP73_YEAST	95	3	matchChargeOriginal		ATAGDTHLGGEDFDNR	-0.755184	5.55127	90	16	TRUE
3	7	sp|P09435|HSP73_YEAST	95	3	matchChargeOriginal		IINEPTAAAIAYGLDKK	-0.930281	5.54323	58	17	TRUE
3	7	sp|P09435|HSP73_YEAST	95	3	matchChargeOriginal		ATAGDTHLGGEDFDNR	-0.926849	5.53327	78	16	TRUE
3	7	sp|P09435|HSP73_YEAST	95	3	matchChargeOriginal		IINEPTAAAIAYGLDKK	-1.18613	5.57202	55	17	TRUE
3	7	sp|P09435|HSP73_YEAST	95	3	matchChargeOriginal		ATAGDTHLGGEDFDNR	-0.924067	5.74789	105	16	TRUE
3	7	sp|P09435|HSP73_YEAST	95	3	matchChargeOriginal		IINEPTAAAIAYGLDKK	-0.9338	5.72465	87	17	TRUE
3	7	sp|P09435|HSP73_YEAST	95	2	matchChargeOriginal		TTPSYVAFTDTER	-3.96202	4.8075	48	13	TRUE
3	7	sp|P09435|HSP73_YEAST	95	3	matchChargeOriginal		ATAGDTHLGGEDFDNR	-0.826277	5.65737	102	16	TRUE
3	7	sp|P09435|HSP73_YEAST	95	3	matchChargeOriginal		ATAGDTHLGGEDFDNR	-0.424905	5.78749	83	16	TRUE
3	7	sp|P09435|HSP73_YEAST	95	3	matchChargeOriginal		IINEPTAAAIAYGLDKK	-0.557854	5.77686	75	17	TRUE
3	7	sp|P09435|HSP73_YEAST	95	4	matchChargeOriginal		TKDNNLLGKFELSGIPPAPR	0.205711	6.53214	20	20	TRUE
3	7	sp|P09435|HSP73_YEAST	95	3	matchChargeOriginal		ATAGDTHLGGEDFDNR	-0.158256	7.4864	126	16	TRUE
3	7	sp|P09435|HSP73_YEAST	95	2	matchChargeOriginal		SNKITITNDK	-0.404135	4.86234	33	10	TRUE
3	7	sp|P09435|HSP73_YEAST	95	2	matchChargeOriginal		ITITNDKGR	-0.411445	5.99326	73	9	TRUE
3	7	sp|P09435|HSP73_YEAST	95	3	matchChargeOriginal		ARFEELCADLFR	-0.504641	6.89933	61	12	TRUE
3	7	sp|P09435|HSP73_YEAST	95	3	matchChargeOriginal		IINEPTAAAIAYGLDKK	-0.50976	7.68974	91	17	TRUE
3	7	sp|P09435|HSP73_YEAST	95	2	matchChargeOriginal		TKDNNLLGK	-0.540456	6.04189	63	9	TRUE
3	7	sp|P09435|HSP73_YEAST	95	2	matchChargeOriginal		FEELCADLFR	-0.593406	6.59327	95	10	TRUE
3	7	sp|P09435|HSP73_YEAST	95	2	matchChargeOriginal		IINEPTAAAIAYGLDK	-0.598534	7.15463	109	16	TRUE
3	7	sp|P09435|HSP73_YEAST	95	3	matchChargeOriginal		DNNLLGKFELSGIPPAPR	-0.657102	5.87343	69	18	TRUE
3	7	sp|P09435|HSP73_YEAST	95	2	matchChargeOriginal		ARFEELCADLFR	0.416575	6.50493	29	12	TRUE
3	7	sp|P09435|HSP73_YEAST	95	4	matchChargeOriginal		TKDNNLLGKFELSGIPPAPR	0.28888	6.31222	21	20	TRUE
3	7	sp|P09435|HSP73_YEAST	95	2	matchChargeOriginal		IINEPTAAAIAYGLDK	0.223619	6.92777	109	16	TRUE
3	7	sp|P09435|HSP73_YEAST	95	3	matchChargeOriginal		ARFEELCADLFR	-0.286847	6.71563	73	12	TRUE
3	7	sp|P09435|HSP73_YEAST	95	3	matchChargeOriginal		ATAGDTHLGGEDFDNR	-0.361557	7.17724	142	16	TRUE
3	7	sp|P09435|HSP73_YEAST	95	2	matchChargeOriginal		ITITNDKGR	-0.367099	5.6185	65	9	TRUE
3	7	sp|P09435|HSP73_YEAST	95	2	matchChargeOriginal		TKDNNLLGK	-0.407769	5.77046	29	9	TRUE
3	7	sp|P09435|HSP73_YEAST	95	3	matchChargeOriginal		IINEPTAAAIAYGLDKK	-0.41499	7.25413	103	17	TRUE
3	7	sp|P09435|HSP73_YEAST	95	2	matchChargeOriginal		FELSGIPPAPR	-0.429138	6.95862	78	11	TRUE
3	7	sp|P09435|HSP73_YEAST	95	2	matchChargeOriginal		FEELCADLFR	-0.44048	6.23072	79	10	TRUE
3	7	sp|P09435|HSP73_YEAST	95	3	matchChargeOriginal		DNNLLGKFELSGIPPAPR	-0.505985	5.78881	64	18	TRUE
3	7	sp|P09435|HSP73_YEAST	95	2	matchChargeOriginal		NQLESYAFTLK	-0.617881	5.43661	39	11	TRUE
3	7	sp|P09435|HSP73_YEAST	95	2	matchChargeOriginal		TTPSYVAFTDTER	-0.633616	5.68266	84	13	TRUE
3	7	sp|P09435|HSP73_YEAST	95	3	matchChargeOriginal		IINEPTAAAIAYGLDK	-0.702935	5.70776	81	16	TRUE
3	7	sp|P09435|HSP73_YEAST	95	2	matchChargeOriginal		VEIIANDQGNR	-4.65819	4.88789	56	11	TRUE
3	7	sp|P09435|HSP73_YEAST	95	3	matchChargeOriginal		ARFEELCADLFR	-0.363659	5.82949	51	12	TRUE
3	7	sp|P09435|HSP73_YEAST	95	3	matchChargeOriginal		ATAGDTHLGGEDFDNR	-0.37102	6.11576	103	16	TRUE
3	7	sp|P09435|HSP73_YEAST	95	2	matchChargeOriginal		IINEPTAAAIAYGLDK	-0.420768	5.99658	109	16	TRUE
3	7	sp|P09435|HSP73_YEAST	95	3	matchChargeOriginal		IINEPTAAAIAYGLDKK	-0.472695	6.41438	77	17	TRUE
3	7	sp|P09435|HSP73_YEAST	95	2	matchChargeOriginal		IINEPTAAAIAYGLDK	0.165689	5.55533	74	16	TRUE
3	7	sp|P09435|HSP73_YEAST	95	3	matchChargeOriginal		ATAGDTHLGGEDFDNR	-0.267102	5.88072	134	16	TRUE
3	7	sp|P09435|HSP73_YEAST	95	3	matchChargeOriginal		IINEPTAAAIAYGLDKK	-0.319983	5.99651	84	17	TRUE
3	7	sp|P09435|HSP73_YEAST	95	3	matchChargeOriginal		IINEPTAAAIAYGLDKK	-0.356431	6.05193	87	17	TRUE
3	7	sp|P09435|HSP73_YEAST	95	3	matchChargeOriginal		ATAGDTHLGGEDFDNR	-0.365494	5.98865	108	16	TRUE
3	7	sp|P09435|HSP73_YEAST	95	2	matchChargeOriginal		LIGDAAK	6.486	5.45542	44	7	TRUE
3	7	sp|P09435|HSP73_YEAST	95	3	matchChargeOriginal		ATAGDTHLGGEDFDNR	-0.421097	6.01357	72	16	TRUE
3	7	sp|P09435|HSP73_YEAST	95	3	matchChargeOriginal		IINEPTAAAIAYGLDKK	-0.428015	6.08021	37	17	TRUE
3	7	sp|P09435|HSP73_YEAST	95	2	matchChargeOriginal		IINEPTAAAIAYGLDK	-1.18876	5.35065	58	16	TRUE
3	7	sp|P09435|HSP73_YEAST	95	2	matchChargeOriginal		LIGDAAK	0.497987	3.84355	16	7	TRUE
3	8	sp|P16474|GRP78_YEAST	74	2	matchChargeOriginal		IEIDSFVDGIDLSETLTR	4.54585	6.29435	62	18	TRUE
3	8	sp|P16474|GRP78_YEAST	74	2	matchChargeOriginal		DVDDIVLVGGSTR	0.0996197	5.4942	75	13	TRUE
3	8	sp|P16474|GRP78_YEAST	74	2	matchChargeOriginal		TEILANEQGNR	0.00547919	4.94721	49	11	TRUE
3	8	sp|P16474|GRP78_YEAST	74	2	matchChargeOriginal		VAYPITSK	-0.13468	5.3417	62	8	TRUE
3	8	sp|P16474|GRP78_YEAST	74	2	matchChargeOriginal		ITPSYVAFTDDER	-0.214071	5.72245	107	13	TRUE
3	8	sp|P16474|GRP78_YEAST	74	2	matchChargeOriginal		DAGTIAGLNVLR	-0.435709	5.89031	74	12	TRUE
3	8	sp|P16474|GRP78_YEAST	74	3	matchChargeOriginal		VQQLLESYFDGKK	0.0241865	5.05349	37	13	TRUE
3	8	sp|P16474|GRP78_YEAST	74	2	matchChargeOriginal		DAGTIAGLNVLR	-0.410486	5.55621	82	12	TRUE
3	8	sp|P16474|GRP78_YEAST	74	2	matchChargeOriginal		DAGTIAGLNVLR	-0.395987	5.97189	85	12	TRUE
3	8	sp|P16474|GRP78_YEAST	74	2	matchChargeOriginal		VAYPITSK	0.425922	5.0379	53	8	TRUE
3	8	sp|P16474|GRP78_YEAST	74	2	matchChargeOriginal		DAGTIAGLNVLR	-0.787978	5.52275	64	12	TRUE
3	8	sp|P16474|GRP78_YEAST	74	2	matchChargeOriginal		DAGTIAGLNVLR	-1.15839	5.5527	60	12	TRUE
3	8	sp|P16474|GRP78_YEAST	74	2	matchChargeOriginal		DAGTIAGLNVLR	-1.21299	5.6494	81	12	TRUE
3	8	sp|P16474|GRP78_YEAST	74	2	matchChargeOriginal		DAGTIAGLNVLR	-0.491729	5.67323	60	12	TRUE
3	8	sp|P16474|GRP78_YEAST	74	2	matchChargeOriginal		DAGTIAGLNVLR	-0.395636	7.43462	79	12	TRUE
3	8	sp|P16474|GRP78_YEAST	74	3	matchChargeOriginal		AKFEELNLDLFKK	0.20086	6.21086	32	13	TRUE
3	8	sp|P16474|GRP78_YEAST	74	2	matchChargeOriginal		DAGTIAGLNVLR	-0.293375	7.16918	74	12	TRUE
3	8	sp|P16474|GRP78_YEAST	74	2	matchChargeOriginal		VFTPEEISGMILGK	-0.443612	5.64398	80	14	TRUE
3	8	sp|P16474|GRP78_YEAST	74	2	matchChargeOriginal		SESITITNDKGR	-0.472019	5.42475	61	12	TRUE
3	8	sp|P16474|GRP78_YEAST	74	2	matchChargeOriginal		HLPFNVVNK	-0.515323	5.8168	30	9	TRUE
3	8	sp|P16474|GRP78_YEAST	74	3	matchChargeOriginal	(11) Oxidation (M)	KVFTPEEISGMILGK	-0.582661	5.82743	41	15	TRUE
3	8	sp|P16474|GRP78_YEAST	74	3	matchChargeOriginal		KDVDDIVLVGGSTR	-0.629218	5.46214	40	14	TRUE
3	8	sp|P16474|GRP78_YEAST	74	3	matchChargeOriginal	(1) Oxidation (M)	MKQIAEDYLGTK	-0.644849	5.53348	22	12	TRUE
3	8	sp|P16474|GRP78_YEAST	74	2	matchChargeOriginal		TEILANEQGNR	-0.680379	5.94454	64	11	TRUE
3	8	sp|P16474|GRP78_YEAST	74	2	matchChargeOriginal		HGIDVSDNNK	-0.683311	5.14566	35	10	TRUE
3	8	sp|P16474|GRP78_YEAST	74	2	matchChargeOriginal		VQQLLESYFDGK	-0.68649	5.78149	81	12	TRUE
3	8	sp|P16474|GRP78_YEAST	74	3	matchChargeOriginal		ITPSYVAFTDDERLIGDAAK	-0.687538	6.01679	112	20	TRUE
3	8	sp|P16474|GRP78_YEAST	74	2	matchChargeOriginal		VLQDSGLEK	-0.708626	5.69195	49	9	TRUE
3	8	sp|P16474|GRP78_YEAST	74	3	matchChargeOriginal		VQQLLESYFDGKK	-0.720544	6.26193	85	13	TRUE
3	8	sp|P16474|GRP78_YEAST	74	3	matchChargeOriginal		LYGGADGSGAADYDDEDEDDDGDYFEHDEL	-0.726018	6.05972	38	30	TRUE
3	8	sp|P16474|GRP78_YEAST	74	4	matchChargeOriginal	(9) Oxidation (M)	LTQEEIDRMVEEAEKFASEDASIK	-0.731962	6.26582	30	24	TRUE
3	8	sp|P16474|GRP78_YEAST	74	3	matchChargeOriginal		VLQDSGLEKK	-0.745232	5.81785	38	10	TRUE
3	8	sp|P16474|GRP78_YEAST	74	2	matchChargeOriginal		SQIFSTAVDNQPTVMIK	-0.745658	5.81855	93	17	TRUE
3	8	sp|P16474|GRP78_YEAST	74	2	matchChargeOriginal	(15) Oxidation (M)	SQIFSTAVDNQPTVMIK	-0.754126	6.37925	70	17	TRUE
3	8	sp|P16474|GRP78_YEAST	74	2	matchChargeOriginal		NQVAANPQNTIFDIK	-0.757621	6.27633	85	15	TRUE
3	8	sp|P16474|GRP78_YEAST	74	2	matchChargeOriginal		FASEDASIK	-0.76204	5.72147	63	9	TRUE
3	8	sp|P16474|GRP78_YEAST	74	3	matchChargeOriginal		VTHAVVTVPAYFNDAQR	-0.766598	6.49497	84	17	TRUE
3	8	sp|P16474|GRP78_YEAST	74	2	matchChargeOriginal		VAYPITSK	-0.768489	6.07149	49	8	TRUE
3	8	sp|P16474|GRP78_YEAST	74	2	matchChargeOriginal		ITPSYVAFTDDER	-0.792706	6.62227	124	13	TRUE
3	8	sp|P16474|GRP78_YEAST	74	3	matchChargeOriginal		NQVAANPQNTIFDIKR	-0.811112	6.32435	79	16	TRUE
3	8	sp|P16474|GRP78_YEAST	74	3	matchChargeOriginal		NKLENYAHSLK	-0.89519	5.82527	36	11	TRUE
3	8	sp|P16474|GRP78_YEAST	74	2	matchChargeOriginal		IEIDSFVDGIDLSETLTR	-0.912288	6.23172	112	18	TRUE
3	8	sp|P16474|GRP78_YEAST	74	2	matchChargeOriginal		DVDDIVLVGGSTR	-1.33294	6.26132	81	13	TRUE
3	8	sp|P16474|GRP78_YEAST	74	2	matchChargeOriginal	Gln-%3epyro-Glu (N-term Q)	QIAEDYLGTK	-1.70272	5.41829	48	10	TRUE
3	8	sp|P16474|GRP78_YEAST	74	2	matchChargeOriginal		DAGTIAGLNVLR	-0.225983	6.17615	81	12	TRUE
3	8	sp|P16474|GRP78_YEAST	74	2	matchChargeOriginal		DAGTIAGLNVLR	-0.495448	5.82953	81	12	TRUE
3	8	sp|P16474|GRP78_YEAST	74	2	matchChargeOriginal		DAGTIAGLNVLR	-0.434454	5.97969	80	12	TRUE
3	8	sp|P16474|GRP78_YEAST	74	2	matchChargeOriginal		LIGDAAK	6.5829	5.45511	44	7	TRUE
3	8	sp|P16474|GRP78_YEAST	74	2	matchChargeOriginal		DAGTIAGLNVLR	-0.516331	6.01275	72	12	TRUE
3	8	sp|P16474|GRP78_YEAST	74	2	matchChargeOriginal		LIGDAAK	0.989052	3.78823	16	7	TRUE
4	1	sp|P19263|MED14_YEAST	1430	3	matchChargeOriginal	(6) Oxidation (M)%3b (7) Oxidation (M)	SPAYPMMHQVR	-4.03517	4.67027	24	11	TRUE
4	1	sp|P19263|MED14_YEAST	1430	3	matchChargeOriginal		NTQLHGPSATDPETTATQK	-6.1283	5.14243	52	19	TRUE
4	1	sp|P19263|MED14_YEAST	1430	3	matchChargeOriginal		NTQLHGPSATDPETTATQK	-4.93768	5.40691	70	19	TRUE
4	1	sp|P19263|MED14_YEAST	1430	3	matchChargeOriginal	(6) Oxidation (M)%3b (7) Oxidation (M)	SPAYPMMHQVR	-5.78991	5.0838	18	11	TRUE
4	1	sp|P19263|MED14_YEAST	1430	4	matchChargeOriginal		LGTPESVKPANASHAIR	-4.96293	5.13612	89	17	TRUE
4	1	sp|P19263|MED14_YEAST	1430	2	matchChargeOriginal	(5) Oxidation (M)	NQVFMLDTK	-4.29703	4.94641	35	9	TRUE
4	1	sp|P19263|MED14_YEAST	1430	3	matchChargeOriginal	(6) Oxidation (M)%3b (7) Oxidation (M)	SPAYPMMHQVR	-2.79577	4.41614	29	11	TRUE
4	1	sp|P19263|MED14_YEAST	1430	3	matchChargeOriginal		YLSNNDEDDKDCTIK	-5.94081	5.20651	59	15	TRUE
4	1	sp|P19263|MED14_YEAST	1430	2	matchChargeOriginal	(5) Oxidation (M)	ESLEMVPK	-5.85287	5.31081	23	8	TRUE
4	1	sp|P19263|MED14_YEAST	1430	2	matchChargeOriginal		IIALQPNEISFK	-6.71915	5.55943	92	12	TRUE
4	1	sp|P19263|MED14_YEAST	1430	3	matchChargeOriginal		NTQLHGPSATDPETTATQK	-7.50217	5.75946	56	19	TRUE
4	1	sp|P19263|MED14_YEAST	1430	2	matchChargeOriginal		VPIGLILQR	-4.72969	4.94127	64	9	TRUE
4	1	sp|P19263|MED14_YEAST	1430	2	matchChargeOriginal		ISTNDDSIK	-4.26188	4.82508	59	9	TRUE
4	1	sp|P19263|MED14_YEAST	1430	2	matchChargeOriginal		IIALQPNEISFK	8.19639	5.62641	53	12	TRUE
4	1	sp|P19263|MED14_YEAST	1430	2	matchChargeOriginal	(8) Oxidation (M)%3b (10) Oxidation (M)%3b (14) Oxidation (M)	LSGVSNSMDMVDGMAK	-3.71327	5.50774	18	16	TRUE
4	1	sp|P19263|MED14_YEAST	1430	2	matchChargeOriginal		VPIGLILQR	-6.25987	5.39332	69	9	TRUE
4	1	sp|P19263|MED14_YEAST	1430	3	matchChargeOriginal		NTQLHGPSATDPETTATQK	-8.23248	6.07568	54	19	TRUE
4	1	sp|P19263|MED14_YEAST	1430	2	matchChargeOriginal	(5) Oxidation (M)	ESLEMVPK	-6.28211	5.43802	47	8	TRUE
4	1	sp|P19263|MED14_YEAST	1430	2	matchChargeOriginal		QSPLFFVDLK	-6.68256	5.51176	65	10	TRUE
4	1	sp|P19263|MED14_YEAST	1430	2	matchChargeOriginal	(10) Oxidation (M)%3b (14) Oxidation (M)	LSGVSNSMDMVDGMAK	-4.95271	4.83691	16	16	TRUE
4	1	sp|P19263|MED14_YEAST	1430	3	matchChargeOriginal		NTQLHGPSATDPETTATQK	-3.46316	5.99442	58	19	TRUE
4	1	sp|P19263|MED14_YEAST	1430	2	matchChargeOriginal		LINEILLK	-5.33591	4.98435	53	8	TRUE
4	1	sp|P19263|MED14_YEAST	1430	2	matchChargeOriginal		ISTNDDSIK	-4.99495	4.94849	59	9	TRUE
4	1	sp|P19263|MED14_YEAST	1430	2	matchChargeOriginal	Gln-%3epyro-Glu (N-term Q)	QSPLFFVDLK	-3.71664	4.60732	40	10	TRUE
4	1	sp|P19263|MED14_YEAST	1430	2	matchChargeOriginal		QSPLFFVDLK	-5.34333	5.16883	61	10	TRUE
4	1	sp|P19263|MED14_YEAST	1430	2	matchChargeOriginal		IIALQPNEISFK	-6.31742	5.45725	86	12	TRUE
4	1	sp|P19263|MED14_YEAST	1430	3	matchChargeOriginal		YLSNNDEDDKDCTIK	-5.36693	5.21402	57	15	TRUE
4	1	sp|P19263|MED14_YEAST	1430	2	matchChargeOriginal		VPIGLILQR	-6.16618	5.26241	73	9	TRUE
4	1	sp|P19263|MED14_YEAST	1430	2	matchChargeOriginal	Gln-%3epyro-Glu (N-term Q)	QSPLFFVDLK	-4.19136	4.64093	44	10	TRUE
4	1	sp|P19263|MED14_YEAST	1430	3	matchChargeOriginal		NTQLHGPSATDPETTATQK	-6.15479	5.89752	55	19	TRUE
4	1	sp|P19263|MED14_YEAST	1430	3	matchChargeOriginal	(5) Oxidation (M)	LSNEMHALK	-3.58113	4.67659	20	9	TRUE
4	1	sp|P19263|MED14_YEAST	1430	3	matchChargeOriginal	(6) Oxidation (M)%3b (7) Oxidation (M)	SPAYPMMHQVR	-5.00948	5.07492	32	11	TRUE
4	1	sp|P19263|MED14_YEAST	1430	2	matchChargeOriginal	(6) Oxidation (M)	ICSSEMINEQK	-4.29698	4.82421	31	11	TRUE
4	1	sp|P19263|MED14_YEAST	1430	3	matchChargeOriginal		YLSNNDEDDKDCTIK	-6.72373	5.50987	76	15	TRUE
4	1	sp|P19263|MED14_YEAST	1430	2	matchChargeOriginal		IIALQPNEISFK	-7.39346	5.72196	92	12	TRUE
4	1	sp|P19263|MED14_YEAST	1430	2	matchChargeOriginal		VPIGLILQR	-5.94823	5.20203	71	9	TRUE
4	1	sp|P19263|MED14_YEAST	1430	2	matchChargeOriginal		LINEILLK	-3.57462	4.61093	45	8	TRUE
4	1	sp|P19263|MED14_YEAST	1430	2	matchChargeOriginal		IIALQPNEISFK	-3.06002	6.12027	67	12	TRUE
4	1	sp|P19263|MED14_YEAST	1430	3	matchChargeOriginal		SNDPLLSLYNFLHK	-3.24019	4.91082	46	14	TRUE
4	1	sp|P19263|MED14_YEAST	1430	2	matchChargeOriginal		NLTVFTMK	-3.70826	5.51834	18	8	TRUE
4	1	sp|P19263|MED14_YEAST	1430	2	matchChargeOriginal	Gln-%3epyro-Glu (N-term Q)	QSPLFFVDLK	-4.93158	4.92949	48	10	TRUE
4	1	sp|P19263|MED14_YEAST	1430	3	matchChargeOriginal		TQVNTGGESVVKK	-4.90629	5.17263	31	13	TRUE
4	1	sp|P19263|MED14_YEAST	1430	2	matchChargeOriginal	(8) Oxidation (M)	YLDNSNVMTVK	-5.21486	5.36042	44	11	TRUE
4	1	sp|P19263|MED14_YEAST	1430	3	matchChargeOriginal	(6) Oxidation (M)%3b (7) Oxidation (M)	SPAYPMMHQVR	-5.4532	5.19016	38	11	TRUE
4	1	sp|P19263|MED14_YEAST	1430	2	matchChargeOriginal		ISTNDDSIK	-4.5939	4.90708	38	9	TRUE
4	1	sp|P19263|MED14_YEAST	1430	2	matchChargeOriginal		NFESENFK	-5.56439	5.18622	36	8	TRUE
4	1	sp|P19263|MED14_YEAST	1430	3	matchChargeOriginal	(24) Oxidation (M)	DIFQEDEENSDVLLFQLPTTCVSMAPIQLK	-7.08733	5.54131	18	30	TRUE
4	1	sp|P19263|MED14_YEAST	1430	2	matchChargeOriginal		AEGPEELAR	-6.45635	5.39353	47	9	TRUE
4	1	sp|P19263|MED14_YEAST	1430	2	matchChargeOriginal		ITIGIQR	-5.6162	5.16127	48	7	TRUE
4	1	sp|P19263|MED14_YEAST	1430	3	matchChargeOriginal		YLSNNDEDDKDCTIK	-7.0395	5.56776	62	15	TRUE
4	1	sp|P19263|MED14_YEAST	1430	2	matchChargeOriginal	(6) Oxidation (M)	ICSSEMINEQK	-3.74873	4.72909	42	11	TRUE
4	1	sp|P19263|MED14_YEAST	1430	2	matchChargeOriginal		VPIGLILQR	-7.27736	5.55011	52	9	TRUE
4	1	sp|P19263|MED14_YEAST	1430	2	matchChargeOriginal		LINEILLK	-6.799	5.53065	43	8	TRUE
4	1	sp|P19263|MED14_YEAST	1430	4	matchChargeOriginal		SEQNGQEQQGPVKNTQLHGPSATDPETTATQK	-2.82218	5.18766	16	32	TRUE
4	1	sp|P19263|MED14_YEAST	1430	2	matchChargeOriginal		IDLLSGQFYFR	-3.14749	5.83269	88	11	TRUE
4	1	sp|P19263|MED14_YEAST	1430	3	matchChargeOriginal	(5) Oxidation (M)	IINHMLIDSLNQLEIR	-3.76253	5.87079	55	16	TRUE
4	1	sp|P19263|MED14_YEAST	1430	2	matchChargeOriginal		IDYSNSQIR	-4.08321	5.48093	39	9	TRUE
4	1	sp|P19263|MED14_YEAST	1430	4	matchChargeOriginal		LGTPESVKPANASHAIR	-4.45657	5.57303	67	17	TRUE
4	1	sp|P19263|MED14_YEAST	1430	2	matchChargeOriginal	(5) Oxidation (M)	NQVFMLDTKR	-5.15829	5.02419	27	10	TRUE
4	1	sp|P19263|MED14_YEAST	1430	2	matchChargeOriginal		KSTITVR	-2.85141	4.39485	32	7	TRUE
4	1	sp|P19263|MED14_YEAST	1430	3	matchChargeOriginal		NTQLHGPSATDPETTATQK	-5.36422	6.00876	55	19	TRUE
4	1	sp|P19263|MED14_YEAST	1430	4	matchChargeOriginal	(24) Oxidation (M)	NTQLHGPSATDPETTATQKESLEMVPK	-5.6206	5.24188	28	27	TRUE
4	1	sp|P19263|MED14_YEAST	1430	2	matchChargeOriginal		ICSSEMINEQK	-5.96997	5.35539	68	11	TRUE
4	1	sp|P19263|MED14_YEAST	1430	2	matchChargeOriginal	(6) Oxidation (M)	ICSSEMINEQK	-6.22385	5.30561	73	11	TRUE
4	1	sp|P19263|MED14_YEAST	1430	3	matchChargeOriginal		TQVNTGGESVVKK	-6.50392	5.47714	49	13	TRUE
4	1	sp|P19263|MED14_YEAST	1430	2	matchChargeOriginal	Gln-%3epyro-Glu (N-term Q)	QSPLFFVDLK	-4.85631	4.86006	37	10	TRUE
4	1	sp|P19263|MED14_YEAST	1430	2	matchChargeOriginal		ISTNDDSIK	-4.95397	4.96502	46	9	TRUE
4	1	sp|P19263|MED14_YEAST	1430	3	matchChargeOriginal	(24) Oxidation (M)	DIFQEDEENSDVLLFQLPTTCVSMAPIQLK	-8.28741	5.87093	70	30	TRUE
4	1	sp|P19263|MED14_YEAST	1430	2	matchChargeOriginal		QSPLFFVDLK	-7.01606	5.62514	79	10	TRUE
4	1	sp|P19263|MED14_YEAST	1430	3	matchChargeOriginal		YLSNNDEDDKDCTIK	-8.42417	5.95983	111	15	TRUE
4	1	sp|P19263|MED14_YEAST	1430	2	matchChargeOriginal	(8) Oxidation (M)	YLDNSNVMTVK	-7.3078	5.68079	61	11	TRUE
4	1	sp|P19263|MED14_YEAST	1430	2	matchChargeOriginal		TTESLILK	-7.09762	5.64732	50	8	TRUE
4	1	sp|P19263|MED14_YEAST	1430	2	matchChargeOriginal	(8) Oxidation (M)%3b (14) Oxidation (M)	LSGVSNSMDMVDGMAK	-5.26293	5.23441	16	16	TRUE
4	1	sp|P19263|MED14_YEAST	1430	2	matchChargeOriginal		LINEILLK	-8.1277	5.85662	47	8	TRUE
4	1	sp|P19263|MED14_YEAST	1430	2	matchChargeOriginal		LESITYQK	-7.2249	5.64578	47	8	TRUE
4	1	sp|P19263|MED14_YEAST	1430	2	matchChargeOriginal		VPIGLILQR	-7.03413	5.45474	69	9	TRUE
4	1	sp|P19263|MED14_YEAST	1430	3	matchChargeOriginal	(6) Oxidation (M)%3b (7) Oxidation (M)	SPAYPMMHQVR	-6.58551	5.48903	45	11	TRUE
4	1	sp|P19263|MED14_YEAST	1430	3	matchChargeOriginal		INRAEGPEELAR	-7.11376	5.5758	78	12	TRUE
4	1	sp|P19263|MED14_YEAST	1430	2	matchChargeOriginal	(5) Oxidation (M)	NQVFMLDTKR	-2.7938	6.23372	44	10	TRUE
4	1	sp|P19263|MED14_YEAST	1430	4	matchChargeOriginal		RLGTPESVKPANASHAIR	-3.96719	6.4037	82	18	TRUE
4	1	sp|P19263|MED14_YEAST	1430	2	matchChargeOriginal		IDLLSGQFYFR	-3.97449	6.59726	92	11	TRUE
4	1	sp|P19263|MED14_YEAST	1430	2	matchChargeOriginal	Acetyl (Protein N-term)%3b (9) Oxidation (M)	TTTIGSPQMLANEER	-4.12977	6.65609	75	15	TRUE
4	1	sp|P19263|MED14_YEAST	1430	2	matchChargeOriginal	(3) Oxidation (M)%3b (4) Oxidation (M)	NTMMIQCQIDK	-4.2183	5.22498	33	11	TRUE
4	1	sp|P19263|MED14_YEAST	1430	2	matchChargeOriginal		LSGVSNSMDMVDGMAK	-5.01684	6.11099	79	16	TRUE
4	1	sp|P19263|MED14_YEAST	1430	4	matchChargeOriginal	(4) Oxidation (M)	IALMNIPKPLNSYHIK	-5.44255	6.59702	37	16	TRUE
4	1	sp|P19263|MED14_YEAST	1430	3	matchChargeOriginal		YAIAGNSTTNSDVSLLLQR	-5.44311	5.68388	82	19	TRUE
4	1	sp|P19263|MED14_YEAST	1430	2	matchChargeOriginal		TTNMNVNNCIWALK	-5.46298	5.9323	87	14	TRUE
4	1	sp|P19263|MED14_YEAST	1430	2	matchChargeOriginal		NLTVFTMK	-5.52832	6.50059	43	8	TRUE
4	1	sp|P19263|MED14_YEAST	1430	2	matchChargeOriginal		ELAQYMK	-6.21311	6.0832	38	7	TRUE
4	1	sp|P19263|MED14_YEAST	1430	2	matchChargeOriginal		YLDNSNVMTVK	-6.70312	6.19468	86	11	TRUE
4	1	sp|P19263|MED14_YEAST	1430	3	matchChargeOriginal		EDNKYAIAGNSTTNSDVSLLLQR	-6.79219	6.07307	77	23	TRUE
4	1	sp|P19263|MED14_YEAST	1430	2	matchChargeOriginal		ISTNDDSIK	-7.03439	6.77486	77	9	TRUE
4	1	sp|P19263|MED14_YEAST	1430	3	matchChargeOriginal		ILQQLKLDK	-7.44225	6.1	29	9	TRUE
4	1	sp|P19263|MED14_YEAST	1430	2	matchChargeOriginal	Gln-%3epyro-Glu (N-term Q)	QSPLFFVDLK	-7.48794	6.12572	73	10	TRUE
4	1	sp|P19263|MED14_YEAST	1430	3	matchChargeOriginal		SNLIHNYDSKK	-7.51303	5.97484	41	11	TRUE
4	1	sp|P19263|MED14_YEAST	1430	3	matchChargeOriginal		SPAYPMMHQVR	-7.06185	5.52982	49	11	TRUE
4	1	sp|P19263|MED14_YEAST	1430	3	matchChargeOriginal	(7) Oxidation (M)	SPAYPMMHQVR	-7.65794	5.85939	83	11	TRUE
4	1	sp|P19263|MED14_YEAST	1430	3	matchChargeOriginal	(17) Oxidation (M)	LGNGVACDPSEIEPILMEIHNILK	-7.70554	6.14167	39	24	TRUE
4	1	sp|P19263|MED14_YEAST	1430	2	matchChargeOriginal	(5) Oxidation (M)	NQVFMLDTK	-7.72869	6.65604	47	9	TRUE
4	1	sp|P19263|MED14_YEAST	1430	4	matchChargeOriginal		TQVNTGGESVVKKEDNK	-7.82658	5.95207	50	17	TRUE
[truncated: 96,031 more rows]
