# Supplementary material for: Proteomic Analysis of the Mediator Complex Interactome in Saccharomyces cerevisiae
Source: Sci Rep. 2017 Feb 27;7:43584. doi: 10.1038/srep43584 (PMC5327418; doi:10.1038/srep43584)
Supplement: Supplementary Table 2 [file srep43584-s3.xlsx]

## Sheet: protein.quant.Med17-HA.PAM
hit	memberNumber	uniprot.entry	protein name	gene	Mascot protein score	molecular mass	median.log10.iBAQ.sumintens.combined	norm.median.log2.ratio.H.L.combined	n.exp.combined	sum.n.peptides	sum.n.quant	bp.sig.combined	uniprot.entry.name	protein complex / function (manually annotated)	category
7	0	P32569	Mediator of RNA polymerase II transcription subunit 17	SRB4	65513	78542	7.91032	-7.75622	3	283	927	2	MED17	Mediator	I
49	0	P38304	Mediator of RNA polymerase II transcription subunit 8	MED8	17053	25253	8.13772	-7.36109	3	67	220	2	MED8	Mediator	I
123	0	P32570	Mediator of RNA polymerase II transcription subunit 22	SRB6	7923	13911	8.03018	-7.10912	3	27	122	2	MED22	Mediator	I
416	0	P38633	Mediator of RNA polymerase II transcription subunit 31	SOH1	1857	14902	7.18554	-7.05513	3	17	74	2	MED31	Mediator	I
68	0	P38782	Mediator of RNA polymerase II transcription subunit 6	MED6	13295	32798	7.33348	-7.04958	3	94	248	2	MED6	Mediator	I
3	1	P19263	Mediator of RNA polymerase II transcription subunit 14	RGR1	102775	123793	7.94613	-6.92251	3	326	1462	2	MED14	Mediator	I
69	0	Q08278	Mediator of RNA polymerase II transcription subunit 7	MED7	13200	25683	7.6731	-6.74863	3	58	212	2	MED7	Mediator	I
81	0	Q99278	Mediator of RNA polymerase II transcription subunit 11	MED11	11823	13356	7.90447	-6.68605	3	56	216	2	MED11	Mediator	I
14	0	Q12343	Mediator of RNA polymerase II transcription subunit 4	MED4	43370	32299	7.97132	-6.66099	3	146	632	2	MED4	Mediator	I
142	0	P25046	Mediator of RNA polymerase II transcription subunit 19	ROX3	6738	24899	7.55037	-6.55851	3	65	165	2	MED19	Mediator	I
174	0	Q06213	Mediator of RNA polymerase II transcription subunit 10	NUT2	5616	17897	7.4818	-6.54236	3	49	106	2	MED10	Mediator	I
98	0	P33308	Mediator of RNA polymerase II transcription subunit 9	CSE2	9925	17423	7.63598	-6.44547	3	47	192	2	MED9	Mediator	I
91	0	P47822	Mediator of RNA polymerase II transcription subunit 21	SRB7	10737	16175	7.63381	-6.35766	3	53	183	2	MED21	Mediator	I
57	0	P32585	Mediator of RNA polymerase II transcription subunit 18	SRB5	15261	34381	7.79291	-5.99385	3	77	294	2	MED18	Mediator	I
4	0	P32259	Mediator of RNA polymerase II transcription subunit 16	SIN4	88145	112024	7.77575	-5.61934	3	308	1149	2	MED16	Mediator	I
11	0	Q12321	Mediator of RNA polymerase II transcription subunit 1	MED1	51588	64611	7.6503	-5.53303	3	147	611	2	MED1	Mediator	I
13	0	P34162	Mediator of RNA polymerase II transcription subunit 20	SRB2	47672	22994	8.36283	-5.32904	3	76	425	2	MED20	Mediator	I
261	0	Q12306	Ubiquitin-like protein SMT3	SMT3	3520	11590	6.44338	-4.94003	3	20	54	2	SMT3	SUMO-related	I
2	0	P53114	Mediator of RNA polymerase II transcription subunit 5	NUT1	107833	129341	8.08561	-4.86201	3	305	1237	2	MED5	Mediator	I
25	0	Q12124	Mediator of RNA polymerase II transcription subunit 2	MED2	26467	47746	7.8288	-4.59794	3	93	434	2	MED2	Mediator	I
1	0	P19659	Mediator of RNA polymerase II transcription subunit 15	GAL11	120426	120463	8.19327	-4.25921	3	354	1435	2	MED15	Mediator	I
24	0	P40356	Mediator of RNA polymerase II transcription subunit 3	PGD1	27690	43166	7.81316	-4.02178	3	51	355	2	MED3	Mediator	I
524	0	Q12259	BTB/POZ domain-containing protein YLR108C	YLR108C	1301	56421	4.54314	-0.638085	3	24	25	2	YL108		I
10	3	P10592	Heat shock protein SSA2	SSA2	45435	69599	6.68188	-0.519193	3	75	235	2	HSP72		I
415	0	P23254	Transketolase 1	TKL1	1868	73874	5.19743	-0.496118	3	34	38	2	TKT1		I
324	0	P43609	Chromatin structure-remodeling complex protein RSC8	RSC8	2712	63528	4.62456	-0.493741	3	39	42	2	RSC8	RSC1 & RSC2	I
10	4	P10591	Heat shock protein SSA1	SSA1	40544	69786	6.43249	-0.488769	3	41	110	2	HSP71		I
15	0	P39073	Meiotic mRNA stability protein kinase SSN3	SSN3	38926	63092	7.09627	-0.469649	3	169	460	2	SSN3	Mediator & kinase module	I
476	0	P32832	Chromatin structure-remodeling complex subunit RSC7	NPL6	1485	49735	4.52808	-0.464347	3	17	17	2	RSC7	RSC1 & RSC2	I
107	0	P47821	RNA polymerase II holoenzyme cyclin-like subunit	SSN8	9040	38166	6.65561	-0.464103	3	41	136	2	SSN8	Mediator & kinase module	I
16	0	P25648	Mediator of RNA polymerase II transcription subunit 12	SRB8	38793	168008	6.79694	-0.418286	3	212	400	2	SRB8	Mediator & kinase module	I
326	0	P15019	Transaldolase	TAL1	2687	37127	5.07218	-0.409158	3	26	27	2	TAL1		I
424	0	P32561	Histone deacetylase RPD3	RPD3	1800	49443	4.75132	-0.403505	3	18	20	2	RPD3		I
146	1	P48570	Homocitrate synthase, cytosolic isozyme	LYS20	6505	47526	5.72362	-0.367079	3	53	92	2	HOSC		I
146	2	Q12122	Homocitrate synthase, mitochondrial	LYS21	6247	49020	5.71062	-0.367079	3	54	92	2	HOSM		I
140	0	P23615	Transcription elongation factor SPT6	SPT6	6767	168587	4.88788	-0.366458	3	58	77	2	SPT6	SPT6	I
6	0	P38931	Mediator of RNA polymerase II transcription subunit 13	SSN2	67307	160756	7.0898	-0.294048	3	263	764	2	SSN2	Mediator & kinase module	I
298	0	P32288	Glutamine synthetase	GLN1	2979	42138	5.82233	-0.291366	3	38	43	2	GLNA		I
274	0	P38764	26S proteasome regulatory subunit RPN1	RPN1	3307	109880	4.90121	-0.28942	3	31	42	2	RPN1		I
267	0	P25694	Cell division control protein 48	CDC48	3366	92167	5.22784	-0.282705	3	50	52	2	CDC48		I
38	1	Q12141	Transposon Ty1-GR1 Gag-Pol polyprotein	TY1B-GR1	17853	199390	5.68383	-0.275417	3	96	224	2	YG11B	Ty polyprotein	I
292	0	P16370	DNA-directed RNA polymerase II subunit RPB3	RPB3	3062	35674	6.22322	-0.272824	3	33	64	2	RPB3	Pol II	I
38	2	P0C2J1	Transposon Ty1-PR3 Gag-Pol polyprotein	TY1B-PR3	17642	199106	5.68275	-0.271333	3	97	218	2	YP14B	Ty polyprotein	I
17	1	P04050	DNA-directed RNA polymerase II subunit RPB1	RPO21	37207	192689	6.29599	-0.260009	3	228	417	2	RPB1	Pol II	I
273	0	P22515	Ubiquitin-activating enzyme E1 1	UBA1	3319	114765	5.16608	-0.257432	3	62	67	2	UBA1		I
215	1	Q00955	Acetyl-CoA carboxylase	ACC1	4287	250881	4.38782	-0.254782	3	71	75	2	ACAC		I
176	0	P32558	FACT complex subunit SPT16	SPT16	5558	119070	4.65822	-0.252412	3	57	73	2	SPT16	FACT	I
38	3	P0C2I4	Transposon Ty1-H Gag polyprotein	TY1A-H	10086	53463	6.11406	-0.250868	3	42	125	2	YH11A	Ty polyprotein	I
38	4	Q92392	Transposon Ty1-OL Gag polyprotein	TY1A-OL	9653	49203	6.04816	-0.250868	3	35	107	2	YO11A	Ty polyprotein	I
124	0	P18480	SWI/SNF chromatin-remodeling complex subunit SNF5	SNF5	7886	102708	5.59625	-0.245782	3	69	92	2	SNF5	SWI/SNF	I
340	0	P38902	DNA-directed RNA polymerase II subunit RPB11	RPB11	2515	13664	6.35427	-0.225436	3	29	43	2	RPB11	Pol II	I
213	0	P00815	Histidine biosynthesis trifunctional protein	HIS4	4354	88293	5.72165	-0.221373	3	42	55	2	HIS2		I
230	0	P20436	DNA-directed RNA polymerases I, II, and III subunit RPABC3	RPB8	4085	16615	6.43414	-0.212268	3	21	40	2	RPAB3	Pol I & Pol II & Pol III	I
611	0	Q06337	Chromatin modification-related protein EAF1	EAF1	1018	112832	3.81208	-1.22089	2	9	9	2	EAF1	histone modification	II
218	2	P0CH08	Ubiquitin-60S ribosomal protein L40	RPL40A	2477	14830	5.82752	-1.06094	3	14	38	2	RL401	r-protein	II
386	0	P40850	Protein MKT1	MKT1	2027	94720	4.52011	-0.642046	3	26	30	2	MKT1		II
773	0	P09959	Regulatory protein SWI6	SWI6	663	90846	3.76605	-0.611223	3	9	9	2	SWI6	MCB-binding factor	II
486	0	P32835	GTP-binding nuclear protein GSP1/CNR1	GSP1	1450	24966	5.4161	-0.503201	3	14	17	2	GSP1		II
553	0	P22579	Transcriptional regulatory protein SIN3	SIN3	1188	175244	3.91699	-0.497652	3	16	16	2	SIN3	histone modification	II
747	0	P34160	Nuclear cap-binding protein complex subunit 1	STO1	711	100183	4.22412	-0.397581	3	10	10	2	NCBP1		II
499	0	Q04119	Endopolyphosphatase	PPN1	1407	78580	4.87609	-0.374102	3	22	23	2	PPN1		II
501	0	P41338	Acetyl-CoA acetyltransferase	ERG10	1397	42045	4.94362	-0.31284	3	19	21	2	THIL		II
134	2	P32597	Nuclear protein STH1/NPS1	STH1	4201	156989	4.89452	-0.312652	2	48	60	2	STH1	RSC1 & RSC2	II
294	0	P39976	D-lactate dehydrogenase [cytochrome] 3	DLD3	3030	55532	5.26814	-0.300416	3	33	37	2	DLD3		II
74	0	P38811	Transcription-associated protein 1	TRA1	12566	435015	4.78697	-0.296319	3	193	209	2	TRA1	SAGA	II
20	4	P23255	Transcription initiation factor TFIID subunit 2	TAF2	1650	162851	4.56446	-0.290506	2	27	32	2	TAF2	TFIID	II
411	0	P15705	Heat shock protein STI1	STI1	1913	66395	4.60552	-0.28908	3	28	29	2	STI1		II
131	1	P48361	Activator of SKN7 protein 10	ASK10	7294	127185	5.32176	-0.288296	3	70	92	2	ASK10	transcription regulation	II
289	1	P52910	Acetyl-coenzyme A synthetase 2	ACS2	3115	75787	5.3192	-0.281617	3	46	48	2	ACS2		II
385	0	P38164	SEH-associated protein 4	SEA4	2067	118873	4.54383	-0.268379	3	26	26	2	SEA4		II
462	1	P14742	Glutamine--fructose-6-phosphate aminotransferase [isomerizing]	GFA1	1527	80909	4.77021	-0.267761	3	31	31	2	GFA1		II
170	0	P22137	Clathrin heavy chain	CHC1	5686	187916	4.68906	-0.260358	3	49	57	2	CLH		II
134	1	P22082	Transcription regulatory protein SNF2	SNF2	7267	194388	4.51522	-0.247568	3	94	110	2	SNF2	SWI/SNF	II
126	0	P09547	SWI/SNF chromatin-remodeling complex subunit SWI1	SWI1	7673	148304	5.94549	-0.245106	2	75	102	2	SWI1	SWI/SNF	II
50	0	P32591	SWI/SNF complex subunit SWI3	SWI3	17042	92984	5.87292	-0.23919	3	129	223	2	SWI3	SWI/SNF	II
9	0	P08518	DNA-directed RNA polymerase II subunit RPB2	RPB2	62373	139633	7.21184	-0.238802	3	308	748	2	RPB2	Pol II	II
61	0	P19880	AP-1-like transcription factor YAP1	YAP1	14472	72831	5.84794	-0.234182	3	84	180	2	YAP1	activator	II
42	0	P12383	Transcription factor PDR1	PDR1	18474	123085	5.61158	-0.23345	3	106	199	2	PDR1	activator	II
188	0	P53628	Transcription regulatory protein SNF12	SNF12	5117	63945	5.18421	-0.230165	3	50	53	2	SNF12	SWI/SNF	II
41	1	P38631	1,3-beta-glucan synthase component FKS1	FKS1	18969	216594	6.06229	-0.225945	3	152	229	2	FKS1		II
41	2	P40989	1,3-beta-glucan synthase component GSC2	GSC2	12863	218675	5.87065	-0.225945	3	111	162	2	FKS2		II
83	0	P40467	Activator of stress genes 1	ASG1	11796	109455	5.65834	-0.221424	3	73	121	2	ASG1	transcription regulation	II
55	1	P15108	ATP-dependent molecular chaperone HSC82	HSC82	15472	80850	6.33498	-0.216146	3	98	228	2	HSC82		II
55	2	P02829	ATP-dependent molecular chaperone HSP82	HSP82	14628	81356	6.3143	-0.211433	3	91	211	2	HSP82		II
137	1	P29311	Protein BMH1	BMH1	7145	30187	5.95816	-0.203505	3	50	99	2	BMH1		II
600	0	P40422	DNA-directed RNA polymerases I, II, and III subunit RPABC4	RPC10	1047	7939	6.69916	-0.190236	3	12	17	2	RPAB4	Pol I & Pol II & Pol III	II
189	0	P38915	Transcription factor SPT8	SPT8	5007	66491	5.45314	-0.189609	3	45	62	2	SPT8	SAGA	II
54	2	P16862	ATP-dependent 6-phosphofructokinase subunit beta	PFK2	8226	105179	5.80956	-0.187375	3	76	102	2	PFKA2		II
10	5	P22202	Heat shock protein SSA4	SSA4	12634	69723	4.98561	-2.78841	3	11	20	2	HSP74		III
729	1	P06700	NAD-dependent histone deacetylase SIR2	SIR2	745	63849	5.07329	-2.48101	2	11	14	2	SIR2	RENT	III
1067	0	P47064	AP-3 complex subunit sigma	APS3	323	22038	5.43444	-2.46783	2	4	4	2	AP3S	Golgi vesicle transport	III
782	0	Q12522	Eukaryotic translation initiation factor 6	TIF6	649	26669	5.57939	-2.19681	2	5	5	2	IF6		III
1046	0	Q06697	Cell division control protein 73	CDC73	340	44600	5.46108	-2.122	3	8	12	2	CDC73		III
1007	0	Q12480	Probable electron transfer flavoprotein subunit alpha, mitochondrial	AIM45	367	37122	4.30761	-2.11859	2	5	6	2	ETFA		III
1142	0	P03871	Partitioning protein REP1	REP1	275	43603	4.31201	-1.99842	2	6	6	2	REP1		III
533	0	Q05946	U3 small nucleolar RNA-associated protein 13	UTP13	1268	91716	5.73572	-1.677	2	13	16	2	UTP13		III
995	0	P53312	Succinyl-CoA ligase [ADP-forming] subunit beta, mitochondrial	LSC2	373	47156	4.06149	-1.32816	2	6	6	2	SUCB		III
610	1	P33302	Pleiotropic ABC efflux transporter of multiple drugs	PDR5	1020	171925	4.42356	-1.18701	2	12	13	2	PDR5		III
1071	0	P25651	Monopolin complex subunit CSM1	CSM1	322	21795	4.86666	-1.13646	2	4	6	2	CSM1		III
1237	0	P46970	Nonsense-mediated mRNA decay protein 5	NMD5	218	121031	3.2562	-1.03136	2	4	4	2	NMD5		III
3	2	Q06639	Chromatin structure-remodeling complex protein RSC3	RSC3	2169	102341	6.51244	-1.00312	2	11	12	2	RSC3	RSC1 & RSC2	III
909	0	Q06891	Trans-acting factor D	RAF1	457	21618	4.4742	-0.937708	2	6	6	2	RAF	transcription regulation	III
954	0	Q01329	Pre-tRNA-processing protein PTA1	PTA1	418	88646	4.10959	-0.912027	2	5	5	2	PTA1	tRNA processing	III
947	0	P38820	Adenylyltransferase and sulfurtransferase UBA4	UBA4	423	50071	3.79776	-0.785522	2	4	4	2	UBA4		III
757	0	P22470	Protein SAN1	SAN1	695	65921	4.01211	-0.735562	3	9	9	2	SAN1		III
1351	0	P51601	GTP cyclohydrolase 1	FOL2	178	27922	4.12907	-0.705184	2	5	5	2	GCH1		III
752	2	P37297	Phosphatidylinositol 4-kinase STT4	STT4	280	216068	3.12446	-0.61763	2	4	4	2	STT4		III
138	2	P39969	Protein BOI2	BOI2	1097	115732	4.02877	-0.573339	2	7	8	2	BOI2		III
652	0	P16649	General transcriptional corepressor TUP1	TUP1	911	78659	4.03867	-0.483501	3	9	9	2	TUP1	transcription regulation	III
671	0	Q04225	Ribosome assembly protein RRB1	RRB1	864	57454	4.98559	-0.450264	2	11	12	2	RRB1		III
929	0	P30619	Protein transport protein SEC1	SEC1	439	83714	3.76806	-0.442204	2	8	8	2	SEC1		III
397	0	P25588	Mediator of replication checkpoint protein 1	MRC1	1968	124308	4.54078	-0.410609	2	19	19	2	MRC1	replication-related	III
635	0	P53552	THO complex subunit 2	THO2	954	184671	3.64388	-0.40789	2	10	10	2	THO2	mRNA export	III
592	1	P38426	Trehalose synthase complex regulatory subunit TPS3	TPS3	1083	119502	4.05379	-0.382402	3	12	12	2	TPS3		III
38	5	Q04214	Transposon Ty1-MR1 Gag-Pol polyprotein	TY1B-MR1	8995	199745	5.06801	-0.345441	2	11	19	2	YM13B	Ty polyprotein	III
855	0	P32368	Phosphoinositide phosphatase SAC1	SAC1	534	71308	4.55884	-0.338621	2	8	8	2	SAC1		III
527	0	P18888	Transcription regulatory protein SNF6	SNF6	1284	37641	5.45164	-0.271936	3	17	21	2	SNF6	SWI/SNF	III
628	0	P50105	Transcription initiation factor TFIID subunit 4	TAF4	971	42368	4.76975	-0.263159	3	26	28	2	TAF4	TFIID	III
802	0	P06839	DNA repair helicase RAD3	RAD3	622	90470	4.68302	-0.256277	2	12	12	2	RAD3	TFIIH	III
394	0	P43573	Bud site selection protein 27	BUD27	1990	91366	4.81609	-0.245064	3	32	35	2	BUD27		III
342	0	P00931	Tryptophan synthase	TRP5	2504	76977	5.25609	-0.218345	3	40	46	2	TRP		III
325	0	Q04894	NADP-dependent alcohol dehydrogenase 6	ADH6	2700	40162	5.5558	-0.192448	3	24	37	2	ADH6		III
270	0	P27999	DNA-directed RNA polymerase II subunit RPB9	RPB9	3349	14735	6.77294	-0.190581	3	16	33	2	RPB9	Pol II	III
420	0	P39517	ATP-dependent RNA helicase DHH1	DHH1	1825	57907	5.88422	-0.186611	3	22	31	2	DHH1		III
53	2	P03965	Carbamoyl-phosphate synthase arginine-specific large chain	CPA2	11935	124465	6.02632	-0.176013	3	111	178	2	CARB		III
217	1	P49166	60S ribosomal protein L37-A	RPL37A	4231	10072	6.94789	0.218638	3	30	104	2	RL37A	r-protein	III
1009	0	P23641	Mitochondrial phosphate carrier protein	MIR1	367	32962	4.18554	0.70371	2	4	4	2	MPCP		III
762	0	P38251	Replication factor C subunit 5	RFC5	686	40429	4.44876	0.739434	2	8	8	2	RFC5		III
1014	0	P07257	Cytochrome b-c1 complex subunit 2, mitochondrial	QCR2	364	40510	4.17851	1.30744	2	5	5	2	QCR2		III
831	0	P23724	Proteasome subunit beta type-6	PRE7	568	26968	5.09205	1.31878	2	5	7	2	PSB6		III
800	0	P38810	SED5-binding protein 3	SFB3	623	104911	3.88096	1.32708	2	5	5	2	SFB3		III
958	0	Q07979	Chromatin structure-remodeling complex protein RSC58	RSC58	414	58044	4.19508	1.37705	2	7	7	2	RSC58		III
1051	0	Q07915	Ribosome biogenesis protein RLP24	RLP24	335	24246	5.46189	1.78927	2	4	4	2	RLP24		III
1379	0	P53201	SWR1-complex protein 4	SWC4	170	55292	3.60326	-0.462528	2	4	4	1	SWC4		unspecific
1059	0	Q12329	Heat shock protein 42	HSP42	327	42848	3.77239	-0.429361	2	5	5	1	HSP42		unspecific
799	0	Q04175	Importin beta SMX1	SXM1	623	108963	3.88873	-0.401909	3	9	9	1	SXM1		unspecific
569	2	P22276	DNA-directed RNA polymerase III subunit RPC2	RET1	728	130457	3.4548	-0.383777	3	11	11	1	RPC2		unspecific
38	6	P25384	Transposon Ty2-C Gag-Pol polyprotein	TY2B-C	3020	202826	3.83163	-0.378516	2	6	9	1	YC21B		unspecific
910	0	Q04673	Suppressor of stem-loop protein 1	SSL1	456	53397	4.34213	-0.375821	2	8	8	1	SSL1		unspecific
775	0	P08417	Fumarate hydratase, mitochondrial	FUM1	656	53574	4.30987	-0.363072	3	11	11	1	FUMH		unspecific
666	0	Q06488	Chromatin structure-remodeling complex subunit RSC2	RSC2	875	102521	4.04279	-0.35232	2	8	9	1	RSC2		unspecific
922	0	P53600	Coatomer subunit zeta	RET3	444	21674	4.92371	-0.352308	2	6	6	1	COPZ		unspecific
821	0	Q04226	Transcription initiation factor TFIID subunit 11	TAF11	583	40656	4.33062	-0.34413	3	9	9	1	TAF11		unspecific
760	0	P54885	Gamma-glutamyl phosphate reductase	PRO2	689	49881	4.12316	-0.338153	2	6	8	1	PROA		unspecific
540	0	P40016	26S proteasome regulatory subunit RPN3	RPN3	1230	60754	4.49934	-0.33364	3	18	18	1	RPN3		unspecific
503	0	Q03124	Chromatin structure-remodeling complex subunit RSC9	RSC9	1387	65689	3.87817	-0.320062	3	15	17	1	RSC9		unspecific
874	0	P33297	26S protease regulatory subunit 6A	RPT5	502	48283	4.59834	-0.315531	3	15	15	1	PRS6A		unspecific
862	0	P43588	Ubiquitin carboxyl-terminal hydrolase RPN11	RPN11	523	34433	4.34537	-0.310851	3	8	8	1	RPN11		unspecific
896	0	P25294	Protein SIS1	SIS1	473	37567	4.20271	-0.307942	3	11	13	1	SIS1		unspecific
1196	0	Q04062	26S proteasome regulatory subunit RPN9	RPN9	238	45811	4.01345	-0.307354	3	10	10	1	RPN9		unspecific
591	0	P53091	DNA replication licensing factor MCM6	MCM6	1085	113592	4.16126	-0.299933	3	13	14	1	MCM6		unspecific
612	0	P47108	Nucleolar pre-ribosomal-associated protein 2	URB2	1017	136286	3.78787	-0.285471	3	15	15	1	URB2		unspecific
442	0	Q02979	Glycerophosphodiester phosphodiesterase GDE1	GDE1	1665	138726	4.033	-0.282787	3	16	16	1	GDE1		unspecific
778	0	Q04636	FACT complex subunit POB3	POB3	654	63126	4.28368	-0.281873	2	6	6	1	POB3		unspecific
715	1	P49687	Nucleoporin NUP145	NUP145	777	146369	3.27865	-0.279102	3	17	17	1	NU145		unspecific
725	0	P17629	THO complex subunit HPR1	HPR1	751	88173	4.00966	-0.275906	2	6	6	1	HPR1		unspecific
853	0	Q05021	Transcription initiation factor TFIID subunit 7	TAF7	536	67571	4.39104	-0.274143	2	8	8	1	TAF7		unspecific
758	0	Q03558	NADPH dehydrogenase 2	OYE2	692	44983	4.47248	-0.269503	3	16	16	1	OYE2		unspecific
676	0	Q12377	26S proteasome regulatory subunit RPN6	RPN6	850	50085	4.4578	-0.261658	3	13	13	1	RPN6		unspecific
526	0	P39940	E3 ubiquitin-protein ligase RSP5	RSP5	1284	91988	4.25824	-0.256127	3	13	15	1	RSP5		unspecific
446	0	Q12406	Actin-related protein 7	ARP7	1628	54004	4.80632	-0.237875	3	30	32	1	ARP7		unspecific
698	0	Q02796	Transcriptional regulatory protein LGE1	LGE1	802	37401	4.81364	-0.222326	3	12	14	1	LGE1		unspecific
670	0	P43582	WW domain-containing protein WWM1	WWM1	866	22641	5.53278	-0.214528	3	12	14	1	WWM1		unspecific
764	0	Q02457	Protein TBF1	TBF1	682	63127	4.9691	-0.210009	2	9	10	1	TBF1		unspecific
301	0	P46677	Transcription initiation factor TFIID subunit 1	TAF1	2941	120849	4.68437	-0.203907	3	35	39	1	TAF1		unspecific
497	0	Q07478	ATP-dependent RNA helicase SUB2	SUB2	1413	50620	4.8827	-0.201616	3	16	18	1	SUB2		unspecific
338	0	Q05123	Actin-like protein ARP9	ARP9	2558	53269	5.15182	-0.197556	3	40	46	1	ARP9		unspecific
260	0	P43554	SWI/SNF global transcription activator complex subunit SWP82	SWP82	3543	70346	4.85617	-0.193209	3	49	55	1	SWP82		unspecific
943	0	P48234	Ribosome biogenesis protein ENP2	ENP2	426	81969	4.67831	-0.192109	2	8	8	1	NOL10		unspecific
412	0	P47047	ATP-dependent RNA helicase DOB1	MTR4	1907	122662	4.64937	-0.186587	3	26	30	1	MTR4		unspecific
120	2	P32565	26S proteasome regulatory subunit RPN2	RPN2	2500	104623	4.55595	-0.182343	3	31	39	1	RPN2		unspecific
483	0	P25367	[PIN+] prion protein RNQ1	RNQ1	1460	42554	5.51775	-0.180179	3	18	18	1	RNQ1		unspecific
396	0	P11412	Glucose-6-phosphate 1-dehydrogenase	ZWF1	1969	57543	4.8451	-0.177562	3	23	26	1	G6PD		unspecific
770	0	P32366	V-type proton ATPase subunit d	VMA6	667	40108	5.07664	-0.173544	3	11	11	1	VA0D		unspecific
722	0	P38264	Inorganic phosphate transport protein PHO88	PHO88	760	21180	5.17527	-0.17072	2	11	13	1	PHO88		unspecific
496	1	P41277	Glycerol-1-phosphate phosphohydrolase 1	GPP1	1417	28100	5.36545	-0.165525	3	18	24	1	GPP1		unspecific
201	0	P12709	Glucose-6-phosphate isomerase	PGI1	4625	61261	5.6564	-0.16483	3	51	64	1	G6PI		unspecific
54	1	P16861	ATP-dependent 6-phosphofructokinase subunit alpha	PFK1	15596	108587	5.87576	-0.164194	3	106	189	1	PFKA1		unspecific
322	1	P33892	Translational activator GCN1	GCN1	2727	297995	4.42052	-0.163728	3	47	47	1	GCN1		unspecific
127	1	P07245	C-1-tetrahydrofolate synthase, cytoplasmic	ADE3	7476	102541	5.55752	-0.163393	3	72	102	1	C1TC		unspecific
328	0	P34087	DNA-directed RNA polymerase II subunit RPB7	RPB7	2684	19274	6.40862	-0.16254	3	11	28	1	RPB7		unspecific
229	1	P06786	DNA topoisomerase 2	TOP2	4101	164626	4.98138	-0.162262	2	54	60	1	TOP2		unspecific
212	0	P02557	Tubulin beta chain	TUB2	4368	51233	6.08092	-0.161775	3	54	70	1	TBB		unspecific
59	0	P38129	Transcription initiation factor TFIID subunit 5	TAF5	14944	89426	5.88034	-0.160672	3	99	178	1	TAF5		unspecific
464	0	Q03559	Uncharacterized protein YMR295C	YMR295C	1522	22222	6.5517	-0.157774	3	16	20	1	YM8V		unspecific
141	0	P20434	DNA-directed RNA polymerases I, II, and III subunit RPABC1	RPB5	6757	25234	7.07509	-0.154438	3	51	94	1	RPAB1		unspecific
97	0	P27692	Transcription elongation factor SPT5	SPT5	9950	115751	5.41939	-0.154291	3	77	128	1	SPT5		unspecific
250	1	P42945	U3 small nucleolar RNA-associated protein 10	UTP10	3644	200869	4.64997	-0.15132	2	39	42	1	UTP10		unspecific
657	0	P22139	DNA-directed RNA polymerases I, II, and III subunit RPABC5	RPB10	901	8500	5.88272	-0.149416	3	7	10	1	RPAB5		unspecific
193	1	P22147	5%27-3%27 exoribonuclease 1	XRN1	4790	175692	5.0255	-0.147325	2	55	67	1	XRN1		unspecific
110	0	P19097	Fatty acid synthase subunit alpha	FAS2	8714	207388	4.88156	-0.147308	3	125	145	1	FAS2		unspecific
108	0	P40069	Importin subunit beta-4	KAP123	8943	123038	5.39812	-0.146538	3	76	99	1	IMB4		unspecific
128	0	P07149	Fatty acid synthase subunit beta	FAS1	7413	229403	4.7313	-0.145264	3	105	111	1	FAS1		unspecific
253	0	P20435	DNA-directed RNA polymerases I, II, and III subunit RPABC2	RPO26	3590	17899	6.82215	-0.142496	3	24	39	1	RPAB2		unspecific
137	2	P34730	Protein BMH2	BMH2	4225	31099	5.77008	-0.138537	3	47	77	1	BMH2		unspecific
92	0	P60010	Actin	ACT1	10654	41891	6.25898	-0.137824	3	83	190	1	ACT		unspecific
265	0	Q12030	Transcription initiation factor TFIID subunit 10	TAF10	3376	23005	6.28639	-0.137659	3	24	35	1	TAF10		unspecific
192	1	P46655	Glutamate--tRNA ligase, cytoplasmic	GUS1	4846	81191	5.24091	-0.131284	3	69	82	1	SYEC		unspecific
167	1	P20433	DNA-directed RNA polymerase II subunit RPB4	RPB4	5796	25456	6.95824	-0.130759	3	53	81	1	RPB4		unspecific
256	1	P32589	Heat shock protein homolog SSE1	SSE1	3582	77604	5.3407	-0.128785	3	49	60	1	HSP7F		unspecific
159	0	P07702	L-aminoadipate-semialdehyde dehydrogenase	LYS2	5952	156047	5.65217	-0.125616	2	65	76	1	LYS2		unspecific
175	0	P38972	Phosphoribosylformylglycinamidine synthase	ADE6	5582	150065	5.20634	-0.124151	2	43	66	1	PUR4		unspecific
536	0	P28274	CTP synthase 1	URA7	1244	65125	5.38603	-0.120055	3	19	24	1	URA7		unspecific
263	0	P04801	Threonine--tRNA ligase, cytoplasmic	THS1	3449	85151	5.3383	-0.11944	3	51	54	1	SYTC		unspecific
180	0	P00942	Triosephosphate isomerase	TPI1	5500	26893	6.27739	0.133409	3	35	89	1	TPIS		unspecific
209	0	P00830	ATP synthase subunit beta, mitochondrial	ATP2	4425	54817	5.53518	0.136086	3	42	54	1	ATPB		unspecific
44	2	P00924	Enolase 1	ENO1	12611	46844	6.25559	0.140226	3	47	140	1	ENO1		unspecific
151	1	P07251	ATP synthase subunit alpha, mitochondrial	ATP1	6227	58629	5.75295	0.144253	3	57	71	1	ATPA		unspecific
329	1	P49095	Glycine dehydrogenase (decarboxylating), mitochondrial	GCV2	2670	115348	4.93423	0.165676	3	38	48	1	GCSP		unspecific
58	2	P38697	Inosine-5%27-monophosphate dehydrogenase 2	IMD2	11844	56950	6.75899	0.1662	3	78	133	1	IMDH2		unspecific
233	1	P46367	Potassium-activated aldehyde dehydrogenase, mitochondrial	ALD4	3956	56973	5.1943	0.183638	3	42	52	1	ALDH4		unspecific
148	2	Q12675	Phospholipid-transporting ATPase DNF2	DNF2	1276	184043	4.39088	0.212374	2	12	14	1	ATC4		unspecific
687	0	P07258	Carbamoyl-phosphate synthase arginine-specific small chain	CPA1	832	45789	4.77746	0.232717	3	17	17	1	CARA		unspecific
451	0	P00890	Citrate synthase, mitochondrial	CIT1	1595	53384	5.21127	0.240156	3	23	28	1	CISY1		unspecific
376	0	Q01217	Protein ARG5,6, mitochondrial	ARG5,6	2123	95267	4.45427	0.296052	3	27	29	1	ARG56		unspecific
655	0	P18544	Acetylornithine aminotransferase, mitochondrial	ARG8	906	46994	4.55636	0.380059	3	10	10	1	ARGD		unspecific
763	0	Q04005	Protein ATC1/LIC4	ATC1	685	33208	4.95551	0.40192	2	7	7	2	LIC4		unspecific
854	0	P15992	Heat shock protein 26	HSP26	535	23865	4.48885	0.423703	3	7	8	1	HSP26		unspecific
472	2	P39113	Regulatory protein CAT8	CAT8	422	161298	3.91623	0.517959	2	7	7	2	CAT8		unspecific
522	0	P11986	Inositol-3-phosphate synthase	INO1	1304	59947	4.87051	0.547612	3	14	20	2	INO1		unspecific
217	2	P51402	60S ribosomal protein L37-B	RPL37B	2969	10090	6.61402	1.18278	3	26	84	2	RL37B	r-protein	unspecific
479	0	P32263	Pyrroline-5-carboxylate reductase	PRO3	1470	30512	5.03618	1.42342	3	11	12	2	P5CR		unspecific
663	0	Q05854	Uncharacterized transcriptional regulatory protein YLR278C	YLR278C	889	152325	4.16958	-0.332817	2	11	12	0	YL278		unspecific
557	0	P25847	DNA mismatch repair protein MSH2	MSH2	1181	109557	4.11033	-0.306694	2	7	7	0	MSH2		unspecific
1018	0	P46974	Respiration factor 2	RSF2	362	156504	3.45052	-0.29867	2	4	4	0	RSF2		unspecific
753	0	P07263-2	Isoform Cytoplasmic of Histidine--tRNA ligase, mitochondrial	HTS1	699	58000	4.49639	-0.286803	2	6	6	0	SYH		unspecific
735	0	Q03435	Non-histone protein 10	NHP10	731	23956	4.58359	-0.28062	3	14	15	0	NHP10		unspecific
651	0	P33202	Ubiquitin fusion degradation protein 4	UFD4	912	169049	3.91425	-0.279247	2	12	12	0	UFD4		unspecific
132	2	P32492	Myosin-4	MYO4	577	170092	3.43476	-0.277613	2	9	9	0	MYO4		unspecific
769	0	P25632	Chromatin structure-remodeling complex protein RSC6	RSC6	667	54189	4.02059	-0.276443	3	10	10	0	RSC6		unspecific
865	0	Q00764	Alpha,alpha-trehalose-phosphate synthase [UDP-forming] 56 kDa subunit	TPS1	519	56341	4.28563	-0.259142	3	8	8	0	TPS1		unspecific
1262	0	P39011	Bud emergence protein 4	BEM4	211	71689	3.14174	-0.257984	3	6	6	0	BEM4		unspecific
661	1	P38853	Kelch repeat-containing protein 1	KEL1	896	131299	4.0698	-0.256261	2	8	8	0	KEL1		unspecific
601	0	P02992	Elongation factor Tu, mitochondrial	TUF1	1044	48113	4.28072	-0.251069	3	9	9	0	EFTU		unspecific
1001	0	P38791	Deoxyhypusine synthase	DYS1	369	43264	4.2092	-0.247469	3	10	10	0	DHYS		unspecific
402	0	P80428	Actin-related protein 4	ARP4	1956	55197	4.36814	-0.246722	3	24	25	0	ARP4		unspecific
728	0	P53276	U3 small nucleolar RNA-associated protein 8	UTP8	745	80768	3.85361	-0.242508	3	16	16	0	UTP8		unspecific
825	0	P38205	Multisite-specific tRNA:(cytosine-C(5))-methyltransferase	NCL1	578	78628	3.84962	-0.242033	3	9	9	0	NCL1		unspecific
1030	0	P54839	Hydroxymethylglutaryl-CoA synthase	ERG13	350	55435	4.28724	-0.230947	2	6	8	0	HMCS		unspecific
664	0	Q02875	SMY2 homolog 2	SYH1	889	94470	4.13088	-0.225762	3	11	11	0	SYH1		unspecific
255	0	P14907	Nucleoporin NSP1	NSP1	3590	86464	4.37538	-0.220112	3	31	36	0	NSP1		unspecific
502	0	Q01477	Ubiquitin carboxyl-terminal hydrolase 3	UBP3	1388	102196	3.93474	-0.218919	3	12	12	0	UBP3		unspecific
1162	0	P27472	Glycogen [starch] synthase isoform 2	GSY2	261	80428	3.74149	-0.218614	2	5	5	0	GYS2		unspecific
1166	0	Q06078	U3 small nucleolar RNA-associated protein 21	UTP21	260	105182	3.58798	-0.216955	2	5	5	0	UTP21		unspecific
281	0	P04051	DNA-directed RNA polymerase III subunit RPC1	RPO31	3214	163567	4.59903	-0.214925	2	40	45	0	RPC1		unspecific
1198	0	Q02354	U3 small nucleolar RNA-associated protein 6	UTP6	236	52670	3.40623	-0.211728	2	4	4	0	UTP6		unspecific
614	1	P32454	Aminopeptidase 2, mitochondrial	APE2	1008	108086	4.04512	-0.211404	2	12	12	0	APE2		unspecific
372	0	P38707	Asparagine--tRNA ligase, cytoplasmic	DED81	2214	62681	4.95221	-0.20802	3	19	26	0	SYNC		unspecific
537	0	P32895	Ribose-phosphate pyrophosphokinase 1	PRS1	1244	47474	4.89378	-0.207132	3	18	20	0	KPR1		unspecific
932	0	P43638	MAP-homologous protein 1	MHP1	437	155967	4.34252	-0.206886	2	6	6	0	MHP1		unspecific
901	0	Q03660	Trafficking protein particle complex II-specific subunit 130	TRS130	467	129019	3.52933	-0.206298	2	7	7	0	TR130		unspecific
1459	1	P53691	Peptidyl-prolyl cis-trans isomerase CPR6	CPR6	143	42444	3.99153	-0.204458	2	6	8	0	PPID		unspecific
1122	0	P10962	Protein MAK16	MAK16	285	36016	4.3437	-0.202923	3	6	6	0	MAK16		unspecific
748	0	Q05812	Meiotic sister-chromatid recombination protein 3	MSC3	709	80482	3.96981	-0.202568	2	5	7	0	MSC3		unspecific
808	0	P32909	Protein SMY2	SMY2	602	81461	4.2043	-0.200071	2	11	11	0	SMY2		unspecific
890	0	P04819-2	Isoform Nuclear of DNA ligase 1	CDC9	479	83054	4.16541	-0.197176	2	12	12	0	DNLI1		unspecific
755	1	Q03735	RNA-binding protein NAB6	NAB6	696	126687	4.10998	-0.196352	3	9	10	0	NAB6		unspecific
525	0	P52593	Nucleoporin NUP188	NUP188	1289	189143	4.16126	-0.196332	2	19	20	0	NU188		unspecific
850	0	Q12432	Chromatin modification-related protein EAF3	EAF3	543	45517	3.98548	-0.194661	3	12	13	0	EAF3		unspecific
335	2	P18961	Serine/threonine-protein kinase YPK2/YKR2	YPK2	682	76959	4.23357	-0.193037	2	6	7	0	YPK2		unspecific
849	0	P40462	Protein TMA108	TMA108	543	108339	3.63245	-0.192659	2	6	6	0	TM108		unspecific
546	0	P00899	Anthranilate synthase component 1	TRP2	1219	57074	4.66675	-0.189077	3	19	19	0	TRPE		unspecific
1228	0	Q12387	N-terminal acetyltransferase B complex subunit MDM20	MDM20	224	93548	3.34017	-0.188819	2	5	5	0	NAA25		unspecific
904	0	Q12496	Uncharacterized protein YOL098C	YOL098C	460	119287	3.37772	-0.187311	2	5	5	0	YO098		unspecific
216	2	P24279	DNA replication licensing factor MCM3	MCM3	1137	107566	4.19802	-0.185843	2	17	17	0	MCM3		unspecific
567	0	Q12265	Ribose-phosphate pyrophosphokinase 5	PRS5	1159	53870	4.66441	-0.185524	3	15	15	0	KPR5		unspecific
1034	0	P41911	Glycerol-3-phosphate dehydrogenase [NAD(+)] 2, mitochondrial	GPD2	346	49790	3.74518	-0.183649	2	4	4	0	GPD2		unspecific
602	0	P53011	Nucleoporin SEH1	SEH1	1044	39554	4.63699	-0.178583	3	20	20	0	SEH1		unspecific
654	0	P40856	SIT4-associating protein SAP185	SAP185	907	121897	4.10712	-0.178484	2	8	10	0	SA185		unspecific
469	0	P47143	Adenosine kinase	ADO1	1516	36521	4.98404	-0.176631	3	18	20	0	ADK		unspecific
505	2	P47176	Branched-chain-amino-acid aminotransferase, cytosolic	BAT2	687	41940	4.47575	-0.176542	3	8	9	0	BCA2		unspecific
952	0	P38792	Exosome complex component RRP4	RRP4	421	39574	4.00039	-0.17476	3	8	9	0	RRP4		unspecific
930	0	P32471	Elongation factor 1-beta	EFB1	438	22670	4.96718	-0.174355	2	5	5	0	EF1B		unspecific
593	1	P32485	Mitogen-activated protein kinase HOG1	HOG1	1080	49170	4.45516	-0.17415	3	12	12	0	HOG1		unspecific
737	0	Q08732	Serine/threonine-protein kinase HRK1	HRK1	728	86726	4.32585	-0.171922	3	14	14	0	HRK1		unspecific
820	0	P08524	Farnesyl pyrophosphate synthase	ERG20	584	40800	4.4705	-0.171089	3	11	13	0	FPPS		unspecific
418	0	P19145	General amino-acid permease GAP1	GAP1	1842	65955	5.19922	-0.170881	3	22	26	0	GAP1		unspecific
1015	0	P42935	Elongator complex protein 2	ELP2	364	90209	3.59608	-0.170517	3	10	11	0	ELP2		unspecific
542	0	P00958	Methionine--tRNA ligase, cytoplasmic	MES1	1222	86195	4.49842	-0.170082	3	30	33	0	SYMC		unspecific
806	0	P32776	RNA polymerase II transcription factor B subunit 1	TFB1	606	73134	4.0425	-0.169337	2	10	10	0	TFB1		unspecific
623	0	P21243	Proteasome subunit alpha type-1	SCL1	983	28154	4.77881	-0.168524	3	8	8	0	PSA1		unspecific
574	1	Q03750	Transcription initiation factor TFIID subunit 8	TAF8	1138	58007	4.36367	-0.167383	3	12	12	0	TAF8		unspecific
496	2	P40106	Glycerol-1-phosphate phosphohydrolase 2	GPP2	1112	27967	5.22662	-0.165525	3	11	17	0	GPP2		unspecific
690	0	P30822	Exportin-1	CRM1	825	124709	4.43449	-0.163719	3	21	21	0	XPO1		unspecific
423	0	P53550	mRNA-decapping enzyme subunit 2	DCP2	1804	108828	4.68302	-0.163232	3	28	28	0	DCP2		unspecific
1035	0	P15790	Casein kinase II subunit alpha	CKA1	345	44753	4.41723	-0.159821	2	9	10	0	CSK21		unspecific
548	0	P28777	Chorismate synthase	ARO2	1208	41098	4.83459	-0.157248	3	17	18	0	AROC		unspecific
356	0	P25554	SAGA-associated factor 29	SGF29	2395	29534	5.35367	-0.156167	3	30	39	0	SGF29		unspecific
613	1	P15565-2	Isoform 2 of tRNA (guanine(26)-N(2))-dimethyltransferase, mitochondrial	TRM1	1015	62772	4.07976	-0.155474	3	14	14	0	TRM1		unspecific
365	0	P43574	Transcriptional regulatory protein GAT1	GAT1	2261	56749	4.50453	-0.154894	3	24	43	0	GAT1		unspecific
393	0	P36124	SET domain-containing protein 3	SET3	1992	86169	4.2519	-0.151746	3	26	27	0	SET3		unspecific
162	0	P53040	Transcription initiation factor TFIID subunit 6	TAF6	5924	57980	5.65776	-0.150916	3	61	91	0	TAF6		unspecific
531	0	P40302	Proteasome subunit alpha type-6	PRE5	1272	25759	5.1715	-0.1504	3	14	14	0	PSA6		unspecific
364	0	P41811	Coatomer subunit beta%27	SEC27	2262	99725	4.86247	-0.149166	3	33	38	0	COPB2		unspecific
897	0	Q12028	AP-1 complex subunit gamma-1	APL4	473	94079	3.88747	-0.147702	3	12	14	0	AP1G1		unspecific
434	0	Q02931	NET1-associated nuclear protein 1	NAN1	1731	101516	4.04484	-0.1477	3	18	19	0	UTP17		unspecific
792	0	P47039	Probable kynurenine--oxoglutarate transaminase BNA3	BNA3	634	50393	4.15687	-0.146552	3	8	9	0	BNA3		unspecific
21	2	P38781	Chromatin structure-remodeling complex protein RSC30	RSC30	1219	101955	4.12061	-0.146043	2	6	7	0	RSC30		unspecific
388	0	P07283	Phosphomannomutase	SEC53	2014	29216	5.19864	-0.145906	3	31	39	0	PMM		unspecific
871	0	P43616	Cys-Gly metallodipeptidase DUG1	DUG1	504	53123	4.37791	-0.144361	2	10	11	0	DUG1		unspecific
838	0	Q08962	60S ribosome subunit biogenesis protein NIP7	NIP7	559	20425	5.16508	-0.144015	3	10	10	0	NIP7		unspecific
582	0	P40327	26S protease regulatory subunit 4 homolog	RPT2	1106	49026	4.77524	-0.143564	3	16	16	0	PRS4		unspecific
375	2	P33298	26S protease regulatory subunit 6B homolog	RPT3	2004	47864	5.0919	-0.142171	3	32	33	0	PRS6B		unspecific
443	1	P53131	Pre-mRNA-splicing factor ATP-dependent RNA helicase PRP43	PRP43	1663	87906	4.5597	-0.141582	3	26	28	0	PRP43		unspecific
620	1	P25655	General negative regulator of transcription subunit 1	CDC39	993	240870	3.79397	-0.141334	2	20	21	0	NOT1		unspecific
493	0	P30656	Proteasome subunit beta type-5	PRE2	1435	31902	5.32521	-0.140028	3	15	19	0	PSB5		unspecific
186	0	P53115	Putative DNA helicase INO80	INO80	5147	171863	5.06645	-0.140003	2	59	76	0	INO80		unspecific
1109	0	P36149	Trafficking protein particle complex subunit BET3	BET3	291	22457	4.69962	-0.138648	3	6	6	0	BET3		unspecific
688	0	P00937	Multifunctional tryptophan biosynthesis protein	TRP3	826	53969	4.38567	-0.138496	3	11	11	0	TRPG		unspecific
509	0	P32501	Translation initiation factor eIF-2B subunit epsilon	GCD6	1366	81908	4.37357	-0.137578	3	24	24	0	EI2BE		unspecific
504	0	P53968	Transcriptional regulator CRZ1	CRZ1	1382	76654	4.83312	-0.137078	2	14	15	0	CRZ1		unspecific
369	0	P04046	Amidophosphoribosyltransferase	ADE4	2229	57482	5.04032	-0.137076	3	34	37	0	PUR1		unspecific
912	0	Q06103	26S proteasome regulatory subunit RPN7	RPN7	454	49213	4.19742	-0.136871	2	6	7	0	RPN7		unspecific
370	0	P53622	Coatomer subunit alpha	COP1	2223	136150	4.46312	-0.135578	3	29	39	0	COPA		unspecific
695	1	P43621	Coatomer subunit delta	RET2	810	60647	4.54374	-0.134511	3	10	11	0	COPD		unspecific
390	0	P38013	Peroxiredoxin type-2	AHP1	2005	19274	5.95041	-0.134389	3	20	26	0	AHP1		unspecific
796	0	P08679	Citrate synthase, peroxisomal	CIT2	626	51381	3.95121	-0.134111	3	7	7	0	CISY2		unspecific
873	0	P38768	Protein interacting with Hsp90 1	PIH1	502	40064	4.15059	-0.133721	3	14	14	0	PIH1		unspecific
692	0	P28273	5-oxoprolinase	OXP1	822	141139	3.46435	-0.133161	2	8	8	0	OPLA		unspecific
288	2	P09734	Tubulin alpha-3 chain	TUB3	2053	50290	5.31885	-0.132163	3	26	28	0	TBA3		unspecific
908	0	Q12034	Protein SLF1	SLF1	459	50912	4.10066	-0.131594	2	4	4	0	SLF1		unspecific
505	1	P38891	Branched-chain-amino-acid aminotransferase, mitochondrial	BAT1	1381	43797	4.92622	-0.129625	3	21	26	0	BCA1		unspecific
367	0	P40480	Protein HOS4	HOS4	2253	123595	4.49489	-0.129412	2	19	30	0	HOS4		unspecific
435	0	P50102	Ubiquitin carboxyl-terminal hydrolase 8	UBP8	1728	55071	4.84438	-0.128945	3	24	33	0	UBP8		unspecific
732	0	Q99207	Nucleolar complex protein 14	NOP14	740	94415	4.13559	-0.128636	2	9	10	0	NOP14		unspecific
577	0	Q03337	Trafficking protein particle complex subunit 31	TRS31	1121	31930	4.1279	-0.128281	3	12	12	0	TRS31		unspecific
606	0	P32389	Transcriptional activator of sulfur metabolism MET4	MET4	1032	74328	4.55823	-0.126966	3	11	12	0	MET4		unspecific
458	2	P49089	Asparagine synthetase [glutamine-hydrolyzing] 1	ASN1	1480	64943	4.72208	-0.126365	3	16	17	0	ASNS1		unspecific
639	0	P13517	F-actin-capping protein subunit beta	CAP2	944	32723	4.41587	-0.125832	3	8	8	0	CAPZB		unspecific
157	2	P40054	D-3-phosphoglycerate dehydrogenase 1	SER3	5582	51446	5.85199	-0.125704	3	49	80	0	SERA		unspecific
607	0	P38250	Increased sodium tolerance protein 2	IST2	1029	106244	4.18427	-0.12568	2	4	6	0	IST2		unspecific
1155	0	Q06489	Methylthioribose-1-phosphate isomerase	MRI1	267	45220	3.84461	-0.125266	3	9	9	0	MTNA		unspecific
256	2	P32590	Heat shock protein homolog SSE2	SSE2	1098	77801	4.72957	-0.125236	3	13	17	0	HSP79		unspecific
872	0	P40357	Protein transport protein SEC9	SEC9	503	73579	3.8663	-0.124979	2	6	6	0	SEC9		unspecific
1135	0	P32527	Zuotin	ZUO1	279	49047	4.12021	-0.124667	2	6	7	0	ZUO1		unspecific
456	0	P53141	Myosin light chain 1	MLC1	1567	16434	5.42415	-0.124569	3	21	28	0	MLC1		unspecific
478	0	P43603	LAS seventeen-binding protein 3	LSB3	1471	49371	4.53205	-0.124365	3	21	23	0	LSB3		unspecific
462	2	P35194	U3 small nucleolar RNA-associated protein 20	UTP20	727	288463	3.3502	-0.123952	2	12	12	0	UTP20		unspecific
433	0	P00498	ATP phosphoribosyltransferase	HIS1	1734	32531	5.08625	-0.123631	3	29	33	0	HIS1		unspecific
867	0	P48362	Protein HGH1	HGH1	508	45322	4.04072	-0.12345	2	6	7	0	HGH1		unspecific
409	0	Q12176	Ribosome biogenesis protein MAK21	MAK21	1926	116719	4.03236	-0.122408	3	18	29	0	MAK21		unspecific
471	0	P21242	Probable proteasome subunit alpha type-7	PRE10	1493	31688	5.15643	-0.122354	3	23	23	0	PSA7		unspecific
1246	0	P32893	Trafficking protein particle complex II-specific subunit 65	TRS65	216	63727	3.84543	-0.122312	2	4	4	0	TRS65		unspecific
113	0	P32494	Chromatin-remodeling complexes subunit NGG1	NGG1	8495	79291	5.68381	-0.121816	3	89	123	0	NGG1		unspecific
457	0	Q12035	rRNA-processing protein FCF2	FCF2	1559	25620	5.84344	-0.121646	3	17	23	0	FCF2		unspecific
43	2	P07246	Alcohol dehydrogenase 3, mitochondrial	ADH3	1220	40743	4.7406	-0.121032	3	15	26	0	ADH3		unspecific
459	0	P23639	Proteasome subunit alpha type-2	PRE8	1546	27145	5.29677	-0.119805	3	12	15	0	PSA2		unspecific
335	1	P12688	Serine/threonine-protein kinase YPK1	YPK1	2607	76717	4.67797	-0.119771	3	31	32	0	YPK1		unspecific
805	0	Q02908	Elongator complex protein 3	ELP3	612	64244	4.17411	-0.119679	3	19	19	0	ELP3		unspecific
127	2	P09440	C-1-tetrahydrofolate synthase, mitochondrial	MIS1	1250	106607	4.63557	-0.118931	3	23	26	0	C1TM		unspecific
492	0	P38625	GMP synthase [glutamine-hydrolyzing]	GUA1	1436	58730	4.848	-0.118651	3	17	21	0	GUAA		unspecific
148	3	P32496	26S proteasome regulatory subunit RPN12	RPN12	271	31956	4.29713	-0.118611	3	8	8	0	RPN12		unspecific
375	1	Q01939	26S protease regulatory subunit 8 homolog	RPT6	2141	45471	5.13313	-0.118454	3	32	38	0	PRS8		unspecific
1049	0	Q08971	Protein PBDC1 homolog	YPL225W	335	17491	4.4585	-0.118207	2	4	5	0	YP225		unspecific
352	0	P43579	Ino eighty subunit 1	IES1	2424	78932	4.81286	-0.118049	2	28	31	0	IES1		unspecific
241	0	Q02336	Transcriptional adapter 2	ADA2	3751	51221	5.36035	-0.118031	3	33	49	0	ADA2		unspecific
977	0	P53927	Ribosome biogenesis protein 15	NOP15	396	25431	4.70271	-0.117842	2	5	5	0	NOP15		unspecific
282	0	P02309	Histone H4	HHF1	3209	11361	6.41503	-0.117393	3	21	52	0	H4		unspecific
354	0	P25491	Mitochondrial protein import protein MAS5	YDJ1	2405	45270	5.72454	-0.116055	3	31	38	0	MAS5		unspecific
875	0	P38883	Pre-rRNA-processing protein RIX1	RIX1	499	87198	4.32684	-0.115454	3	9	9	0	RIX1		unspecific
683	0	P20424	Signal recognition particle subunit SRP54	SRP54	839	59813	4.12153	-0.115297	3	12	13	0	SRP54		unspecific
845	0	P38262	SIR4-interacting protein SIF2	SIF2	550	59410	4.37102	-0.114621	2	6	6	0	SIF2		unspecific
1105	0	Q08162	Exosome complex exonuclease DIS3	DIS3	294	114491	3.57732	-0.114424	3	8	8	0	RRP44		unspecific
1037	0	P27810	Alpha-1,2 mannosyltransferase KTR1	KTR1	344	46392	3.85155	-0.114334	2	4	4	0	KTR1		unspecific
644	0	P15624	Phenylalanine--tRNA ligase beta subunit	FRS1	926	67836	4.3804	-0.114242	3	14	17	0	SYFB		unspecific
659	0	O13585	Dilute domain-containing protein YPR089W	YPR089W	899	103084	4.1371	-0.113761	3	9	13	0	YP089		unspecific
543	0	P13188	Glutamine--tRNA ligase	GLN4	1221	93531	4.14404	-0.11375	3	19	19	0	SYQ		unspecific
475	0	P07284	Serine--tRNA ligase, cytoplasmic	SES1	1486	53732	4.61956	-0.113659	3	20	21	0	SYSC		unspecific
154	0	Q08972	[NU+] prion formation protein 1	NEW1	6112	134932	5.03601	-0.113229	3	57	64	0	NEW1		unspecific
1364	0	P49435	Adenine phosphoribosyltransferase 1	APT1	176	20631	4.89816	-0.112235	2	4	4	0	APT1		unspecific
693	0	P40358	DnaJ-like chaperone JEM1	JEM1	821	75496	3.91433	-0.111924	3	17	17	0	JEM1		unspecific
332	0	P40825	Alanine--tRNA ligase, mitochondrial	ALA1	2665	110390	4.84971	-0.111661	3	30	36	0	SYA		unspecific
971	0	Q03921	Protein dopey	DOP1	401	195648	3.80146	-0.11135	2	9	9	0	DOP1		unspecific
52	3	Q05022	rRNA biogenesis protein RRP5	RRP5	5192	193700	4.51475	-0.111191	3	78	83	0	RRP5		unspecific
466	2	P07560	Ras-related protein SEC4	SEC4	1072	23662	4.79604	-0.110108	2	6	8	0	SEC4		unspecific
286	0	P32521	Actin cytoskeleton-regulatory complex protein PAN1	PAN1	3176	160397	4.65351	-0.109682	3	33	34	0	PAN1		unspecific
187	0	Q12060	Transcriptional coactivator HFI1/ADA1	HFI1	5123	54604	5.38762	-0.109655	3	47	64	0	HFI1		unspecific
846	1	P22803	Thioredoxin-2	TRX2	549	11311	5.25727	-0.10962	3	8	8	0	TRX2		unspecific
160	4	P40482	Protein transport protein SEC24	SEC24	1940	104367	4.62777	-0.109284	3	22	22	0	SEC24		unspecific
27	1	P06169	Pyruvate decarboxylase isozyme 1	PDC1	25163	61685	6.80404	-0.109282	3	83	364	0	PDC1		unspecific
702	0	P43535	Protein GCN20	GCN20	797	85260	3.92627	-0.109264	3	16	16	0	GCN20		unspecific
421	0	Q02792	5%27-3%27 exoribonuclease 2	RAT1	1805	116431	4.3984	-0.109029	3	25	25	0	XRN2		unspecific
431	0	P41810	Coatomer subunit beta	SEC26	1742	109521	4.63801	-0.109006	3	18	18	0	COPB		unspecific
168	0	P26637	Leucine--tRNA ligase, cytoplasmic	CDC60	5738	124804	5.34723	-0.107133	3	52	77	0	SYLC		unspecific
965	0	Q12250	26S proteasome regulatory subunit RPN5	RPN5	408	51850	3.97137	-0.106801	3	7	7	0	RPN5		unspecific
130	0	P19882	Heat shock protein 60, mitochondrial	HSP60	7295	60999	5.69652	-0.106065	3	75	99	0	HSP60		unspecific
677	0	Q07527	tRNA (guanosine(18)-2%27-O)-methyltransferase	TRM3	849	166255	3.78604	-0.10584	2	9	9	0	TRM3		unspecific
637	0	P38787	2-dehydropantoate 2-reductase	PAN5	949	43307	4.43649	-0.105746	3	9	11	0	PANE		unspecific
886	0	P40202	Superoxide dismutase 1 copper chaperone	CCS1	485	27712	4.91209	-0.105503	3	14	14	0	CCS1		unspecific
161	0	P09436	Isoleucine--tRNA ligase, cytoplasmic	ILS1	5940	123419	5.16082	-0.105209	3	77	84	0	SYIC		unspecific
430	0	P33338	Protein SLA2	SLA2	1758	109356	3.9118	-0.104909	3	15	15	0	SLA2		unspecific
544	0	P41807	V-type proton ATPase subunit H	VMA13	1220	54781	4.5154	-0.104187	3	20	25	0	VATH		unspecific
190	0	P12612	T-complex protein 1 subunit alpha	TCP1	4874	60899	5.3112	-0.104089	3	54	70	0	TCPA		unspecific
723	0	P33122	Serine-rich protein TYE7	TYE7	760	32669	5.24088	-0.103945	2	9	12	0	TYE7		unspecific
1090	0	Q08492	Bud site selection protein 21	BUD21	306	24371	4.44972	-0.103262	2	5	6	0	BUD21		unspecific
538	0	P61830	Histone H3	HHT1	1240	15347	6.01276	-0.102875	3	11	20	0	H3		unspecific
689	0	Q12404	Protein disulfide-isomerase MPD1	MPD1	826	36613	4.32415	-0.102864	3	12	12	0	MPD1		unspecific
983	0	P39990	13 kDa ribonucleoprotein-associated protein	SNU13	388	13731	5.43784	-0.102645	2	4	6	0	SNU13		unspecific
915	0	Q06106	Multiple RNA-binding domain-containing protein 1	MRD1	453	101115	3.75977	-0.102386	3	7	7	0	MRD1		unspecific
547	0	P35691	Translationally-controlled tumor protein homolog	TMA19	1215	18786	5.77863	-0.102329	3	17	29	0	TCTP		unspecific
216	1	P07806-2	Isoform Cytoplasmic of Valine--tRNA ligase, mitochondrial	VAS1	4250	120678	4.98835	-0.102043	3	61	64	0	SYV		unspecific
907	0	P38199	Heterogeneous nuclear rnp K-like protein 2	HEK2	459	41772	4.26106	-0.101813	3	10	10	0	HEK2		unspecific
1157	0	P19454	Casein kinase II subunit alpha%27	CKA2	264	39664	4.04965	-0.101544	2	6	7	0	CSK22		unspecific
200	0	Q12464	RuvB-like protein 2	RVB2	4631	51694	5.24144	-0.101293	3	62	72	0	RUVB2		unspecific
79	1	Q03761	Transcription initiation factor TFIID subunit 12	TAF12	11890	61150	6.04317	-0.100761	3	113	157	0	TAF12		unspecific
640	2	P32465	Low-affinity glucose transporter HXT1	HXT1	454	64246	3.75287	-0.100581	3	8	8	0	HXT1		unspecific
630	0	P31412	V-type proton ATPase subunit C	VMA5	967	44218	4.85723	-0.10041	3	21	22	0	VATC		unspecific
844	0	P47117	Actin-related protein 3	ARP3	551	49796	4.27738	-0.0999777	3	8	8	0	ARP3		unspecific
924	0	O13563	26S proteasome regulatory subunit RPN13	RPN13	441	18005	4.97387	-0.0990456	3	6	6	0	RPN13		unspecific
714	0	P53128	Methylenetetrahydrofolate reductase 2	MET13	778	69087	4.25008	-0.098994	3	10	10	0	MTHR2		unspecific
798	0	P32610	V-type proton ATPase subunit D	VMA8	623	29176	5.50174	-0.0985874	3	16	16	0	VATD		unspecific
290	2	P38144	ISWI chromatin-remodeling complex ATPase ISW1	ISW1	1112	131534	4.23314	-0.0977412	2	7	9	0	ISW1		unspecific
596	0	P30624	Long-chain-fatty-acid--CoA ligase 1	FAA1	1073	78558	4.39549	-0.0974944	3	14	14	0	LCF1		unspecific
658	0	P23638	Proteasome subunit alpha type-3	PRE9	900	28697	5.0419	-0.097394	2	10	10	0	PSA3		unspecific
306	0	P13663	Aspartate-semialdehyde dehydrogenase	HOM2	2912	40032	5.49627	-0.0971314	3	36	58	0	DHAS		unspecific
718	0	P06787	Calmodulin	CMD1	771	16125	5.23785	-0.0971307	3	11	11	0	CALM		unspecific
264	0	P35189	Transcription initiation factor TFIID subunit 14	TAF14	3448	27423	6.52473	-0.0969539	3	27	46	0	TAF14		unspecific
485	0	P36161	Nucleoporin NUP133	NUP133	1453	134092	4.14189	-0.09684	2	12	13	0	NU133		unspecific
280	0	Q04491	Protein transport protein SEC13	SEC13	3223	33194	5.72493	-0.0964811	3	32	49	0	SEC13		unspecific
115	0	P16140	V-type proton ATPase subunit B	VMA2	8416	57770	5.91955	-0.0963031	3	95	135	0	VATB		unspecific
705	0	P15625	Phenylalanine--tRNA ligase alpha subunit	FRS2	794	57532	4.03007	-0.0961765	3	10	10	0	SYFA		unspecific
157	1	P40510	D-3-phosphoglycerate dehydrogenase 2	SER33	5964	51384	5.78297	-0.0958943	3	47	76	0	SER33		unspecific
1139	0	P53852	Cysteine--tRNA ligase	YNL247W	278	87818	3.42942	-0.0957247	2	5	5	0	SYC		unspecific
576	0	P13393	TATA-box-binding protein	SPT15	1122	27100	4.68238	-0.0953265	3	18	27	0	TBP		unspecific
554	0	P08536	Sulfate adenylyltransferase	MET3	1187	57746	4.8751	-0.0946765	3	21	22	0	MET3		unspecific
398	1	Q05506	Arginine--tRNA ligase, cytoplasmic	YDR341C	1965	69652	4.6908	-0.0934554	3	36	38	0	SYRC		unspecific
27	2	P16467	Pyruvate decarboxylase isozyme 2	PDC5	4211	62101	6.0488	-0.0930474	3	14	63	0	PDC5		unspecific
149	0	P53165	SAGA-associated factor 73	SGF73	6380	73233	5.36415	-0.0929686	3	67	81	0	SGF73		unspecific
484	0	P12385	Eukaryotic peptide chain release factor subunit 1	SUP45	1454	49203	4.77261	-0.0922339	3	21	24	0	ERF1		unspecific
468	0	P23542	Aspartate aminotransferase, cytoplasmic	AAT2	1518	46257	5.00963	-0.092146	3	18	21	0	AATC		unspecific
440	0	P06103	Eukaryotic translation initiation factor 3 subunit B	PRT1	1695	88416	4.4468	-0.0912426	3	29	31	0	EIF3B		unspecific
109	2	Q12680	Glutamate synthase [NADH]	GLT1	4386	240118	5.34362	-0.0905941	3	57	65	0	GLT1		unspecific
208	0	Q03940	RuvB-like protein 1	RVB1	4451	50593	5.44696	-0.0904106	3	46	61	0	RUVB1		unspecific
573	0	P49367	Homoaconitase, mitochondrial	LYS4	1138	75617	4.61271	-0.0900624	3	17	18	0	LYS4		unspecific
211	0	P38249	Eukaryotic translation initiation factor 3 subunit A	RPG1	4385	110333	5.0665	-0.0900202	3	76	80	0	EIF3A		unspecific
640	1	P32466	Low-affinity glucose transporter HXT3	HXT3	939	63371	4.57201	-0.0896182	3	9	11	0	HXT3		unspecific
895	0	Q6Q547	H/ACA ribonucleoprotein complex subunit 3	NOP10	473	6632	5.71219	-0.089158	2	6	9	0	NOP10		unspecific
812	0	Q04177	U3 small nucleolar RNA-associated protein 5	UTP5	597	72356	4.13938	-0.0885694	2	8	8	0	UTP5		unspecific
84	0	P35177	Transcriptional activator SPT7	SPT7	11713	152866	5.73614	-0.0884568	3	133	172	0	SPT7		unspecific
1012	0	P13298	Orotate phosphoribosyltransferase 1	URA5	365	24763	5.05231	-0.0884372	2	6	6	0	PYRE		unspecific
345	0	P07264	3-isopropylmalate dehydratase	LEU1	2475	86368	5.00703	-0.0881958	3	35	41	0	LEUC		unspecific
195	0	Q03330	Histone acetyltransferase GCN5	GCN5	4738	51208	5.72858	-0.0877753	3	59	63	0	GCN5		unspecific
953	0	P32864	Rab proteins geranylgeranyltransferase component A	MRS6	420	67788	3.77123	-0.0874438	2	5	5	0	RAEP		unspecific
315	1	P33748	Zinc finger protein MSN2	MSN2	2795	78099	4.9875	-0.0871843	3	20	27	0	MSN2		unspecific
401	0	Q05027	Transcription initiation factor TFIID subunit 9	TAF9	1958	17361	5.7761	-0.0869591	3	22	31	0	TAF9		unspecific
584	0	Q03653	Protein EFR3	EFR3	1095	89705	4.07294	-0.0866205	3	18	18	0	EFR3		unspecific
454	0	P32790	Actin cytoskeleton-regulatory complex protein SLA1	SLA1	1574	136048	4.77293	-0.0864261	2	20	20	0	SLA1		unspecific
368	0	P38713	Oxysterol-binding protein homolog 3	OSH3	2239	114032	4.39612	-0.0863046	3	35	38	0	OSH3		unspecific
609	1	P40059	Transcriptional regulatory protein DOT6	DOT6	1023	73232	4.59127	-0.0862822	2	14	14	0	DOT6		unspecific
713	0	P34909	General negative regulator of transcription subunit 4	MOT2	780	65998	4.31225	-0.0858757	3	9	9	0	NOT4		unspecific
620	2	Q07807	mRNA-binding protein PUF3	PUF3	877	98178	4.41779	-0.0857467	3	16	16	0	PUF3		unspecific
143	0	P41896	Transcription initiation factor IIF subunit beta	TFG2	6681	46748	6.50737	-0.0847248	3	82	116	0	T2FB		unspecific
1269	0	P18408	Phosphoadenosine phosphosulfate reductase	MET16	209	30475	4.57782	-0.0844624	2	4	5	0	MET16		unspecific
23	0	P32324	Elongation factor 2	EFT1	29722	93686	6.64135	-0.0843898	3	168	420	0	EF2		unspecific
405	0	P21304	Periodic tryptophan protein 1	PWP1	1948	63992	4.87442	-0.0843527	3	35	38	0	PWP1		unspecific
1404	0	P53851	Protein TEX1	TEX1	158	47707	4.02032	-0.0842684	2	4	4	0	TEX1		unspecific
638	0	P32598	Serine/threonine-protein phosphatase PP1-2	GLC7	947	36568	4.85169	-0.0838635	3	15	15	0	PP12		unspecific
590	0	P15891	Actin-binding protein	ABP1	1085	65593	4.76626	-0.0829667	3	16	16	0	ABP1		unspecific
317	0	P22768	Argininosuccinate synthase	ARG1	2774	47411	5.4418	-0.0828584	3	44	55	0	ASSY		unspecific
285	0	P25357	Probable DNA-binding protein SNT1	SNT1	3177	138541	5.22133	-0.0826016	2	31	33	0	SNT1		unspecific
684	0	P38624	Proteasome subunit beta type-1	PRE3	839	23761	4.88697	-0.082436	3	8	10	0	PSB1		unspecific
495	0	P47170	Vacuolar membrane-associated protein IML1	IML1	1417	182748	4.08802	-0.082019	2	21	22	0	IML1		unspecific
641	0	P40217	Eukaryotic translation initiation factor 3 subunit I	TIF34	935	39073	4.39012	-0.0819686	3	10	14	0	EIF3I		unspecific
594	0	P25605	Acetolactate synthase small subunit, mitochondrial	ILV6	1077	34308	5.06571	-0.0817648	3	13	13	0	ILV6		unspecific
717	0	Q12207	Non-classical export protein 2	NCE102	771	19240	6.00827	-0.0817153	3	11	17	0	NCE2		unspecific
288	1	P09733	Tubulin alpha-1 chain	TUB1	3136	50396	5.78404	-0.0813492	3	36	51	0	TBA1		unspecific
129	0	P47079	T-complex protein 1 subunit theta	CCT8	7339	61965	5.68369	-0.0813339	3	75	92	0	TCPQ		unspecific
667	0	P25339	Pumilio homology domain family member 4	PUF4	872	98364	4.187	-0.0805883	3	15	17	0	PUF4		unspecific
309	0	P41940	Mannose-1-phosphate guanyltransferase	PSA1	2890	39712	5.56206	-0.0802175	3	33	49	0	MPG1		unspecific
48	2	P06102	General negative regulator of transcription subunit 3	NOT3	1559	94574	4.34941	-0.0791769	3	24	24	0	NOT3		unspecific
318	0	Q12136	Something about silencing protein 10	SAS10	2751	70274	4.78626	-0.0786057	3	15	27	0	SAS10		unspecific
101	0	P08566	Pentafunctional AROM polypeptide	ARO1	9838	175956	5.43894	-0.0782661	3	90	121	0	ARO1		unspecific
914	0	P11792	Serine/threonine-protein kinase SCH9	SCH9	454	92267	4.13924	-0.0781816	2	4	4	0	SCH9		unspecific
741	1	P34221	Protein phosphatase 2C homolog 3	PTC3	715	52098	4.65316	-0.0781475	3	9	9	0	PP2C3		unspecific
578	0	P16120	Threonine synthase	THR4	1120	57553	4.62594	-0.0778081	3	20	22	0	THRC		unspecific
580	0	Q08965	Ribosome biogenesis protein BMS1	BMS1	1114	135829	3.83178	-0.077381	2	7	8	0	BMS1		unspecific
632	0	Q02630	Nucleoporin NUP116/NSP116	NUP116	960	116392	4.76989	-0.0770997	2	16	17	0	NU116		unspecific
410	0	Q04500	U3 small nucleolar RNA-associated protein 14	UTP14	1921	102961	4.38249	-0.0767389	3	18	20	0	UTP14		unspecific
470	0	P32379	Proteasome subunit alpha type-5	PUP2	1508	28770	5.32152	-0.0765096	3	28	29	0	PSA5		unspecific
605	0	P32583	Suppressor protein SRP40	SRP40	1034	40992	5.27324	-0.0763412	3	12	12	0	SRP40		unspecific
86	1	P10961	Heat shock factor protein	HSF1	11535	93226	5.69309	-0.0756376	3	88	138	0	HSF		unspecific
625	1	P47912	Long-chain-fatty-acid--CoA ligase 4	FAA4	975	77902	4.36376	-0.0750557	3	19	21	0	LCF4		unspecific
196	0	P53254	U3 small nucleolar RNA-associated protein 22	UTP22	4736	141024	4.83594	-0.0750179	3	51	62	0	UTP22		unspecific
312	0	P15646	rRNA 2%27-O-methyltransferase fibrillarin	NOP1	2863	34615	6.00677	-0.0745884	3	41	49	0	FBRL		unspecific
90	2	P32327	Pyruvate carboxylase 2	PYC2	9603	130769	5.6929	-0.0741172	3	84	137	0	PYC2		unspecific
272	1	P06105	Protein SCP160	SCP160	3327	134955	4.93858	-0.073682	2	23	29	0	SC160		unspecific
482	1	Q12692	Histone H2A.Z	HTZ1	1462	14274	6.20618	-0.0733696	3	11	21	0	H2AZ		unspecific
1028	0	P33401	Phosphoglucomutase 1	PGM1	351	63471	4.20383	-0.0733095	2	5	5	0	PGM1		unspecific
235	0	P38968	Protein transport protein SEC31	SEC31	3920	139031	5.25385	-0.07329	2	35	40	0	SEC31		unspecific
53	1	P07259	Protein URA2	URA2	15750	246198	5.30452	-0.0730752	3	190	225	0	PYR1		unspecific
323	0	P38708	Putative proline--tRNA ligase YHR020W	YHR020W	2718	77851	5.15236	-0.0729893	3	45	46	0	YHI0		unspecific
26	0	P41895	Transcription initiation factor IIF subunit alpha	TFG1	25199	82258	6.72408	-0.0725194	3	160	304	0	T2FA		unspecific
384	0	P15303	Protein transport protein SEC23	SEC23	2077	85958	4.88015	-0.0721724	3	26	26	0	SEC23		unspecific
373	0	Q03834	DNA mismatch repair protein MSH6	MSH6	2152	140790	4.42367	-0.0719537	2	24	24	0	MSH6		unspecific
90	1	P11154	Pyruvate carboxylase 1	PYC1	10745	130702	5.73544	-0.0717324	3	95	154	0	PYC1		unspecific
428	0	P32381	Actin-related protein 2	ARP2	1786	44217	5.06445	-0.0710367	3	31	31	0	ARP2		unspecific
360	0	Q99288	Broad-range acid phosphatase DET1	DET1	2376	39433	5.54909	-0.0705921	3	31	43	0	DET1		unspecific
738	0	P27895	Kinesin-like protein CIN8	CIN8	725	113753	3.65238	-0.0704612	3	8	9	0	CIN8		unspecific
707	0	P33734	Imidazole glycerol phosphate synthase hisHF	HIS7	794	61543	4.17259	-0.0704263	3	15	15	0	HIS5		unspecific
155	0	Q06142	Importin subunit beta-1	KAP95	6103	95343	6.08955	-0.0698143	3	52	93	0	IMB1		unspecific
164	1	P50875	Transcription factor SPT20	SPT20	5911	67869	6.22867	-0.0694955	3	56	82	0	SPT20		unspecific
37	0	P47035	Nucleolar protein NET1	NET1	20418	128568	6.19643	-0.0689479	3	158	246	0	NET1		unspecific
437	0	Q04660	Ribosome biogenesis protein ERB1	ERB1	1726	91933	4.36425	-0.0689471	3	21	26	0	ERB1		unspecific
552	0	P32526	Karyogamy protein KAR9	KAR9	1190	74370	4.51281	-0.0687894	3	23	24	0	KAR9		unspecific
172	2	P54113	Bifunctional purine biosynthesis protein ADE16	ADE16	2470	65641	4.98628	-0.0682788	3	25	30	0	PUR91		unspecific
218	1	P05759	Ubiquitin-40S ribosomal protein S31	RPS31	4226	17433	6.22858	-0.0681699	3	21	60	0	RS27A		unspecific
964	0	P38742	Nitrogen permease regulator 3	NPR3	409	130748	3.66755	-0.0679564	2	5	5	0	NPR3		unspecific
539	0	P34077	Nucleoporin NIC96	NIC96	1235	96399	4.43427	-0.0676984	2	17	18	0	NIC96		unspecific
768	0	P40303	Proteasome subunit alpha type-4	PRE6	668	28650	4.94459	-0.0676251	3	8	8	0	PSA4		unspecific
846	2	P22217	Thioredoxin-1	TRX1	421	11342	5.25438	-0.0673776	3	8	8	0	TRX1		unspecific
721	0	P25451	Proteasome subunit beta type-3	PUP3	763	22819	5.04948	-0.0673727	3	9	11	0	PSB3		unspecific
243	0	P32787	Mitochondrial genome maintenance protein MGM101	MGM101	3697	30471	5.38583	-0.0670897	3	32	46	0	MG101		unspecific
262	0	P32074	Coatomer subunit gamma	SEC21	3463	105393	4.78818	-0.0657516	3	33	35	0	COPG		unspecific
863	0	P07172	Histidinol-phosphate aminotransferase	HIS5	523	43132	4.25769	-0.0652012	3	8	8	0	HIS8		unspecific
310	0	P31373	Cystathionine gamma-lyase	CYS3	2882	42516	5.48722	-0.0651261	3	26	46	0	CYS3		unspecific
210	1	P33299	26S protease regulatory subunit 7 homolog	RPT1	4388	52293	5.44683	-0.0649078	3	60	71	0	PRS7		unspecific
66	0	P07261	Glycolytic genes transcriptional activator GCR1	GCR1	13698	88074	6.09105	-0.0648185	3	110	176	0	GCR1		unspecific
233	2	P40047	Aldehyde dehydrogenase 5, mitochondrial	ALD5	3473	56999	5.09779	-0.0644993	3	42	42	0	ALDH5		unspecific
771	0	P08004	Chitin synthase 1	CHS1	667	130701	3.75447	-0.0644295	3	8	8	0	CHS1		unspecific
941	0	P15454	Guanylate kinase	GUK1	428	20682	4.90213	-0.0640389	2	5	5	0	KGUA		unspecific
1446	0	P22696	Peptidyl-prolyl cis-trans isomerase ESS1	ESS1	146	19507	4.40207	-0.0637475	2	4	4	0	ESS1		unspecific
530	0	P05747	60S ribosomal protein L29	RPL29	1278	6665	7.14619	-0.0635757	2	7	12	0	RL29		unspecific
284	0	Q03532	ATP-dependent RNA helicase HAS1	HAS1	3188	56967	5.20989	-0.063532	3	44	49	0	HAS1		unspecific
363	0	P40991	25S rRNA (cytosine(2870)-C(5))-methyltransferase	NOP2	2269	70168	4.2443	-0.0634771	3	20	28	0	NOP2		unspecific
861	0	P40013	Protein BIM1	BIM1	527	38566	4.43892	-0.0623874	3	9	12	0	BIM1		unspecific
279	0	P06844	Protein SPT3	SPT3	3238	38890	5.67758	-0.0623337	3	47	47	0	SPT3		unspecific
314	0	P34760	Peroxiredoxin TSA1	TSA1	2837	21690	6.16728	-0.0622789	3	23	45	0	TSA1		unspecific
615	0	P39985	DNA polymerase V	POL5	1005	116619	3.89032	-0.0616948	3	12	12	0	DPO5		unspecific
444	0	Q06706	Elongator complex protein 1	IKI3	1654	153693	4.76979	-0.0616398	2	26	29	0	ELP1		unspecific
793	0	Q04697	Glucose-signaling factor 2	GSF2	632	45955	3.82512	-0.0615803	2	6	6	0	GSF2		unspecific
1169	0	P38719	ATP-dependent RNA helicase DBP8	DBP8	259	48076	3.73315	-0.0612114	2	5	5	0	DBP8		unspecific
586	0	P36000	AP-1 complex subunit beta-1	APL2	1091	82615	3.98343	-0.0611769	3	18	18	0	AP1B1		unspecific
99	0	P17255	V-type proton ATPase catalytic subunit A	VMA1	9900	119246	5.59925	-0.0604376	3	103	155	0	VATA		unspecific
331	0	P19414	Aconitate hydratase, mitochondrial	ACO1	2666	85714	5.00834	-0.0603951	3	32	34	0	ACON		unspecific
223	0	P04802	Aspartate--tRNA ligase, cytoplasmic	DPS1	4191	63647	5.40686	-0.0601649	3	58	65	0	SYDC		unspecific
512	0	P32599	Fimbrin	SAC6	1347	71957	4.59489	-0.0594917	3	17	19	0	FIMB		unspecific
244	0	P21264	Phosphoribosylaminoimidazole carboxylase	ADE2	3682	62813	5.36227	-0.0586541	3	55	64	0	PUR6		unspecific
117	0	P30771	ATP-dependent helicase NAM7	NAM7	8336	110445	5.53764	-0.0583019	3	71	95	0	NAM7		unspecific
473	1	Q02208	Topoisomerase 1-associated factor 2	TOF2	1490	86599	4.47548	-0.0582099	3	15	16	0	TOF2		unspecific
858	0	Q03067	SAGA-associated factor 11	SGF11	529	11449	5.40319	-0.0577591	3	12	12	0	SGF11		unspecific
491	0	Q06505	Transcription factor SPN1	SPN1	1441	46055	4.82204	-0.0571732	3	18	21	0	IWS1		unspecific
740	0	P33201	Ribosome assembly factor MRT4	MRT4	717	27155	4.89189	-0.0569721	3	15	16	0	MRT4		unspecific
144	1	P10659	S-adenosylmethionine synthase 1	SAM1	6631	42077	5.86741	-0.0567617	3	49	84	0	METK1		unspecific
516	1	P21826	Malate synthase 2, glyoxysomal	DAL7	1322	63096	4.68453	-0.0561218	3	22	23	0	MASZ		unspecific
399	1	Q04217	Probable ATP-dependent RNA helicase DHR1	ECM16	1965	145434	4.48276	-0.0560525	2	29	29	0	DHR1		unspecific
624	0	P31384	Glucose-repressible alcohol dehydrogenase transcriptional effector	CCR4	983	95123	4.04186	-0.0558464	3	11	11	0	CCR4		unspecific
316	0	P38788	Ribosome-associated complex subunit SSZ1	SSZ1	2775	58316	5.21061	-0.0554452	3	36	37	0	SSZ1		unspecific
550	0	Q06685	Inositol hexakisphosphate and diphosphoinositol-pentakisphosphate kinase	VIP1	1195	130301	3.94355	-0.0551839	3	17	18	0	VIP1		unspecific
969	0	P39998	Enhancer of mRNA-decapping protein 3	EDC3	404	61701	4.19661	-0.0543123	2	5	5	0	EDC3		unspecific
572	0	P40413	T-complex protein 1 subunit epsilon	CCT5	1141	62388	4.65832	-0.0541568	3	25	25	0	TCPE		unspecific
96	0	P29055	Transcription initiation factor IIB	SUA7	9973	38746	6.48457	-0.0538799	3	57	124	0	TF2B		unspecific
1185	0	P53912	Uncharacterized protein YNL134C	YNL134C	249	41367	4.39101	-0.0536051	2	5	5	0	YNN4		unspecific
818	0	Q04602	Vacuolar basic amino acid transporter 4	VBA4	585	86597	4.56999	-0.0533473	3	6	12	0	VBA4		unspecific
621	0	P38712	ATP-dependent rRNA helicase RRP3	RRP3	988	56218	4.24635	-0.0533031	3	21	21	0	RRP3		unspecific
86	2	P38889	Transcription factor SKN7	SKN7	2397	69445	4.86188	-0.0531526	3	34	44	0	SKN7		unspecific
311	0	P39076	T-complex protein 1 subunit beta	CCT2	2877	57510	4.91542	-0.0525515	3	34	38	0	TCPB		unspecific
727	0	Q07655	Protein WHI4	WHI4	747	70989	4.16069	-0.0525391	3	10	10	0	WHI4		unspecific
350	0	P33322	H/ACA ribonucleoprotein complex subunit 4	CBF5	2430	55184	4.77996	-0.052292	2	16	37	0	CBF5		unspecific
622	0	P09624	Dihydrolipoyl dehydrogenase, mitochondrial	LPD1	986	54261	4.22704	-0.0517237	2	9	9	0	DLDH		unspecific
1232	0	Q05029	Protein BCH1	BCH1	220	82567	3.97607	-0.0514997	2	6	6	0	BCH1		unspecific
813	0	P25303	DnaJ-related protein SCJ1	SCJ1	591	41973	4.65447	-0.0513727	3	14	16	0	SCJ1		unspecific
519	0	P04173	3-isopropylmalate dehydrogenase	LEU2	1314	39043	5.01279	-0.0507906	3	18	19	0	LEU3		unspecific
583	0	P22146	1,3-beta-glucanosyltransferase GAS1	GAS1	1097	60343	4.49619	-0.0505426	3	9	14	0	GAS1		unspecific
206	0	P34241	Nucleolar pre-ribosomal-associated protein 1	URB1	4491	204014	4.66715	-0.0502774	2	43	58	0	URB1		unspecific
287	0	P38088-2	Isoform Cytoplasmic of Glycine--tRNA ligase 1, mitochondrial	GRS1	3158	75634	5.18876	-0.0500307	3	52	54	0	SYG		unspecific
673	0	P43586	60S ribosomal subunit assembly/export protein LOC1	LOC1	857	23576	5.10404	-0.0499326	2	8	8	0	LOC1		unspecific
225	1	P40024	ABC transporter ATP-binding protein ARB1	ARB1	4137	68506	5.36602	-0.049835	3	42	44	0	ARB1		unspecific
179	0	P07244	Bifunctional purine biosynthetic protein ADE5,7	ADE5,7	5506	86356	5.48507	-0.0495123	3	53	57	0	PUR2		unspecific
371	0	P31116	Homoserine dehydrogenase	HOM6	2214	38478	5.33119	-0.0489863	3	33	40	0	DHOM		unspecific
355	0	P30665	DNA replication licensing factor MCM4	MCM4	2405	105680	4.3952	-0.0488103	3	20	23	0	MCM4		unspecific
608	0	P32367	Transcription factor tau 95 kDa subunit	TFC1	1025	73678	4.37172	-0.0482786	2	15	17	0	TFC1		unspecific
249	0	P48415	COPII coat assembly protein SEC16	SEC16	3656	241719	4.89325	-0.0482156	3	60	64	0	SEC16		unspecific
19	0	Q12109	Tryptophan--tRNA ligase, cytoplasmic	WRS1	34903	49661	7.1969	-0.0478318	3	145	455	0	SYWC		unspecific
500	0	P25043	Proteasome subunit beta type-2	PUP1	1407	28478	5.22685	-0.0475862	3	17	25	0	PSB2		unspecific
1098	0	P53145	Large subunit GTPase 1	LSG1	302	72911	3.59265	-0.0473311	3	6	6	0	LSG1		unspecific
334	0	Q08208	Nucleolar protein 12	NOP12	2617	52138	4.91799	-0.0472961	3	38	42	0	NOP12		unspecific
429	0	P38333	Essential nuclear protein 1	ENP1	1758	55217	4.49651	-0.0470508	3	23	23	0	ENP1		unspecific
299	1	P36008	Elongation factor 1-gamma 2	TEF4	2976	46605	5.48841	-0.0467834	3	37	53	0	EF1G2		unspecific
426	0	P0CX77	L-asparaginase 2-2	ASP3-2	1789	38776	5.23256	-0.0466203	3	13	34	0	ASP22		unspecific
222	0	P02293	Histone H2B.1	HTB1	4195	14244	6.6532	-0.0464368	3	24	63	0	H2B1		unspecific
347	1	P28241	Isocitrate dehydrogenase [NAD] subunit 2, mitochondrial	IDH2	2452	39886	5.52288	-0.0462356	3	28	32	0	IDH2		unspecific
477	0	P16550	Protein APA1	APA1	1480	36811	5.1683	-0.0457883	3	25	26	0	APA1		unspecific
1318	0	Q99297	Mitochondrial 2-oxodicarboxylate carrier 2	ODC2	188	34270	3.82967	-0.0455371	2	4	4	0	ODC2		unspecific
72	0	Q01722	Glycolytic genes transcriptional activator GCR2	GCR2	12997	58084	6.32517	-0.0453859	3	70	118	0	GCR2		unspecific
144	2	P19358	S-adenosylmethionine synthase 2	SAM2	5973	42515	5.83087	-0.0444656	3	52	82	0	METK2		unspecific
835	0	P06208-2	Isoform Cytoplasmic of 2-isopropylmalate synthase	LEU4	564	65636	4.29874	-0.043727	3	14	15	0	LEU1		unspecific
704	0	P11745	Ran GTPase-activating protein 1	RNA1	795	46073	4.2171	-0.0421895	3	14	14	0	RNA1		unspecific
181	0	P53914	UPF0202 protein KRE33	KRE33	5494	119615	5.09996	-0.0419973	3	63	70	0	KRE33		unspecific
308	0	P53090	Aromatic/aminoadipate aminotransferase 1	ARO8	2904	56371	5.42364	-0.0417556	3	37	40	0	ARO8		unspecific
177	1	P04449	60S ribosomal protein L24-A	RPL24A	5548	17603	6.84849	-0.0416125	3	30	80	0	RL24A		unspecific
685	0	Q03862	Probable metalloprotease ARX1	ARX1	835	65685	4.38986	-0.0412571	3	14	14	0	ARX1		unspecific
474	0	Q12224	Transcription factor RLM1	RLM1	1489	73496	5.06812	-0.0409517	2	13	19	0	RLM1		unspecific
919	0	Q04867	Putative methyltransferase YMR310C	YMR310C	448	36058	4.04472	-0.0403959	2	5	5	0	YM91		unspecific
889	0	P36421	Tyrosine--tRNA ligase, cytoplasmic	TYS1	481	44220	4.22695	-0.0403773	3	11	12	0	SYYC		unspecific
105	1	P21576	Vacuolar protein sorting-associated protein 1	VPS1	9111	78802	5.19586	-0.0400008	3	91	144	0	VPS1		unspecific
349	0	P37263	UPF0743 protein YCR087C-A	YCR087C-A	2436	18069	5.92063	-0.0388676	3	22	38	0	YC16		unspecific
327	0	P20449	ATP-dependent RNA helicase DBP5	DBP5	2685	54011	5.09264	-0.0381445	3	32	32	0	DBP5		unspecific
10	1	P11484	Heat shock protein SSB1	SSB1	59923	66732	7.46777	-0.0376166	3	155	644	0	HSP75		unspecific
726	0	Q12074	Spermidine synthase	SPE3	749	33531	4.82899	-0.0375501	3	13	13	0	SPEE		unspecific
481	1	P39744	Nucleolar complex protein 2	NOC2	1462	81835	4.40688	-0.0373627	3	24	24	0	NOC2		unspecific
205	0	Q12363	Transcriptional modulator WTM1	WTM1	4507	48467	6.04508	-0.0372704	3	44	55	0	WTM1		unspecific
10	2	P40150	Heat shock protein SSB2	SSB2	59115	66668	7.47504	-0.0370146	3	157	636	0	HSP76		unspecific
147	0	P54115	Magnesium-activated aldehyde dehydrogenase, cytosolic	ALD6	6418	54779	5.91073	-0.0368389	3	61	109	0	ALDH6		unspecific
927	0	Q05933	Actin-related protein 2/3 complex subunit 3	ARC18	441	20679	5.2964	-0.0365988	2	8	8	0	ARPC3		unspecific
482	2	P04911	Histone H2A.1	HTA1	1193	13981	6.43705	-0.0360097	3	8	21	0	H2A1		unspecific
691	0	P38985	Signal recognition particle subunit SRP14	SRP14	824	16534	5.57312	-0.0357472	2	11	12	0	SRP14		unspecific
35	0	P22138	DNA-directed RNA polymerase I subunit RPA135	RPA135	22101	136682	6.20622	-0.0352272	3	160	248	0	RPA2		unspecific
246	0	Q12159	RNA annealing protein YRA1	YRA1	3674	24940	6.1109	-0.0351596	3	36	45	0	YRA1		unspecific
1132	0	P32502	Translation initiation factor eIF-2B subunit beta	GCD7	280	42714	3.85507	-0.0340008	3	6	6	0	EI2BB		unspecific
463	0	P00817	Inorganic pyrophosphatase	IPP1	1523	32337	5.13171	-0.0337288	3	18	21	0	IPYR		unspecific
708	0	P47122	GPN-loop GTPase 1	NPA3	791	43509	4.70965	-0.0335195	3	10	10	0	GPN1		unspecific
17	2	P10964	DNA-directed RNA polymerase I subunit RPA190	RPA190	18082	187683	5.88416	-0.0334558	3	187	258	0	RPA1		unspecific
488	0	P39015	Suppressor protein STM1	STM1	1448	29977	5.51513	-0.0329722	3	27	35	0	STM1		unspecific
1020	0	P32900	Protein SKG6	SKG6	360	82027	4.28856	-0.0328599	2	7	7	0	SKG6		unspecific
422	0	P40348	Replication factor C subunit 2	RFC2	1805	40002	4.44092	-0.032592	3	27	27	0	RFC2		unspecific
425	0	P26321	60S ribosomal protein L5	RPL5	1794	33751	5.40297	-0.0322836	3	18	40	0	RL5		unspecific
139	0	P53297	PAB1-binding protein 1	PBP1	6789	78789	5.48051	-0.0318728	3	52	105	0	PBP1		unspecific
391	0	P06100	General negative regulator of transcription subunit 2	CDC36	2001	22462	5.84616	-0.0315919	3	18	36	0	NOT2		unspecific
700	0	P25635	Periodic tryptophan protein 2	PWP2	801	104375	3.81569	-0.031109	3	11	12	0	PWP2		unspecific
880	0	P25374	Cysteine desulfurase, mitochondrial	NFS1	493	54775	4.12529	-0.0310924	3	6	6	0	NFS1		unspecific
319	0	P28834	Isocitrate dehydrogenase [NAD] subunit 1, mitochondrial	IDH1	2737	39300	5.83077	-0.0306484	3	38	47	0	IDH1		unspecific
55	3	P36114	Mitochondrial outer membrane protein YKR018C	YKR018C	715	82101	3.99656	-0.030623	3	10	10	0	YKR18		unspecific
458	1	P49090	Asparagine synthetase [glutamine-hydrolyzing] 2	ASN2	1552	65065	4.80494	-0.0303441	3	24	25	0	ASNS2		unspecific
252	0	P24276	Protein SSD1	SSD1	3609	140211	5.02026	-0.0301066	2	42	49	0	SSD1		unspecific
511	0	P46672	tRNA-aminoacylation cofactor ARC1	ARC1	1350	42229	5.1764	-0.0295712	3	29	30	0	ARC1		unspecific
381	0	P40055	U3 small nucleolar RNA-associated protein 7	UTP7	2113	62392	4.78253	-0.0293763	3	24	26	0	UTP7		unspecific
307	0	P38630	Replication factor C subunit 1	RFC1	2908	95187	4.43486	-0.0289526	3	38	41	0	RFC1		unspecific
1295	0	P38786	Ribonuclease P/MRP protein subunit RPP1	RPP1	197	32432	3.84287	-0.0289196	2	4	4	0	RPP1		unspecific
304	0	Q00684	Tyrosine-protein phosphatase CDC14	CDC14	2924	62267	5.62116	-0.0288326	3	33	48	0	CDC14		unspecific
93	1	P26785	60S ribosomal protein L16-B	RPL16B	10530	22235	6.8974	-0.0287556	3	47	139	0	RL16B		unspecific
455	0	Q06344	Pre-rRNA-processing protein ESF1	ESF1	1570	72537	4.76391	-0.0284119	3	19	23	0	ESF1		unspecific
701	0	P47083	U3 small nucleolar RNA-associated protein MPP10	MPP10	801	66969	4.31595	-0.0282089	3	15	18	0	MPP10		unspecific
743	0	P06633	Imidazoleglycerol-phosphate dehydratase	HIS3	714	24046	4.75373	-0.0279837	2	4	5	0	HIS7		unspecific
248	0	P40210	Protein SIP5	SIP5	3660	56395	5.40234	-0.0279808	3	28	35	0	SIP5		unspecific
508	0	P38629	Replication factor C subunit 3	RFC3	1373	38465	4.54445	-0.0279801	3	19	20	0	RFC3		unspecific
133	0	Q02821	Importin subunit alpha	SRP1	7277	60860	6.12954	-0.0279451	3	57	96	0	IMA1		unspecific
8	0	P32896	Protein PDC2	PDC2	64278	104450	7.3716	-0.0275465	3	205	839	0	PDC2		unspecific
973	0	P53063	Decapping nuclease RAI1	RAI1	398	44881	3.82214	-0.0274122	3	7	7	0	DXO		unspecific
739	0	Q01532-2	Isoform Cytoplasmic of Cysteine proteinase 1, mitochondrial	LAP3	717	52227	4.47163	-0.0272777	3	11	11	0	BLH1		unspecific
848	0	P26755	Replication factor A protein 3	RFA3	547	13978	5.07739	-0.0264063	3	6	6	0	RFA3		unspecific
305	0	P32337	Importin subunit beta-3	PSE1	2920	121809	5.02803	-0.0262723	3	32	40	0	IMB3		unspecific
633	0	Q05518	Protein PAL1	PAL1	957	54963	4.10523	-0.0261218	2	6	7	0	PAL1		unspecific
988	0	P39008	Poly(A) ribonuclease POP2	POP2	380	49708	4.11733	-0.0256499	2	5	5	0	POP2		unspecific
359	0	P33750	Protein SOF1	SOF1	2380	56925	5.11399	-0.0254867	3	45	50	0	DCA13		unspecific
585	0	P33330	Phosphoserine aminotransferase	SER1	1093	43560	4.85745	-0.0254789	3	22	22	0	SERC		unspecific
498	0	P80210	Adenylosuccinate synthetase	ADE12	1408	48420	5.09854	-0.0254513	3	26	29	0	PURA		unspecific
240	0	P09064	Eukaryotic translation initiation factor 2 subunit beta	SUI3	3765	31840	5.32591	-0.025344	3	35	59	0	IF2B		unspecific
293	0	P53551	Histone H1	HHO1	3057	27843	5.42843	-0.0249739	3	36	45	0	H1		unspecific
172	1	P38009	Bifunctional purine biosynthesis protein ADE17	ADE17	5645	65565	5.63111	-0.0246215	3	61	85	0	PUR92		unspecific
1271	0	P53905	U6 snRNA-associated Sm-like protein LSm7	LSM7	208	12998	4.58339	-0.0245947	3	6	6	0	LSM7		unspecific
171	1	P05748	60S ribosomal protein L15-A	RPL15A	5673	24464	6.13609	-0.0245515	3	25	82	0	RL15A		unspecific
171	2	P54780	60S ribosomal protein L15-B	RPL15B	4941	24464	6.06761	-0.0245515	3	20	64	0	RL15B		unspecific
679	0	P09032	Translation initiation factor eIF-2B subunit gamma	GCD1	845	66286	3.92797	-0.0244081	3	9	11	0	EI2BG		unspecific
184	0	P39078	T-complex protein 1 subunit delta	CCT4	5233	57967	5.41771	-0.0241348	3	54	78	0	TCPD		unspecific
694	0	P38153	AP-3 complex subunit mu	APM3	819	55202	4.43423	-0.0241261	2	7	7	0	AP3M		unspecific
494	0	P20606	Small COPII coat GTPase SAR1	SAR1	1431	21494	5.785	-0.0239853	3	11	15	0	SAR1		unspecific
80	1	P37291	Serine hydroxymethyltransferase, cytosolic	SHM2	11889	52471	6.19255	-0.0239804	3	93	197	0	GLYC		unspecific
80	2	P37292	Serine hydroxymethyltransferase, mitochondrial	SHM1	2693	53881	5.17895	-0.0239804	3	30	39	0	GLYM		unspecific
913	0	P47112	Cell division cycle protein CDT1	TAH11	454	68761	4.77418	-0.0235845	2	6	6	0	CDT1		unspecific
160	2	P49167	60S ribosomal protein L38	RPL38	4477	8821	7.2026	-0.0228616	3	25	56	0	RL38		unspecific
353	0	P39079	T-complex protein 1 subunit zeta	CCT6	2423	60171	5.34566	-0.0227093	3	36	41	0	TCPZ		unspecific
589	0	Q12447	Polyamine N-acetyltransferase 1	PAA1	1085	22048	5.21604	-0.0225897	3	13	14	0	PAA1		unspecific
358	0	P32497	Eukaryotic translation initiation factor 3 subunit C	NIP1	2384	93375	4.97213	-0.0224342	3	25	31	0	EIF3C		unspecific
445	0	P05319	60S acidic ribosomal protein P2-alpha	RPP2A	1638	10739	6.68176	-0.0220884	3	6	14	0	RLA2		unspecific
169	1	P38720	6-phosphogluconate dehydrogenase, decarboxylating 1	GND1	5704	53908	5.73062	-0.0218586	3	64	97	0	6PGD1		unspecific
1156	0	P39714	(R,R)-butanediol dehydrogenase	BDH1	265	42182	4.10736	-0.0214238	2	4	4	0	BDH1		unspecific
559	0	P49723	Ribonucleoside-diphosphate reductase small chain 2	RNR4	1178	40143	4.86183	-0.0203729	3	13	16	0	RIR4		unspecific
275	0	P36015	Synaptobrevin homolog YKT6	YKT6	3298	22863	5.47374	-0.0203397	3	33	42	0	YKT6		unspecific
234	0	P07280	40S ribosomal protein S19-A	RPS19A	3928	15907	6.50415	-0.0195942	3	38	56	0	RS19A		unspecific
150	0	Q03690	Clustered mitochondria protein 1	CLU1	6296	145304	5.34037	-0.0185589	2	81	90	0	CLU		unspecific
313	0	P46669	DNA-directed RNA polymerase I subunit RPA43	RPA43	2842	36316	5.72856	-0.0176459	3	26	33	0	RPA43		unspecific
39	0	P00560	Phosphoglycerate kinase	PGK1	19209	44768	6.37524	-0.0175406	3	89	307	0	PGK		unspecific
160	3	P38911	FK506-binding nuclear protein	FPR3	3400	46525	5.51173	-0.0173971	3	12	32	0	FKBP3		unspecific
45	0	Q01855	40S ribosomal protein S15	RPS15	17356	15992	8.12119	-0.0172342	3	42	151	0	RS15		unspecific
413	1	P21954	Isocitrate dehydrogenase [NADP], mitochondrial	IDP1	1887	48331	4.86217	-0.016918	3	28	31	0	IDHP		unspecific
302	0	P07342	Acetolactate synthase catalytic subunit, mitochondrial	ILV2	2937	75061	5.1374	-0.0167457	3	26	32	0	ILVB		unspecific
931	0	P38879	Nascent polypeptide-associated complex subunit alpha	EGD2	437	18698	4.53476	-0.0163008	2	4	7	0	NACA		unspecific
631	0	P28000	DNA-directed RNA polymerases I and III subunit RPAC2	RPC19	965	16255	5.9444	-0.0162839	3	9	13	0	RPAC2		unspecific
153	0	P38011	Guanine nucleotide-binding protein subunit beta-like protein	ASC1	6143	34898	6.13691	-0.0160684	3	46	78	0	GBLP		unspecific
730	0	Q12024	Ribosome biogenesis protein YTM1	YTM1	741	51555	4.35758	-0.0159436	3	16	19	0	YTM1		unspecific
432	0	P17423	Homoserine kinase	THR1	1735	39144	5.27448	-0.0158731	3	21	27	0	KHSE		unspecific
400	1	P04807	Hexokinase-2	HXK2	1961	54136	5.24057	-0.0150049	3	29	32	0	HXKB		unspecific
138	1	P38041	Protein BOB1	BOI1	7083	109457	4.8964	-0.0149975	3	53	86	0	BOB1		unspecific
392	0	P02400	60S acidic ribosomal protein P2-beta	RPP2B	1993	11043	6.04837	-0.0147823	2	8	23	0	RLA4		unspecific
297	2	P41058	40S ribosomal protein S29-B	RPS29B	1743	6951	6.70051	-0.0147439	3	17	27	0	RS29B		unspecific
1092	0	Q04869	Uncharacterized protein YMR315W	YMR315W	305	38306	3.83704	-0.0144895	2	4	4	0	YM94		unspecific
257	1	Q3E7X9	40S ribosomal protein S28-A	RPS28A	3579	7587	7.63952	-0.014294	3	28	42	0	RS28A		unspecific
752	1	Q06506	Ribosomal RNA-processing protein 9	RRP9	700	65356	3.74919	-0.0142163	3	15	18	0	RRP9		unspecific
406	0	P28007	H/ACA ribonucleoprotein complex subunit 1	GAR1	1948	21638	5.9675	-0.0139322	3	19	28	0	GAR1		unspecific
629	0	P32473	Pyruvate dehydrogenase E1 component subunit beta, mitochondrial	PDB1	968	40086	5.22617	-0.0130528	3	12	13	0	ODPB		unspecific
135	2	P17076	60S ribosomal protein L8-A	RPL8A	7095	28164	6.52104	-0.0125588	3	59	101	0	RL8A		unspecific
28	0	P05030	Plasma membrane ATPase 1	PMA1	24899	100069	6.1736	-0.0123343	3	79	309	0	PMA1		unspecific
109	1	P05756	40S ribosomal protein S13	RPS13	8844	17018	7.31663	-0.0120305	3	28	93	0	RS13		unspecific
378	0	Q07457	E3 ubiquitin-protein ligase BRE1	BRE1	2121	81384	4.77584	-0.0118871	3	40	41	0	BRE1		unspecific
636	2	P38555	GTP-binding protein YPT31/YPT8	YPT31	503	24625	4.59404	-0.0112811	2	5	7	0	YPT31		unspecific
441	0	P15703	Glucan 1,3-beta-glucosidase	BGL2	1687	34325	5.07838	-0.010695	3	12	12	0	BGL2		unspecific
160	1	P07273	Transcription elongation factor S-II	DST1	5946	35221	5.95591	-0.0103091	3	64	90	0	TFS2		unspecific
772	0	Q04013	Citrate/oxoglutarate carrier protein	YHM2	665	34334	4.43853	-0.00999729	3	9	9	0	YHM2		unspecific
674	0	P53261	Pescadillo homolog	NOP7	852	70062	4.12195	-0.00995395	3	12	13	0	PESC		unspecific
514	0	P46678	Transcription factor TFIIIB component B%27%27	BDP1	1329	67817	4.60564	-0.00888137	2	22	23	0	TFC5		unspecific
1206	0	P40066	Nucleoporin GLE2	GLE2	233	41010	4.28763	-0.00869996	2	7	7	0	GLE2		unspecific
783	0	Q05024	Protein TRI1	TRI1	647	26511	4.4658	-0.00837939	3	14	15	0	TRI1		unspecific
119	0	P05317	60S acidic ribosomal protein P0	RPP0	8111	33696	6.60763	-0.0082581	3	46	105	0	RLA0		unspecific
379	0	P14120	60S ribosomal protein L30	RPL30	2115	11408	5.99951	-0.00806762	3	16	29	0	RL30		unspecific
85	0	Q01560	Nucleolar protein 3	NPL3	11654	45437	6.92776	-0.00801988	3	47	158	0	NOP3		unspecific
731	0	Q04373	Pumilio homology domain family member 6	PUF6	740	75344	4.33382	-0.00756179	3	17	18	0	PUF6		unspecific
156	0	P0CX41	60S ribosomal protein L23-A	RPL23A	6043	14578	7.07222	-0.00713525	3	43	99	0	RL23A		unspecific
135	1	P29453	60S ribosomal protein L8-B	RPL8B	7263	28151	6.56228	-0.0068694	3	59	100	0	RL8B		unspecific
271	0	Q03973	High mobility group protein 1	HMO1	3331	27527	6.17412	-0.00683695	3	23	45	0	HMO1		unspecific
532	0	P27616	Phosphoribosylaminoimidazole-succinocarboxamide synthase	ADE1	1269	34639	4.82328	-0.00648724	3	25	25	0	PUR7		unspecific
258	1	P46654	40S ribosomal protein S0-B	RPS0B	3562	28002	6.44081	-0.00644457	3	21	51	0	RSSA2		unspecific
257	2	P0C0X0	40S ribosomal protein S28-B	RPS28B	2445	7560	7.27289	-0.00629242	3	24	35	0	RS28B		unspecific
169	2	P53319	6-phosphogluconate dehydrogenase, decarboxylating 2	GND2	1977	54231	5.11898	-0.00577461	3	23	35	0	6PGD2		unspecific
220	0	P0CX53	60S ribosomal protein L12-A	RPL12A	4206	17869	6.96314	-0.00557695	3	11	44	0	RL12A		unspecific
588	0	P21524	Ribonucleoside-diphosphate reductase large chain 1	RNR1	1086	100296	4.56325	-0.00556743	3	17	17	0	RIR1		unspecific
132	1	P19524	Myosin-2	MYO2	7283	181366	5.20007	-0.00526783	2	69	93	0	MYO2		unspecific
102	1	Q02326	60S ribosomal protein L6-A	RPL6A	9568	19949	7.22877	-0.00506584	3	57	149	0	RL6A		unspecific
407	0	P15180	Lysine--tRNA ligase, cytoplasmic	KRS1	1943	68428	4.97298	-0.00499204	3	30	40	0	SYKC		unspecific
118	1	P48164	40S ribosomal protein S7-B	RPS7B	8114	21621	6.83249	-0.00498037	3	49	101	0	RS7B		unspecific
118	2	P26786	40S ribosomal protein S7-A	RPS7A	7907	21609	7.04851	-0.00498037	3	51	114	0	RS7A		unspecific
336	0	P04840	Mitochondrial outer membrane protein porin 1	POR1	2591	30524	5.61597	-0.00484616	3	32	43	0	VDAC1		unspecific
191	2	P38754	60S ribosomal protein L14-B	RPL14B	4816	15201	6.66113	-0.00468888	3	39	85	0	RL14B		unspecific
449	1	P11076	ADP-ribosylation factor 1	ARF1	1607	20574	5.79664	-0.00440209	3	21	23	0	ARF1		unspecific
449	2	P19146	ADP-ribosylation factor 2	ARF2	1315	20702	5.73743	-0.00440209	3	17	19	0	ARF2		unspecific
105	2	P54861	Dynamin-related protein DNM1	DNM1	1580	85489	4.03652	-0.00405342	3	20	20	0	DNM1		unspecific
389	0	Q07362	Protein PBP4	PBP4	2007	19926	5.70277	-0.00400573	3	24	28	0	PBP4		unspecific
207	0	P07703	DNA-directed RNA polymerases I and III subunit RPAC1	RPC40	4479	37948	5.8543	-0.0028396	3	47	70	0	RPAC1		unspecific
803	0	P17883	Superkiller protein 3	SKI3	619	164707	3.65433	-0.00273863	2	7	7	0	SKI3		unspecific
160	5	Q06205	FK506-binding protein 4	FPR4	1066	43934	5.04434	-0.00269015	2	9	10	0	FKBP4		unspecific
226	1	P32582	Cystathionine beta-synthase	CYS4	4117	56044	5.20623	-0.00227264	3	41	47	0	CBS		unspecific
299	2	P29547	Elongation factor 1-gamma 1	CAM1	1145	47172	4.59967	-0.00167147	3	13	17	0	EF1G1		unspecific
709	0	P11433	Cell division control protein 24	CDC24	788	97278	3.83526	-0.00161737	3	16	18	0	CDC24		unspecific
851	0	Q08920	Nuclear cap-binding protein subunit 2	CBC2	542	23988	4.59866	-0.00156379	2	6	9	0	NCBP2		unspecific
177	2	P24000	60S ribosomal protein L24-B	RPL24B	5187	17537	6.79969	-0.0014821	3	30	75	0	RL24B		unspecific
487	0	P32445	Single-stranded DNA-binding protein RIM1, mitochondrial	RIM1	1449	15377	5.46238	-0.00102043	3	14	19	0	RIM1		unspecific
408	0	P38828	Protein LSM12	LSM12	1939	21357	5.38881	-0.000842182	3	25	33	0	LSM12		unspecific
194	0	P0CX25	60S ribosomal protein L43-A	RPL43A	4767	10369	7.16645	-0.000666879	3	34	110	0	RL43A		unspecific
52	1	P05755	40S ribosomal protein S9-B	RPS9B	15949	22285	7.62785	-0.000288103	3	74	245	0	RS9B		unspecific
210	2	P18759	Vesicular-fusion protein SEC18	SEC18	827	84289	3.91749	-0.000216264	3	15	16	0	SEC18		unspecific
960	0	P38116	ADP-ribosylation factor-like protein 1	ARL1	411	20479	4.9716	0.000503248	2	7	7	0	ARL1		unspecific
173	0	Q06218	ATP-dependent RNA helicase DBP9	DBP9	5642	68302	5.48308	0.000881315	3	80	94	0	DBP9		unspecific
609	2	P34219	Transcriptional regulatory protein TOD6	TOD6	680	59361	4.31338	0.00107165	2	8	8	0	TOD6		unspecific
569	1	P10869	Aspartokinase	HOM3	1147	58643	4.69579	0.00127618	3	23	23	0	AK		unspecific
448	0	P40084	RNA polymerase II subunit B1 CTD phosphatase RTR1	RTR1	1620	26565	4.99613	0.00131036	3	11	12	0	RTR1		unspecific
95	2	P05743	60S ribosomal protein L26-A	RPL26A	9995	14225	7.41742	0.00151769	3	64	178	0	RL26A		unspecific
52	2	O13516	40S ribosomal protein S9-A	RPS9A	11803	22429	7.52957	0.00157823	3	73	218	0	RS9A		unspecific
204	0	P0C0T4	40S ribosomal protein S25-B	RPS25B	4589	12002	7.37649	0.00173301	3	23	61	0	RS25B		unspecific
33	0	Q3E757	60S ribosomal protein L11-B	RPL11B	23003	19794	8.27609	0.00177692	3	48	302	0	RL11B		unspecific
751	0	P0C0V8	40S ribosomal protein S21-A	RPS21A	704	9797	5.99015	0.00197076	3	11	12	0	RS21A		unspecific
343	0	P35997	40S ribosomal protein S27-A	RPS27A	2502	9159	6.80043	0.00204366	3	18	35	0	RS27		unspecific
239	0	P42943	T-complex protein 1 subunit eta	CCT7	3829	60211	5.08241	0.00207582	3	45	52	0	TCPH		unspecific
1063	0	P32377	Diphosphomevalonate decarboxylase	MVD1	327	44373	4.20534	0.00213314	3	6	7	0	MVD1		unspecific
300	0	P0CX29	40S ribosomal protein S23-A	RPS23A	2974	16142	6.66132	0.00215355	3	27	64	0	RS23A		unspecific
60	0	P04147	Polyadenylate-binding protein, cytoplasmic and nuclear	PAB1	14675	64475	6.36591	0.00245206	3	117	186	0	PABP		unspecific
178	0	P10081	ATP-dependent RNA helicase eIF4A	TIF1	5530	44840	5.97219	0.00255311	3	53	75	0	IF4A		unspecific
395	0	P33339	Transcription factor tau 131 kDa subunit	TFC4	1980	120667	4.30484	0.00257382	2	20	24	0	TFC4		unspecific
29	0	P05694	5-methyltetrahydropteroyltriglutamate--homocysteine methyltransferase	MET6	24739	85978	6.29681	0.00327802	3	118	365	0	METE		unspecific
784	0	Q08096	RNA 3%27-terminal phosphate cyclase-like protein	RCL1	644	40373	4.07776	0.00385232	3	8	8	0	RCL1		unspecific
163	0	P39954	Adenosylhomocysteinase	SAH1	5921	49721	5.83496	0.00413876	3	65	108	0	SAHH		unspecific
214	0	P02406	60S ribosomal protein L28	RPL28	4311	16711	7.16971	0.00428368	3	32	76	0	RL28		unspecific
1065	0	P38912	Eukaryotic translation initiation factor 1A	TIF11	326	17538	4.45645	0.00433524	3	8	9	0	IF1A		unspecific
111	1	P10664	60S ribosomal protein L4-A	RPL4A	8599	39125	6.51502	0.00438459	3	47	107	0	RL4A		unspecific
77	1	P05737	60S ribosomal protein L7-A	RPL7A	12402	27621	6.94608	0.00455777	3	64	175	0	RL7A		unspecific
10	7	P16474	78 kDa glucose-regulated protein homolog	KAR2	7446	74479	5.41427	0.00462237	3	53	59	0	GRP78		unspecific
565	0	Q03195	Translation initiation factor RLI1	RLI1	1161	69095	4.33209	0.00539588	3	18	18	0	RLI1		unspecific
619	1	P40185	Protein MMF1, mitochondrial	MMF1	995	15955	5.20242	0.00543957	3	13	13	0	MMF1		unspecific
116	0	P39523	Uncharacterized protein YMR124W	YMR124W	8376	105849	5.67228	0.00564122	3	93	102	0	YM11		unspecific
571	0	P41913	Protein GDS1	GDS1	1142	57070	4.45558	0.00583107	3	20	20	0	GDS1		unspecific
259	0	P47006	DNA-directed RNA polymerase I subunit RPA34	RPA34	3547	26916	5.67494	0.00605743	3	22	48	0	RPA34		unspecific
152	0	P04456	60S ribosomal protein L25	RPL25	6197	15748	7.07055	0.00624063	3	31	73	0	RL25		unspecific
236	0	Q12753	Transcriptional activator HAA1	HAA1	3863	77250	5.24748	0.00639201	2	35	55	0	HAA1		unspecific
517	0	P35178	Ribosomal RNA-processing protein 1	RRP1	1321	33239	5.07068	0.00646521	3	21	25	0	RRP1		unspecific
104	0	P38061	60S ribosomal protein L32	RPL32	9188	14762	7.40279	0.00698536	3	54	136	0	RL32		unspecific
283	0	Q12754	Ribosomal RNA-processing protein 12	RRP12	3205	138278	4.54717	0.00719262	3	40	47	0	RRP12		unspecific
627	0	P39730	Eukaryotic translation initiation factor 5B	FUN12	972	112599	3.79058	0.00720975	3	18	18	0	IF2P		unspecific
668	0	P00927	Threonine dehydratase, mitochondrial	ILV1	872	64076	4.3896	0.00733715	2	10	10	0	THDH		unspecific
191	1	P36105	60S ribosomal protein L14-A	RPL14A	4849	15215	6.69877	0.00883467	3	39	85	0	RL14A		unspecific
93	2	P26784	60S ribosomal protein L16-A	RPL16A	9484	22187	6.77259	0.00917578	3	50	117	0	RL16A		unspecific
219	0	P25443	40S ribosomal protein S2	RPS2	4225	27490	6.54999	0.00931222	3	47	80	0	RS2		unspecific
158	0	P39077	T-complex protein 1 subunit gamma	CCT3	5958	59404	5.1915	0.00933869	3	69	80	0	TCPG		unspecific
506	0	P09938	Ribonucleoside-diphosphate reductase small chain 1	RNR2	1381	46232	4.86931	0.00968514	3	24	25	0	RIR2		unspecific
102	2	P05739	60S ribosomal protein L6-B	RPL6B	8765	19974	7.11702	0.0106053	3	44	117	0	RL6B		unspecific
258	2	P32905	40S ribosomal protein S0-A	RPS0A	3433	28064	6.42565	0.0106762	3	17	47	0	RSSA1		unspecific
95	1	P53221	60S ribosomal protein L26-B	RPL26B	10275	14226	7.46676	0.0107685	3	67	192	0	RL26B		unspecific
1163	0	Q6WNK7	Transcription and mRNA export factor SUS1	SUS1	261	11078	5.53882	0.0108307	2	6	6	0	SUS1		unspecific
32	0	P26783	40S ribosomal protein S5	RPS5	23657	25080	7.89624	0.0111367	3	66	295	0	RS5		unspecific
36	1	P16521	Elongation factor 3A	YEF3	20445	116727	6.29531	0.0112231	3	130	311	0	EF3A		unspecific
199	0	P32481	Eukaryotic translation initiation factor 2 subunit gamma	GCD11	4668	58400	5.95147	0.0115164	3	62	75	0	IF2G		unspecific
237	2	P41056	60S ribosomal protein L33-B	RPL33B	1980	12161	6.81905	0.0119287	3	22	37	0	RL33B		unspecific
77	2	Q12213	60S ribosomal protein L7-B	RPL7B	12151	27679	6.95159	0.0120362	3	64	169	0	RL7B		unspecific
341	0	P53883	Nucleolar protein 13	NOP13	2511	45809	4.77523	0.0121993	3	35	46	0	NOP13		unspecific
237	1	P05744	60S ribosomal protein L33-A	RPL33A	3842	12147	6.90024	0.0127993	3	23	48	0	RL33A		unspecific
696	0	P32457	Cell division control protein 3	CDC3	807	60188	4.23021	0.0133383	3	11	11	0	CDC3		unspecific
523	0	P12945	N-terminal acetyltransferase A complex subunit NAT1	NAT1	1302	99299	4.31804	0.0133433	3	14	14	0	NAT1		unspecific
27	3	Q07471	Thiamine metabolism regulatory protein THI3	THI3	2340	68950	4.90723	0.0136257	3	38	45	0	THI3		unspecific
603	0	Q05498	rRNA-processing protein FCF1	FCF1	1038	21939	5.37918	0.0136637	3	15	21	0	FCF1		unspecific
330	0	P40051	Intermediate cleaving peptidase 55	ICP55	2669	58352	5.39742	0.0138799	3	41	52	0	ICP55		unspecific
10	6	P0CS90	Heat shock protein SSC1, mitochondrial	SSC1	8852	70585	5.99272	0.0140066	3	77	125	0	HSP77		unspecific
203	0	P0CX43	60S ribosomal protein L1-A	RPL1A	4589	24698	6.66375	0.0141103	3	41	57	0	RL1A		unspecific
1339	0	Q04598	54S ribosomal protein L34, mitochondrial	YDR115W	181	12080	4.85222	0.0141828	3	6	6	0	RM34		unspecific
76	2	P06367	40S ribosomal protein S14-A	RPS14A	12056	14585	7.79109	0.0147131	3	50	141	0	RS14A		unspecific
968	0	P20081	FK506-binding protein 1	FPR1	406	12207	4.78763	0.0148014	3	6	7	0	FKBP		unspecific
125	0	P06106	Protein MET17	MET17	7877	48699	6.29405	0.0149665	3	45	101	0	MET17		unspecific
1038	0	P17709	Glucokinase-1	GLK1	343	55742	3.91328	0.0150601	2	7	7	0	HXKG		unspecific
948	0	P25087	Sterol 24-C-methyltransferase	ERG6	423	43631	4.39566	0.0152228	2	7	7	0	ERG6		unspecific
1031	0	P40075	Vesicle-associated membrane protein-associated protein SCS2	SCS2	347	27023	4.72161	0.0152918	3	9	9	0	SCS2		unspecific
447	0	P40531	Protein GVP36	GVP36	1625	36818	4.91988	0.0153539	3	17	17	0	GVP36		unspecific
76	1	P39516	40S ribosomal protein S14-B	RPS14B	12403	14698	7.74167	0.015602	3	52	139	0	RS14B		unspecific
535	0	P40078	Ribosome biogenesis protein NSA2	NSA2	1246	29761	5.12203	0.0156634	3	14	24	0	NSA2		unspecific
43	1	P00330	Alcohol dehydrogenase 1	ADH1	18404	37282	6.71742	0.015923	3	54	246	0	ADH1		unspecific
247	0	P0C0W1	40S ribosomal protein S22-A	RPS22A	3672	14674	6.55721	0.0159508	3	30	62	0	RS22A		unspecific
120	1	P47169	Sulfite reductase [NADPH] subunit beta	MET5	8066	161519	5.45171	0.0162681	2	72	87	0	MET5		unspecific
22	0	P02994	Elongation factor 1-alpha	TEF1	32061	50400	7.34766	0.0163853	3	116	538	0	EF1A		unspecific
71	0	P41805	60S ribosomal protein L10	RPL10	13049	25573	7.12913	0.016713	3	78	159	0	RL10		unspecific
636	1	P32939	GTP-binding protein YPT7	YPT7	950	23256	4.86642	0.0167372	3	10	10	0	YPT7		unspecific
63	0	P05750	40S ribosomal protein S3	RPS3	14290	26543	6.97535	0.0169293	3	72	175	0	RS3		unspecific
94	0	P00950	Phosphoglycerate mutase 1	GPM1	10529	27592	6.74898	0.0171088	3	60	164	0	PMG1		unspecific
997	0	P25586	KRR1 small subunit processome component	KRR1	372	37364	4.34962	0.0181658	2	6	6	0	KRR1		unspecific
706	0	P38805	Ribosome production factor 1	RPF1	794	35157	4.36762	0.0185548	3	13	14	0	RPF1		unspecific
346	0	P41819	Dimethyladenosine transferase	DIM1	2466	36099	5.03971	0.0187987	3	38	39	0	DIM1		unspecific
452	0	P25342	Cell division control protein 10	CDC10	1590	37059	5.15875	0.0189561	3	24	26	0	CDC10		unspecific
62	2	P06634	ATP-dependent RNA helicase DED1	DED1	11656	65741	6.12039	0.0193323	3	107	157	0	DED1		unspecific
30	1	P23248	40S ribosomal protein S1-B	RPS1B	24604	28852	7.35384	0.0195498	3	102	326	0	RS3A2		unspecific
1308	0	P09950	5-aminolevulinate synthase, mitochondrial	HEM1	194	59667	4.01985	0.0198561	2	4	4	0	HEM1		unspecific
75	1	O14455	60S ribosomal protein L36-B	RPL36B	12451	11128	7.61102	0.0205554	3	40	130	0	RL36B		unspecific
823	0	P32356	Neutral trehalase	NTH1	580	86167	3.93036	0.0215238	3	11	12	0	TREA		unspecific
587	0	P54785	Transcriptional activator/repressor MOT3	MOT3	1091	54577	5.14869	0.021525	3	12	14	0	MOT3		unspecific
268	0	P48589	40S ribosomal protein S12	RPS12	3363	15462	6.80646	0.0215347	3	24	62	0	RS12		unspecific
278	0	P39522	Dihydroxy-acid dehydratase, mitochondrial	ILV3	3246	63391	5.14967	0.0217276	3	33	38	0	ILV3		unspecific
198	0	P38701	40S ribosomal protein S20	RPS20	4681	13899	6.95566	0.0217587	3	34	78	0	RS20		unspecific
1000	0	P48015	Aminomethyltransferase, mitochondrial	GCV1	370	44612	4.30406	0.022006	2	12	13	0	GCST		unspecific
560	0	Q02196	Adenylyl-sulfate kinase	MET14	1173	23274	5.43385	0.0224222	3	13	14	0	KAPS		unspecific
111	2	P49626	60S ribosomal protein L4-B	RPL4B	8460	39095	6.5041	0.0230229	3	47	105	0	RL4B		unspecific
67	1	P07262	NADP-specific glutamate dehydrogenase 1	GDH1	13537	49881	6.33406	0.0232142	3	86	204	0	DHE4		unspecific
121	0	P0CX47	40S ribosomal protein S11-A	RPS11A	7957	17852	7.14347	0.023727	3	48	124	0	RS11A		unspecific
745	0	P22141	Proteasome subunit beta type-4	PRE1	714	22560	5.13269	0.0240973	2	7	9	0	PSB4		unspecific
744	0	Q06631	Protein BFR2	BFR2	714	61223	4.05509	0.0242799	2	8	8	0	BFR2		unspecific
826	0	P38833	Uncharacterized protein YHR127W	YHR127W	576	27115	4.53231	0.024334	2	8	8	0	YHS7		unspecific
466	1	P01123	GTP-binding protein YPT1	YPT1	1521	23428	4.97315	0.0248908	3	17	19	0	YPT1		unspecific
122	0	P0C2H6	60S ribosomal protein L27-A	RPL27A	7948	15522	7.21941	0.0251375	3	32	93	0	RL27A		unspecific
106	2	P39936	Eukaryotic initiation factor 4F subunit p130	TIF4632	2943	104120	5.05514	0.0251838	3	41	47	0	IF4F2		unspecific
1074	0	P28005	Ribonuclease P/MRP protein subunit POP5	POP5	322	19789	5.13953	0.0257326	2	5	5	0	POP5		unspecific
404	0	P31539	Heat shock protein 104	HSP104	1949	102314	4.40562	0.0257946	3	27	32	0	HS104		unspecific
36	2	P53978	Elongation factor 3B	HEF3	7868	116651	5.72556	0.0262628	3	37	100	0	EF3B		unspecific
202	0	Q01080	DNA-directed RNA polymerase I subunit RPA49	RPA49	4621	46679	5.92009	0.0268854	3	61	70	0	RPA49		unspecific
534	0	Q08444	20S-pre-rRNA D-site endonuclease NOB1	NOB1	1249	52052	4.34814	0.0271332	3	14	16	0	NOB1		unspecific
724	0	P33204	Actin-related protein 2/3 complex subunit 4	ARC19	754	19903	5.10477	0.0275289	3	10	10	0	ARPC4		unspecific
551	0	P53919	H/ACA ribonucleoprotein complex non-core subunit NAF1	NAF1	1191	54973	5.03947	0.0281765	3	21	25	0	NAF1		unspecific
788	0	P38431-2	Isoform Short of Eukaryotic translation initiation factor 5	TIF5	638	43422	4.35382	0.028278	2	6	6	0	IF5		unspecific
30	2	P33442	40S ribosomal protein S1-A	RPS1A	23818	28783	7.31976	0.0287738	3	96	297	0	RS3A1		unspecific
166	0	Q12460	Nucleolar protein 56	NOP56	5839	57057	5.09855	0.0292903	3	32	86	0	NOP56		unspecific
675	0	P35207	Antiviral helicase SKI2	SKI2	850	146651	5.5317	0.0293447	2	13	13	0	SKI2		unspecific
357	0	Q05911	Adenylosuccinate lyase	ADE13	2388	54704	5.12898	0.0297557	3	43	44	0	PUR8		unspecific
165	0	P0CX45	60S ribosomal protein L2-A	RPL2A	5908	27392	6.64559	0.0301113	3	39	69	0	RL2A		unspecific
21	1	P20447	ATP-dependent RNA helicase DBP3	DBP3	32840	58961	6.36639	0.0302063	3	97	419	0	DBP3		unspecific
436	0	Q02892	Nucleolar GTP-binding protein 1	NOG1	1728	74763	4.89398	0.0305438	3	32	33	0	NOG1		unspecific
604	0	P14832	Peptidyl-prolyl cis-trans isomerase	CPR1	1037	17494	5.38446	0.0314425	3	11	20	0	CYPH		unspecific
31	0	P0CX37	40S ribosomal protein S6-A	RPS6A	23735	27037	7.59833	0.0314998	3	94	317	0	RS6A		unspecific
347	2	P11075	Protein transport protein SEC7	SEC7	1044	228227	3.92451	0.0315488	2	19	20	0	SEC7		unspecific
70	0	P0CX23	60S ribosomal protein L20-A	RPL20A	13103	20424	7.5329	0.0316823	3	55	152	0	RL20A		unspecific
64	0	P40010	Nuclear GTP-binding protein NUG1	NUG1	14177	57787	6.25929	0.0324051	3	110	188	0	NUG1		unspecific
337	0	P38999	Saccharopine dehydrogenase [NADP(+), L-glutamate-forming]	LYS9	2591	49115	5.13424	0.0326258	3	34	45	0	LYS9		unspecific
47	0	P0CX84	60S ribosomal protein L35-A	RPL35A	17306	13958	8.00079	0.032957	3	66	257	0	RL35A		unspecific
883	0	P38255	Transcriptional regulatory protein RXT2	RXT2	489	48600	4.08027	0.0330048	2	4	4	0	RXT2		unspecific
46	0	P0CX51	40S ribosomal protein S16-A	RPS16A	17349	15838	7.92504	0.033358	3	52	222	0	RS16A		unspecific
51	1	P40212	60S ribosomal protein L13-B	RPL13B	16563	22511	7.46851	0.0335117	3	46	195	0	RL13B		unspecific
869	0	P40070	U6 snRNA-associated Sm-like protein LSm4	LSM4	505	21263	5.01924	0.0336522	2	4	4	0	LSM4		unspecific
742	0	Q06188	PWWP domain-containing protein YLR455W	YLR455W	714	35715	4.53938	0.0340323	2	7	7	0	YL455		unspecific
75	2	P05745	60S ribosomal protein L36-A	RPL36A	11916	11117	7.57399	0.0343301	3	37	126	0	RL36A		unspecific
73	0	P0CX55	40S ribosomal protein S18-A	RPS18A	12919	17084	7.35945	0.034865	3	47	149	0	RS18A		unspecific
62	1	P24783	ATP-dependent RNA helicase DBP2	DBP2	14447	61247	6.36981	0.0351539	3	107	224	0	DBP2		unspecific
529	0	P22203	V-type proton ATPase subunit E	VMA4	1280	26455	5.28138	0.0357357	3	19	23	0	VATE		unspecific
182	0	Q07381	Ribosome biogenesis protein TSR1	TSR1	5490	90976	5.62687	0.0358302	3	62	75	0	TSR1		unspecific
297	1	P41057	40S ribosomal protein S29-A	RPS29A	3012	6884	7.11042	0.0362671	3	26	51	0	RS29A		unspecific
439	0	P45818	ATP-dependent RNA helicase ROK1	ROK1	1717	64126	4.44076	0.0365534	3	21	22	0	ROK1		unspecific
82	0	P0CX35	40S ribosomal protein S4-A	RPS4A	11812	29449	6.78355	0.0367463	3	68	186	0	RS4A		unspecific
65	0	P0CX39	40S ribosomal protein S8-A	RPS8A	13838	22590	7.29057	0.0369107	3	36	143	0	RS8A		unspecific
438	0	P47054	Nucleoporin NUP192	NUP192	1722	192498	4.08507	0.0370139	2	22	22	0	NU192		unspecific
776	0	P36036	RNA annealing protein YRA2	YRA2	655	23820	4.98313	0.0375377	2	5	6	0	YRA2		unspecific
112	0	P14126	60S ribosomal protein L3	RPL3	8566	43844	6.29107	0.0379341	3	63	133	0	RL3		unspecific
1072	0	P36013	NAD-dependent malic enzyme, mitochondrial	MAE1	322	74843	3.86824	0.0381255	3	7	7	0	MAOM		unspecific
403	0	P32563	V-type proton ATPase subunit a, vacuolar isoform	VPH1	1953	95866	4.55124	0.0387169	3	23	36	0	VPH1		unspecific
555	0	P32486	Beta-glucan synthesis-associated protein KRE6	KRE6	1184	80415	5.18526	0.0388012	2	11	14	0	KRE6		unspecific
642	0	P51862	RHO1 GDP-GTP exchange protein 2	ROM2	932	153356	3.92494	0.0390347	2	16	16	0	ROM2		unspecific
333	0	P40007	Nucleolar protein 16	NOP16	2639	26885	5.82372	0.039185	3	36	50	0	NOP16		unspecific
40	1	P05740	60S ribosomal protein L17-A	RPL17A	19173	20537	7.85928	0.0402664	3	37	172	0	RL17A		unspecific
597	0	P15424	ATP-dependent RNA helicase MSS116, mitochondrial	MSS116	1066	76621	4.29748	0.041423	3	23	24	0	MS116		unspecific
145	0	P25567	RNA-binding protein SRO9	SRO9	6544	48031	5.69681	0.0427262	3	33	85	0	SRO9		unspecific
114	2	P0C2H9	60S ribosomal protein L31-B	RPL31B	8287	12959	7.88766	0.0428437	3	43	112	0	RL31B		unspecific
387	0	P37838	Nucleolar protein 4	NOP4	2018	78119	4.57282	0.0434735	3	28	37	0	NOP4		unspecific
857	0	P38961	25S rRNA (adenine(645)-N(1))-methyltransferase	RRP8	530	46241	4.11717	0.0434918	2	8	8	0	RRP8		unspecific
1025	0	P35179	Protein transport protein SSS1	SSS1	353	8995	5.11952	0.0435623	2	4	4	0	SC61G		unspecific
303	1	P05738	60S ribosomal protein L9-A	RPL9A	2930	21613	6.40221	0.0438373	3	20	42	0	RL9A		unspecific
303	2	P51401	60S ribosomal protein L9-B	RPL9B	2917	21701	6.40221	0.0438373	3	20	43	0	RL9B		unspecific
106	1	P39935	Eukaryotic initiation factor 4F subunit p150	TIF4631	9049	107264	5.54618	0.0440862	3	73	117	0	IF4F1		unspecific
34	0	P02407	40S ribosomal protein S17-A	RPS17A	22395	15836	7.92693	0.0445662	3	50	249	0	RS17A		unspecific
1137	0	P52286	Suppressor of kinetochore protein 1	SKP1	279	22374	4.67142	0.0448452	2	4	4	0	SKP1		unspecific
131	2	Q06108	Regulator of the glycerol channel 1	RGC1	2770	121061	4.66328	0.0455321	3	33	39	0	RGC1		unspecific
185	0	Q07505	Putative carboxymethylenebutenolidase	YDL086W	5177	31217	6.06723	0.0455329	3	13	48	0	DLHH		unspecific
377	0	P20459	Eukaryotic translation initiation factor 2 subunit alpha	SUI2	2122	34981	5.19111	0.0460825	3	35	37	0	IF2A		unspecific
563	0	Q08687	Translation machinery-associated protein 16	TMA16	1165	20883	5.33621	0.0465099	3	16	16	0	TMA16		unspecific
88	0	P0CX31	40S ribosomal protein S24-A	RPS24A	11318	15319	7.6671	0.0470364	3	55	196	0	RS24A		unspecific
51	2	Q12690	60S ribosomal protein L13-A	RPL13A	16115	22540	7.49308	0.047287	3	46	189	0	RL13A		unspecific
903	0	P32588	Nuclear and cytoplasmic polyadenylated RNA-binding protein PUB1	PUB1	465	50902	4.77129	0.0473052	3	8	8	0	PUB1		unspecific
736	0	P32468	Cell division control protein 12	CDC12	731	46753	4.2025	0.0480144	2	8	8	0	CDC12		unspecific
780	0	P43569	CCR4-associated factor 16	CAF16	651	33240	4.19102	0.048235	3	7	7	0	CAF16		unspecific
48	1	Q12514	General negative regulator of transcription subunit 5	NOT5	17067	66156	6.61756	0.0488592	3	125	318	0	NOT5		unspecific
970	1	P32458	Cell division control protein 11	CDC11	402	47790	4.30001	0.0492307	3	9	10	0	CDC11		unspecific
254	0	P0CX33	40S ribosomal protein S30-A	RPS30A	3590	7114	7.32716	0.0493093	3	32	52	0	RS30A		unspecific
837	1	P0CX27	60S ribosomal protein L42-A	RPL42A	562	12489	5.93684	0.0496014	3	16	21	0	RL44A		unspecific
238	1	Q06178	Nicotinamide/nicotinic acid mononucleotide adenylyltransferase 1	NMA1	3839	46058	5.33729	0.0506037	3	45	59	0	NMA1		unspecific
564	0	Q04067	Eukaryotic translation initiation factor 3 subunit G	TIF35	1162	30711	4.97687	0.0511791	3	12	13	0	EIF3G		unspecific
1230	0	Q12476	Protein AIR2	AIR2	222	40174	4.45234	0.051623	2	5	5	0	AIR2		unspecific
67	2	P39708	NADP-specific glutamate dehydrogenase 2	GDH3	3456	49938	5.7715	0.0519698	3	32	70	0	DHE5		unspecific
251	0	P16387	Pyruvate dehydrogenase E1 component subunit alpha, mitochondrial	PDA1	3619	46712	5.47344	0.0520197	3	67	73	0	ODPA		unspecific
1103	0	P19262	Dihydrolipoyllysine-residue succinyltransferase component of 2-oxoglutarate dehydrogenase complex, mitochondrial	KGD2	297	50456	4.01927	0.052094	2	6	6	0	ODO2		unspecific
1057	0	P40325	Proline-rich protein HUA1	HUA1	330	22877	5.41446	0.0527655	3	8	8	0	HUA1		unspecific
1048	0	P38203	U6 snRNA-associated Sm-like protein LSm2	LSM2	337	11213	4.43412	0.053032	2	4	4	0	LSM2		unspecific
656	0	P32861	UTP--glucose-1-phosphate uridylyltransferase	UGP1	904	56181	4.61683	0.0533486	3	20	21	0	UGPA1		unspecific
103	0	P0CX82	60S ribosomal protein L19-A	RPL19A	9269	21691	6.88664	0.0533847	3	44	171	0	RL19A		unspecific
232	0	P40525	60S ribosomal protein L34-B	RPL34B	3980	13861	6.71129	0.0540159	3	19	65	0	RL34B		unspecific
348	0	Q05016	Uncharacterized oxidoreductase YMR226C	YMR226C	2441	29198	5.71666	0.0554254	3	25	31	0	YM71		unspecific
238	2	P53204	Nicotinamide/nicotinic acid mononucleotide adenylyltransferase 2	NMA2	1617	45109	4.80743	0.055706	3	18	23	0	NMA2		unspecific
419	0	P07260	Eukaryotic translation initiation factor 4E	CDC33	1835	24239	5.77382	0.0560635	3	25	37	0	IF4E		unspecific
917	0	Q04728	Arginine biosynthesis bifunctional protein ArgJ, mitochondrial	ARG7	452	48218	4.02698	0.056209	2	9	9	0	ARGJ		unspecific
197	1	P39938	40S ribosomal protein S26-A	RPS26A	4696	13724	7.5733	0.0568819	3	18	81	0	RS26A		unspecific
197	2	P39939	40S ribosomal protein S26-B	RPS26B	4510	13666	7.57263	0.0568819	3	17	80	0	RS26B		unspecific
380	1	P53252	Sphingolipid long chain base-responsive protein PIL1	PIL1	2114	38326	5.52635	0.0574899	3	32	37	0	PIL1		unspecific
682	0	Q08235	Ribosome biogenesis protein BRX1	BRX1	839	33625	5.08256	0.0587718	3	14	15	0	BRX1		unspecific
797	0	P12695	Dihydrolipoyllysine-residue acetyltransferase component of pyruvate dehydrogenase complex, mitochondrial	LAT1	624	51957	4.0367	0.0591596	3	8	9	0	ODP2		unspecific
227	0	P40495	Homoisocitrate dehydrogenase, mitochondrial	LYS12	4113	40329	5.51044	0.0596222	3	43	65	0	LYS12		unspecific
20	1	P00359	Glyceraldehyde-3-phosphate dehydrogenase 3	TDH3	33125	35838	7.3927	0.0601597	3	99	477	0	G3P3		unspecific
20	2	P00358	Glyceraldehyde-3-phosphate dehydrogenase 2	TDH2	29962	35938	7.34164	0.0601597	3	87	442	0	G3P2		unspecific
649	0	P53941	U3 small nucleolar ribonucleoprotein protein IMP4	IMP4	915	33576	4.43048	0.061167	3	23	23	0	IMP4		unspecific
78	1	Q02753	60S ribosomal protein L21-A	RPL21A	12039	18288	7.53767	0.0612906	3	39	194	0	RL21A		unspecific
221	0	P53742	Nucleolar GTP-binding protein 2	NOG2	4201	55739	5.23862	0.064002	3	43	47	0	NOG2		unspecific
1288	0	Q06511	Ribosomal RNA-processing protein 15	RRP15	199	28195	3.90243	0.0642976	2	5	5	0	RRP15		unspecific
277	0	P36144	Ribosome biogenesis protein UTP30	UTP30	3261	31824	5.72991	0.0644182	3	40	56	0	RL1D1		unspecific
321	0	P27476	Nuclear localization sequence-binding protein	NSR1	2728	44566	5.13846	0.0649561	3	33	37	0	NSR1		unspecific
697	0	P38779	Proteasome-interacting protein CIC1	CIC1	806	42561	4.45923	0.064978	3	11	11	0	CIC1		unspecific
114	1	P0C2H8	60S ribosomal protein L31-A	RPL31A	8440	12945	7.90842	0.0654556	3	43	115	0	RL31A		unspecific
40	2	P46990	60S ribosomal protein L17-B	RPL17B	18647	20539	7.82837	0.0655269	3	36	162	0	RL17B		unspecific
672	0	P05453	Eukaryotic peptide chain release factor GTP-binding subunit	SUP35	860	76788	4.60486	0.0655516	3	19	23	0	ERF3		unspecific
18	2	P52489	Pyruvate kinase 2	PYK2	3423	55446	5.67756	0.0659495	2	7	28	0	KPYK2		unspecific
78	2	Q12672	60S ribosomal protein L21-B	RPL21B	11895	18320	7.54088	0.0663513	3	41	193	0	RL21B		unspecific
87	0	P27614	Carboxypeptidase S	CPS1	11437	64785	6.64657	0.0671202	3	61	132	0	CBPS		unspecific
1039	0	P38998	Saccharopine dehydrogenase [NAD(+), L-lysine-forming]	LYS1	342	41667	4.42483	0.0675484	3	9	11	0	LYS1		unspecific
840	1	Q12247	rRNA-processing protein FYV7	FYV7	554	18179	5.88993	0.0677614	3	11	17	0	FYV7		unspecific
562	0	Q04031	Ribosomal RNA-processing protein 17	RRP17	1166	27958	5.40038	0.0695352	3	20	25	0	RRP17		unspecific
686	0	P25348	54S ribosomal protein L32, mitochondrial	MRPL32	834	21652	5.03237	0.0695423	2	6	8	0	RM32		unspecific
1054	0	P35844	Protein KES1	KES1	331	49632	3.91573	0.0702766	3	10	13	0	KES1		unspecific
245	0	P54000	RNA polymerase II transcriptional coactivator SUB1	SUB1	3678	33083	6.3133	0.0703739	3	41	61	0	SUB1		unspecific
231	0	P06168	Ketol-acid reductoisomerase, mitochondrial	ILV5	3995	44512	5.58663	0.0706116	3	34	58	0	ILV5		unspecific
779	0	Q08745	40S ribosomal protein S10-A	RPS10A	653	12732	5.62647	0.0709434	3	7	10	0	RS10A		unspecific
570	0	P38219	Obg-like ATPase 1	OLA1	1147	44488	4.87067	0.0710098	3	20	21	0	OLA1		unspecific
276	0	Q08004	Bud site selection protein 20	BUD20	3269	18620	6.61915	0.0719188	3	24	47	0	BUD20		unspecific
18	1	P00549	Pyruvate kinase 1	CDC19	37026	54909	6.79702	0.0719239	3	117	554	0	KPYK1		unspecific
521	0	Q12263	Serine/threonine-protein kinase GIN4	GIN4	1306	130007	4.0017	0.0719847	2	12	14	0	GIN4		unspecific
344	0	P04076	Argininosuccinate lyase	ARG4	2498	52184	5.28236	0.0727883	3	39	42	0	ARLY		unspecific
558	0	P32449	Phospho-2-dehydro-3-deoxyheptonate aldolase, tyrosine-inhibited	ARO4	1180	40009	4.53099	0.0728783	3	11	13	0	AROG		unspecific
44	1	P00925	Enolase 2	ENO2	17670	46942	6.4017	0.0738865	3	57	196	0	ENO2		unspecific
781	0	Q04305	U3 small nucleolar RNA-associated protein 15	UTP15	650	57936	4.29238	0.074022	3	14	14	0	UTP15		unspecific
266	0	P0CX49	60S ribosomal protein L18-A	RPL18A	3368	20608	6.22891	0.0744489	3	19	47	0	RL18A		unspecific
811	0	P50106	DNA-directed RNA polymerase I subunit RPA14	RPA14	598	14576	5.70004	0.0767763	3	8	13	0	RPA14		unspecific
361	0	P36010	Nucleoside diphosphate kinase	YNK1	2355	17213	5.6051	0.0771148	3	22	33	0	NDK		unspecific
380	2	Q12230	Sphingolipid long chain base-responsive protein LSP1	LSP1	1495	38048	5.34522	0.0773503	3	26	28	0	LSP1		unspecific
795	0	P17121	GTPase-activating protein SAC7	SAC7	630	73642	4.08358	0.0775677	2	9	9	0	SAC7		unspecific
383	0	P17967	Protein disulfide-isomerase	PDI1	2086	58533	4.78797	0.0776229	3	28	37	0	PDI		unspecific
100	0	P14540	Fructose-bisphosphate aldolase	FBA1	9858	39881	6.32504	0.079182	3	32	116	0	ALF		unspecific
599	0	P53598	Succinyl-CoA ligase [ADP-forming] subunit alpha, mitochondrial	LSC1	1047	35181	4.77004	0.0812242	3	11	13	0	SUCA		unspecific
427	0	P20448	ATP-dependent RNA helicase HCA4	HCA4	1788	87423	4.60451	0.0813695	3	29	29	0	DBP4		unspecific
460	0	P38323	Mitochondrial clpX-like chaperone MCX1	MCX1	1543	58195	4.19331	0.0814224	3	21	21	0	MCX1		unspecific
414	0	P36049	rRNA-processing protein EBP2	EBP2	1871	49704	4.75403	0.0825454	3	18	19	0	EBP2		unspecific
891	0	P40858	54S ribosomal protein L49, mitochondrial	MRPL49	477	18376	4.42422	0.0836415	2	5	5	0	RN49		unspecific
911	0	Q12449	Hsp90 co-chaperone AHA1	AHA1	454	39582	4.06651	0.085486	3	8	8	0	AHA1		unspecific
417	0	P04650	60S ribosomal protein L39	RPL39	1852	6338	6.86152	0.0856221	3	12	30	0	RL39		unspecific
1104	0	P41903	Peroxisomal acyl-coenzyme A thioester hydrolase 1	TES1	295	40291	4.38106	0.0867793	2	6	6	0	PTE1		unspecific
669	0	P17555	Adenylyl cyclase-associated protein	SRV2	871	57714	4.90308	0.0873006	2	9	9	0	CAP		unspecific
756	0	Q00055	Glycerol-3-phosphate dehydrogenase [NAD(+)] 1	GPD1	696	43412	4.45772	0.0875553	3	9	9	0	GPD1		unspecific
987	0	P12754	Translation initiation factor eIF-2B subunit delta	GCD2	384	71037	3.54392	0.0903866	3	8	9	0	EI2BD		unspecific
1068	0	Q12402	Protein YOP1	YOP1	323	20257	4.72569	0.0908176	2	4	4	0	YOP1		unspecific
20	3	P00360	Glyceraldehyde-3-phosphate dehydrogenase 1	TDH1	18917	35842	7.14895	0.0911925	3	48	244	0	G3P1		unspecific
716	0	P10080	Single-stranded nucleic acid-binding protein	SBP1	775	33026	5.00642	0.0912688	3	17	23	0	SSBP1		unspecific
777	0	P40693	Ribosome biogenesis protein RLP7	RLP7	654	36651	4.85704	0.0916683	2	7	8	0	RLP7		unspecific
749	0	P25579	Laminarase-resistance protein LRE1	LRE1	708	65208	4.17025	0.0922545	3	14	14	0	LRE1		unspecific
136	0	P39692	Sulfite reductase [NADPH] flavoprotein component	MET10	7255	114872	5.43525	0.0924465	3	77	109	0	MET10		unspecific
786	1	Q12335	Protoplast secreted protein 2	PST2	642	21010	4.65469	0.0930057	3	6	8	0	PST2		unspecific
541	0	P25644	DNA topoisomerase 2-associated protein PAT1	PAT1	1222	88456	4.29727	0.0932525	3	17	17	0	PAT1		unspecific
703	0	P38077	ATP synthase subunit gamma, mitochondrial	ATP3	796	34443	4.56112	0.0932888	3	11	11	0	ATPG		unspecific
746	0	Q04947	Reticulon-like protein 1	RTN1	712	33123	4.26628	0.0937928	3	10	10	0	RTN1		unspecific
242	0	P32495	H/ACA ribonucleoprotein complex subunit 2	NHP2	3735	17168	6.89228	0.0959063	3	21	54	0	NHP2		unspecific
918	0	Q12100	Probable serine/threonine-protein kinase RTK1	RTK1	451	69971	4.43119	0.0982096	2	5	6	0	RTK1		unspecific
754	0	P22354	54S ribosomal protein L20, mitochondrial	MRPL20	696	22549	5.11123	0.101854	3	11	12	0	RM20		unspecific
465	0	P32529	DNA-directed RNA polymerase I subunit RPA12	RPA12	1521	14108	6.12495	0.103019	3	17	22	0	RPA12		unspecific
809	0	Q2V2Q1	Antisense of depressing factor protein 1	ADF1	600	12788	5.30906	0.10368	3	7	8	0	ADF1		unspecific
1193	0	O74700	Mitochondrial import inner membrane translocase subunit TIM9	TIM9	240	10423	4.56611	0.104869	3	6	6	0	TIM9		unspecific
893	0	P36533	54S ribosomal protein L39, mitochondrial	MRPL39	476	7968	5.43887	0.105813	3	9	9	0	RM39		unspecific
58	1	P50095	Inosine-5%27-monophosphate dehydrogenase 3	IMD3	15145	56948	6.88791	0.106592	3	83	177	0	IMDH3		unspecific
58	3	P50094	Inosine-5%27-monophosphate dehydrogenase 4	IMD4	8870	56871	6.60292	0.106592	3	44	81	0	IMDH4		unspecific
660	0	P38080	Serine/threonine-protein kinase AKL1	AKL1	898	124255	3.99446	0.111781	3	11	13	0	AKL1		unspecific
829	0	P45978	Protein SCD6	SCD6	574	39223	4.21845	0.111988	2	4	4	0	SCD6		unspecific
625	2	P39002	Long-chain-fatty-acid--CoA ligase 3	FAA3	346	78467	3.65553	0.113279	2	4	4	0	LCF3		unspecific
467	0	P14904	Vacuolar aminopeptidase 1	APE1	1519	57342	4.74201	0.114136	3	21	24	0	AMPL		unspecific
662	0	P53633	Prenylated Rab acceptor 1	YIP3	895	19513	5.35043	0.114493	2	7	8	0	PRA1		unspecific
814	0	P38202	UPF0642 protein YBL028C	YBL028C	591	12394	5.76494	0.1177	2	9	10	0	YBC8		unspecific
461	0	P35817	Bromodomain-containing factor 1	BDF1	1542	77045	4.72988	0.117842	3	24	27	0	BDF1		unspecific
148	1	P32660	Phospholipid-transporting ATPase DNF1	DNF1	6412	179111	5.06376	0.118574	3	59	77	0	ATC5		unspecific
490	1	P16892	Mitogen-activated protein kinase FUS3	FUS3	1442	41088	4.54426	0.119307	3	14	14	0	FUS3		unspecific
647	0	P37303	Low specificity L-threonine aldolase	GLY1	917	43187	4.66169	0.119323	3	11	11	0	GLY1		unspecific
510	0	P32528	Urea amidolyase	DUR1,2	1356	203473	3.93416	0.122163	2	18	18	0	DUR1		unspecific
228	0	P38809	Uncharacterized protein YHR097C	YHR097C	4109	40696	5.364	0.123888	3	28	50	0	YHP7		unspecific
766	0	Q99216	Pre-rRNA-processing protein PNO1	PNO1	677	30313	4.19852	0.127288	3	8	8	0	PNO1		unspecific
1116	0	P53278	Uncharacterized protein YGR130C	YGR130C	287	92700	3.6376	0.128861	2	4	4	0	YG3A		unspecific
996	0	P47075	Vacuolar transporter chaperone 4	VTC4	372	83331	3.8296	0.128913	2	6	6	0	VTC4		unspecific
450	0	P39533	Homocitrate dehydratase, mitochondrial	ACO2	1605	87042	4.57125	0.129845	3	28	35	0	ACON2		unspecific
966	0	Q08831	Protein VTS1	VTS1	407	57578	4.97322	0.130788	2	8	9	0	VTS1		unspecific
489	0	P38817	ADP-ribosylation factor-binding protein GGA2	GGA2	1443	64478	4.69773	0.131481	2	12	14	0	GGA2		unspecific
699	1	P24280	SEC14 cytosolic factor	SEC14	802	35107	4.72804	0.133573	2	7	7	0	SEC14		unspecific
785	0	P53839	Glyoxylate reductase 1	GOR1	643	39035	4.11484	0.135177	2	6	6	0	GOR1		unspecific
817	0	P46682	AP-3 complex subunit beta	APL6	585	92234	3.60343	0.137975	2	4	4	0	AP3B		unspecific
1302	0	Q01389	Serine/threonine-protein kinase BCK1/SLK1/SSP31	BCK1	196	164436	3.58697	0.141037	2	4	4	0	BCK1		unspecific
216	3	Q06679	U3 small nucleolar RNA-associated protein 4	UTP4	902	88488	4.00338	0.145459	2	7	9	0	UTP4		unspecific
545	0	P42838	Alkylphosphocholine resistance protein LEM3	LEM3	1219	47807	4.82799	0.1462	3	12	12	0	LEM3		unspecific
804	1	P38789	Ribosome biogenesis protein SSF1	SSF1	612	51846	4.33537	0.150961	3	8	8	0	SSF1		unspecific
382	0	P38181	Nucleoporin NUP170	NUP170	2099	170110	3.9204	0.152607	2	25	25	0	NU170		unspecific
598	0	P25582	27S pre-rRNA (guanosine(2922)-2%27-O)-methyltransferase	SPB1	1058	96767	3.907	0.153482	3	12	14	0	SPB1		unspecific
1207	0	P05749	60S ribosomal protein L22-A	RPL22A	233	13685	5.55091	0.15578	2	4	6	0	RL22A		unspecific
618	0	P07256	Cytochrome b-c1 complex subunit 1, mitochondrial	COR1	997	50254	4.53487	0.160075	3	19	19	0	QCR1		unspecific
291	0	Q12499	Nucleolar protein 58	NOP58	3090	56978	4.84949	0.162192	3	22	32	0	NOP58		unspecific
680	0	Q02805	Protein ROD1	ROD1	845	92578	4.13393	0.164086	3	12	13	0	ROD1		unspecific
734	0	P09232	Cerevisin	PRB1	735	69807	4.74339	0.164638	3	10	10	0	PRTB		unspecific
472	1	Q12389	ATP-dependent RNA helicase DBP10	DBP10	1492	112990	4.18142	0.167127	2	10	14	0	DBP10		unspecific
832	0	Q3E747	Uncharacterized protein YLR363W-A	YLR363W-A	567	9732	5.53592	0.177515	3	8	8	0	YL363		unspecific
626	0	P38120	37S ribosomal protein S9, mitochondrial	MRPS9	973	31905	4.64088	0.17908	3	11	12	0	RT09		unspecific
836	0	P34247	U3 small nucleolar RNA-associated protein 11	UTP11	562	29717	4.5471	0.1852	3	14	15	0	UTP11		unspecific
1029	0	P39524	Probable phospholipid-transporting ATPase DRS2	DRS2	350	154409	3.66187	0.18798	2	4	5	0	ATC3		unspecific
934	1	P12687	54S ribosomal protein L2, mitochondrial	MRP7	436	43314	4.12867	0.193589	2	8	8	0	RM02		unspecific
885	0	P53188	rRNA-processing protein CGR1	CGR1	485	14408	5.53758	0.197643	2	8	11	0	CGR1		unspecific
765	0	P03872	Partitioning protein REP2	REP2	678	33289	5.02209	0.198689	3	9	18	0	REP2		unspecific
815	0	P05150	Ornithine carbamoyltransferase	ARG3	591	38220	4.50587	0.203478	3	11	11	0	OTC		unspecific
801	0	P38986	L-asparaginase 1	ASP1	623	41939	4.66501	0.208852	3	10	10	0	ASPG1		unspecific
1138	0	P23301	Eukaryotic translation initiation factor 5A-1	HYP2	278	17217	5.19403	0.20994	3	7	7	0	IF5A1		unspecific
1094	0	Q02046	Methylenetetrahydrofolate dehydrogenase [NAD(+)]	MTD1	304	36559	3.85757	0.210251	2	5	6	0	MTD1		unspecific
1352	0	P32606	Putative mitochondrial translation system component PET127	PET127	178	93692	4.37797	0.210779	2	4	5	0	PT127		unspecific
944	0	P38241	Pre-mRNA-splicing factor SLT11	ECM2	424	41469	4.22165	0.215492	2	7	7	0	SLT11		unspecific
561	0	Q08287	60S ribosome subunit biogenesis protein NOP8	NOP8	1168	57158	4.4507	0.219469	3	18	19	0	NOP8		unspecific
975	0	P25343	Reduced viability upon starvation protein 161	RVS161	397	30403	4.00816	0.227818	3	9	9	0	RV161		unspecific
520	0	P18239	ADP,ATP carrier protein 2	PET9	1308	34632	4.51019	0.235934	3	11	11	0	ADT2		unspecific
905	0	P23369	54S ribosomal protein L25, mitochondrial	MRPL25	460	18575	4.75944	0.248272	2	6	6	0	RM25		unspecific
877	0	P53199	Sterol-4-alpha-carboxylate 3-dehydrogenase, decarboxylating	ERG26	494	38967	3.88574	0.266404	3	9	9	0	ERG26		unspecific
974	0	P53309	Clathrin coat assembly protein AP180B	YAP1802	398	64345	4.57744	0.266668	2	4	4	0	AP18B		unspecific

## Sheet: peptide.quant.Med17-HA.PAM
hit	memberNumber	accession	numPeptides	chargeState	chargeType	readableVarmodStr	pepStr	log2ratio.H.L	log10intensity	max.score	pepLen	in.protein.quant.table
1	0	sp|P19659|MED15_YEAST	1532	2	matchChargeOriginal		STPNTNPSPLK	1.37395	3.95616	26	11	TRUE
1	0	sp|P19659|MED15_YEAST	1532	2	matchChargeOriginal		VPVSAAATPSLNK	-4.92517	4.94736	84	13	TRUE
1	0	sp|P19659|MED15_YEAST	1532	2	matchChargeOriginal	Acetyl (Protein N-term)	SAAPVQDKDTLSNAER	-5.59933	5.6299	84	16	TRUE
1	0	sp|P19659|MED15_YEAST	1532	2	matchChargeOriginal		NFEAALFAK	-4.12967	4.66855	39	9	TRUE
1	0	sp|P19659|MED15_YEAST	1532	2	matchChargeOriginal	Acetyl (Protein N-term)	SAAPVQDKDTLSNAER	-4.64347	5.32107	39	16	TRUE
1	0	sp|P19659|MED15_YEAST	1532	2	matchChargeOriginal		QQVAQQLR	-2.94275	4.40445	22	8	TRUE
1	0	sp|P19659|MED15_YEAST	1532	2	matchChargeOriginal	Acetyl (Protein N-term)	SAAPVQDKDTLSNAER	-6.66046	5.40893	69	16	TRUE
1	0	sp|P19659|MED15_YEAST	1532	3	matchChargeOriginal		AVVDHINGSGK	-2.78502	4.35985	22	11	TRUE
1	0	sp|P19659|MED15_YEAST	1532	2	matchChargeOriginal	Acetyl (Protein N-term)	SAAPVQDKDTLSNAER	-4.53549	5.99755	40	16	TRUE
1	0	sp|P19659|MED15_YEAST	1532	2	matchChargeOriginal	(13) Oxidation (M)	QLTPQQQQLVNQMK	-5.54579	5.09956	20	14	TRUE
1	0	sp|P19659|MED15_YEAST	1532	2	matchChargeOriginal		STPNTNPSPLK	-3.52993	6.08345	63	11	TRUE
1	0	sp|P19659|MED15_YEAST	1532	3	matchChargeOriginal		AVVDHINGSGK	-3.70125	5.58313	52	11	TRUE
1	0	sp|P19659|MED15_YEAST	1532	2	matchChargeOriginal		KLEISSR	-3.73272	6.01658	37	7	TRUE
1	0	sp|P19659|MED15_YEAST	1532	3	matchChargeOriginal		TVQSPMGAQPSYNSAIIENAFR	-3.96198	5.85586	72	22	TRUE
1	0	sp|P19659|MED15_YEAST	1532	2	matchChargeOriginal		QQVAQQLR	-4.04365	5.23254	36	8	TRUE
1	0	sp|P19659|MED15_YEAST	1532	3	matchChargeOriginal		DLSTLVHSSSPSTSSNMDVGNPR	-4.44545	5.99589	69	23	TRUE
1	0	sp|P19659|MED15_YEAST	1532	2	matchChargeOriginal		NGTPNPNNMK	-4.52034	5.24567	20	10	TRUE
1	0	sp|P19659|MED15_YEAST	1532	2	matchChargeOriginal	Acetyl (Protein N-term)	SAAPVQDKDTLSNAER	-4.57269	5.92403	103	16	TRUE
1	0	sp|P19659|MED15_YEAST	1532	3	matchChargeOriginal		KEELLLKDLEIR	-4.62649	5.77554	47	12	TRUE
1	0	sp|P19659|MED15_YEAST	1532	3	matchChargeOriginal	(17) Oxidation (M)	DLSTLVHSSSPSTSSNMDVGNPR	-4.79594	6.0569	65	23	TRUE
1	0	sp|P19659|MED15_YEAST	1532	4	matchChargeOriginal	(24) Oxidation (M)	GIGGNFKDLSTLVHSSSPSTSSNMDVGNPR	-5.3948	6.22621	29	30	TRUE
1	0	sp|P19659|MED15_YEAST	1532	2	matchChargeOriginal		KEELLLK	-5.7483	5.65518	35	7	TRUE
1	0	sp|P19659|MED15_YEAST	1532	2	matchChargeOriginal		NFEAALFAK	-5.9011	5.26094	48	9	TRUE
1	0	sp|P19659|MED15_YEAST	1532	2	matchChargeOriginal	(6) Oxidation (M)	TVQSPMGAQPSYNSAIIENAFR	-7.15758	5.66194	69	22	TRUE
1	0	sp|P19659|MED15_YEAST	1532	2	matchChargeOriginal		SYSIALSNVAAIFK	-3.06032	5.30723	29	14	TRUE
1	0	sp|P19659|MED15_YEAST	1532	2	matchChargeOriginal	Gln-%3epyro-Glu (N-term Q)	QQVAQQLR	-3.56826	4.76091	37	8	TRUE
1	0	sp|P19659|MED15_YEAST	1532	3	matchChargeOriginal		STPNTNPSPLKTQTK	-3.6651	5.74026	64	15	TRUE
1	0	sp|P19659|MED15_YEAST	1532	2	matchChargeOriginal		STPNTNPSPLK	-3.77633	6.70315	53	11	TRUE
1	0	sp|P19659|MED15_YEAST	1532	3	matchChargeOriginal		KLSISNAASQQPTPR	-3.78023	6.24728	36	15	TRUE
1	0	sp|P19659|MED15_YEAST	1532	3	matchChargeOriginal		SNTIPVTSIPSTNKK	-3.84063	6.60549	84	15	TRUE
1	0	sp|P19659|MED15_YEAST	1532	2	matchChargeOriginal		LSISNAASQQPTPR	-3.84615	7.05006	124	14	TRUE
1	0	sp|P19659|MED15_YEAST	1532	2	matchChargeOriginal		VPVSAAATPSLNK	-3.84683	7.09954	93	13	TRUE
1	0	sp|P19659|MED15_YEAST	1532	2	matchChargeOriginal	(11) Oxidation (M)	NTSSMDFLNSMENTPK	-3.91036	6.51349	100	16	TRUE
1	0	sp|P19659|MED15_YEAST	1532	3	matchChargeOriginal	(6) Oxidation (M)	TVQSPMGAQPSYNSAIIENAFR	-3.91147	6.26766	95	22	TRUE
1	0	sp|P19659|MED15_YEAST	1532	4	matchChargeOriginal		TKSNTIPVTSIPSTNKK	-3.9497	6.32832	21	17	TRUE
1	0	sp|P19659|MED15_YEAST	1532	2	matchChargeOriginal		NTSSMDFLNSMENTPK	-3.95484	6.41804	121	16	TRUE
1	0	sp|P19659|MED15_YEAST	1532	2	matchChargeOriginal	(5) Oxidation (M)%3b (11) Oxidation (M)	NTSSMDFLNSMENTPK	-3.96622	6.61598	91	16	TRUE
1	0	sp|P19659|MED15_YEAST	1532	3	matchChargeOriginal		TKSNTIPVTSIPSTNKK	-3.97034	6.6238	29	17	TRUE
1	0	sp|P19659|MED15_YEAST	1532	2	matchChargeOriginal	(5) Oxidation (M)	NTSSMDFLNSMENTPK	-3.97342	6.41298	117	16	TRUE
1	0	sp|P19659|MED15_YEAST	1532	2	matchChargeOriginal		NFEAALFAK	-4.00945	5.49371	57	9	TRUE
1	0	sp|P19659|MED15_YEAST	1532	2	matchChargeOriginal		KLEISSR	-4.0522	6.4389	46	7	TRUE
1	0	sp|P19659|MED15_YEAST	1532	3	matchChargeOriginal		TKSNTIPVTSIPSTNK	-4.09514	6.24981	36	16	TRUE
1	0	sp|P19659|MED15_YEAST	1532	2	matchChargeOriginal		AVVDHINGSGK	-4.12924	5.62591	48	11	TRUE
1	0	sp|P19659|MED15_YEAST	1532	3	matchChargeOriginal	(5) Oxidation (M)%3b (11) Oxidation (M)	NTSSMDFLNSMENTPKVPVSAAATPSLNK	-4.18673	6.24585	74	29	TRUE
1	0	sp|P19659|MED15_YEAST	1532	3	matchChargeOriginal		KEELLLKDLEIR	-4.18785	6.04208	93	12	TRUE
1	0	sp|P19659|MED15_YEAST	1532	3	matchChargeOriginal	(11) Oxidation (M)	NTSSMDFLNSMENTPKVPVSAAATPSLNK	-4.22024	5.772	77	29	TRUE
1	0	sp|P19659|MED15_YEAST	1532	2	matchChargeOriginal		QQVAQQLR	-4.22621	5.46519	48	8	TRUE
1	0	sp|P19659|MED15_YEAST	1532	2	matchChargeOriginal		KEELLLK	-4.3424	5.76123	23	7	TRUE
1	0	sp|P19659|MED15_YEAST	1532	3	matchChargeOriginal		EELLLKDLEIR	-4.40158	5.62401	63	11	TRUE
1	0	sp|P19659|MED15_YEAST	1532	3	matchChargeOriginal		DLSTLVHSSSPSTSSNMDVGNPR	-4.44163	6.06479	88	23	TRUE
1	0	sp|P19659|MED15_YEAST	1532	2	matchChargeOriginal	Acetyl (Protein N-term)	SAAPVQDKDTLSNAER	-4.45856	6.19134	144	16	TRUE
1	0	sp|P19659|MED15_YEAST	1532	3	matchChargeOriginal		TVQSPMGAQPSYNSAIIENAFR	-4.4829	5.70124	42	22	TRUE
1	0	sp|P19659|MED15_YEAST	1532	3	matchChargeOriginal	(17) Oxidation (M)	DLSTLVHSSSPSTSSNMDVGNPR	-4.52436	6.2403	62	23	TRUE
1	0	sp|P19659|MED15_YEAST	1532	2	matchChargeOriginal	Gln-%3epyro-Glu (N-term Q)	QLTPQQQQLVNQMK	-4.98281	4.80198	20	14	TRUE
1	0	sp|P19659|MED15_YEAST	1532	3	matchChargeOriginal	(7) Oxidation (M)	LLTPQDMEAAKEVYK	-4.9635	5.47956	92	15	TRUE
1	0	sp|P19659|MED15_YEAST	1532	2	matchChargeOriginal	(7) Oxidation (M)	TQLGSTMTEPVK	-4.57831	4.87344	19	12	TRUE
1	0	sp|P19659|MED15_YEAST	1532	2	matchChargeOriginal	(13) Oxidation (M)	QLTPQQQQLVNQMK	-5.1107	5.41465	34	14	TRUE
1	0	sp|P19659|MED15_YEAST	1532	2	matchChargeOriginal	(7) Oxidation (M)	LLTPQDMEAAK	-4.44657	4.93267	27	11	TRUE
1	0	sp|P19659|MED15_YEAST	1532	2	matchChargeOriginal		SNTIPVTSIPSTNK	-5.4997	6.42079	73	14	TRUE
1	0	sp|P19659|MED15_YEAST	1532	2	matchChargeOriginal		QLTPQQQQLVNQMK	-6.55832	5.25405	62	14	TRUE
1	0	sp|P19659|MED15_YEAST	1532	3	matchChargeOriginal	(9) Oxidation (M)%3b (13) Oxidation (M)	NSGNSANNMNVNMNLNPQMFLNQQAQAR	-6.31681	5.46532	22	28	TRUE
1	0	sp|P19659|MED15_YEAST	1532	3	matchChargeOriginal		DVKNNNNANNNGSNLQR	-1.74518	4.40611	29	17	TRUE
1	0	sp|P19659|MED15_YEAST	1532	2	matchChargeOriginal		NFEAALFAK	-3.48707	5.28223	41	9	TRUE
1	0	sp|P19659|MED15_YEAST	1532	2	matchChargeOriginal		STPNTNPSPLK	-3.77639	6.70478	97	11	TRUE
1	0	sp|P19659|MED15_YEAST	1532	2	matchChargeOriginal		SYSIALSNVAAIFK	-3.78663	5.47549	35	14	TRUE
1	0	sp|P19659|MED15_YEAST	1532	3	matchChargeOriginal	(6) Oxidation (M)	TVQSPMGAQPSYNSAIIENAFR	-3.9098	6.51104	51	22	TRUE
1	0	sp|P19659|MED15_YEAST	1532	2	matchChargeOriginal		QQVAQQLR	-3.99491	5.21342	38	8	TRUE
1	0	sp|P19659|MED15_YEAST	1532	2	matchChargeOriginal	(7) Oxidation (M)	TQLGSTMTEPVK	-4.05083	5.07671	40	12	TRUE
1	0	sp|P19659|MED15_YEAST	1532	2	matchChargeOriginal		LSISNAASQQPTPR	-4.13324	7.08948	124	14	TRUE
1	0	sp|P19659|MED15_YEAST	1532	3	matchChargeOriginal		TVQSPMGAQPSYNSAIIENAFRK	-4.15056	5.85698	97	23	TRUE
1	0	sp|P19659|MED15_YEAST	1532	3	matchChargeOriginal		AVVDHINGSGK	-4.23091	6.07057	56	11	TRUE
1	0	sp|P19659|MED15_YEAST	1532	2	matchChargeOriginal		KLEISSR	-4.24814	6.46166	54	7	TRUE
1	0	sp|P19659|MED15_YEAST	1532	2	matchChargeOriginal	(11) Oxidation (M)	NTSSMDFLNSMENTPK	-4.25815	6.7486	70	16	TRUE
1	0	sp|P19659|MED15_YEAST	1532	2	matchChargeOriginal		VPVSAAATPSLNK	-4.26593	7.30049	89	13	TRUE
1	0	sp|P19659|MED15_YEAST	1532	3	matchChargeOriginal		TKSNTIPVTSIPSTNKK	-4.32399	6.63655	29	17	TRUE
1	0	sp|P19659|MED15_YEAST	1532	2	matchChargeOriginal		KLSISNAASQQPTPR	-4.32829	4.98719	64	15	TRUE
1	0	sp|P19659|MED15_YEAST	1532	2	matchChargeOriginal		NTSSMDFLNSMENTPK	-4.42683	6.55299	124	16	TRUE
1	0	sp|P19659|MED15_YEAST	1532	5	matchChargeOriginal	(1) Oxidation (M)%3b (40) Oxidation (M)%3b (51) Oxidation (M)	MQQQQQQQQQQQQQQQQQQQQQQQHIYPSSTPGVANYSAMANAPGNNIPYMNHK	-4.43448	6.99412	25	54	TRUE
1	0	sp|P19659|MED15_YEAST	1532	2	matchChargeOriginal	(5) Oxidation (M)%3b (11) Oxidation (M)	NTSSMDFLNSMENTPK	-4.45612	6.94348	78	16	TRUE
1	0	sp|P19659|MED15_YEAST	1532	5	matchChargeOriginal	(1) Oxidation (M)%3b (40) Oxidation (M)	MQQQQQQQQQQQQQQQQQQQQQQQHIYPSSTPGVANYSAMANAPGNNIPYMNHK	-4.46818	6.66659	40	54	TRUE
1	0	sp|P19659|MED15_YEAST	1532	3	matchChargeOriginal		DQDSIDISIKDNK	-4.48258	5.00855	47	13	TRUE
1	0	sp|P19659|MED15_YEAST	1532	3	matchChargeOriginal		SNTIPVTSIPSTNKK	-4.51628	6.64793	84	15	TRUE
1	0	sp|P19659|MED15_YEAST	1532	2	matchChargeOriginal		KEELLLK	-4.55827	6.17258	25	7	TRUE
1	0	sp|P19659|MED15_YEAST	1532	2	matchChargeOriginal		TQLGSTMTEPVK	-3.74864	4.77632	35	12	TRUE
1	0	sp|P19659|MED15_YEAST	1532	2	matchChargeOriginal		SNTIPVTSIPSTNK	-4.76435	6.57019	50	14	TRUE
1	0	sp|P19659|MED15_YEAST	1532	3	matchChargeOriginal	(17) Oxidation (M)	DLSTLVHSSSPSTSSNMDVGNPR	-4.90872	6.55744	106	23	TRUE
1	0	sp|P19659|MED15_YEAST	1532	3	matchChargeOriginal		EELLLKDLEIR	-5.0283	5.73593	34	11	TRUE
1	0	sp|P19659|MED15_YEAST	1532	3	matchChargeOriginal		TKSNTIPVTSIPSTNK	-5.06157	6.25227	63	16	TRUE
1	0	sp|P19659|MED15_YEAST	1532	3	matchChargeOriginal		KEELLLKDLEIR	-5.1042	6.22318	101	12	TRUE
1	0	sp|P19659|MED15_YEAST	1532	3	matchChargeOriginal	(5) Oxidation (M)	NTSSMDFLNSMENTPK	-5.17638	5.91576	27	16	TRUE
1	0	sp|P19659|MED15_YEAST	1532	5	matchChargeOriginal	(40) Oxidation (M)%3b (51) Oxidation (M)	MQQQQQQQQQQQQQQQQQQQQQQQHIYPSSTPGVANYSAMANAPGNNIPYMNHK	-5.28769	6.66358	19	54	TRUE
1	0	sp|P19659|MED15_YEAST	1532	4	matchChargeOriginal	(24) Oxidation (M)	GIGGNFKDLSTLVHSSSPSTSSNMDVGNPR	-5.47607	6.62826	43	30	TRUE
1	0	sp|P19659|MED15_YEAST	1532	2	matchChargeOriginal		TVQSPMGAQPSYNSAIIENAFR	-5.61198	5.81955	77	22	TRUE
1	0	sp|P19659|MED15_YEAST	1532	3	matchChargeOriginal	(14) Oxidation (M)	RQLTPQQQQLVNQMK	-4.2605	4.86535	29	15	TRUE
1	0	sp|P19659|MED15_YEAST	1532	4	matchChargeOriginal		ARDQDSIDISIKDNK	-7.07834	5.77981	30	15	TRUE
1	0	sp|P19659|MED15_YEAST	1532	3	matchChargeOriginal	(5) Oxidation (M)%3b (11) Oxidation (M)	NTSSMDFLNSMENTPKVPVSAAATPSLNK	-7.92698	5.81263	72	29	TRUE
1	0	sp|P19659|MED15_YEAST	1532	2	matchChargeOriginal	(13) Oxidation (M)	QLTPQQQQLVNQMK	-5.25987	4.97901	51	14	TRUE
1	0	sp|P19659|MED15_YEAST	1532	2	matchChargeOriginal	(13) Oxidation (M)	QLTPQQQQLVNQMK	-3.74731	5.48597	44	14	TRUE
1	0	sp|P19659|MED15_YEAST	1532	2	matchChargeOriginal		QQVAQQLR	-4.34477	5.48183	50	8	TRUE
1	0	sp|P19659|MED15_YEAST	1532	2	matchChargeOriginal		VPVSAAATPSLNK	-4.56537	6.53407	80	13	TRUE
1	0	sp|P19659|MED15_YEAST	1532	2	matchChargeOriginal		NFEAALFAK	-4.62231	5.40371	59	9	TRUE
1	0	sp|P19659|MED15_YEAST	1532	2	matchChargeOriginal	(5) Oxidation (M)%3b (11) Oxidation (M)	NTSSMDFLNSMENTPK	-4.98675	6.21044	84	16	TRUE
1	0	sp|P19659|MED15_YEAST	1532	3	matchChargeOriginal		KLSISNAASQQPTPR	-5.049	5.31594	30	15	TRUE
1	0	sp|P19659|MED15_YEAST	1532	2	matchChargeOriginal		SNTIPVTSIPSTNK	-5.06142	5.86756	48	14	TRUE
1	0	sp|P19659|MED15_YEAST	1532	3	matchChargeOriginal		AVVDHINGSGK	-5.59567	5.09154	50	11	TRUE
1	0	sp|P19659|MED15_YEAST	1532	2	matchChargeOriginal	(11) Oxidation (M)	NTSSMDFLNSMENTPK	-5.92643	5.92568	89	16	TRUE
1	0	sp|P19659|MED15_YEAST	1532	3	matchChargeOriginal	(14) Oxidation (M)	RQLTPQQQQLVNQMK	-6.43904	5.26948	32	15	TRUE
1	0	sp|P19659|MED15_YEAST	1532	2	matchChargeOriginal	Acetyl (Protein N-term)	SAAPVQDKDTLSNAER	-6.18804	6.17261	142	16	TRUE
1	0	sp|P19659|MED15_YEAST	1532	2	matchChargeOriginal		NTSSMDFLNSMENTPK	-6.57911	5.60858	100	16	TRUE
1	0	sp|P19659|MED15_YEAST	1532	2	matchChargeOriginal		SYSIALSNVAAIFK	-6.63326	5.56212	82	14	TRUE
1	0	sp|P19659|MED15_YEAST	1532	3	matchChargeOriginal	(7) Oxidation (M)	TQLGSTMTEPVKQSFIR	-4.78648	4.96935	62	17	TRUE
1	0	sp|P19659|MED15_YEAST	1532	2	matchChargeOriginal	(7) Oxidation (M)	TQLGSTMTEPVK	-6.78156	5.45499	29	12	TRUE
1	0	sp|P19659|MED15_YEAST	1532	2	matchChargeOriginal	(5) Oxidation (M)	NTSSMDFLNSMENTPK	-7.1685	5.71811	106	16	TRUE
1	0	sp|P19659|MED15_YEAST	1532	3	matchChargeOriginal		TVQSPMGAQPSYNSAIIENAFR	-3.24027	5.5339	71	22	TRUE
1	0	sp|P19659|MED15_YEAST	1532	2	matchChargeOriginal		STPNTNPSPLK	-3.32459	6.62069	72	11	TRUE
1	0	sp|P19659|MED15_YEAST	1532	3	matchChargeOriginal	(6) Oxidation (M)	TVQSPMGAQPSYNSAIIENAFR	-3.49258	6.16037	86	22	TRUE
1	0	sp|P19659|MED15_YEAST	1532	2	matchChargeOriginal		NGTPNPNNMK	-3.52888	5.81071	28	10	TRUE
1	0	sp|P19659|MED15_YEAST	1532	3	matchChargeOriginal		EELLLKDLEIR	-3.55398	5.53078	39	11	TRUE
1	0	sp|P19659|MED15_YEAST	1532	2	matchChargeOriginal		KLEISSR	-3.55988	6.24867	49	7	TRUE
1	0	sp|P19659|MED15_YEAST	1532	3	matchChargeOriginal		SNTIPVTSIPSTNKK	-3.57605	6.49694	84	15	TRUE
1	0	sp|P19659|MED15_YEAST	1532	3	matchChargeOriginal		TKSNTIPVTSIPSTNKK	-3.58466	6.52343	33	17	TRUE
1	0	sp|P19659|MED15_YEAST	1532	2	matchChargeOriginal		QLSLDASK	-3.63884	6.53102	53	8	TRUE
1	0	sp|P19659|MED15_YEAST	1532	3	matchChargeOriginal		LTDVTNSLSNEEKEK	-3.65914	6.93212	138	15	TRUE
1	0	sp|P19659|MED15_YEAST	1532	2	matchChargeOriginal		VPVSAAATPSLNK	-3.66135	7.11048	93	13	TRUE
1	0	sp|P19659|MED15_YEAST	1532	3	matchChargeOriginal		TKSNTIPVTSIPSTNK	-3.66359	6.13287	38	16	TRUE
1	0	sp|P19659|MED15_YEAST	1532	2	matchChargeOriginal		LTDVTNSLSNEEKEK	-3.66386	6.27065	23	15	TRUE
1	0	sp|P19659|MED15_YEAST	1532	2	matchChargeOriginal		LSISNAASQQPTPR	-3.66784	6.9493	124	14	TRUE
1	0	sp|P19659|MED15_YEAST	1532	2	matchChargeOriginal	(11) Oxidation (M)	NTSSMDFLNSMENTPK	-3.67414	6.56589	113	16	TRUE
1	0	sp|P19659|MED15_YEAST	1532	2	matchChargeOriginal	(5) Oxidation (M)%3b (11) Oxidation (M)	NTSSMDFLNSMENTPK	-3.71171	6.70217	84	16	TRUE
1	0	sp|P19659|MED15_YEAST	1532	2	matchChargeOriginal		NTSSMDFLNSMENTPK	-3.71172	6.49889	114	16	TRUE
1	0	sp|P19659|MED15_YEAST	1532	3	matchChargeOriginal		TVQSPMGAQPSYNSAIIENAFRK	-3.76183	5.46215	68	23	TRUE
1	0	sp|P19659|MED15_YEAST	1532	2	matchChargeOriginal		AVVDHINGSGK	-3.84046	5.46879	37	11	TRUE
1	0	sp|P19659|MED15_YEAST	1532	3	matchChargeOriginal		KLSISNAASQQPTPR	-3.84243	6.09117	54	15	TRUE
1	0	sp|P19659|MED15_YEAST	1532	2	matchChargeOriginal	(5) Oxidation (M)	NTSSMDFLNSMENTPK	-3.84819	6.47517	128	16	TRUE
1	0	sp|P19659|MED15_YEAST	1532	2	matchChargeOriginal		KEELLLK	-3.92363	5.69236	30	7	TRUE
1	0	sp|P19659|MED15_YEAST	1532	4	matchChargeOriginal		LTDVTNSLSNEEKEKIK	-4.00639	6.12622	57	17	TRUE
1	0	sp|P19659|MED15_YEAST	1532	2	matchChargeOriginal		QQVAQQLR	-4.02962	5.81965	50	8	TRUE
1	0	sp|P19659|MED15_YEAST	1532	2	matchChargeOriginal		NFEAALFAK	-4.0326	5.76039	48	9	TRUE
1	0	sp|P19659|MED15_YEAST	1532	3	matchChargeOriginal		KEELLLKDLEIR	-4.15269	5.58667	59	12	TRUE
1	0	sp|P19659|MED15_YEAST	1532	2	matchChargeOriginal	(7) Oxidation (M)	TQLGSTMTEPVK	-4.21875	5.38835	51	12	TRUE
1	0	sp|P19659|MED15_YEAST	1532	3	matchChargeOriginal	(14) Oxidation (M)	RQLTPQQQQLVNQMK	-4.26824	5.56495	22	15	TRUE
1	0	sp|P19659|MED15_YEAST	1532	2	matchChargeOriginal	Acetyl (Protein N-term)	SAAPVQDKDTLSNAER	-4.31371	6.52031	129	16	TRUE
1	0	sp|P19659|MED15_YEAST	1532	3	matchChargeOriginal	(17) Oxidation (M)	DLSTLVHSSSPSTSSNMDVGNPR	-4.35736	6.15609	19	23	TRUE
1	0	sp|P19659|MED15_YEAST	1532	3	matchChargeOriginal	(7) Oxidation (M)	TQLGSTMTEPVKQSFIR	-4.5743	5.47703	51	17	TRUE
1	0	sp|P19659|MED15_YEAST	1532	3	matchChargeOriginal	(7) Oxidation (M)	LLTPQDMEAAKEVYK	-4.71908	5.77054	61	15	TRUE
1	0	sp|P19659|MED15_YEAST	1532	3	matchChargeOriginal	(9) Oxidation (M)%3b (13) Oxidation (M)	NSGNSANNMNVNMNLNPQMFLNQQAQAR	-4.75899	5.63062	50	28	TRUE
1	0	sp|P19659|MED15_YEAST	1532	2	matchChargeOriginal		SNTIPVTSIPSTNK	-4.98899	6.28554	47	14	TRUE
1	0	sp|P19659|MED15_YEAST	1532	2	matchChargeOriginal	(13) Oxidation (M)	QLTPQQQQLVNQMK	-4.99389	5.69767	59	14	TRUE
1	0	sp|P19659|MED15_YEAST	1532	3	matchChargeOriginal		DVKNNNNANNNGSNLQR	-4.54348	4.88127	59	17	TRUE
1	0	sp|P19659|MED15_YEAST	1532	2	matchChargeOriginal		LTDVTNSLSNEEK	-5.08125	5.69348	99	13	TRUE
1	0	sp|P19659|MED15_YEAST	1532	3	matchChargeOriginal		DLSTLVHSSSPSTSSNMDVGNPR	-5.16103	5.99647	85	23	TRUE
1	0	sp|P19659|MED15_YEAST	1532	3	matchChargeOriginal	(5) Oxidation (M)%3b (11) Oxidation (M)	NTSSMDFLNSMENTPKVPVSAAATPSLNK	-5.66877	6.14488	111	29	TRUE
1	0	sp|P19659|MED15_YEAST	1532	2	matchChargeOriginal	Gln-%3epyro-Glu (N-term Q)	QLSLDASK	-3.57467	4.77223	44	8	TRUE
1	0	sp|P19659|MED15_YEAST	1532	2	matchChargeOriginal	Gln-%3epyro-Glu (N-term Q)	QQVAQQLR	-5.33438	5.10601	38	8	TRUE
1	0	sp|P19659|MED15_YEAST	1532	2	matchChargeOriginal		LLTPQDMEAAK	-3.26599	5.95347	62	11	TRUE
1	0	sp|P19659|MED15_YEAST	1532	3	matchChargeOriginal		RQLTPQQQQLVNQMK	-3.96814	5.58815	33	15	TRUE
1	0	sp|P19659|MED15_YEAST	1532	3	matchChargeOriginal		IPNIPPNINTWQQVTALAQQK	-4.06268	6.4383	67	21	TRUE
1	0	sp|P19659|MED15_YEAST	1532	2	matchChargeOriginal	(7) Oxidation (M)	LLTPQDMEAAK	-4.09348	6.14991	67	11	TRUE
1	0	sp|P19659|MED15_YEAST	1532	3	matchChargeOriginal		DVKNNNNANNNGSNLQR	-4.1643	5.48966	54	17	TRUE
1	0	sp|P19659|MED15_YEAST	1532	3	matchChargeOriginal	(14) Oxidation (M)	RQLTPQQQQLVNQMK	-4.31255	5.98748	61	15	TRUE
1	0	sp|P19659|MED15_YEAST	1532	2	matchChargeOriginal	(7) Oxidation (M)	TQLGSTMTEPVK	-4.32343	6.44562	64	12	TRUE
1	0	sp|P19659|MED15_YEAST	1532	2	matchChargeOriginal	Acetyl (Protein N-term)	SAAPVQDKDTLSNAER	-4.39206	6.94544	154	16	TRUE
1	0	sp|P19659|MED15_YEAST	1532	4	matchChargeOriginal	(6) Oxidation (M)	AQNVPMNIIQQQQQQNTNNNDTIATSATPNAAAFSQQQNASSK	-4.51465	7.03581	108	43	TRUE
1	0	sp|P19659|MED15_YEAST	1532	2	matchChargeOriginal	(13) Oxidation (M)	QLTPQQQQLVNQMK	-4.52071	6.24968	78	14	TRUE
1	0	sp|P19659|MED15_YEAST	1532	2	matchChargeOriginal		STPNTNPSPLK	-4.69977	7.00115	52	11	TRUE
1	0	sp|P19659|MED15_YEAST	1532	3	matchChargeOriginal	(6) Oxidation (M)	TVQSPMGAQPSYNSAIIENAFR	-4.7054	6.7629	95	22	TRUE
1	0	sp|P19659|MED15_YEAST	1532	3	matchChargeOriginal	(7) Oxidation (M)	LLTPQDMEAAKEVYK	-4.7193	6.20592	94	15	TRUE
1	0	sp|P19659|MED15_YEAST	1532	2	matchChargeOriginal		SYSIALSNVAAIFK	-4.73094	6.19931	93	14	TRUE
1	0	sp|P19659|MED15_YEAST	1532	3	matchChargeOriginal		LTDVTNSLSNEEKEK	-4.75607	7.44664	130	15	TRUE
1	0	sp|P19659|MED15_YEAST	1532	3	matchChargeOriginal		KLSISNAASQQPTPR	-4.79539	6.38611	59	15	TRUE
1	0	sp|P19659|MED15_YEAST	1532	4	matchChargeOriginal		AQNVPMNIIQQQQQQNTNNNDTIATSATPNAAAFSQQQNASSK	-4.8112	6.57565	109	43	TRUE
1	0	sp|P19659|MED15_YEAST	1532	2	matchChargeOriginal		VPVSAAATPSLNK	-4.81392	7.67519	90	13	TRUE
1	0	sp|P19659|MED15_YEAST	1532	2	matchChargeOriginal		QLSLDASK	-4.85438	6.94432	49	8	TRUE
1	0	sp|P19659|MED15_YEAST	1532	2	matchChargeOriginal		LSISNAASQQPTPR	-4.88279	7.41024	124	14	TRUE
1	0	sp|P19659|MED15_YEAST	1532	2	matchChargeOriginal		IHQQLLFK	-4.92401	5.56677	25	8	TRUE
1	0	sp|P19659|MED15_YEAST	1532	3	matchChargeOriginal		TKSNTIPVTSIPSTNKK	-4.92849	6.92899	43	17	TRUE
1	0	sp|P19659|MED15_YEAST	1532	3	matchChargeOriginal		SNTIPVTSIPSTNKK	-5.00819	7.04729	84	15	TRUE
1	0	sp|P19659|MED15_YEAST	1532	2	matchChargeOriginal		KLEISSR	-5.01347	6.40693	39	7	TRUE
1	0	sp|P19659|MED15_YEAST	1532	2	matchChargeOriginal	(5) Oxidation (M)%3b (11) Oxidation (M)	NTSSMDFLNSMENTPK	-5.05554	7.20083	34	16	TRUE
1	0	sp|P19659|MED15_YEAST	1532	2	matchChargeOriginal	(11) Oxidation (M)	NTSSMDFLNSMENTPK	-5.05834	6.97196	120	16	TRUE
1	0	sp|P19659|MED15_YEAST	1532	4	matchChargeOriginal		GIGGNFKDLSTLVHSSSPSTSSNMDVGNPR	-5.07346	6.46178	80	30	TRUE
1	0	sp|P19659|MED15_YEAST	1532	2	matchChargeOriginal	(5) Oxidation (M)	NTSSMDFLNSMENTPK	-5.11299	6.93272	123	16	TRUE
1	0	sp|P19659|MED15_YEAST	1532	2	matchChargeOriginal		LTDVTNSLSNEEK	-5.14486	6.39051	99	13	TRUE
1	0	sp|P19659|MED15_YEAST	1532	5	matchChargeOriginal	(1) Oxidation (M)%3b (40) Oxidation (M)%3b (51) Oxidation (M)	MQQQQQQQQQQQQQQQQQQQQQQQHIYPSSTPGVANYSAMANAPGNNIPYMNHK	-5.17746	7.55219	50	54	TRUE
1	0	sp|P19659|MED15_YEAST	1532	2	matchChargeOriginal		NTSSMDFLNSMENTPK	-5.19998	6.69793	135	16	TRUE
1	0	sp|P19659|MED15_YEAST	1532	2	matchChargeOriginal		AVVDHINGSGK	-5.22731	5.82434	30	11	TRUE
1	0	sp|P19659|MED15_YEAST	1532	2	matchChargeOriginal		KEELLLK	-5.29646	6.3938	40	7	TRUE
1	0	sp|P19659|MED15_YEAST	1532	5	matchChargeOriginal	(1) Oxidation (M)%3b (40) Oxidation (M)	MQQQQQQQQQQQQQQQQQQQQQQQHIYPSSTPGVANYSAMANAPGNNIPYMNHK	-5.42786	7.10158	44	54	TRUE
1	0	sp|P19659|MED15_YEAST	1532	3	matchChargeOriginal		LDTVDRLIIK	-5.47405	5.47194	31	10	TRUE
1	0	sp|P19659|MED15_YEAST	1532	5	matchChargeOriginal	(40) Oxidation (M)	MQQQQQQQQQQQQQQQQQQQQQQQHIYPSSTPGVANYSAMANAPGNNIPYMNHK	-5.50581	6.77516	34	54	TRUE
1	0	sp|P19659|MED15_YEAST	1532	3	matchChargeOriginal		AVVDHINGSGKR	-5.57627	5.5573	83	12	TRUE
1	0	sp|P19659|MED15_YEAST	1532	4	matchChargeOriginal	(5) Oxidation (M)%3b (29) Oxidation (M)%3b (36) Oxidation (M)	QQQQMANNNGNPGTTSTGNNNNIATQQNMQQSLQQMQHLQQLK	-5.7688	6.96474	34	43	TRUE
1	0	sp|P19659|MED15_YEAST	1532	3	matchChargeOriginal	(13) Oxidation (M)%3b (19) Oxidation (M)	NSGNSANNMNVNMNLNPQMFLNQQAQAR	-5.91238	5.80169	58	28	TRUE
1	0	sp|P19659|MED15_YEAST	1532	3	matchChargeOriginal	(9) Oxidation (M)%3b (13) Oxidation (M)%3b (19) Oxidation (M)	NSGNSANNMNVNMNLNPQMFLNQQAQAR	-5.95873	6.23343	67	28	TRUE
1	0	sp|P19659|MED15_YEAST	1532	4	matchChargeOriginal	(24) Oxidation (M)	GIGGNFKDLSTLVHSSSPSTSSNMDVGNPR	-6.03453	7.00417	67	30	TRUE
1	0	sp|P19659|MED15_YEAST	1532	3	matchChargeOriginal		TKSNTIPVTSIPSTNK	-6.07166	6.59439	50	16	TRUE
1	0	sp|P19659|MED15_YEAST	1532	3	matchChargeOriginal		KEELLLKDLEIR	-6.18072	6.34611	122	12	TRUE
1	0	sp|P19659|MED15_YEAST	1532	2	matchChargeOriginal		SNTIPVTSIPSTNK	-6.44889	6.87468	69	14	TRUE
1	0	sp|P19659|MED15_YEAST	1532	3	matchChargeOriginal		DLSTLVHSSSPSTSSNMDVGNPR	-6.49598	6.41859	127	23	TRUE
1	0	sp|P19659|MED15_YEAST	1532	5	matchChargeOriginal	(1) Oxidation (M)	MQQQQQQQQQQQQQQQQQQQQQQQHIYPSSTPGVANYSAMANAPGNNIPYMNHK	-6.708	6.7517	42	54	TRUE
1	0	sp|P19659|MED15_YEAST	1532	3	matchChargeOriginal	(6) Oxidation (M)	TVQSPMGAQPSYNSAIIENAFRK	-6.83499	6.44759	99	23	TRUE
1	0	sp|P19659|MED15_YEAST	1532	3	matchChargeOriginal		NENFLKEVFQLR	-6.41094	5.49199	39	12	TRUE
1	0	sp|P19659|MED15_YEAST	1532	3	matchChargeOriginal		EELLLKDLEIR	-7.30379	5.79455	42	11	TRUE
1	0	sp|P19659|MED15_YEAST	1532	4	matchChargeOriginal	(29) Oxidation (M)	QQQQMANNNGNPGTTSTGNNNNIATQQNMQQSLQQMQHLQQLK	-7.65144	6.26136	21	43	TRUE
1	0	sp|P19659|MED15_YEAST	1532	2	matchChargeOriginal	Gln-%3epyro-Glu (N-term Q)%3b (13) Oxidation (M)	QLTPQQQQLVNQMK	-7.68393	5.87666	55	14	TRUE
1	0	sp|P19659|MED15_YEAST	1532	2	matchChargeOriginal		TVQSPMGAQPSYNSAIIENAFR	-7.62974	5.96677	90	22	TRUE
1	0	sp|P19659|MED15_YEAST	1532	3	matchChargeOriginal		ARDQDSIDISIKDNK	-6.65213	5.56705	50	15	TRUE
1	0	sp|P19659|MED15_YEAST	1532	2	matchChargeOriginal	(3) Oxidation (M)	EYMDSMNEK	-4.75284	5.09266	41	9	TRUE
1	0	sp|P19659|MED15_YEAST	1532	2	matchChargeOriginal	Gln-%3epyro-Glu (N-term Q)	QLSLDASK	-6.13566	5.08209	44	8	TRUE
1	0	sp|P19659|MED15_YEAST	1532	2	matchChargeOriginal		EYMDSMNEK	-4.23671	4.92267	32	9	TRUE
1	0	sp|P19659|MED15_YEAST	1532	3	matchChargeOriginal		DQDSIDISIKDNK	-4.96267	5.07626	60	13	TRUE
1	0	sp|P19659|MED15_YEAST	1532	3	matchChargeOriginal		LTDVTNSLSNEEKEKIK	-0.348194	5.931	42	17	TRUE
1	0	sp|P19659|MED15_YEAST	1532	4	matchChargeOriginal		NAVTAAAANNNIKPVEQHHINNLK	-0.890706	7.12099	128	24	TRUE
1	0	sp|P19659|MED15_YEAST	1532	3	matchChargeOriginal		ASVLEISPQDSIASVLSPDSNIMSDSKK	-1.04727	6.12316	63	28	TRUE
1	0	sp|P19659|MED15_YEAST	1532	3	matchChargeOriginal	(23) Oxidation (M)	ASVLEISPQDSIASVLSPDSNIMSDSK	-1.41019	5.81272	43	27	TRUE
1	0	sp|P19659|MED15_YEAST	1532	3	matchChargeOriginal		IKVDSPDDPFMTK	-1.479	5.46413	32	13	TRUE
1	0	sp|P19659|MED15_YEAST	1532	2	matchChargeOriginal		STPNTNPSPLK	-3.6817	7.10177	83	11	TRUE
1	0	sp|P19659|MED15_YEAST	1532	2	matchChargeOriginal	(7) Oxidation (M)	TQLGSTMTEPVK	-3.71581	7.09757	64	12	TRUE
1	0	sp|P19659|MED15_YEAST	1532	3	matchChargeOriginal		TVQSPMGAQPSYNSAIIENAFR	-3.74674	6.56667	103	22	TRUE
1	0	sp|P19659|MED15_YEAST	1532	2	matchChargeOriginal		SYSIALSNVAAIFK	-3.78806	6.51208	33	14	TRUE
1	0	sp|P19659|MED15_YEAST	1532	3	matchChargeOriginal		DLSTLVHSSSPSTSSNMDVGNPR	-3.85787	6.75927	166	23	TRUE
1	0	sp|P19659|MED15_YEAST	1532	3	matchChargeOriginal	(6) Oxidation (M)	TVQSPMGAQPSYNSAIIENAFR	-3.85788	6.71104	111	22	TRUE
1	0	sp|P19659|MED15_YEAST	1532	3	matchChargeOriginal		IPNIPPNINTWQQVTALAQQK	-3.86078	7.61627	83	21	TRUE
1	0	sp|P19659|MED15_YEAST	1532	3	matchChargeOriginal		DVKNNNNANNNGSNLQR	-3.87705	6.06978	73	17	TRUE
1	0	sp|P19659|MED15_YEAST	1532	3	matchChargeOriginal	(14) Oxidation (M)	RQLTPQQQQLVNQMK	-3.88529	6.86349	29	15	TRUE
1	0	sp|P19659|MED15_YEAST	1532	2	matchChargeOriginal		QQVAQQLR	-3.88842	7.08704	55	8	TRUE
1	0	sp|P19659|MED15_YEAST	1532	2	matchChargeOriginal		LSISNAASQQPTPR	-3.90117	7.53259	114	14	TRUE
1	0	sp|P19659|MED15_YEAST	1532	3	matchChargeOriginal	(13) Oxidation (M)	QLTPQQQQLVNQMK	-3.91959	6.80828	53	14	TRUE
1	0	sp|P19659|MED15_YEAST	1532	3	matchChargeOriginal		RQLTPQQQQLVNQMK	-3.92916	6.78546	45	15	TRUE
1	0	sp|P19659|MED15_YEAST	1532	3	matchChargeOriginal		AVVDHINGSGK	-3.93515	6.37229	64	11	TRUE
1	0	sp|P19659|MED15_YEAST	1532	2	matchChargeOriginal		LLTPQDMEAAK	-3.93737	7.0777	70	11	TRUE
1	0	sp|P19659|MED15_YEAST	1532	3	matchChargeOriginal		AVVDHINGSGKR	-3.96001	5.54778	75	12	TRUE
1	0	sp|P19659|MED15_YEAST	1532	2	matchChargeOriginal		QLSLDASK	-3.97086	7.01559	45	8	TRUE
1	0	sp|P19659|MED15_YEAST	1532	3	matchChargeOriginal		SNTIPVTSIPSTNKK	-3.97556	7.21324	84	15	TRUE
1	0	sp|P19659|MED15_YEAST	1532	3	matchChargeOriginal		TKSNTIPVTSIPSTNKK	-3.98441	7.05151	55	17	TRUE
1	0	sp|P19659|MED15_YEAST	1532	2	matchChargeOriginal	Gln-%3epyro-Glu (N-term Q)%3b (13) Oxidation (M)	QLTPQQQQLVNQMK	-3.99247	6.76677	65	14	TRUE
1	0	sp|P19659|MED15_YEAST	1532	3	matchChargeOriginal		KLSISNAASQQPTPR	-3.9934	6.67668	78	15	TRUE
1	0	sp|P19659|MED15_YEAST	1532	2	matchChargeOriginal	(7) Oxidation (M)	LLTPQDMEAAK	-3.99488	6.98957	63	11	TRUE
1	0	sp|P19659|MED15_YEAST	1532	3	matchChargeOriginal	(7) Oxidation (M)	TQLGSTMTEPVKQSFIR	-3.99767	6.76391	61	17	TRUE
1	0	sp|P19659|MED15_YEAST	1532	2	matchChargeOriginal		AVVDHINGSGK	-3.9985	5.95954	43	11	TRUE
1	0	sp|P19659|MED15_YEAST	1532	3	matchChargeOriginal		LTDVTNSLSNEEKEK	-4.02665	7.44628	124	15	TRUE
1	0	sp|P19659|MED15_YEAST	1532	2	matchChargeOriginal		TQLGSTMTEPVK	-4.0335	7.03666	76	12	TRUE
1	0	sp|P19659|MED15_YEAST	1532	2	matchChargeOriginal		KLEISSR	-4.05004	6.54731	48	7	TRUE
1	0	sp|P19659|MED15_YEAST	1532	2	matchChargeOriginal		KEELLLK	-4.0703	6.47084	42	7	TRUE
1	0	sp|P19659|MED15_YEAST	1532	3	matchChargeOriginal		LLTPQDMEAAKEVYK	-4.12605	7.09828	91	15	TRUE
1	0	sp|P19659|MED15_YEAST	1532	2	matchChargeOriginal	(5) Oxidation (M)%3b (11) Oxidation (M)	NTSSMDFLNSMENTPK	-4.12637	7.31707	105	16	TRUE
1	0	sp|P19659|MED15_YEAST	1532	2	matchChargeOriginal	(11) Oxidation (M)	NTSSMDFLNSMENTPK	-4.19886	7.20729	116	16	TRUE
1	0	sp|P19659|MED15_YEAST	1532	2	matchChargeOriginal		IHQQLLFK	-4.25207	6.70327	40	8	TRUE
1	0	sp|P19659|MED15_YEAST	1532	4	matchChargeOriginal		AQNVPMNIIQQQQQQNTNNNDTIATSATPNAAAFSQQQNASSK	-4.28403	7.41335	121	43	TRUE
1	0	sp|P19659|MED15_YEAST	1532	5	matchChargeOriginal	(1) Oxidation (M)%3b (40) Oxidation (M)%3b (51) Oxidation (M)	MQQQQQQQQQQQQQQQQQQQQQQQHIYPSSTPGVANYSAMANAPGNNIPYMNHK	-4.33123	7.51212	58	54	TRUE
1	0	sp|P19659|MED15_YEAST	1532	3	matchChargeOriginal		TKSNTIPVTSIPSTNK	-4.35764	6.68254	61	16	TRUE
1	0	sp|P19659|MED15_YEAST	1532	2	matchChargeOriginal		NTSSMDFLNSMENTPK	-4.40872	7.07687	131	16	TRUE
1	0	sp|P19659|MED15_YEAST	1532	3	matchChargeOriginal	(17) Oxidation (M)	DLSTLVHSSSPSTSSNMDVGNPR	-4.42824	6.93786	116	23	TRUE
1	0	sp|P19659|MED15_YEAST	1532	5	matchChargeOriginal	(40) Oxidation (M)	MQQQQQQQQQQQQQQQQQQQQQQQHIYPSSTPGVANYSAMANAPGNNIPYMNHK	-4.48977	7.12583	44	54	TRUE
1	0	sp|P19659|MED15_YEAST	1532	2	matchChargeOriginal	(5) Oxidation (M)	NTSSMDFLNSMENTPK	-4.52981	6.99165	117	16	TRUE
1	0	sp|P19659|MED15_YEAST	1532	2	matchChargeOriginal	Acetyl (Protein N-term)	SAAPVQDKDTLSNAER	-4.65451	7.16434	143	16	TRUE
1	0	sp|P19659|MED15_YEAST	1532	3	matchChargeOriginal	(9) Oxidation (M)	NSGNSANNMNVNMNLNPQMFLNQQAQAR	-4.66141	5.99818	78	28	TRUE
1	0	sp|P19659|MED15_YEAST	1532	2	matchChargeOriginal	Gln-%3epyro-Glu (N-term Q)	QLTPQQQQLVNQMK	-4.67368	6.54576	112	14	TRUE
1	0	sp|P19659|MED15_YEAST	1532	3	matchChargeOriginal		NSGNSANNMNVNMNLNPQMFLNQQAQAR	-4.67857	5.85524	65	28	TRUE
1	0	sp|P19659|MED15_YEAST	1532	2	matchChargeOriginal		LTDVTNSLSNEEK	-5.03686	6.70298	93	13	TRUE
1	0	sp|P19659|MED15_YEAST	1532	4	matchChargeOriginal	(5) Oxidation (M)%3b (29) Oxidation (M)	QQQQMANNNGNPGTTSTGNNNNIATQQNMQQSLQQMQHLQQLK	-5.0389	6.72153	59	43	TRUE
1	0	sp|P19659|MED15_YEAST	1532	4	matchChargeOriginal	(5) Oxidation (M)	QQQQMANNNGNPGTTSTGNNNNIATQQNMQQSLQQMQHLQQLK	-5.1422	6.33221	26	43	TRUE
1	0	sp|P19659|MED15_YEAST	1532	3	matchChargeOriginal		KEELLLKDLEIR	-5.15195	6.35016	129	12	TRUE
1	0	sp|P19659|MED15_YEAST	1532	3	matchChargeOriginal	(6) Oxidation (M)	TVQSPMGAQPSYNSAIIENAFRK	-5.27753	6.44325	109	23	TRUE
1	0	sp|P19659|MED15_YEAST	1532	2	matchChargeOriginal	Gln-%3epyro-Glu (N-term Q)	QQVAQQLR	-5.33996	6.3765	44	8	TRUE
1	0	sp|P19659|MED15_YEAST	1532	3	matchChargeOriginal	(9) Oxidation (M)%3b (13) Oxidation (M)%3b (19) Oxidation (M)	NSGNSANNMNVNMNLNPQMFLNQQAQAR	-5.35851	6.41669	63	28	TRUE
1	0	sp|P19659|MED15_YEAST	1532	3	matchChargeOriginal		TVQSPMGAQPSYNSAIIENAFRK	-5.40838	7.45021	80	23	TRUE
1	0	sp|P19659|MED15_YEAST	1532	3	matchChargeOriginal		LDTVDRLIIK	-5.58127	5.46045	36	10	TRUE
1	0	sp|P19659|MED15_YEAST	1532	4	matchChargeOriginal		QQQQMANNNGNPGTTSTGNNNNIATQQNMQQSLQQMQHLQQLK	-5.60777	6.28438	35	43	TRUE
1	0	sp|P19659|MED15_YEAST	1532	4	matchChargeOriginal	(5) Oxidation (M)%3b (36) Oxidation (M)	QQQQMANNNGNPGTTSTGNNNNIATQQNMQQSLQQMQHLQQLK	-5.67222	7.05135	22	43	TRUE
1	0	sp|P19659|MED15_YEAST	1532	2	matchChargeOriginal		SNTIPVTSIPSTNK	-5.77143	7.01124	67	14	TRUE
1	0	sp|P19659|MED15_YEAST	1532	2	matchChargeOriginal		IPNIPPNINTWQQVTALAQQK	-5.78552	6.94992	29	21	TRUE
1	0	sp|P19659|MED15_YEAST	1532	3	matchChargeOriginal		NENFLKEVFQLR	-6.53712	5.85023	66	12	TRUE
1	0	sp|P19659|MED15_YEAST	1532	2	matchChargeOriginal	Gln-%3epyro-Glu (N-term Q)	QLSLDASK	-4.46784	5.07909	32	8	TRUE
1	0	sp|P19659|MED15_YEAST	1532	2	matchChargeOriginal	(6) Oxidation (M)	EYMDSMNEK	-3.91145	4.70734	28	9	TRUE
1	0	sp|P19659|MED15_YEAST	1532	2	matchChargeOriginal		IFVKEILEK	-5.86464	5.12645	27	9	TRUE
1	0	sp|P19659|MED15_YEAST	1532	2	matchChargeOriginal		EYMDSMNEK	-6.1472	5.39054	40	9	TRUE
1	0	sp|P19659|MED15_YEAST	1532	3	matchChargeOriginal	(11) Oxidation (M)	IKVDSPDDPFMTK	-1.10462	6.51372	66	13	TRUE
1	0	sp|P19659|MED15_YEAST	1532	2	matchChargeOriginal		IKVDSPDDPFMTK	-1.22682	6.18986	73	13	TRUE
1	0	sp|P19659|MED15_YEAST	1532	3	matchChargeOriginal		IKVDSPDDPFMTK	-1.28639	6.64272	78	13	TRUE
1	0	sp|P19659|MED15_YEAST	1532	3	matchChargeOriginal		KASVLEISPQDSIASVLSPDSNIMSDSK	-1.34571	7.08392	91	28	TRUE
1	0	sp|P19659|MED15_YEAST	1532	2	matchChargeOriginal		VDSPDDPFMTK	-1.36105	6.11446	80	11	TRUE
1	0	sp|P19659|MED15_YEAST	1532	2	matchChargeOriginal	(9) Oxidation (M)	VDSPDDPFMTK	-1.36916	6.01311	52	11	TRUE
1	0	sp|P19659|MED15_YEAST	1532	3	matchChargeOriginal		KIKVDSPDDPFMTK	-1.40962	5.97603	50	14	TRUE
1	0	sp|P19659|MED15_YEAST	1532	3	matchChargeOriginal		ASVLEISPQDSIASVLSPDSNIMSDSK	-1.45547	6.88907	49	27	TRUE
1	0	sp|P19659|MED15_YEAST	1532	3	matchChargeOriginal	(24) Oxidation (M)	KASVLEISPQDSIASVLSPDSNIMSDSK	-1.47023	7.10274	99	28	TRUE
1	0	sp|P19659|MED15_YEAST	1532	3	matchChargeOriginal		ASVLEISPQDSIASVLSPDSNIMSDSKK	-1.48321	7.43344	101	28	TRUE
1	0	sp|P19659|MED15_YEAST	1532	4	matchChargeOriginal	(24) Oxidation (M)	KASVLEISPQDSIASVLSPDSNIMSDSKK	-1.49136	6.99226	138	29	TRUE
1	0	sp|P19659|MED15_YEAST	1532	3	matchChargeOriginal	(23) Oxidation (M)	ASVLEISPQDSIASVLSPDSNIMSDSKK	-1.56996	7.55093	127	28	TRUE
1	0	sp|P19659|MED15_YEAST	1532	4	matchChargeOriginal		KASVLEISPQDSIASVLSPDSNIMSDSKK	-1.61057	7.15628	104	29	TRUE
1	0	sp|P19659|MED15_YEAST	1532	3	matchChargeOriginal		SAAPVQDKDTLSNAER	-3.70163	6.86911	121	16	TRUE
1	0	sp|P19659|MED15_YEAST	1532	2	matchChargeOriginal		STPNTNPSPLK	-3.77846	8.32245	83	11	TRUE
1	0	sp|P19659|MED15_YEAST	1532	3	matchChargeOriginal	(10) Oxidation (M)	NVNGLLQVLMDINTLNGGSSDTADKIR	-3.80199	8.09595	194	27	TRUE
1	0	sp|P19659|MED15_YEAST	1532	2	matchChargeOriginal		SGATTSEK	-3.50797	4.56207	50	8	TRUE
1	0	sp|P19659|MED15_YEAST	1532	4	matchChargeOriginal	(12) Oxidation (M)	AKNVNGLLQVLMDINTLNGGSSDTADKIR	-3.88754	7.77554	157	29	TRUE
1	0	sp|P19659|MED15_YEAST	1532	2	matchChargeOriginal	Gln-%3epyro-Glu (N-term Q)	QLTPQQQQLVNQMK	-3.90582	7.77827	73	14	TRUE
1	0	sp|P19659|MED15_YEAST	1532	2	matchChargeOriginal		NGTPNPNNMK	-3.90846	7.57863	45	10	TRUE
1	0	sp|P19659|MED15_YEAST	1532	3	matchChargeOriginal	(11) Oxidation (M)	NTSSMDFLNSMENTPKVPVSAAATPSLNK	-3.91477	6.41214	176	29	TRUE
1	0	sp|P19659|MED15_YEAST	1532	4	matchChargeOriginal		NAVTAAAANNNIKPVEQHHINNLK	-3.9444	8.93526	163	24	TRUE
1	0	sp|P19659|MED15_YEAST	1532	2	matchChargeOriginal		LSISNAASQQPTPR	-4.05829	8.65645	124	14	TRUE
1	0	sp|P19659|MED15_YEAST	1532	3	matchChargeOriginal		KLSISNAASQQPTPR	-4.06193	7.80119	37	15	TRUE
1	0	sp|P19659|MED15_YEAST	1532	3	matchChargeOriginal		TVQSPMGAQPSYNSAIIENAFR	-4.06386	7.79623	99	22	TRUE
1	0	sp|P19659|MED15_YEAST	1532	5	matchChargeOriginal		KNAVTAAAANNNIKPVEQHHINNLK	-4.06756	8.34053	103	25	TRUE
1	0	sp|P19659|MED15_YEAST	1532	3	matchChargeOriginal		TQLGSTMTEPVKQSFIRK	-4.07311	6.64221	70	18	TRUE
1	0	sp|P19659|MED15_YEAST	1532	3	matchChargeOriginal		TKSNTIPVTSIPSTNKK	-4.08257	8.2484	48	17	TRUE
1	0	sp|P19659|MED15_YEAST	1532	2	matchChargeOriginal		NTSSMDFLNSMENTPK	-4.09153	8.44632	121	16	TRUE
1	0	sp|P19659|MED15_YEAST	1532	2	matchChargeOriginal		DQDSIDISIK	-4.09364	6.44542	62	10	TRUE
1	0	sp|P19659|MED15_YEAST	1532	2	matchChargeOriginal		QQVAQQLR	-4.09483	8.26204	50	8	TRUE
1	0	sp|P19659|MED15_YEAST	1532	3	matchChargeOriginal	(6) Oxidation (M)	TVQSPMGAQPSYNSAIIENAFR	-4.11066	7.87467	92	22	TRUE
1	0	sp|P19659|MED15_YEAST	1532	2	matchChargeOriginal		AVVDHINGSGK	-4.12437	7.29056	92	11	TRUE
1	0	sp|P19659|MED15_YEAST	1532	3	matchChargeOriginal		SNTIPVTSIPSTNKK	-4.12614	8.21734	77	15	TRUE
1	0	sp|P19659|MED15_YEAST	1532	3	matchChargeOriginal		LDTVDRLIIK	-4.13593	6.63895	33	10	TRUE
1	0	sp|P19659|MED15_YEAST	1532	3	matchChargeOriginal		LTDVTNSLSNEEKEK	-4.13653	8.49053	119	15	TRUE
1	0	sp|P19659|MED15_YEAST	1532	3	matchChargeOriginal		AVVDHINGSGK	-4.14271	7.56741	51	11	TRUE
1	0	sp|P19659|MED15_YEAST	1532	2	matchChargeOriginal		QLSLDASK	-4.15302	8.08371	62	8	TRUE
1	0	sp|P19659|MED15_YEAST	1532	3	matchChargeOriginal		DVKNNNNANNNGSNLQR	-4.15647	7.20501	84	17	TRUE
1	0	sp|P19659|MED15_YEAST	1532	3	matchChargeOriginal		AVVDHINGSGKR	-4.16432	6.79392	69	12	TRUE
1	0	sp|P19659|MED15_YEAST	1532	2	matchChargeOriginal		IHQQLLFK	-4.17338	7.90744	45	8	TRUE
1	0	sp|P19659|MED15_YEAST	1532	3	matchChargeOriginal		RQLTPQQQQLVNQMK	-4.17577	8.10518	62	15	TRUE
1	0	sp|P19659|MED15_YEAST	1532	3	matchChargeOriginal		LLTPQDMEAAKEVYK	-4.17727	8.34772	137	15	TRUE
1	0	sp|P19659|MED15_YEAST	1532	2	matchChargeOriginal		QLTPQQQQLVNQMK	-4.17874	8.33608	86	14	TRUE
1	0	sp|P19659|MED15_YEAST	1532	3	matchChargeOriginal		IPNIPPNINTWQQVTALAQQK	-4.17953	8.82158	98	21	TRUE
1	0	sp|P19659|MED15_YEAST	1532	3	matchChargeOriginal	(7) Oxidation (M)	TQLGSTMTEPVKQSFIR	-4.18356	7.87887	111	17	TRUE
1	0	sp|P19659|MED15_YEAST	1532	4	matchChargeOriginal		AQNVPMNIIQQQQQQNTNNNDTIATSATPNAAAFSQQQNASSK	-4.18402	8.78763	55	43	TRUE
1	0	sp|P19659|MED15_YEAST	1532	2	matchChargeOriginal	(7) Oxidation (M)	TQLGSTMTEPVK	-4.18595	8.18768	66	12	TRUE
1	0	sp|P19659|MED15_YEAST	1532	3	matchChargeOriginal		KEYMDSMNEK	-4.18766	6.58509	27	10	TRUE
1	0	sp|P19659|MED15_YEAST	1532	2	matchChargeOriginal	Acetyl (Protein N-term)	SAAPVQDKDTLSNAER	-4.18805	8.9833	133	16	TRUE
1	0	sp|P19659|MED15_YEAST	1532	3	matchChargeOriginal		NVNGLLQVLMDINTLNGGSSDTADKIR	-4.18838	7.25962	206	27	TRUE
1	0	sp|P19659|MED15_YEAST	1532	4	matchChargeOriginal	(5) Oxidation (M)	QQQQMANNNGNPGTTSTGNNNNIATQQNMQQSLQQMQHLQQLK	-4.19004	7.62086	166	43	TRUE
1	0	sp|P19659|MED15_YEAST	1532	2	matchChargeOriginal		VPVSAAATPSLNK	-4.19036	8.84686	98	13	TRUE
1	0	sp|P19659|MED15_YEAST	1532	2	matchChargeOriginal		SLLQEAIETCK	-4.19095	7.35729	90	11	TRUE
1	0	sp|P19659|MED15_YEAST	1532	5	matchChargeOriginal		MQQQQQQQQQQQQQQQQQQQQQQQHIYPSSTPGVANYSAMANAPGNNIPYMNHK	-4.19167	8.42117	56	54	TRUE
1	0	sp|P19659|MED15_YEAST	1532	2	matchChargeOriginal	(9) Oxidation (M)	NGTPNPNNMK	-4.19343	6.60096	54	10	TRUE
1	0	sp|P19659|MED15_YEAST	1532	5	matchChargeOriginal	(1) Oxidation (M)%3b (40) Oxidation (M)%3b (51) Oxidation (M)	MQQQQQQQQQQQQQQQQQQQQQQQHIYPSSTPGVANYSAMANAPGNNIPYMNHK	-4.19577	8.38388	40	54	TRUE
1	0	sp|P19659|MED15_YEAST	1532	3	matchChargeOriginal	(13) Oxidation (M)	QLTPQQQQLVNQMK	-4.19985	7.76797	36	14	TRUE
1	0	sp|P19659|MED15_YEAST	1532	2	matchChargeOriginal	(13) Oxidation (M)	QLTPQQQQLVNQMK	-4.20682	8.2557	81	14	TRUE
1	0	sp|P19659|MED15_YEAST	1532	3	matchChargeOriginal	(5) Oxidation (M)	NTSSMDFLNSMENTPK	-4.21114	7.506	74	16	TRUE
1	0	sp|P19659|MED15_YEAST	1532	3	matchChargeOriginal		SSSKKEYMDSMNEK	-4.21148	6.99757	112	14	TRUE
1	0	sp|P19659|MED15_YEAST	1532	3	matchChargeOriginal		TQLGSTMTEPVKQSFIR	-4.2139	7.80582	107	17	TRUE
1	0	sp|P19659|MED15_YEAST	1532	3	matchChargeOriginal	(14) Oxidation (M)	RQLTPQQQQLVNQMK	-4.21752	8.02457	54	15	TRUE
1	0	sp|P19659|MED15_YEAST	1532	2	matchChargeOriginal	(5) Oxidation (M)%3b (11) Oxidation (M)	NTSSMDFLNSMENTPK	-4.22179	8.28634	78	16	TRUE
1	0	sp|P19659|MED15_YEAST	1532	2	matchChargeOriginal		LTDVTNSLSNEEK	-4.22218	7.8858	113	13	TRUE
1	0	sp|P19659|MED15_YEAST	1532	2	matchChargeOriginal	(11) Oxidation (M)	NTSSMDFLNSMENTPK	-4.2238	8.29526	125	16	TRUE
1	0	sp|P19659|MED15_YEAST	1532	3	matchChargeOriginal		ARDQDSIDISIK	-4.22492	6.72646	38	12	TRUE
1	0	sp|P19659|MED15_YEAST	1532	4	matchChargeOriginal		LTDVTNSLSNEEKEKIK	-4.23135	7.08952	104	17	TRUE
1	0	sp|P19659|MED15_YEAST	1532	2	matchChargeOriginal	(5) Oxidation (M)	NTSSMDFLNSMENTPK	-4.23273	8.21197	101	16	TRUE
1	0	sp|P19659|MED15_YEAST	1532	2	matchChargeOriginal		TQLGSTMTEPVK	-4.23525	8.20335	74	12	TRUE
1	0	sp|P19659|MED15_YEAST	1532	3	matchChargeOriginal	(9) Oxidation (M)%3b (19) Oxidation (M)	NSGNSANNMNVNMNLNPQMFLNQQAQAR	-4.23991	8.00499	111	28	TRUE
1	0	sp|P19659|MED15_YEAST	1532	4	matchChargeOriginal		QQQQMANNNGNPGTTSTGNNNNIATQQNMQQSLQQMQHLQQLK	-4.24514	8.52932	106	43	TRUE
1	0	sp|P19659|MED15_YEAST	1532	2	matchChargeOriginal		TKSNTIPVTSIPSTNK	-4.2467	7.33589	78	16	TRUE
1	0	sp|P19659|MED15_YEAST	1532	3	matchChargeOriginal	(8) Oxidation (M)	SSSKKEYMDSMNEK	-4.24731	6.81208	122	14	TRUE
1	0	sp|P19659|MED15_YEAST	1532	3	matchChargeOriginal		NSGNSANNMNVNMNLNPQMFLNQQAQAR	-4.24998	7.65895	98	28	TRUE
1	0	sp|P19659|MED15_YEAST	1532	3	matchChargeOriginal	(9) Oxidation (M)	NSGNSANNMNVNMNLNPQMFLNQQAQAR	-4.25644	7.97978	112	28	TRUE
1	0	sp|P19659|MED15_YEAST	1532	2	matchChargeOriginal		NFEAALFAK	-4.2571	8.23117	63	9	TRUE
1	0	sp|P19659|MED15_YEAST	1532	2	matchChargeOriginal		LLTPQDMEAAK	-4.2602	8.31779	77	11	TRUE
1	0	sp|P19659|MED15_YEAST	1532	4	matchChargeOriginal	(36) Oxidation (M)	QQQQMANNNGNPGTTSTGNNNNIATQQNMQQSLQQMQHLQQLK	-4.26625	7.70757	28	43	TRUE
1	0	sp|P19659|MED15_YEAST	1532	3	matchChargeOriginal	(9) Oxidation (M)%3b (13) Oxidation (M)	NSGNSANNMNVNMNLNPQMFLNQQAQAR	-4.2803	8.4863	91	28	TRUE
1	0	sp|P19659|MED15_YEAST	1532	2	matchChargeOriginal	(3) Oxidation (M)	EYMDSMNEK	-4.28472	7.43376	47	9	TRUE
1	0	sp|P19659|MED15_YEAST	1532	2	matchChargeOriginal		EYMDSMNEK	-4.28573	7.67007	54	9	TRUE
1	0	sp|P19659|MED15_YEAST	1532	3	matchChargeOriginal	(7) Oxidation (M)	LLTPQDMEAAKEVYK	-4.28893	8.15935	108	15	TRUE
1	0	sp|P19659|MED15_YEAST	1532	2	matchChargeOriginal	(7) Oxidation (M)	LLTPQDMEAAK	-4.29946	8.06048	62	11	TRUE
1	0	sp|P19659|MED15_YEAST	1532	3	matchChargeOriginal		EELLLKDLEIR	-4.30148	7.06026	76	11	TRUE
1	0	sp|P19659|MED15_YEAST	1532	3	matchChargeOriginal		NAVTAAAANNNIKPVEQHHINNLK	-4.30166	6.9161	177	24	TRUE
1	0	sp|P19659|MED15_YEAST	1532	2	matchChargeOriginal		KLEISSR	-4.31051	7.80479	49	7	TRUE
1	0	sp|P19659|MED15_YEAST	1532	3	matchChargeOriginal	(6) Oxidation (M)	TVQSPMGAQPSYNSAIIENAFRK	-4.32213	7.59754	109	23	TRUE
1	0	sp|P19659|MED15_YEAST	1532	2	matchChargeOriginal	(6) Oxidation (M)	EYMDSMNEK	-4.32746	7.18551	50	9	TRUE
1	0	sp|P19659|MED15_YEAST	1532	2	matchChargeOriginal		SYSIALSNVAAIFK	-4.32764	7.66681	99	14	TRUE
1	0	sp|P19659|MED15_YEAST	1532	3	matchChargeOriginal		TKSNTIPVTSIPSTNK	-4.33231	7.72443	53	16	TRUE
1	0	sp|P19659|MED15_YEAST	1532	2	matchChargeOriginal		KEELLLK	-4.34235	7.59961	49	7	TRUE
1	0	sp|P19659|MED15_YEAST	1532	4	matchChargeOriginal	(7) Oxidation (M)	LLTPQDMEAAKEVYK	-4.35092	4.85505	33	15	TRUE
1	0	sp|P19659|MED15_YEAST	1532	3	matchChargeOriginal	(8) Oxidation (M)%3b (11) Oxidation (M)	SSSKKEYMDSMNEK	-4.35093	6.80571	68	14	TRUE
1	0	sp|P19659|MED15_YEAST	1532	5	matchChargeOriginal	(40) Oxidation (M)%3b (51) Oxidation (M)	MQQQQQQQQQQQQQQQQQQQQQQQHIYPSSTPGVANYSAMANAPGNNIPYMNHK	-4.36418	8.44819	22	54	TRUE
1	0	sp|P19659|MED15_YEAST	1532	2	matchChargeOriginal		TQLGSTMTEPVKQSFIR	-4.3674	7.12993	108	17	TRUE
1	0	sp|P19659|MED15_YEAST	1532	2	matchChargeOriginal		IQALRDVK	-4.36849	5.95085	44	8	TRUE
1	0	sp|P19659|MED15_YEAST	1532	4	matchChargeOriginal		ARDQDSIDISIKDNK	-4.38302	7.70909	65	15	TRUE
1	0	sp|P19659|MED15_YEAST	1532	2	matchChargeOriginal		CAEGIFVVK	-4.39368	6.87798	53	9	TRUE
1	0	sp|P19659|MED15_YEAST	1532	4	matchChargeOriginal		QQVAQQLRNQQQQQQQQQQQQR	-4.39551	5.03139	20	22	TRUE
1	0	sp|P19659|MED15_YEAST	1532	3	matchChargeOriginal	(17) Oxidation (M)	DLSTLVHSSSPSTSSNMDVGNPR	-4.4015	7.97123	107	23	TRUE
1	0	sp|P19659|MED15_YEAST	1532	3	matchChargeOriginal		NVNGLLQVLMDINTLNGGSSDTADK	-4.40372	6.02909	91	25	TRUE
1	0	sp|P19659|MED15_YEAST	1532	2	matchChargeOriginal		SNTIPVTSIPSTNK	-4.40695	8.0836	73	14	TRUE
1	0	sp|P19659|MED15_YEAST	1532	3	matchChargeOriginal		STPNTNPSPLKTQTK	-4.41068	5.74429	73	15	TRUE
1	0	sp|P19659|MED15_YEAST	1532	3	matchChargeOriginal		DLSTLVHSSSPSTSSNMDVGNPR	-4.41155	8.00778	126	23	TRUE
1	0	sp|P19659|MED15_YEAST	1532	3	matchChargeOriginal		DQDSIDISIKDNK	-4.41516	7.04432	92	13	TRUE
1	0	sp|P19659|MED15_YEAST	1532	3	matchChargeOriginal	(4) Oxidation (M)	KEYMDSMNEK	-4.41794	6.45365	33	10	TRUE
1	0	sp|P19659|MED15_YEAST	1532	3	matchChargeOriginal	(5) Oxidation (M)%3b (11) Oxidation (M)	NTSSMDFLNSMENTPKVPVSAAATPSLNK	-4.42041	6.70555	151	29	TRUE
1	0	sp|P19659|MED15_YEAST	1532	3	matchChargeOriginal		NENFLKEVFQLR	-4.45186	7.00955	78	12	TRUE
1	0	sp|P19659|MED15_YEAST	1532	3	matchChargeOriginal		TVQSPMGAQPSYNSAIIENAFRK	-4.45302	7.66566	134	23	TRUE
1	0	sp|P19659|MED15_YEAST	1532	3	matchChargeOriginal		NTSSMDFLNSMENTPKVPVSAAATPSLNK	-4.46335	6.05887	64	29	TRUE
1	0	sp|P19659|MED15_YEAST	1532	2	matchChargeOriginal		NENFLKEVFQLR	-4.50386	6.47983	65	12	TRUE
1	0	sp|P19659|MED15_YEAST	1532	4	matchChargeOriginal	(24) Oxidation (M)	GIGGNFKDLSTLVHSSSPSTSSNMDVGNPR	-4.55098	7.97489	88	30	TRUE
1	0	sp|P19659|MED15_YEAST	1532	4	matchChargeOriginal	(6) Oxidation (M)	TVQSPMGAQPSYNSAIIENAFRKEELLLK	-4.57586	7.00703	79	29	TRUE
1	0	sp|P19659|MED15_YEAST	1532	3	matchChargeOriginal	(19) Oxidation (M)	NSGNSANNMNVNMNLNPQMFLNQQAQAR	-4.66277	7.43826	32	28	TRUE
1	0	sp|P19659|MED15_YEAST	1532	3	matchChargeOriginal		SLLQEAIETCKNFEK	-4.71729	6.92522	84	15	TRUE
1	0	sp|P19659|MED15_YEAST	1532	2	matchChargeOriginal	Gln-%3epyro-Glu (N-term Q)%3b (13) Oxidation (M)	QLTPQQQQLVNQMK	-4.72138	7.78655	65	14	TRUE
1	0	sp|P19659|MED15_YEAST	1532	4	matchChargeOriginal		GIGGNFKDLSTLVHSSSPSTSSNMDVGNPR	-4.72615	7.94589	95	30	TRUE
1	0	sp|P19659|MED15_YEAST	1532	4	matchChargeOriginal		QQVAQQLRNQQQQQQQQQQQQRR	-4.73602	5.25014	30	23	TRUE
1	0	sp|P19659|MED15_YEAST	1532	3	matchChargeOriginal		ARDQDSIDISIKDNK	-4.76035	7.52816	70	15	TRUE
1	0	sp|P19659|MED15_YEAST	1532	3	matchChargeOriginal	(7) Oxidation (M)	KEYMDSMNEK	-4.76836	5.37761	22	10	TRUE
1	0	sp|P19659|MED15_YEAST	1532	4	matchChargeOriginal	Gln-%3epyro-Glu (N-term Q)%3b (5) Oxidation (M)	QQQQMANNNGNPGTTSTGNNNNIATQQNMQQSLQQMQHLQQLK	-4.87631	7.00445	145	43	TRUE
1	0	sp|P19659|MED15_YEAST	1532	3	matchChargeOriginal		KEELLLKDLEIR	-4.92031	7.59188	121	12	TRUE
1	0	sp|P19659|MED15_YEAST	1532	2	matchChargeOriginal	(3) Oxidation (M)%3b (6) Oxidation (M)	EYMDSMNEK	-4.9848	6.78041	41	9	TRUE
1	0	sp|P19659|MED15_YEAST	1532	2	matchChargeOriginal		IFVKEILEK	-5.01255	6.47628	58	9	TRUE
1	0	sp|P19659|MED15_YEAST	1532	3	matchChargeOriginal	(5) Oxidation (M)	NTSSMDFLNSMENTPKVPVSAAATPSLNK	-5.07205	5.91877	40	29	TRUE
1	0	sp|P19659|MED15_YEAST	1532	3	matchChargeOriginal		KIQALRDVK	-5.19814	5.62526	38	9	TRUE
1	0	sp|P19659|MED15_YEAST	1532	2	matchChargeOriginal	Gln-%3epyro-Glu (N-term Q)	QQVAQQLR	-5.20901	7.58466	52	8	TRUE
1	0	sp|P19659|MED15_YEAST	1532	4	matchChargeOriginal	Gln-%3epyro-Glu (N-term Q)%3b (29) Oxidation (M)%3b (36) Oxidation (M)	QQQQMANNNGNPGTTSTGNNNNIATQQNMQQSLQQMQHLQQLK	-5.26212	6.77466	52	43	TRUE
1	0	sp|P19659|MED15_YEAST	1532	2	matchChargeOriginal	(4) Oxidation (M)	DEEMLTSCTIPK	-5.28395	5.48137	62	12	TRUE
1	0	sp|P19659|MED15_YEAST	1532	2	matchChargeOriginal		DQDSIDISIKDNK	-5.37219	7.10945	78	13	TRUE
1	0	sp|P19659|MED15_YEAST	1532	3	matchChargeOriginal	(7) Oxidation (M)	TQLGSTMTEPVKQSFIRK	-5.39694	6.3488	121	18	TRUE
1	0	sp|P19659|MED15_YEAST	1532	4	matchChargeOriginal		IPNIPPNINTWQQVTALAQQK	-5.62218	5.83848	48	21	TRUE
1	0	sp|P19659|MED15_YEAST	1532	2	matchChargeOriginal	Gln-%3epyro-Glu (N-term Q)	QLSLDASK	-5.84671	6.26707	39	8	TRUE
1	0	sp|P19659|MED15_YEAST	1532	4	matchChargeOriginal	(29) Oxidation (M)	QQQQMANNNGNPGTTSTGNNNNIATQQNMQQSLQQMQHLQQLK	-5.88381	6.78771	30	43	TRUE
1	0	sp|P19659|MED15_YEAST	1532	2	matchChargeOriginal		LFVQVSNFAPQVYIITK	-6.2137	5.76136	48	17	TRUE
1	0	sp|P19659|MED15_YEAST	1532	3	matchChargeOriginal	(4) Oxidation (M)%3b (7) Oxidation (M)	KEYMDSMNEK	-5.70353	5.2043	19	10	TRUE
1	0	sp|P19659|MED15_YEAST	1532	5	matchChargeOriginal		QQQQMANNNGNPGTTSTGNNNNIATQQNMQQSLQQMQHLQQLK	-6.41001	6.33647	44	43	TRUE
1	0	sp|P19659|MED15_YEAST	1532	4	matchChargeOriginal	(6) Oxidation (M)	AQNVPMNIIQQQQQQNTNNNDTIATSATPNAAAFSQQQNASSK	-6.5167	6.39132	43	43	TRUE
1	0	sp|P19659|MED15_YEAST	1532	3	matchChargeOriginal		EELLLKDLEIRK	-6.83038	5.92301	51	12	TRUE
1	0	sp|P19659|MED15_YEAST	1532	3	matchChargeOriginal	(17) Oxidation (M)	DLSTLVHSSSPSTSSNMDVGNPRK	-6.93513	6.015	107	24	TRUE
1	0	sp|P19659|MED15_YEAST	1532	4	matchChargeOriginal		KEELLLKDLEIRK	-7.40379	5.84885	31	13	TRUE
1	0	sp|P19659|MED15_YEAST	1532	2	matchChargeOriginal		DVEVIKQLSLDASK	-6.66142	5.60882	114	14	TRUE
1	0	sp|P19659|MED15_YEAST	1532	3	matchChargeOriginal		KASVLEISPQDSIASVLSPDSNIMSDSK	-1.06543	5.91619	55	28	TRUE
1	0	sp|P19659|MED15_YEAST	1532	3	matchChargeOriginal	(23) Oxidation (M)	ASVLEISPQDSIASVLSPDSNIMSDSKK	-1.29236	6.25953	64	28	TRUE
1	0	sp|P19659|MED15_YEAST	1532	3	matchChargeOriginal		ASVLEISPQDSIASVLSPDSNIMSDSK	-1.33831	5.71137	28	27	TRUE
1	0	sp|P19659|MED15_YEAST	1532	4	matchChargeOriginal	(24) Oxidation (M)	KASVLEISPQDSIASVLSPDSNIMSDSKK	-1.77349	6.15155	39	29	TRUE
1	0	sp|P19659|MED15_YEAST	1532	3	matchChargeOriginal		LLTPQDMEAAKEVYK	-3.98096	7.17499	78	15	TRUE
1	0	sp|P19659|MED15_YEAST	1532	2	matchChargeOriginal		STPNTNPSPLK	-4.01635	7.16214	63	11	TRUE
1	0	sp|P19659|MED15_YEAST	1532	2	matchChargeOriginal		NGTPNPNNMK	-4.15373	6.32003	51	10	TRUE
1	0	sp|P19659|MED15_YEAST	1532	4	matchChargeOriginal		TKSNTIPVTSIPSTNKK	-4.18128	6.74034	36	17	TRUE
1	0	sp|P19659|MED15_YEAST	1532	2	matchChargeOriginal		SYSIALSNVAAIFK	-4.20794	6.67381	93	14	TRUE
1	0	sp|P19659|MED15_YEAST	1532	3	matchChargeOriginal		TVQSPMGAQPSYNSAIIENAFR	-4.2116	6.70577	77	22	TRUE
1	0	sp|P19659|MED15_YEAST	1532	2	matchChargeOriginal		LSISNAASQQPTPR	-4.24287	7.54994	124	14	TRUE
1	0	sp|P19659|MED15_YEAST	1532	4	matchChargeOriginal	(24) Oxidation (M)	GIGGNFKDLSTLVHSSSPSTSSNMDVGNPR	-4.24955	7.1741	90	30	TRUE
1	0	sp|P19659|MED15_YEAST	1532	4	matchChargeOriginal		NAVTAAAANNNIKPVEQHHINNLK	-4.26133	7.49845	139	24	TRUE
1	0	sp|P19659|MED15_YEAST	1532	2	matchChargeOriginal	(11) Oxidation (M)	NTSSMDFLNSMENTPK	-4.27243	7.18818	76	16	TRUE
1	0	sp|P19659|MED15_YEAST	1532	3	matchChargeOriginal		KLSISNAASQQPTPR	-4.28618	6.67868	43	15	TRUE
1	0	sp|P19659|MED15_YEAST	1532	3	matchChargeOriginal		RQLTPQQQQLVNQMK	-4.29804	6.94604	21	15	TRUE
1	0	sp|P19659|MED15_YEAST	1532	3	matchChargeOriginal		IPNIPPNINTWQQVTALAQQK	-4.31261	7.99829	92	21	TRUE
1	0	sp|P19659|MED15_YEAST	1532	2	matchChargeOriginal		VPVSAAATPSLNK	-4.31952	7.74122	99	13	TRUE
1	0	sp|P19659|MED15_YEAST	1532	3	matchChargeOriginal		TKSNTIPVTSIPSTNKK	-4.32424	7.13604	31	17	TRUE
1	0	sp|P19659|MED15_YEAST	1532	3	matchChargeOriginal	(7) Oxidation (M)	TQLGSTMTEPVKQSFIR	-4.32654	6.92531	112	17	TRUE
1	0	sp|P19659|MED15_YEAST	1532	2	matchChargeOriginal		QLTPQQQQLVNQMK	-4.32711	7.14905	31	14	TRUE
1	0	sp|P19659|MED15_YEAST	1532	2	matchChargeOriginal		NFEAALFAK	-4.34421	7.22128	60	9	TRUE
1	0	sp|P19659|MED15_YEAST	1532	2	matchChargeOriginal		LLTPQDMEAAK	-4.37259	6.98405	52	11	TRUE
1	0	sp|P19659|MED15_YEAST	1532	3	matchChargeOriginal		SNTIPVTSIPSTNKK	-4.37742	7.20058	68	15	TRUE
1	0	sp|P19659|MED15_YEAST	1532	2	matchChargeOriginal		QLSLDASK	-4.39371	7.07443	49	8	TRUE
1	0	sp|P19659|MED15_YEAST	1532	2	matchChargeOriginal	Acetyl (Protein N-term)	SAAPVQDKDTLSNAER	-4.39428	7.93318	133	16	TRUE
1	0	sp|P19659|MED15_YEAST	1532	4	matchChargeOriginal	(6) Oxidation (M)	AQNVPMNIIQQQQQQNTNNNDTIATSATPNAAAFSQQQNASSK	-4.39663	7.53706	85	43	TRUE
1	0	sp|P19659|MED15_YEAST	1532	2	matchChargeOriginal	(7) Oxidation (M)	TQLGSTMTEPVK	-4.40344	7.09384	74	12	TRUE
1	0	sp|P19659|MED15_YEAST	1532	3	matchChargeOriginal		DVKNNNNANNNGSNLQR	-4.40393	6.12479	56	17	TRUE
1	0	sp|P19659|MED15_YEAST	1532	3	matchChargeOriginal	(14) Oxidation (M)	RQLTPQQQQLVNQMK	-4.40931	7.08173	53	15	TRUE
1	0	sp|P19659|MED15_YEAST	1532	3	matchChargeOriginal		TQLGSTMTEPVKQSFIR	-4.41393	6.73847	95	17	TRUE
1	0	sp|P19659|MED15_YEAST	1532	2	matchChargeOriginal	Gln-%3epyro-Glu (N-term Q)	QLTPQQQQLVNQMK	-4.41865	6.62467	81	14	TRUE
1	0	sp|P19659|MED15_YEAST	1532	2	matchChargeOriginal		QQVAQQLR	-4.42437	7.18938	55	8	TRUE
1	0	sp|P19659|MED15_YEAST	1532	2	matchChargeOriginal	(5) Oxidation (M)%3b (11) Oxidation (M)	NTSSMDFLNSMENTPK	-4.43804	7.37979	91	16	TRUE
1	0	sp|P19659|MED15_YEAST	1532	3	matchChargeOriginal	(7) Oxidation (M)	LLTPQDMEAAKEVYK	-4.44408	7.2259	108	15	TRUE
1	0	sp|P19659|MED15_YEAST	1532	3	matchChargeOriginal		LTDVTNSLSNEEKEK	-4.44752	7.50055	130	15	TRUE
1	0	sp|P19659|MED15_YEAST	1532	5	matchChargeOriginal	(1) Oxidation (M)	MQQQQQQQQQQQQQQQQQQQQQQQHIYPSSTPGVANYSAMANAPGNNIPYMNHK	-4.45092	7.28674	46	54	TRUE
1	0	sp|P19659|MED15_YEAST	1532	2	matchChargeOriginal		IHQQLLFK	-4.45101	6.85186	30	8	TRUE
1	0	sp|P19659|MED15_YEAST	1532	2	matchChargeOriginal	(13) Oxidation (M)	QLTPQQQQLVNQMK	-4.45403	7.17962	73	14	TRUE
1	0	sp|P19659|MED15_YEAST	1532	4	matchChargeOriginal		AQNVPMNIIQQQQQQNTNNNDTIATSATPNAAAFSQQQNASSK	-4.45865	7.70525	108	43	TRUE
1	0	sp|P19659|MED15_YEAST	1532	2	matchChargeOriginal		LTDVTNSLSNEEKEK	-4.46325	6.90072	85	15	TRUE
1	0	sp|P19659|MED15_YEAST	1532	3	matchChargeOriginal		AVVDHINGSGK	-4.46422	6.43109	53	11	TRUE
1	0	sp|P19659|MED15_YEAST	1532	2	matchChargeOriginal	(5) Oxidation (M)	NTSSMDFLNSMENTPK	-4.4722	7.06451	140	16	TRUE
1	0	sp|P19659|MED15_YEAST	1532	2	matchChargeOriginal		NTSSMDFLNSMENTPK	-4.47244	7.13478	131	16	TRUE
1	0	sp|P19659|MED15_YEAST	1532	3	matchChargeOriginal		TKSNTIPVTSIPSTNK	-4.50395	6.74873	66	16	TRUE
1	0	sp|P19659|MED15_YEAST	1532	5	matchChargeOriginal	(40) Oxidation (M)	MQQQQQQQQQQQQQQQQQQQQQQQHIYPSSTPGVANYSAMANAPGNNIPYMNHK	-4.51279	7.12429	33	54	TRUE
1	0	sp|P19659|MED15_YEAST	1532	4	matchChargeOriginal		ARDQDSIDISIKDNK	-4.53611	7.06072	45	15	TRUE
1	0	sp|P19659|MED15_YEAST	1532	5	matchChargeOriginal		MQQQQQQQQQQQQQQQQQQQQQQQHIYPSSTPGVANYSAMANAPGNNIPYMNHK	-4.53711	7.10181	42	54	TRUE
1	0	sp|P19659|MED15_YEAST	1532	2	matchChargeOriginal	(7) Oxidation (M)	LLTPQDMEAAK	-4.54905	7.02019	63	11	TRUE
1	0	sp|P19659|MED15_YEAST	1532	2	matchChargeOriginal	(3) Oxidation (M)	EYMDSMNEK	-4.54992	6.34093	56	9	TRUE
1	0	sp|P19659|MED15_YEAST	1532	2	matchChargeOriginal	(6) Oxidation (M)	EYMDSMNEK	-4.55893	6.27389	54	9	TRUE
1	0	sp|P19659|MED15_YEAST	1532	3	matchChargeOriginal		DLSTLVHSSSPSTSSNMDVGNPR	-4.56429	6.75637	140	23	TRUE
1	0	sp|P19659|MED15_YEAST	1532	2	matchChargeOriginal		EYMDSMNEK	-4.57115	6.36173	53	9	TRUE
1	0	sp|P19659|MED15_YEAST	1532	3	matchChargeOriginal	(9) Oxidation (M)%3b (13) Oxidation (M)%3b (19) Oxidation (M)	NSGNSANNMNVNMNLNPQMFLNQQAQAR	-4.59764	7.16841	102	28	TRUE
1	0	sp|P19659|MED15_YEAST	1532	2	matchChargeOriginal		CAEGIFVVK	-4.60397	5.81441	70	9	TRUE
1	0	sp|P19659|MED15_YEAST	1532	3	matchChargeOriginal	(13) Oxidation (M)	NSGNSANNMNVNMNLNPQMFLNQQAQAR	-4.6118	7.19869	99	28	TRUE
1	0	sp|P19659|MED15_YEAST	1532	3	matchChargeOriginal	(9) Oxidation (M)%3b (13) Oxidation (M)	NSGNSANNMNVNMNLNPQMFLNQQAQAR	-4.68322	7.27419	108	28	TRUE
1	0	sp|P19659|MED15_YEAST	1532	3	matchChargeOriginal	(9) Oxidation (M)	NSGNSANNMNVNMNLNPQMFLNQQAQAR	-4.68482	6.92996	127	28	TRUE
1	0	sp|P19659|MED15_YEAST	1532	2	matchChargeOriginal		DQDSIDISIKDNK	-4.70145	6.36187	76	13	TRUE
1	0	sp|P19659|MED15_YEAST	1532	3	matchChargeOriginal		LDTVDRLIIK	-4.74539	5.47159	27	10	TRUE
1	0	sp|P19659|MED15_YEAST	1532	3	matchChargeOriginal		EELLLKDLEIR	-4.80031	6.09565	53	11	TRUE
1	0	sp|P19659|MED15_YEAST	1532	5	matchChargeOriginal	(1) Oxidation (M)%3b (40) Oxidation (M)	MQQQQQQQQQQQQQQQQQQQQQQQHIYPSSTPGVANYSAMANAPGNNIPYMNHK	-4.80722	7.27544	47	54	TRUE
1	0	sp|P19659|MED15_YEAST	1532	4	matchChargeOriginal	(29) Oxidation (M)%3b (36) Oxidation (M)	QQQQMANNNGNPGTTSTGNNNNIATQQNMQQSLQQMQHLQQLK	-4.82609	6.51447	28	43	TRUE
1	0	sp|P19659|MED15_YEAST	1532	2	matchChargeOriginal	Gln-%3epyro-Glu (N-term Q)%3b (13) Oxidation (M)	QLTPQQQQLVNQMK	-4.87722	6.90593	39	14	TRUE
1	0	sp|P19659|MED15_YEAST	1532	3	matchChargeOriginal		LTDVTNSLSNEEKEKIK	-4.95521	5.81378	91	17	TRUE
1	0	sp|P19659|MED15_YEAST	1532	2	matchChargeOriginal		TQLGSTMTEPVK	-4.98839	6.94594	76	12	TRUE
1	0	sp|P19659|MED15_YEAST	1532	3	matchChargeOriginal		DQDSIDISIKDNK	-5.01353	6.36694	65	13	TRUE
1	0	sp|P19659|MED15_YEAST	1532	3	matchChargeOriginal		SAAPVQDKDTLSNAER	-5.08396	5.70826	98	16	TRUE
1	0	sp|P19659|MED15_YEAST	1532	3	matchChargeOriginal	(8) Oxidation (M)	SSSKKEYMDSMNEK	-5.11788	6.00795	60	14	TRUE
1	0	sp|P19659|MED15_YEAST	1532	3	matchChargeOriginal	(7) Oxidation (M)	KEYMDSMNEK	-5.16136	5.26294	20	10	TRUE
1	0	sp|P19659|MED15_YEAST	1532	4	matchChargeOriginal	Gln-%3epyro-Glu (N-term Q)%3b (5) Oxidation (M)	QQQQMANNNGNPGTTSTGNNNNIATQQNMQQSLQQMQHLQQLK	-5.2705	5.84192	24	43	TRUE
1	0	sp|P19659|MED15_YEAST	1532	4	matchChargeOriginal	(5) Oxidation (M)	QQQQMANNNGNPGTTSTGNNNNIATQQNMQQSLQQMQHLQQLK	-5.2788	6.5997	57	43	TRUE
1	0	sp|P19659|MED15_YEAST	1532	3	matchChargeOriginal		SSSKKEYMDSMNEK	-5.3348	5.41846	69	14	TRUE
1	0	sp|P19659|MED15_YEAST	1532	3	matchChargeOriginal		KEELLLKDLEIR	-5.37212	6.37647	90	12	TRUE
1	0	sp|P19659|MED15_YEAST	1532	2	matchChargeOriginal		SLLQEAIETCK	-5.4075	6.25088	65	11	TRUE
1	0	sp|P19659|MED15_YEAST	1532	3	matchChargeOriginal		STPNTNPSPLKTQTK	-4.7524	4.82049	20	15	TRUE
1	0	sp|P19659|MED15_YEAST	1532	2	matchChargeOriginal	Gln-%3epyro-Glu (N-term Q)	QQVAQQLR	-5.56501	6.50242	50	8	TRUE
1	0	sp|P19659|MED15_YEAST	1532	2	matchChargeOriginal		KEYMDSMNEK	-5.5878	5.27878	61	10	TRUE
1	0	sp|P19659|MED15_YEAST	1532	2	matchChargeOriginal	(17) Oxidation (M)	DLSTLVHSSSPSTSSNMDVGNPR	-5.62712	5.68135	26	23	TRUE
1	0	sp|P19659|MED15_YEAST	1532	3	matchChargeOriginal	(5) Oxidation (M)%3b (11) Oxidation (M)	NTSSMDFLNSMENTPKVPVSAAATPSLNK	-5.63756	5.86474	73	29	TRUE
1	0	sp|P19659|MED15_YEAST	1532	3	matchChargeOriginal	(4) Oxidation (M)	KEYMDSMNEK	-5.79961	5.3363	29	10	TRUE
1	0	sp|P19659|MED15_YEAST	1532	3	matchChargeOriginal		GIGGNFKDLSTLVHSSSPSTSSNMDVGNPR	-5.82532	5.66868	60	30	TRUE
1	0	sp|P19659|MED15_YEAST	1532	2	matchChargeOriginal		SNTIPVTSIPSTNK	-5.88108	6.97608	73	14	TRUE
1	0	sp|P19659|MED15_YEAST	1532	4	matchChargeOriginal		KEELLLKDLEIR	-6.18301	5.42631	28	12	TRUE
1	0	sp|P19659|MED15_YEAST	1532	3	matchChargeOriginal		SLLQEAIETCKNFEK	-6.37498	5.80533	26	15	TRUE
1	0	sp|P19659|MED15_YEAST	1532	3	matchChargeOriginal		AVVDHINGSGKR	-6.57355	5.6906	65	12	TRUE
1	0	sp|P19659|MED15_YEAST	1532	2	matchChargeOriginal	(4) Oxidation (M)	KEYMDSMNEK	-4.44683	5.00163	38	10	TRUE
1	0	sp|P19659|MED15_YEAST	1532	3	matchChargeOriginal		TQLGSTMTEPVKQSFIRK	-7.03943	5.67817	59	18	TRUE
1	0	sp|P19659|MED15_YEAST	1532	2	matchChargeOriginal	Gln-%3epyro-Glu (N-term Q)	QLSLDASK	-4.81109	5.02002	43	8	TRUE
1	0	sp|P19659|MED15_YEAST	1532	2	matchChargeOriginal		IQALRDVK	-5.19251	5.01779	29	8	TRUE
1	0	sp|P19659|MED15_YEAST	1532	3	matchChargeOriginal		ARDQDSIDISIKDNK	0.744781	5.80636	36	15	TRUE
1	0	sp|P19659|MED15_YEAST	1532	2	matchChargeOriginal	(7) Oxidation (M)	TQLGSTMTEPVK	-3.52124	6.51307	65	12	TRUE
1	0	sp|P19659|MED15_YEAST	1532	2	matchChargeOriginal		LLTPQDMEAAK	-3.69375	6.19748	46	11	TRUE
1	0	sp|P19659|MED15_YEAST	1532	3	matchChargeOriginal	(6) Oxidation (M)	TVQSPMGAQPSYNSAIIENAFR	-3.69541	6.21263	21	22	TRUE
1	0	sp|P19659|MED15_YEAST	1532	2	matchChargeOriginal		VPVSAAATPSLNK	-3.78996	7.22904	88	13	TRUE
1	0	sp|P19659|MED15_YEAST	1532	3	matchChargeOriginal		SAAPVQDKDTLSNAER	-3.81838	5.18049	89	16	TRUE
1	0	sp|P19659|MED15_YEAST	1532	2	matchChargeOriginal		STPNTNPSPLK	-3.93391	6.62095	69	11	TRUE
1	0	sp|P19659|MED15_YEAST	1532	4	matchChargeOriginal		NAVTAAAANNNIKPVEQHHINNLK	-3.93608	7.23933	151	24	TRUE
1	0	sp|P19659|MED15_YEAST	1532	3	matchChargeOriginal		TKSNTIPVTSIPSTNKK	-4.07291	6.67609	31	17	TRUE
1	0	sp|P19659|MED15_YEAST	1532	2	matchChargeOriginal	(11) Oxidation (M)	NTSSMDFLNSMENTPK	-4.14045	6.59592	96	16	TRUE
1	0	sp|P19659|MED15_YEAST	1532	3	matchChargeOriginal		TKSNTIPVTSIPSTNK	-4.16805	6.29443	62	16	TRUE
1	0	sp|P19659|MED15_YEAST	1532	2	matchChargeOriginal		NGTPNPNNMK	-4.18111	5.7557	24	10	TRUE
1	0	sp|P19659|MED15_YEAST	1532	2	matchChargeOriginal		LSISNAASQQPTPR	-4.18998	7.03875	124	14	TRUE
1	0	sp|P19659|MED15_YEAST	1532	2	matchChargeOriginal		QLSLDASK	-4.19582	6.55835	51	8	TRUE
1	0	sp|P19659|MED15_YEAST	1532	2	matchChargeOriginal	Gln-%3epyro-Glu (N-term Q)	QQVAQQLR	-4.20764	5.95856	54	8	TRUE
1	0	sp|P19659|MED15_YEAST	1532	2	matchChargeOriginal	(7) Oxidation (M)	LLTPQDMEAAK	-4.23577	6.30998	33	11	TRUE
1	0	sp|P19659|MED15_YEAST	1532	3	matchChargeOriginal		LTDVTNSLSNEEKEK	-4.24734	6.90955	125	15	TRUE
1	0	sp|P19659|MED15_YEAST	1532	2	matchChargeOriginal		QQVAQQLR	-4.26442	6.70304	55	8	TRUE
1	0	sp|P19659|MED15_YEAST	1532	3	matchChargeOriginal	(14) Oxidation (M)	RQLTPQQQQLVNQMK	-4.27039	6.47882	56	15	TRUE
1	0	sp|P19659|MED15_YEAST	1532	2	matchChargeOriginal		KLEISSR	-4.2722	6.29685	49	7	TRUE
1	0	sp|P19659|MED15_YEAST	1532	2	matchChargeOriginal		QLTPQQQQLVNQMK	-4.28422	6.51994	71	14	TRUE
1	0	sp|P19659|MED15_YEAST	1532	2	matchChargeOriginal	Acetyl (Protein N-term)	SAAPVQDKDTLSNAER	-4.30131	7.41579	147	16	TRUE
1	0	sp|P19659|MED15_YEAST	1532	3	matchChargeOriginal		DVKNNNNANNNGSNLQR	-4.30269	5.82944	85	17	TRUE
1	0	sp|P19659|MED15_YEAST	1532	3	matchChargeOriginal	(8) Oxidation (M)%3b (11) Oxidation (M)	SSSKKEYMDSMNEK	-4.30338	5.80046	46	14	TRUE
1	0	sp|P19659|MED15_YEAST	1532	4	matchChargeOriginal	(6) Oxidation (M)	AQNVPMNIIQQQQQQNTNNNDTIATSATPNAAAFSQQQNASSK	-4.34978	7.16124	95	43	TRUE
1	0	sp|P19659|MED15_YEAST	1532	2	matchChargeOriginal	(13) Oxidation (M)	QLTPQQQQLVNQMK	-4.35427	6.68938	63	14	TRUE
1	0	sp|P19659|MED15_YEAST	1532	2	matchChargeOriginal		NFEAALFAK	-4.37237	6.54053	59	9	TRUE
1	0	sp|P19659|MED15_YEAST	1532	3	matchChargeOriginal		LLTPQDMEAAKEVYK	-4.38572	6.60063	54	15	TRUE
1	0	sp|P19659|MED15_YEAST	1532	3	matchChargeOriginal		TVQSPMGAQPSYNSAIIENAFR	-4.39557	5.81169	95	22	TRUE
1	0	sp|P19659|MED15_YEAST	1532	3	matchChargeOriginal		KLSISNAASQQPTPR	-4.40481	6.13993	53	15	TRUE
1	0	sp|P19659|MED15_YEAST	1532	2	matchChargeOriginal	(5) Oxidation (M)	NTSSMDFLNSMENTPK	-4.40821	6.46828	103	16	TRUE
1	0	sp|P19659|MED15_YEAST	1532	2	matchChargeOriginal	(5) Oxidation (M)%3b (11) Oxidation (M)	NTSSMDFLNSMENTPK	-4.48253	6.82202	80	16	TRUE
1	0	sp|P19659|MED15_YEAST	1532	3	matchChargeOriginal		IPNIPPNINTWQQVTALAQQK	-4.49631	6.51364	76	21	TRUE
1	0	sp|P19659|MED15_YEAST	1532	3	matchChargeOriginal	(9) Oxidation (M)%3b (13) Oxidation (M)%3b (19) Oxidation (M)	NSGNSANNMNVNMNLNPQMFLNQQAQAR	-4.55347	6.64135	50	28	TRUE
1	0	sp|P19659|MED15_YEAST	1532	2	matchChargeOriginal		NTSSMDFLNSMENTPK	-4.55413	6.43859	79	16	TRUE
1	0	sp|P19659|MED15_YEAST	1532	3	matchChargeOriginal		RQLTPQQQQLVNQMK	-4.56781	6.26733	35	15	TRUE
1	0	sp|P19659|MED15_YEAST	1532	4	matchChargeOriginal		AQNVPMNIIQQQQQQNTNNNDTIATSATPNAAAFSQQQNASSK	-4.58783	6.74921	81	43	TRUE
1	0	sp|P19659|MED15_YEAST	1532	2	matchChargeOriginal		IHQQLLFK	-4.6009	6.10023	51	8	TRUE
1	0	sp|P19659|MED15_YEAST	1532	2	matchChargeOriginal	(3) Oxidation (M)	EYMDSMNEK	-4.61485	5.63744	32	9	TRUE
1	0	sp|P19659|MED15_YEAST	1532	3	matchChargeOriginal	(9) Oxidation (M)%3b (13) Oxidation (M)	NSGNSANNMNVNMNLNPQMFLNQQAQAR	-4.63413	6.62081	48	28	TRUE
1	0	sp|P19659|MED15_YEAST	1532	2	matchChargeOriginal		SYSIALSNVAAIFK	-4.6471	5.60685	48	14	TRUE
1	0	sp|P19659|MED15_YEAST	1532	2	matchChargeOriginal		TQLGSTMTEPVK	-4.66625	6.09248	70	12	TRUE
1	0	sp|P19659|MED15_YEAST	1532	5	matchChargeOriginal	(1) Oxidation (M)	MQQQQQQQQQQQQQQQQQQQQQQQHIYPSSTPGVANYSAMANAPGNNIPYMNHK	-4.67057	6.38384	25	54	TRUE
1	0	sp|P19659|MED15_YEAST	1532	5	matchChargeOriginal	(1) Oxidation (M)%3b (40) Oxidation (M)%3b (51) Oxidation (M)	MQQQQQQQQQQQQQQQQQQQQQQQHIYPSSTPGVANYSAMANAPGNNIPYMNHK	-4.6757	6.93537	19	54	TRUE
1	0	sp|P19659|MED15_YEAST	1532	3	matchChargeOriginal		AVVDHINGSGKR	-4.7551	5.1428	25	12	TRUE
1	0	sp|P19659|MED15_YEAST	1532	3	matchChargeOriginal	(11) Oxidation (M)	NTSSMDFLNSMENTPKVPVSAAATPSLNK	-4.9074	5.87219	50	29	TRUE
1	0	sp|P19659|MED15_YEAST	1532	2	matchChargeOriginal	Gln-%3epyro-Glu (N-term Q)	QLTPQQQQLVNQMK	-5.17092	5.94921	72	14	TRUE
1	0	sp|P19659|MED15_YEAST	1532	5	matchChargeOriginal		MQQQQQQQQQQQQQQQQQQQQQQQHIYPSSTPGVANYSAMANAPGNNIPYMNHK	-5.19627	6.20417	21	54	TRUE
1	0	sp|P19659|MED15_YEAST	1532	3	matchChargeOriginal		DLSTLVHSSSPSTSSNMDVGNPR	-5.21176	5.89751	76	23	TRUE
1	0	sp|P19659|MED15_YEAST	1532	3	matchChargeOriginal	(13) Oxidation (M)	NSGNSANNMNVNMNLNPQMFLNQQAQAR	-5.21755	5.9344	51	28	TRUE
1	0	sp|P19659|MED15_YEAST	1532	5	matchChargeOriginal	(40) Oxidation (M)	MQQQQQQQQQQQQQQQQQQQQQQQHIYPSSTPGVANYSAMANAPGNNIPYMNHK	-5.32425	6.42198	30	54	TRUE
1	0	sp|P19659|MED15_YEAST	1532	3	matchChargeOriginal		EELLLKDLEIR	-4.79985	5.09139	25	11	TRUE
1	0	sp|P19659|MED15_YEAST	1532	2	matchChargeOriginal		SNTIPVTSIPSTNK	-5.4675	6.39958	55	14	TRUE
1	0	sp|P19659|MED15_YEAST	1532	2	matchChargeOriginal	Gln-%3epyro-Glu (N-term Q)%3b (13) Oxidation (M)	QLTPQQQQLVNQMK	-5.47385	6.23044	52	14	TRUE
1	0	sp|P19659|MED15_YEAST	1532	3	matchChargeOriginal	(8) Oxidation (M)	SSSKKEYMDSMNEK	-5.51611	5.88101	62	14	TRUE
1	0	sp|P19659|MED15_YEAST	1532	2	matchChargeOriginal		SLLQEAIETCK	-5.59227	5.44546	52	11	TRUE
1	0	sp|P19659|MED15_YEAST	1532	4	matchChargeOriginal	(24) Oxidation (M)	GIGGNFKDLSTLVHSSSPSTSSNMDVGNPR	-5.66052	6.00054	30	30	TRUE
1	0	sp|P19659|MED15_YEAST	1532	3	matchChargeOriginal	(5) Oxidation (M)%3b (11) Oxidation (M)	NTSSMDFLNSMENTPKVPVSAAATPSLNK	-5.7756	6.1214	72	29	TRUE
1	0	sp|P19659|MED15_YEAST	1532	3	matchChargeOriginal	(19) Oxidation (M)	NSGNSANNMNVNMNLNPQMFLNQQAQAR	-6.26733	5.59288	41	28	TRUE
1	0	sp|P19659|MED15_YEAST	1532	3	matchChargeOriginal		TQLGSTMTEPVKQSFIRK	-5.87428	5.19935	52	18	TRUE
1	0	sp|P19659|MED15_YEAST	1532	3	matchChargeOriginal	(4) Oxidation (M)	KEYMDSMNEK	-4.2879	4.63962	21	10	TRUE
1	0	sp|P19659|MED15_YEAST	1532	3	matchChargeOriginal		KEELLLKDLEIR	-5.08326	5.14508	31	12	TRUE
1	0	sp|P19659|MED15_YEAST	1532	4	matchChargeOriginal		ARDQDSIDISIKDNK	-7.24305	5.62703	32	15	TRUE
1	0	sp|P19659|MED15_YEAST	1532	2	matchChargeOriginal	(7) Oxidation (M)	TQLGSTMTEPVKQSFIR	-5.18092	5.13607	40	17	TRUE
1	0	sp|P19659|MED15_YEAST	1532	2	matchChargeOriginal	Gln-%3epyro-Glu (N-term Q)	QLSLDASK	-2.70892	4.40876	47	8	TRUE
2	0	sp|P53114|MED5_YEAST	1334	2	matchChargeOriginal		LLQTTLK	-4.87262	5.00917	38	7	TRUE
2	0	sp|P53114|MED5_YEAST	1334	2	matchChargeOriginal	Acetyl (Protein N-term)%3b (1) Oxidation (M)	MEKESVYNLALK	-5.10694	5.0706	33	12	TRUE
2	0	sp|P53114|MED5_YEAST	1334	2	matchChargeOriginal		LATYGVPGSENK	0.90155	5.62631	50	12	TRUE
2	0	sp|P53114|MED5_YEAST	1334	3	matchChargeOriginal		KLLNDLALENGEITK	0.588485	5.45172	46	15	TRUE
2	0	sp|P53114|MED5_YEAST	1334	2	matchChargeOriginal		FLILNENPINK	-5.26904	6.22633	104	11	TRUE
2	0	sp|P53114|MED5_YEAST	1334	2	matchChargeOriginal		IINSENDYSR	-5.75937	6.04056	73	10	TRUE
2	0	sp|P53114|MED5_YEAST	1334	3	matchChargeOriginal		TAEEASQLIEYMENDAKK	-5.8246	5.97572	69	18	TRUE
2	0	sp|P53114|MED5_YEAST	1334	2	matchChargeOriginal		KQLGYGK	-4.3893	4.72825	33	7	TRUE
2	0	sp|P53114|MED5_YEAST	1334	3	matchChargeOriginal		HSFAVLLHER	-2.65793	4.35645	19	10	TRUE
2	0	sp|P53114|MED5_YEAST	1334	3	matchChargeOriginal		TAEEASQLIEYMENDAK	-5.60815	5.07904	45	17	TRUE
2	0	sp|P53114|MED5_YEAST	1334	2	matchChargeOriginal	Acetyl (Protein N-term)%3b (1) Oxidation (M)	MEKESVYNLALK	-5.72914	5.21778	60	12	TRUE
2	0	sp|P53114|MED5_YEAST	1334	2	matchChargeOriginal		IINSENDYSR	-3.96607	5.61387	59	10	TRUE
2	0	sp|P53114|MED5_YEAST	1334	2	matchChargeOriginal		VSQTFEAK	-4.10823	5.0021	30	8	TRUE
2	0	sp|P53114|MED5_YEAST	1334	2	matchChargeOriginal		NGSFTLLNQLSQTNK	-4.46087	5.26861	70	15	TRUE
2	0	sp|P53114|MED5_YEAST	1334	2	matchChargeOriginal	Acetyl (Protein N-term)%3b (1) Oxidation (M)	MEKESVYNLALK	-5.07717	5.58746	92	12	TRUE
2	0	sp|P53114|MED5_YEAST	1334	2	matchChargeOriginal	Acetyl (Protein N-term)	MEKESVYNLALK	-5.43789	5.15201	68	12	TRUE
2	0	sp|P53114|MED5_YEAST	1334	2	matchChargeOriginal		LNAIPLLK	-4.34498	4.89098	48	8	TRUE
2	0	sp|P53114|MED5_YEAST	1334	2	matchChargeOriginal		FLILNENPINK	-5.71201	5.64634	74	11	TRUE
2	0	sp|P53114|MED5_YEAST	1334	2	matchChargeOriginal		VVTNALDNIDEK	-6.53565	5.2777	69	12	TRUE
2	0	sp|P53114|MED5_YEAST	1334	2	matchChargeOriginal		LVAVLNVSPVYDVDPR	9.7705	6.56552	38	16	TRUE
2	0	sp|P53114|MED5_YEAST	1334	2	matchChargeOriginal		ESVYNLALK	-1.07811	5.78539	36	9	TRUE
2	0	sp|P53114|MED5_YEAST	1334	2	matchChargeOriginal		IINSENDYSR	-4.55676	5.59198	66	10	TRUE
2	0	sp|P53114|MED5_YEAST	1334	2	matchChargeOriginal		SFLFDVLK	-4.75081	4.95607	32	8	TRUE
2	0	sp|P53114|MED5_YEAST	1334	2	matchChargeOriginal		IINWEISNPDFLSK	-4.81045	5.00854	47	14	TRUE
2	0	sp|P53114|MED5_YEAST	1334	2	matchChargeOriginal		FLILNENPINK	-7.30205	5.71562	77	11	TRUE
2	0	sp|P53114|MED5_YEAST	1334	2	matchChargeOriginal		LNAIPLLK	-5.92973	5.16979	45	8	TRUE
2	0	sp|P53114|MED5_YEAST	1334	2	matchChargeOriginal	(5) Oxidation (M)	QLTSMEFSNLYK	-9.4002	6.2571	20	12	TRUE
2	0	sp|P53114|MED5_YEAST	1334	2	matchChargeOriginal		SFLFDVLK	-3.97607	5.66647	35	8	TRUE
2	0	sp|P53114|MED5_YEAST	1334	3	matchChargeOriginal		TAEEASQLIEYMENDAKK	-4.0692	6.03923	53	18	TRUE
2	0	sp|P53114|MED5_YEAST	1334	2	matchChargeOriginal		NSLLLAHFFSK	-4.17666	5.77371	23	11	TRUE
2	0	sp|P53114|MED5_YEAST	1334	2	matchChargeOriginal		VVTNALDNIDEK	-4.73158	6.42713	104	12	TRUE
2	0	sp|P53114|MED5_YEAST	1334	3	matchChargeOriginal		VQSQSNYGIYSSDAQGDPNLEPLIAK	-4.81937	6.21845	28	26	TRUE
2	0	sp|P53114|MED5_YEAST	1334	3	matchChargeOriginal		LATYGVPGSENKR	-4.96092	5.81372	56	13	TRUE
2	0	sp|P53114|MED5_YEAST	1334	3	matchChargeOriginal	(12) Oxidation (M)	TAEEASQLIEYMENDAKK	-5.09234	6.13539	65	18	TRUE
2	0	sp|P53114|MED5_YEAST	1334	2	matchChargeOriginal		VSQTFEAK	-5.23602	5.41068	39	8	TRUE
2	0	sp|P53114|MED5_YEAST	1334	2	matchChargeOriginal		LLQTTLK	-5.26878	5.59393	38	7	TRUE
2	0	sp|P53114|MED5_YEAST	1334	2	matchChargeOriginal		LVAVLNVSPVYDVDPR	-5.30281	6.24955	81	16	TRUE
2	0	sp|P53114|MED5_YEAST	1334	2	matchChargeOriginal		IINSENDYSR	-6.20982	6.02044	77	10	TRUE
2	0	sp|P53114|MED5_YEAST	1334	2	matchChargeOriginal		NGSFTLLNQLSQTNK	-7.23799	6.04545	119	15	TRUE
2	0	sp|P53114|MED5_YEAST	1334	3	matchChargeOriginal	(12) Oxidation (M)	TAEEASQLIEYMENDAK	-6.00066	5.29538	23	17	TRUE
2	0	sp|P53114|MED5_YEAST	1334	2	matchChargeOriginal		FLILNENPINK	-9.85006	6.32625	89	11	TRUE
2	0	sp|P53114|MED5_YEAST	1334	3	matchChargeOriginal		HSFAVLLHER	-3.60462	4.63428	43	10	TRUE
2	0	sp|P53114|MED5_YEAST	1334	2	matchChargeOriginal		LATYGVPGSENK	-5.39564	5.18741	42	12	TRUE
2	0	sp|P53114|MED5_YEAST	1334	2	matchChargeOriginal		QLTSMEFSNLYK	-5.03982	4.9882	30	12	TRUE
2	0	sp|P53114|MED5_YEAST	1334	2	matchChargeOriginal		VSQTFEAK	-3.91253	5.3308	55	8	TRUE
2	0	sp|P53114|MED5_YEAST	1334	2	matchChargeOriginal		SFLFDVLK	-3.99849	5.48331	32	8	TRUE
2	0	sp|P53114|MED5_YEAST	1334	2	matchChargeOriginal	Acetyl (Protein N-term)%3b (1) Oxidation (M)	MEKESVYNLALK	-4.26383	5.8209	68	12	TRUE
2	0	sp|P53114|MED5_YEAST	1334	2	matchChargeOriginal		TNNVPMIK	-4.27768	4.94168	19	8	TRUE
2	0	sp|P53114|MED5_YEAST	1334	2	matchChargeOriginal		LSPSPILLTSAGCK	-4.33965	5.88596	79	14	TRUE
2	0	sp|P53114|MED5_YEAST	1334	2	matchChargeOriginal		LVAVLNVSPVYDVDPR	-4.378	5.38753	50	16	TRUE
2	0	sp|P53114|MED5_YEAST	1334	3	matchChargeOriginal		LATYGVPGSENKR	-4.50818	5.45064	46	13	TRUE
2	0	sp|P53114|MED5_YEAST	1334	2	matchChargeOriginal		VVTNALDNIDEK	-4.63854	6.26926	104	12	TRUE
2	0	sp|P53114|MED5_YEAST	1334	2	matchChargeOriginal		IINSENDYSR	-4.85156	5.91513	70	10	TRUE
2	0	sp|P53114|MED5_YEAST	1334	2	matchChargeOriginal		LNAIPLLK	-5.08965	5.59275	51	8	TRUE
2	0	sp|P53114|MED5_YEAST	1334	2	matchChargeOriginal		QLTSMEFSNLYK	-5.2647	5.22996	73	12	TRUE
2	0	sp|P53114|MED5_YEAST	1334	2	matchChargeOriginal		LLQTTLK	-5.37463	5.17387	32	7	TRUE
2	0	sp|P53114|MED5_YEAST	1334	2	matchChargeOriginal		FLILNENPINK	-5.43749	6.09395	104	11	TRUE
2	0	sp|P53114|MED5_YEAST	1334	2	matchChargeOriginal		NGSFTLLNQLSQTNK	-5.55144	5.43933	53	15	TRUE
2	0	sp|P53114|MED5_YEAST	1334	3	matchChargeOriginal		VQSQSNYGIYSSDAQGDPNLEPLIAK	-6.10547	5.85831	55	26	TRUE
2	0	sp|P53114|MED5_YEAST	1334	2	matchChargeOriginal	(5) Oxidation (M)	QLTSMEFSNLYK	-6.45553	5.59582	57	12	TRUE
2	0	sp|P53114|MED5_YEAST	1334	3	matchChargeOriginal	(4) Oxidation (M)	EDQMIDTSILPTRDDLFVR	-6.288	5.29672	29	19	TRUE
2	0	sp|P53114|MED5_YEAST	1334	2	matchChargeOriginal		IINWEISNPDFLSK	-5.5375	5.04347	30	14	TRUE
2	0	sp|P53114|MED5_YEAST	1334	3	matchChargeOriginal		HLPLLILENSSR	-2.78032	4.34334	19	12	TRUE
2	0	sp|P53114|MED5_YEAST	1334	3	matchChargeOriginal		LLNDLALENGEITKTENEK	-5.15077	5.11218	54	19	TRUE
2	0	sp|P53114|MED5_YEAST	1334	2	matchChargeOriginal		IINSENDYSRK	-3.50813	4.371	21	11	TRUE
2	0	sp|P53114|MED5_YEAST	1334	2	matchChargeOriginal		LVAVLNVSPVYDVDPR	-4.06293	6.32806	77	16	TRUE
2	0	sp|P53114|MED5_YEAST	1334	3	matchChargeOriginal	(15) Oxidation (M)	DLGNVIVPNILSLDMNSMNK	-3.98267	4.7536	31	20	TRUE
2	0	sp|P53114|MED5_YEAST	1334	3	matchChargeOriginal		LATYGVPGSENKR	-4.1695	5.87106	78	13	TRUE
2	0	sp|P53114|MED5_YEAST	1334	2	matchChargeOriginal		ELIAIVSK	-4.38683	5.80574	49	8	TRUE
2	0	sp|P53114|MED5_YEAST	1334	2	matchChargeOriginal		IINSENDYSR	-4.4465	6.29975	78	10	TRUE
2	0	sp|P53114|MED5_YEAST	1334	2	matchChargeOriginal		LSDTLIIDQVR	-4.51139	6.03402	90	11	TRUE
2	0	sp|P53114|MED5_YEAST	1334	3	matchChargeOriginal		VVTNALDNIDEKVVK	-4.54353	6.04247	111	15	TRUE
2	0	sp|P53114|MED5_YEAST	1334	2	matchChargeOriginal		VVTNALDNIDEK	-4.77417	7.1409	105	12	TRUE
2	0	sp|P53114|MED5_YEAST	1334	2	matchChargeOriginal		IINWEISNPDFLSK	-4.81966	6.53621	72	14	TRUE
2	0	sp|P53114|MED5_YEAST	1334	2	matchChargeOriginal		ESVYNLALK	-4.86235	6.26722	44	9	TRUE
2	0	sp|P53114|MED5_YEAST	1334	3	matchChargeOriginal		VQSQSNYGIYSSDAQGDPNLEPLIAK	-4.97246	6.54598	72	26	TRUE
2	0	sp|P53114|MED5_YEAST	1334	2	matchChargeOriginal	Acetyl (Protein N-term)%3b (1) Oxidation (M)	MEKESVYNLALK	-5.08609	6.41532	92	12	TRUE
2	0	sp|P53114|MED5_YEAST	1334	2	matchChargeOriginal		LLQTTLK	-5.09294	5.99707	38	7	TRUE
2	0	sp|P53114|MED5_YEAST	1334	3	matchChargeOriginal	(12) Oxidation (M)	TAEEASQLIEYMENDAKK	-5.09408	6.19815	94	18	TRUE
2	0	sp|P53114|MED5_YEAST	1334	3	matchChargeOriginal	(4) Oxidation (M)	EDQMIDTSILPTRDDLFVR	-5.17973	6.60912	68	19	TRUE
2	0	sp|P53114|MED5_YEAST	1334	3	matchChargeOriginal		LLNDLALENGEITKTENEK	-5.35293	5.37716	83	19	TRUE
2	0	sp|P53114|MED5_YEAST	1334	2	matchChargeOriginal		AFLSIFEDAIK	-5.4018	5.51442	61	11	TRUE
2	0	sp|P53114|MED5_YEAST	1334	2	matchChargeOriginal		RVSQTFEAK	-5.41153	5.38826	46	9	TRUE
2	0	sp|P53114|MED5_YEAST	1334	2	matchChargeOriginal	(13) Oxidation (M)	YYLEESNVNDSDMLTK	-5.61042	5.63996	102	16	TRUE
2	0	sp|P53114|MED5_YEAST	1334	2	matchChargeOriginal		QLTSMEFSNLYK	-5.68192	5.90358	86	12	TRUE
2	0	sp|P53114|MED5_YEAST	1334	2	matchChargeOriginal		WVIFITK	-5.74588	5.43504	31	7	TRUE
2	0	sp|P53114|MED5_YEAST	1334	2	matchChargeOriginal		QLANLIPFIVK	-5.97304	5.35215	41	11	TRUE
2	0	sp|P53114|MED5_YEAST	1334	2	matchChargeOriginal		IINSENDYSRK	-4.48199	4.77133	31	11	TRUE
2	0	sp|P53114|MED5_YEAST	1334	2	matchChargeOriginal		DLGNVIVPNILSLDMNSMNK	-4.23961	4.8187	22	20	TRUE
2	0	sp|P53114|MED5_YEAST	1334	2	matchChargeOriginal		LSPSPILLTSAGCK	-6.52759	6.63167	70	14	TRUE
2	0	sp|P53114|MED5_YEAST	1334	2	matchChargeOriginal	Gln-%3epyro-Glu (N-term Q)	QLTSMEFSNLYK	-5.28582	5.11422	45	12	TRUE
2	0	sp|P53114|MED5_YEAST	1334	3	matchChargeOriginal		HLPLLILENSSR	-7.00544	6.08604	31	12	TRUE
2	0	sp|P53114|MED5_YEAST	1334	2	matchChargeOriginal		NGSFTLLNQLSQTNK	-7.12172	7.24608	32	15	TRUE
2	0	sp|P53114|MED5_YEAST	1334	3	matchChargeOriginal		NSLLLAHFFSK	-6.08216	5.23986	46	11	TRUE
2	0	sp|P53114|MED5_YEAST	1334	3	matchChargeOriginal		EDQMIDTSILPTRDDLFVR	-7.77664	6.0288	68	19	TRUE
2	0	sp|P53114|MED5_YEAST	1334	2	matchChargeOriginal		NIWLNNK	-7.98761	6.0375	27	7	TRUE
2	0	sp|P53114|MED5_YEAST	1334	2	matchChargeOriginal	Gln-%3epyro-Glu (N-term Q)%3b (5) Oxidation (M)	QLTSMEFSNLYK	-6.72329	5.50238	45	12	TRUE
2	0	sp|P53114|MED5_YEAST	1334	2	matchChargeOriginal	(4) Oxidation (M)	EDQMIDTSILPTR	-5.69918	5.27359	63	13	TRUE
2	0	sp|P53114|MED5_YEAST	1334	3	matchChargeOriginal		DSTNEFVGSPSLTSPQYIPSPLSSTKPPGSVNSAAK	-1.76948	7.25367	19	36	TRUE
2	0	sp|P53114|MED5_YEAST	1334	2	matchChargeOriginal		AFHTAVLR	-1.96027	6.89705	48	8	TRUE
2	0	sp|P53114|MED5_YEAST	1334	4	matchChargeOriginal		ASDLVDTPSNNTAATADTTHLHEALDIVCSDFVK	-2.75026	7.41169	152	34	TRUE
2	0	sp|P53114|MED5_YEAST	1334	3	matchChargeOriginal		FPSLIQEEEEDTTTTANINEVKK	-3.52947	7.55852	123	23	TRUE
2	0	sp|P53114|MED5_YEAST	1334	2	matchChargeOriginal		LATYGVPGSENKR	-3.84387	7.03104	56	13	TRUE
2	0	sp|P53114|MED5_YEAST	1334	3	matchChargeOriginal		NDSAEVRQETQPK	-3.85033	6.21707	44	13	TRUE
2	0	sp|P53114|MED5_YEAST	1334	2	matchChargeOriginal		WVIFITK	-3.92974	6.58031	30	7	TRUE
2	0	sp|P53114|MED5_YEAST	1334	2	matchChargeOriginal		LVAVLNVSPVYDVDPR	-4.0328	7.90265	121	16	TRUE
2	0	sp|P53114|MED5_YEAST	1334	3	matchChargeOriginal		IINSENDYSRK	-4.03522	6.84231	62	11	TRUE
2	0	sp|P53114|MED5_YEAST	1334	3	matchChargeOriginal		QYHQANSNLTLLER	-4.04232	7.21304	43	14	TRUE
2	0	sp|P53114|MED5_YEAST	1334	3	matchChargeOriginal		LSDTLIIDQVRK	-4.09619	7.30566	76	12	TRUE
2	0	sp|P53114|MED5_YEAST	1334	2	matchChargeOriginal		NDSAEVRQETQPK	-4.1098	6.07345	31	13	TRUE
2	0	sp|P53114|MED5_YEAST	1334	2	matchChargeOriginal		NIWLNNK	-4.12706	7.11981	27	7	TRUE
2	0	sp|P53114|MED5_YEAST	1334	2	matchChargeOriginal		FLILNENPINK	-4.13133	8.05498	69	11	TRUE
2	0	sp|P53114|MED5_YEAST	1334	2	matchChargeOriginal		LSDTLIIDQVR	-4.13378	7.22979	94	11	TRUE
2	0	sp|P53114|MED5_YEAST	1334	2	matchChargeOriginal		RVSQTFEAK	-4.13506	6.55332	51	9	TRUE
2	0	sp|P53114|MED5_YEAST	1334	2	matchChargeOriginal		SCSFFAK	-4.14347	6.89474	31	7	TRUE
2	0	sp|P53114|MED5_YEAST	1334	2	matchChargeOriginal	Acetyl (Protein N-term)	MEKESVYNLALK	-4.14483	7.2912	83	12	TRUE
2	0	sp|P53114|MED5_YEAST	1334	2	matchChargeOriginal		TNNVPMIK	-4.15028	7.00555	48	8	TRUE
2	0	sp|P53114|MED5_YEAST	1334	2	matchChargeOriginal	Acetyl (Protein N-term)%3b (1) Oxidation (M)	MEKESVYNLALK	-4.15572	7.60456	80	12	TRUE
2	0	sp|P53114|MED5_YEAST	1334	2	matchChargeOriginal		SFLFDVLK	-4.1599	7.44619	54	8	TRUE
2	0	sp|P53114|MED5_YEAST	1334	2	matchChargeOriginal		IINSENDYSR	-4.1669	7.75364	84	10	TRUE
2	0	sp|P53114|MED5_YEAST	1334	3	matchChargeOriginal		KLLNDLALENGEITK	-4.16695	6.96764	42	15	TRUE
2	0	sp|P53114|MED5_YEAST	1334	2	matchChargeOriginal		VVTNALDNIDEK	-4.17687	8.2575	104	12	TRUE
2	0	sp|P53114|MED5_YEAST	1334	3	matchChargeOriginal		VVTNALDNIDEKVVK	-4.17819	6.95217	59	15	TRUE
2	0	sp|P53114|MED5_YEAST	1334	3	matchChargeOriginal	(4) Oxidation (M)	EDQMIDTSILPTRDDLFVR	-4.18295	7.62209	79	19	TRUE
2	0	sp|P53114|MED5_YEAST	1334	2	matchChargeOriginal		ESVYNLALK	-4.18663	7.54347	63	9	TRUE
2	0	sp|P53114|MED5_YEAST	1334	2	matchChargeOriginal		DLGNVIVPNILSLDMNSMNK	-4.18714	6.59226	84	20	TRUE
2	0	sp|P53114|MED5_YEAST	1334	3	matchChargeOriginal		LATYGVPGSENKR	-4.19272	7.42116	71	13	TRUE
2	0	sp|P53114|MED5_YEAST	1334	3	matchChargeOriginal	(11) Oxidation (M)	AEATQDDDFDMLFGENDTSTQAYEEEEENEDNDGNNR	-4.19792	7.5737	88	37	TRUE
2	0	sp|P53114|MED5_YEAST	1334	4	matchChargeOriginal		SKGDVDIKGEDLHEK	-4.198	6.27638	71	15	TRUE
2	0	sp|P53114|MED5_YEAST	1334	2	matchChargeOriginal	(6) Oxidation (M)	TNNVPMIK	-4.19881	7.24983	42	8	TRUE
2	0	sp|P53114|MED5_YEAST	1334	2	matchChargeOriginal		ELIAIVSK	-4.20162	7.10779	45	8	TRUE
2	0	sp|P53114|MED5_YEAST	1334	2	matchChargeOriginal	(15) Oxidation (M)%3b (18) Oxidation (M)	DLGNVIVPNILSLDMNSMNK	-4.20312	6.83381	31	20	TRUE
2	0	sp|P53114|MED5_YEAST	1334	2	matchChargeOriginal		IINWEISNPDFLSK	-4.20484	7.70004	84	14	TRUE
2	0	sp|P53114|MED5_YEAST	1334	2	matchChargeOriginal		LLQTTLK	-4.20868	7.27753	38	7	TRUE
2	0	sp|P53114|MED5_YEAST	1334	2	matchChargeOriginal		LSPSPILLTSAGCK	-4.21462	7.82602	75	14	TRUE
2	0	sp|P53114|MED5_YEAST	1334	4	matchChargeOriginal		EFFNEKFPSLIQEEEEDTTTTANINEVKK	-4.22064	7.70951	174	29	TRUE
2	0	sp|P53114|MED5_YEAST	1334	3	matchChargeOriginal		VQSQSNYGIYSSDAQGDPNLEPLIAK	-4.22531	7.9178	72	26	TRUE
2	0	sp|P53114|MED5_YEAST	1334	3	matchChargeOriginal	(12) Oxidation (M)	TAEEASQLIEYMENDAKK	-4.22963	7.68287	99	18	TRUE
2	0	sp|P53114|MED5_YEAST	1334	2	matchChargeOriginal		LNAIPLLK	-4.24141	7.49051	44	8	TRUE
2	0	sp|P53114|MED5_YEAST	1334	2	matchChargeOriginal		QLTSMEFSNLYK	-4.24886	7.35148	92	12	TRUE
2	0	sp|P53114|MED5_YEAST	1334	2	matchChargeOriginal		AFLSIFEDAIK	-4.25262	6.90711	65	11	TRUE
2	0	sp|P53114|MED5_YEAST	1334	3	matchChargeOriginal		TAEEASQLIEYMENDAKK	-4.25604	7.6276	101	18	TRUE
2	0	sp|P53114|MED5_YEAST	1334	3	matchChargeOriginal		FRVQSQSNYGIYSSDAQGDPNLEPLIAK	-4.2782	6.83918	120	28	TRUE
2	0	sp|P53114|MED5_YEAST	1334	3	matchChargeOriginal		EFFNEKFPSLIQEEEEDTTTTANINEVK	-4.28871	7.20869	100	28	TRUE
2	0	sp|P53114|MED5_YEAST	1334	2	matchChargeOriginal	(5) Oxidation (M)	QLTSMEFSNLYK	-4.30001	7.61355	70	12	TRUE
2	0	sp|P53114|MED5_YEAST	1334	2	matchChargeOriginal		NSLLLAHFFSK	-4.30041	7.35724	69	11	TRUE
2	0	sp|P53114|MED5_YEAST	1334	2	matchChargeOriginal		NGSFTLLNQLSQTNK	-4.30366	7.57697	91	15	TRUE
2	0	sp|P53114|MED5_YEAST	1334	2	matchChargeOriginal		LATYGVPGSENK	-4.31634	7.01139	68	12	TRUE
2	0	sp|P53114|MED5_YEAST	1334	3	matchChargeOriginal		GEDLHEKNDSAEVR	-4.32403	5.94644	98	14	TRUE
2	0	sp|P53114|MED5_YEAST	1334	3	matchChargeOriginal		IYFTEKDDNK	-4.32846	6.4612	66	10	TRUE
2	0	sp|P53114|MED5_YEAST	1334	2	matchChargeOriginal		QLANLIPFIVK	-4.32854	6.58157	32	11	TRUE
2	0	sp|P53114|MED5_YEAST	1334	2	matchChargeOriginal	(13) Oxidation (M)	YYLEESNVNDSDMLTK	-4.34872	6.81491	123	16	TRUE
2	0	sp|P53114|MED5_YEAST	1334	3	matchChargeOriginal		EDQMIDTSILPTRDDLFVR	-4.3689	7.39226	24	19	TRUE
2	0	sp|P53114|MED5_YEAST	1334	2	matchChargeOriginal	Gln-%3epyro-Glu (N-term Q)	QYHQANSNLTLLER	-4.39136	6.79815	100	14	TRUE
2	0	sp|P53114|MED5_YEAST	1334	4	matchChargeOriginal	(16) Oxidation (M)	TENEKFISYHDKYLCMLK	-4.39831	4.91493	26	18	TRUE
2	0	sp|P53114|MED5_YEAST	1334	2	matchChargeOriginal		TAEEASQLIEYMENDAK	-4.4117	6.85601	119	17	TRUE
2	0	sp|P53114|MED5_YEAST	1334	3	matchChargeOriginal		HLPLLILENSSR	-4.43339	7.11665	28	12	TRUE
2	0	sp|P53114|MED5_YEAST	1334	3	matchChargeOriginal		LLNDLALENGEITKTENEK	-4.43729	6.91254	166	19	TRUE
2	0	sp|P53114|MED5_YEAST	1334	3	matchChargeOriginal	(18) Oxidation (M)	DLGNVIVPNILSLDMNSMNK	-4.4694	6.41256	72	20	TRUE
2	0	sp|P53114|MED5_YEAST	1334	2	matchChargeOriginal	(18) Oxidation (M)	DLGNVIVPNILSLDMNSMNK	-4.4734	6.71324	27	20	TRUE
2	0	sp|P53114|MED5_YEAST	1334	4	matchChargeOriginal		GDVDIKGEDLHEKNDSAEVR	-4.47484	7.18198	141	20	TRUE
2	0	sp|P53114|MED5_YEAST	1334	2	matchChargeOriginal	(15) Oxidation (M)	DLGNVIVPNILSLDMNSMNK	-4.47713	6.70444	58	20	TRUE
2	0	sp|P53114|MED5_YEAST	1334	3	matchChargeOriginal		TENEKFISYHDK	-4.48609	5.78161	50	12	TRUE
2	0	sp|P53114|MED5_YEAST	1334	2	matchChargeOriginal		FISYHDK	-4.49363	5.90423	30	7	TRUE
2	0	sp|P53114|MED5_YEAST	1334	3	matchChargeOriginal		HSFAVLLHER	-4.505	7.13153	61	10	TRUE
2	0	sp|P53114|MED5_YEAST	1334	3	matchChargeOriginal		TAEEASQLIEYMENDAK	-4.50971	6.73625	52	17	TRUE
2	0	sp|P53114|MED5_YEAST	1334	2	matchChargeOriginal		LLNDLALENGEITK	-4.54718	6.75867	118	14	TRUE
2	0	sp|P53114|MED5_YEAST	1334	2	matchChargeOriginal		HLPLLILENSSR	-4.60215	7.0291	82	12	TRUE
2	0	sp|P53114|MED5_YEAST	1334	3	matchChargeOriginal	(12) Oxidation (M)	TAEEASQLIEYMENDAK	-4.62386	6.77536	62	17	TRUE
2	0	sp|P53114|MED5_YEAST	1334	2	matchChargeOriginal	(4) Oxidation (M)	GLIMLNLQPASVINNYLR	-4.70674	6.30124	103	18	TRUE
2	0	sp|P53114|MED5_YEAST	1334	2	matchChargeOriginal	(4) Oxidation (M)	EDQMIDTSILPTR	-4.71817	6.68729	79	13	TRUE
2	0	sp|P53114|MED5_YEAST	1334	2	matchChargeOriginal		TNNEDLFDDYPSTSLDIR	-4.72939	6.79623	66	18	TRUE
2	0	sp|P53114|MED5_YEAST	1334	2	matchChargeOriginal		FPSLIQEEEEDTTTTANINEVK	-4.75291	6.84028	89	22	TRUE
2	0	sp|P53114|MED5_YEAST	1334	2	matchChargeOriginal		EDQMIDTSILPTR	-4.85726	6.47033	74	13	TRUE
2	0	sp|P53114|MED5_YEAST	1334	3	matchChargeOriginal		KDLGNVIVPNILSLDMNSMNK	-4.86417	5.95763	61	21	TRUE
2	0	sp|P53114|MED5_YEAST	1334	2	matchChargeOriginal		GLIMLNLQPASVINNYLR	-4.88172	6.03313	89	18	TRUE
2	0	sp|P53114|MED5_YEAST	1334	3	matchChargeOriginal	(5) Oxidation (M)	QLTSMEFSNLYKEFFNEK	-4.94797	6.3814	67	18	TRUE
2	0	sp|P53114|MED5_YEAST	1334	4	matchChargeOriginal		IYFTEKDDNKTNNEDLFDDYPSTSLDIR	-5.07968	7.32777	73	28	TRUE
2	0	sp|P53114|MED5_YEAST	1334	2	matchChargeOriginal	Gln-%3epyro-Glu (N-term Q)	QLTSMEFSNLYK	-5.08329	6.55245	67	12	TRUE
2	0	sp|P53114|MED5_YEAST	1334	2	matchChargeOriginal	Gln-%3epyro-Glu (N-term Q)	QLANLIPFIVK	-5.09374	5.70954	37	11	TRUE
2	0	sp|P53114|MED5_YEAST	1334	4	matchChargeOriginal		TNNEDLFDDYPSTSLDIRHDFIK	-5.10525	6.406	46	23	TRUE
2	0	sp|P53114|MED5_YEAST	1334	4	matchChargeOriginal	(11) Oxidation (M)	FISYHDKYLCMLK	-5.12787	6.53881	24	13	TRUE
2	0	sp|P53114|MED5_YEAST	1334	4	matchChargeOriginal		AEATQDDDFDMLFGENDTSTQAYEEEEENEDNDGNNRTNNVPMIK	-5.17037	6.50751	37	45	TRUE
2	0	sp|P53114|MED5_YEAST	1334	3	matchChargeOriginal		NSLLLAHFFSK	-5.1772	6.37868	33	11	TRUE
2	0	sp|P53114|MED5_YEAST	1334	2	matchChargeOriginal	Gln-%3epyro-Glu (N-term Q)%3b (5) Oxidation (M)	QLTSMEFSNLYK	-5.19277	6.66304	61	12	TRUE
2	0	sp|P53114|MED5_YEAST	1334	2	matchChargeOriginal		IYFTEKDDNK	-5.19426	6.17652	66	10	TRUE
2	0	sp|P53114|MED5_YEAST	1334	4	matchChargeOriginal		QYHQANSNLTLLERK	-5.43071	6.04669	34	15	TRUE
2	0	sp|P53114|MED5_YEAST	1334	4	matchChargeOriginal		GEDLHEKNDSAEVRQETQPK	-5.49146	5.98726	68	20	TRUE
2	0	sp|P53114|MED5_YEAST	1334	3	matchChargeOriginal		SKGDVDIKGEDLHEKNDSAEVR	-5.61308	5.85387	122	22	TRUE
2	0	sp|P53114|MED5_YEAST	1334	3	matchChargeOriginal	(4) Oxidation (M)	GLIMLNLQPASVINNYLR	-5.6916	5.91257	81	18	TRUE
2	0	sp|P53114|MED5_YEAST	1334	3	matchChargeOriginal		DDNKTNNEDLFDDYPSTSLDIR	-5.91658	6.68269	113	22	TRUE
2	0	sp|P53114|MED5_YEAST	1334	2	matchChargeOriginal		KWVIFITK	-6.16298	6.37372	41	8	TRUE
2	0	sp|P53114|MED5_YEAST	1334	4	matchChargeOriginal		FISYHDKYLCMLK	-6.73543	6.24879	41	13	TRUE
2	0	sp|P53114|MED5_YEAST	1334	3	matchChargeOriginal	(16) Oxidation (M)%3b (19) Oxidation (M)	KDLGNVIVPNILSLDMNSMNK	-6.7558	6.44084	78	21	TRUE
2	0	sp|P53114|MED5_YEAST	1334	2	matchChargeOriginal	(4) Oxidation (M)	EDQMIDTSILPTRDDLFVR	-7.31543	6.27884	57	19	TRUE
2	0	sp|P53114|MED5_YEAST	1334	2	matchChargeOriginal		YPELSIK	-7.70384	5.75558	32	7	TRUE
2	0	sp|P53114|MED5_YEAST	1334	2	matchChargeOriginal	Gln-%3epyro-Glu (N-term Q)%3b (5) Oxidation (M)	QLTSMEFSNLYKEFFNEK	-5.13181	5.28708	44	18	TRUE
2	0	sp|P53114|MED5_YEAST	1334	3	matchChargeOriginal		TNNVPMIKAEETPSK	7.58103	6.07648	73	15	TRUE
2	0	sp|P53114|MED5_YEAST	1334	2	matchChargeOriginal	Gln-%3epyro-Glu (N-term Q)	QYHQANSNLTLLER	-1.07518	7.46647	102	14	TRUE
2	0	sp|P53114|MED5_YEAST	1334	4	matchChargeOriginal		ASDLVDTPSNNTAATADTTHLHEALDIVCSDFVK	-3.27431	8.141	206	34	TRUE
2	0	sp|P53114|MED5_YEAST	1334	3	matchChargeOriginal		KLLNDLALENGEITKTENEK	-3.804	7.77848	108	20	TRUE
2	0	sp|P53114|MED5_YEAST	1334	5	matchChargeOriginal		KASDLVDTPSNNTAATADTTHLHEALDIVCSDFVK	-3.89536	7.30258	131	35	TRUE
2	0	sp|P53114|MED5_YEAST	1334	4	matchChargeOriginal		KASDLVDTPSNNTAATADTTHLHEALDIVCSDFVK	-4.06116	7.21197	199	35	TRUE
2	0	sp|P53114|MED5_YEAST	1334	3	matchChargeOriginal		TNKISILKR	-4.27575	6.15306	36	9	TRUE
2	0	sp|P53114|MED5_YEAST	1334	4	matchChargeOriginal	(11) Oxidation (M)	AEATQDDDFDMLFGENDTSTQAYEEEEENEDNDGNNR	-4.43089	7.50252	37	37	TRUE
2	0	sp|P53114|MED5_YEAST	1334	2	matchChargeOriginal	(4) Oxidation (M)	EDQMIDTSILPTR	-4.56137	7.36035	69	13	TRUE
2	0	sp|P53114|MED5_YEAST	1334	4	matchChargeOriginal		TENEKFISYHDKYLCMLK	-4.61646	6.8897	97	18	TRUE
2	0	sp|P53114|MED5_YEAST	1334	3	matchChargeOriginal	(15) Oxidation (M)%3b (18) Oxidation (M)	DLGNVIVPNILSLDMNSMNKELIAIVSK	-4.68487	6.63974	25	28	TRUE
2	0	sp|P53114|MED5_YEAST	1334	4	matchChargeOriginal		GDVDIKGEDLHEK	-4.70765	6.46845	66	13	TRUE
2	0	sp|P53114|MED5_YEAST	1334	3	matchChargeOriginal	(16) Oxidation (M)%3b (19) Oxidation (M)	KDLGNVIVPNILSLDMNSMNK	-4.7236	7.16129	80	21	TRUE
2	0	sp|P53114|MED5_YEAST	1334	3	matchChargeOriginal		KLLNDLALENGEITK	-4.75193	7.651	71	15	TRUE
2	0	sp|P53114|MED5_YEAST	1334	3	matchChargeOriginal		FPSLIQEEEEDTTTTANINEVKK	-4.75443	8.34807	128	23	TRUE
2	0	sp|P53114|MED5_YEAST	1334	3	matchChargeOriginal		NDSAEVRQETQPK	-4.75803	6.94054	45	13	TRUE
2	0	sp|P53114|MED5_YEAST	1334	4	matchChargeOriginal		GDVDIKGEDLHEKNDSAEVR	-4.78039	7.89799	170	20	TRUE
2	0	sp|P53114|MED5_YEAST	1334	5	matchChargeOriginal		SKGDVDIKGEDLHEKNDSAEVR	-4.82218	8.45747	132	22	TRUE
2	0	sp|P53114|MED5_YEAST	1334	5	matchChargeOriginal		GDVDIKGEDLHEKNDSAEVRQETQPK	-4.85399	7.63856	102	26	TRUE
2	0	sp|P53114|MED5_YEAST	1334	4	matchChargeOriginal		EFFNEKFPSLIQEEEEDTTTTANINEVKK	-4.85741	8.60375	141	29	TRUE
2	0	sp|P53114|MED5_YEAST	1334	3	matchChargeOriginal		LLNDLALENGEITKTENEK	-4.87276	7.64127	166	19	TRUE
2	0	sp|P53114|MED5_YEAST	1334	2	matchChargeOriginal	(15) Oxidation (M)%3b (18) Oxidation (M)	DLGNVIVPNILSLDMNSMNK	-4.87665	7.5242	25	20	TRUE
2	0	sp|P53114|MED5_YEAST	1334	2	matchChargeOriginal		VVTNALDNIDEK	-4.92127	8.82558	116	12	TRUE
2	0	sp|P53114|MED5_YEAST	1334	4	matchChargeOriginal		SKGDVDIKGEDLHEK	-4.9258	7.41406	70	15	TRUE
2	0	sp|P53114|MED5_YEAST	1334	3	matchChargeOriginal		GEDLHEKNDSAEVR	-4.92622	6.93515	126	14	TRUE
2	0	sp|P53114|MED5_YEAST	1334	3	matchChargeOriginal	(11) Oxidation (M)	AEATQDDDFDMLFGENDTSTQAYEEEEENEDNDGNNR	-4.92862	8.17857	47	37	TRUE
2	0	sp|P53114|MED5_YEAST	1334	4	matchChargeOriginal		LHFKDTKPFLNK	-4.93845	7.60572	30	12	TRUE
2	0	sp|P53114|MED5_YEAST	1334	3	matchChargeOriginal		LATYGVPGSENKR	-4.93876	8.13751	71	13	TRUE
2	0	sp|P53114|MED5_YEAST	1334	3	matchChargeOriginal		LSDTLIIDQVRK	-4.94518	7.99281	76	12	TRUE
2	0	sp|P53114|MED5_YEAST	1334	2	matchChargeOriginal		IINSENDYSR	-4.94774	8.47264	85	10	TRUE
2	0	sp|P53114|MED5_YEAST	1334	3	matchChargeOriginal		IYFTEKDDNK	-4.94806	7.14499	55	10	TRUE
2	0	sp|P53114|MED5_YEAST	1334	2	matchChargeOriginal		LVAVLNVSPVYDVDPR	-4.94988	8.72379	125	16	TRUE
2	0	sp|P53114|MED5_YEAST	1334	2	matchChargeOriginal		LSDTLIIDQVR	-4.9504	8.0006	90	11	TRUE
2	0	sp|P53114|MED5_YEAST	1334	2	matchChargeOriginal		QLANLIPFIVK	-4.95418	7.27858	55	11	TRUE
2	0	sp|P53114|MED5_YEAST	1334	2	matchChargeOriginal	(6) Oxidation (M)	TNNVPMIK	-4.95466	7.84206	44	8	TRUE
2	0	sp|P53114|MED5_YEAST	1334	2	matchChargeOriginal		NGSFTLLNQLSQTNK	-4.95479	8.17736	90	15	TRUE
2	0	sp|P53114|MED5_YEAST	1334	2	matchChargeOriginal		LNAIPLLK	-4.95675	8.13475	57	8	TRUE
2	0	sp|P53114|MED5_YEAST	1334	2	matchChargeOriginal		AFLSIFEDAIK	-4.95848	7.67301	64	11	TRUE
2	0	sp|P53114|MED5_YEAST	1334	2	matchChargeOriginal		NIWLNNK	-4.96029	7.69827	28	7	TRUE
2	0	sp|P53114|MED5_YEAST	1334	2	matchChargeOriginal	Acetyl (Protein N-term)%3b (1) Oxidation (M)	MEKESVYNLALK	-4.96281	8.21283	92	12	TRUE
2	0	sp|P53114|MED5_YEAST	1334	3	matchChargeOriginal		IINSENDYSRK	-4.963	7.51031	74	11	TRUE
2	0	sp|P53114|MED5_YEAST	1334	2	matchChargeOriginal		RVSQTFEAK	-4.9646	7.28676	52	9	TRUE
2	0	sp|P53114|MED5_YEAST	1334	3	matchChargeOriginal		NSLLLAHFFSK	-4.96637	6.75501	23	11	TRUE
2	0	sp|P53114|MED5_YEAST	1334	2	matchChargeOriginal		LATYGVPGSENKR	-4.96707	7.77467	43	13	TRUE
2	0	sp|P53114|MED5_YEAST	1334	3	matchChargeOriginal		VVTNALDNIDEKVVK	-4.96749	7.35549	118	15	TRUE
2	0	sp|P53114|MED5_YEAST	1334	2	matchChargeOriginal		SFLFDVLK	-4.97253	8.0856	54	8	TRUE
2	0	sp|P53114|MED5_YEAST	1334	4	matchChargeOriginal		SKGDVDIKGEDLHEKNDSAEVR	-4.97291	7.30774	80	22	TRUE
2	0	sp|P53114|MED5_YEAST	1334	3	matchChargeOriginal		QYHQANSNLTLLER	-4.97487	7.92052	59	14	TRUE
2	0	sp|P53114|MED5_YEAST	1334	2	matchChargeOriginal		DTKPFLNK	-4.97887	6.87781	49	8	TRUE
2	0	sp|P53114|MED5_YEAST	1334	2	matchChargeOriginal		ESVYNLALK	-4.97943	8.25782	67	9	TRUE
2	0	sp|P53114|MED5_YEAST	1334	2	matchChargeOriginal		FLILNENPINK	-4.98447	8.70657	104	11	TRUE
2	0	sp|P53114|MED5_YEAST	1334	2	matchChargeOriginal		ELIAIVSK	-4.98474	7.78605	63	8	TRUE
2	0	sp|P53114|MED5_YEAST	1334	2	matchChargeOriginal		NSFIINFISNLPNVSDK	-4.98692	5.8903	92	17	TRUE
2	0	sp|P53114|MED5_YEAST	1334	2	matchChargeOriginal		QLTSMEFSNLYK	-4.98792	8.23266	87	12	TRUE
2	0	sp|P53114|MED5_YEAST	1334	2	matchChargeOriginal		IINWEISNPDFLSK	-4.98882	8.32322	83	14	TRUE
2	0	sp|P53114|MED5_YEAST	1334	2	matchChargeOriginal		TNNVPMIK	-4.99085	7.77135	29	8	TRUE
2	0	sp|P53114|MED5_YEAST	1334	3	matchChargeOriginal		EDQMIDTSILPTRDDLFVR	-4.99167	8.17388	100	19	TRUE
2	0	sp|P53114|MED5_YEAST	1334	2	matchChargeOriginal		LLQTTLK	-4.99272	7.9156	47	7	TRUE
2	0	sp|P53114|MED5_YEAST	1334	2	matchChargeOriginal		EDQMIDTSILPTR	-4.99327	7.38174	86	13	TRUE
2	0	sp|P53114|MED5_YEAST	1334	3	matchChargeOriginal		EFFNEKFPSLIQEEEEDTTTTANINEVK	-5.00235	8.17855	119	28	TRUE
2	0	sp|P53114|MED5_YEAST	1334	3	matchChargeOriginal		TAEEASQLIEYMENDAKK	-5.00475	8.37013	109	18	TRUE
2	0	sp|P53114|MED5_YEAST	1334	2	matchChargeOriginal		SCSFFAK	-5.00996	7.64977	43	7	TRUE
2	0	sp|P53114|MED5_YEAST	1334	2	matchChargeOriginal		LSPSPILLTSAGCK	-5.01257	8.48531	108	14	TRUE
2	0	sp|P53114|MED5_YEAST	1334	2	matchChargeOriginal		NSLLLAHFFSK	-5.01603	8.15221	74	11	TRUE
2	0	sp|P53114|MED5_YEAST	1334	3	matchChargeOriginal		LVAVLNVSPVYDVDPR	-5.02196	7.59464	85	16	TRUE
2	0	sp|P53114|MED5_YEAST	1334	3	matchChargeOriginal	(4) Oxidation (M)	EDQMIDTSILPTRDDLFVR	-5.0271	8.24549	84	19	TRUE
2	0	sp|P53114|MED5_YEAST	1334	3	matchChargeOriginal	(12) Oxidation (M)	TAEEASQLIEYMENDAKK	-5.0277	8.19982	124	18	TRUE
2	0	sp|P53114|MED5_YEAST	1334	2	matchChargeOriginal		LATYGVPGSENK	-5.03188	7.60606	65	12	TRUE
2	0	sp|P53114|MED5_YEAST	1334	3	matchChargeOriginal	(15) Oxidation (M)%3b (18) Oxidation (M)	DLGNVIVPNILSLDMNSMNK	-5.03646	7.43711	49	20	TRUE
2	0	sp|P53114|MED5_YEAST	1334	4	matchChargeOriginal	(11) Oxidation (M)%3b (43) Oxidation (M)	AEATQDDDFDMLFGENDTSTQAYEEEEENEDNDGNNRTNNVPMIK	-5.03739	7.8094	118	45	TRUE
2	0	sp|P53114|MED5_YEAST	1334	2	matchChargeOriginal		DLGNVIVPNILSLDMNSMNK	-5.04	7.6784	96	20	TRUE
2	0	sp|P53114|MED5_YEAST	1334	3	matchChargeOriginal		HLPLLILENSSR	-5.05018	7.84398	52	12	TRUE
2	0	sp|P53114|MED5_YEAST	1334	2	matchChargeOriginal	(5) Oxidation (M)	QLTSMEFSNLYK	-5.05049	8.1818	65	12	TRUE
2	0	sp|P53114|MED5_YEAST	1334	3	matchChargeOriginal		VQSQSNYGIYSSDAQGDPNLEPLIAK	-5.05239	8.66102	101	26	TRUE
2	0	sp|P53114|MED5_YEAST	1334	2	matchChargeOriginal		WVIFITK	-5.05347	7.30732	46	7	TRUE
2	0	sp|P53114|MED5_YEAST	1334	2	matchChargeOriginal	(12) Oxidation (M)	TAEEASQLIEYMENDAK	-5.06801	7.44618	75	17	TRUE
2	0	sp|P53114|MED5_YEAST	1334	2	matchChargeOriginal		VSQTFEAK	-5.08246	6.99677	58	8	TRUE
2	0	sp|P53114|MED5_YEAST	1334	2	matchChargeOriginal		FISYHDK	-5.08289	6.67908	40	7	TRUE
2	0	sp|P53114|MED5_YEAST	1334	2	matchChargeOriginal		KWVIFITK	-5.08956	7.23922	57	8	TRUE
2	0	sp|P53114|MED5_YEAST	1334	2	matchChargeOriginal	Acetyl (Protein N-term)	MEKESVYNLALK	-5.10931	8.08113	86	12	TRUE
2	0	sp|P53114|MED5_YEAST	1334	3	matchChargeOriginal	(12) Oxidation (M)	TAEEASQLIEYMENDAK	-5.11838	7.32194	89	17	TRUE
2	0	sp|P53114|MED5_YEAST	1334	3	matchChargeOriginal		HSFAVLLHER	-5.12295	7.92259	77	10	TRUE
2	0	sp|P53114|MED5_YEAST	1334	2	matchChargeOriginal		FPSLIQEEEEDTTTTANINEVK	-5.1275	7.63861	27	22	TRUE
2	0	sp|P53114|MED5_YEAST	1334	4	matchChargeOriginal		TENEKFISYHDK	-5.13975	6.41087	42	12	TRUE
2	0	sp|P53114|MED5_YEAST	1334	3	matchChargeOriginal		TAEEASQLIEYMENDAK	-5.15058	7.56118	39	17	TRUE
2	0	sp|P53114|MED5_YEAST	1334	5	matchChargeOriginal		KSKGDVDIKGEDLHEK	-5.17032	6.28697	26	16	TRUE
2	0	sp|P53114|MED5_YEAST	1334	2	matchChargeOriginal		HLPLLILENSSR	-5.1734	7.76667	82	12	TRUE
2	0	sp|P53114|MED5_YEAST	1334	2	matchChargeOriginal		YYLEESNVNDSDMLTK	-5.17631	7.57061	128	16	TRUE
2	0	sp|P53114|MED5_YEAST	1334	2	matchChargeOriginal	(18) Oxidation (M)	DLGNVIVPNILSLDMNSMNK	-5.19275	7.63815	75	20	TRUE
2	0	sp|P53114|MED5_YEAST	1334	2	matchChargeOriginal		TAEEASQLIEYMENDAK	-5.20502	7.70237	119	17	TRUE
2	0	sp|P53114|MED5_YEAST	1334	2	matchChargeOriginal		LLNDLALENGEITK	-5.21221	7.50789	123	14	TRUE
2	0	sp|P53114|MED5_YEAST	1334	2	matchChargeOriginal		TNNEDLFDDYPSTSLDIR	-5.2249	7.6511	88	18	TRUE
2	0	sp|P53114|MED5_YEAST	1334	2	matchChargeOriginal	(4) Oxidation (M)	GLIMLNLQPASVINNYLR	-5.23781	6.68712	65	18	TRUE
2	0	sp|P53114|MED5_YEAST	1334	4	matchChargeOriginal		GEDLHEKNDSAEVRQETQPK	-5.27623	6.82154	68	20	TRUE
2	0	sp|P53114|MED5_YEAST	1334	2	matchChargeOriginal		YPELSIK	-5.29573	6.48716	27	7	TRUE
2	0	sp|P53114|MED5_YEAST	1334	4	matchChargeOriginal		IYFTEKDDNKTNNEDLFDDYPSTSLDIR	-5.32976	7.75143	77	28	TRUE
2	0	sp|P53114|MED5_YEAST	1334	3	matchChargeOriginal		FPSLIQEEEEDTTTTANINEVK	-5.33955	7.56038	83	22	TRUE
2	0	sp|P53114|MED5_YEAST	1334	2	matchChargeOriginal	(13) Oxidation (M)	YYLEESNVNDSDMLTK	-5.36257	7.43704	117	16	TRUE
2	0	sp|P53114|MED5_YEAST	1334	3	matchChargeOriginal	(19) Oxidation (M)	KDLGNVIVPNILSLDMNSMNK	-5.37461	6.6801	64	21	TRUE
2	0	sp|P53114|MED5_YEAST	1334	4	matchChargeOriginal	(11) Oxidation (M)	AEATQDDDFDMLFGENDTSTQAYEEEEENEDNDGNNRTNNVPMIK	-5.40496	7.67801	115	45	TRUE
2	0	sp|P53114|MED5_YEAST	1334	3	matchChargeOriginal		LHFKDTKPFLNK	-5.42349	7.18871	23	12	TRUE
2	0	sp|P53114|MED5_YEAST	1334	4	matchChargeOriginal	(43) Oxidation (M)	AEATQDDDFDMLFGENDTSTQAYEEEEENEDNDGNNRTNNVPMIK	-5.44213	7.76403	54	45	TRUE
2	0	sp|P53114|MED5_YEAST	1334	3	matchChargeOriginal	(5) Oxidation (M)	QLTSMEFSNLYKEFFNEK	-5.45228	6.73849	96	18	TRUE
2	0	sp|P53114|MED5_YEAST	1334	2	matchChargeOriginal		GLIMLNLQPASVINNYLR	-5.46461	6.40521	99	18	TRUE
2	0	sp|P53114|MED5_YEAST	1334	2	matchChargeOriginal	Gln-%3epyro-Glu (N-term Q)%3b (5) Oxidation (M)	QLTSMEFSNLYK	-5.55829	7.28642	59	12	TRUE
2	0	sp|P53114|MED5_YEAST	1334	2	matchChargeOriginal		VQSQSNYGIYSSDAQGDPNLEPLIAK	-5.6013	8.26979	126	26	TRUE
2	0	sp|P53114|MED5_YEAST	1334	2	matchChargeOriginal		VVTNALDNIDEKVVK	-5.60432	6.6533	72	15	TRUE
2	0	sp|P53114|MED5_YEAST	1334	4	matchChargeOriginal	(16) Oxidation (M)	TENEKFISYHDKYLCMLK	-5.64073	6.65554	111	18	TRUE
2	0	sp|P53114|MED5_YEAST	1334	2	matchChargeOriginal		KLLNDLALENGEITKTENEK	-5.6491	6.35372	94	20	TRUE
2	0	sp|P53114|MED5_YEAST	1334	5	matchChargeOriginal	(16) Oxidation (M)	TENEKFISYHDKYLCMLK	-5.69311	6.33977	26	18	TRUE
2	0	sp|P53114|MED5_YEAST	1334	2	matchChargeOriginal	Gln-%3epyro-Glu (N-term Q)	QLTSMEFSNLYK	-5.70392	7.38828	67	12	TRUE
2	0	sp|P53114|MED5_YEAST	1334	2	matchChargeOriginal	Gln-%3epyro-Glu (N-term Q)	QLANLIPFIVK	-5.82484	6.50676	45	11	TRUE
2	0	sp|P53114|MED5_YEAST	1334	3	matchChargeOriginal	(16) Oxidation (M)	KDLGNVIVPNILSLDMNSMNK	-5.89054	6.78692	81	21	TRUE
2	0	sp|P53114|MED5_YEAST	1334	4	matchChargeOriginal		AEATQDDDFDMLFGENDTSTQAYEEEEENEDNDGNNRTNNVPMIK	-5.92592	7.50635	118	45	TRUE
2	0	sp|P53114|MED5_YEAST	1334	5	matchChargeOriginal		TENEKFISYHDKYLCMLK	-6.38692	6.46441	42	18	TRUE
2	0	sp|P53114|MED5_YEAST	1334	2	matchChargeOriginal		DDNKTNNEDLFDDYPSTSLDIR	-6.4493	6.39401	89	22	TRUE
2	0	sp|P53114|MED5_YEAST	1334	3	matchChargeOriginal	Gln-%3epyro-Glu (N-term Q)	QYHQANSNLTLLERK	-6.61724	6.3031	81	15	TRUE
2	0	sp|P53114|MED5_YEAST	1334	4	matchChargeOriginal		FISYHDKYLCMLK	-6.81268	7.1806	50	13	TRUE
2	0	sp|P53114|MED5_YEAST	1334	2	matchChargeOriginal	Gln-%3epyro-Glu (N-term Q)%3b (5) Oxidation (M)	QLTSMEFSNLYKEFFNEK	-6.92218	5.81423	70	18	TRUE
2	0	sp|P53114|MED5_YEAST	1334	4	matchChargeOriginal	(11) Oxidation (M)	FISYHDKYLCMLK	-6.95804	7.19447	79	13	TRUE
2	0	sp|P53114|MED5_YEAST	1334	4	matchChargeOriginal	(16) Oxidation (M)%3b (19) Oxidation (M)	KDLGNVIVPNILSLDMNSMNKELIAIVSK	-6.84803	5.68861	29	29	TRUE
2	0	sp|P53114|MED5_YEAST	1334	3	matchChargeOriginal		TLIKFVDLSR	-4.34851	5.04045	58	10	TRUE
2	0	sp|P53114|MED5_YEAST	1334	2	matchChargeOriginal		NDSAEVR	-0.991289	4.07582	48	7	TRUE
2	0	sp|P53114|MED5_YEAST	1334	2	matchChargeOriginal	Gln-%3epyro-Glu (N-term Q)	QYHQANSNLTLLER	-1.50767	6.35234	92	14	TRUE
2	0	sp|P53114|MED5_YEAST	1334	4	matchChargeOriginal		ASDLVDTPSNNTAATADTTHLHEALDIVCSDFVK	-2.67712	7.32439	179	34	TRUE
2	0	sp|P53114|MED5_YEAST	1334	2	matchChargeOriginal		HLPLLILENSSR	-3.46189	6.73901	82	12	TRUE
2	0	sp|P53114|MED5_YEAST	1334	2	matchChargeOriginal		GLIMLNLQPASVINNYLR	-3.93354	5.01457	34	18	TRUE
2	0	sp|P53114|MED5_YEAST	1334	3	matchChargeOriginal		KDLGNVIVPNILSLDMNSMNK	-4.36722	5.68324	49	21	TRUE
2	0	sp|P53114|MED5_YEAST	1334	3	matchChargeOriginal		FPSLIQEEEEDTTTTANINEVKK	-4.38258	7.38134	132	23	TRUE
2	0	sp|P53114|MED5_YEAST	1334	4	matchChargeOriginal		KLLNDLALENGEITKTENEK	-4.66808	6.63151	74	20	TRUE
2	0	sp|P53114|MED5_YEAST	1334	3	matchChargeOriginal	(16) Oxidation (M)%3b (19) Oxidation (M)	KDLGNVIVPNILSLDMNSMNK	-4.71137	6.27473	54	21	TRUE
2	0	sp|P53114|MED5_YEAST	1334	2	matchChargeOriginal		EDQMIDTSILPTR	-4.72784	6.05205	72	13	TRUE
2	0	sp|P53114|MED5_YEAST	1334	2	matchChargeOriginal		ESVYNLALK	-4.72896	7.05038	65	9	TRUE
2	0	sp|P53114|MED5_YEAST	1334	2	matchChargeOriginal		TNNVPMIK	-4.78107	6.57112	37	8	TRUE
2	0	sp|P53114|MED5_YEAST	1334	3	matchChargeOriginal		VVTNALDNIDEKVVK	-4.79462	6.43609	109	15	TRUE
2	0	sp|P53114|MED5_YEAST	1334	2	matchChargeOriginal		NIWLNNK	-4.81138	6.63959	32	7	TRUE
2	0	sp|P53114|MED5_YEAST	1334	3	matchChargeOriginal		LSDTLIIDQVRK	-4.84495	6.89565	63	12	TRUE
2	0	sp|P53114|MED5_YEAST	1334	3	matchChargeOriginal		KLLNDLALENGEITK	-4.84853	6.58786	40	15	TRUE
2	0	sp|P53114|MED5_YEAST	1334	4	matchChargeOriginal		SKGDVDIKGEDLHEKNDSAEVR	-4.86832	6.92043	62	22	TRUE
2	0	sp|P53114|MED5_YEAST	1334	2	matchChargeOriginal	Acetyl (Protein N-term)%3b (1) Oxidation (M)	MEKESVYNLALK	-4.8708	7.19615	89	12	TRUE
2	0	sp|P53114|MED5_YEAST	1334	3	matchChargeOriginal	(4) Oxidation (M)	EDQMIDTSILPTRDDLFVR	-4.87454	7.24519	70	19	TRUE
2	0	sp|P53114|MED5_YEAST	1334	2	matchChargeOriginal		LVAVLNVSPVYDVDPR	-4.87928	7.89545	120	16	TRUE
2	0	sp|P53114|MED5_YEAST	1334	3	matchChargeOriginal		IINSENDYSRK	-4.88126	6.45819	74	11	TRUE
2	0	sp|P53114|MED5_YEAST	1334	2	matchChargeOriginal		LATYGVPGSENK	-4.8859	6.55209	66	12	TRUE
2	0	sp|P53114|MED5_YEAST	1334	2	matchChargeOriginal		AFLSIFEDAIK	-4.88758	6.55882	58	11	TRUE
2	0	sp|P53114|MED5_YEAST	1334	3	matchChargeOriginal	(12) Oxidation (M)	TAEEASQLIEYMENDAKK	-4.89015	7.24015	73	18	TRUE
2	0	sp|P53114|MED5_YEAST	1334	3	matchChargeOriginal		LATYGVPGSENKR	-4.89956	7.06068	71	13	TRUE
2	0	sp|P53114|MED5_YEAST	1334	2	matchChargeOriginal		IINSENDYSR	-4.9007	7.41459	79	10	TRUE
2	0	sp|P53114|MED5_YEAST	1334	2	matchChargeOriginal		RVSQTFEAK	-4.90425	6.20161	51	9	TRUE
2	0	sp|P53114|MED5_YEAST	1334	3	matchChargeOriginal		QYHQANSNLTLLER	-4.90428	6.81915	39	14	TRUE
2	0	sp|P53114|MED5_YEAST	1334	2	matchChargeOriginal		VVTNALDNIDEK	-4.9065	7.78021	104	12	TRUE
2	0	sp|P53114|MED5_YEAST	1334	2	matchChargeOriginal		FLILNENPINK	-4.90718	7.66811	96	11	TRUE
2	0	sp|P53114|MED5_YEAST	1334	2	matchChargeOriginal		VSQTFEAK	-4.91479	6.72731	55	8	TRUE
2	0	sp|P53114|MED5_YEAST	1334	2	matchChargeOriginal		LNAIPLLK	-4.91483	7.03905	57	8	TRUE
2	0	sp|P53114|MED5_YEAST	1334	2	matchChargeOriginal		ELIAIVSK	-4.91655	6.58569	40	8	TRUE
2	0	sp|P53114|MED5_YEAST	1334	2	matchChargeOriginal		NGSFTLLNQLSQTNK	-4.92617	7.34038	92	15	TRUE
2	0	sp|P53114|MED5_YEAST	1334	3	matchChargeOriginal		VQSQSNYGIYSSDAQGDPNLEPLIAK	-4.93905	7.69306	70	26	TRUE
2	0	sp|P53114|MED5_YEAST	1334	3	matchChargeOriginal		IYFTEKDDNK	-4.94204	6.05174	54	10	TRUE
2	0	sp|P53114|MED5_YEAST	1334	2	matchChargeOriginal		LLQTTLK	-4.94248	6.83084	42	7	TRUE
2	0	sp|P53114|MED5_YEAST	1334	2	matchChargeOriginal	(5) Oxidation (M)	QLTSMEFSNLYK	-4.94406	7.18333	67	12	TRUE
2	0	sp|P53114|MED5_YEAST	1334	4	matchChargeOriginal		GDVDIKGEDLHEKNDSAEVR	-4.94844	6.82099	163	20	TRUE
2	0	sp|P53114|MED5_YEAST	1334	3	matchChargeOriginal		NDSAEVRQETQPK	-4.94874	5.86642	31	13	TRUE
2	0	sp|P53114|MED5_YEAST	1334	2	matchChargeOriginal		SFLFDVLK	-4.96322	7.12108	48	8	TRUE
2	0	sp|P53114|MED5_YEAST	1334	2	matchChargeOriginal		IINWEISNPDFLSK	-4.96999	7.4072	80	14	TRUE
2	0	sp|P53114|MED5_YEAST	1334	2	matchChargeOriginal		WVIFITK	-4.98355	6.48208	30	7	TRUE
2	0	sp|P53114|MED5_YEAST	1334	4	matchChargeOriginal	(11) Oxidation (M)%3b (43) Oxidation (M)	AEATQDDDFDMLFGENDTSTQAYEEEEENEDNDGNNRTNNVPMIK	-4.9965	6.85542	70	45	TRUE
2	0	sp|P53114|MED5_YEAST	1334	3	matchChargeOriginal		LLNDLALENGEITKTENEK	-5.01849	6.61917	157	19	TRUE
2	0	sp|P53114|MED5_YEAST	1334	3	matchChargeOriginal		EDQMIDTSILPTRDDLFVR	-5.04754	7.02894	84	19	TRUE
2	0	sp|P53114|MED5_YEAST	1334	2	matchChargeOriginal		LSPSPILLTSAGCK	-5.05322	7.45896	114	14	TRUE
2	0	sp|P53114|MED5_YEAST	1334	3	matchChargeOriginal		TAEEASQLIEYMENDAKK	-5.07278	7.29577	111	18	TRUE
2	0	sp|P53114|MED5_YEAST	1334	2	matchChargeOriginal		LSDTLIIDQVR	-5.08919	6.93728	78	11	TRUE
2	0	sp|P53114|MED5_YEAST	1334	2	matchChargeOriginal	Acetyl (Protein N-term)	MEKESVYNLALK	-5.10539	6.92693	91	12	TRUE
2	0	sp|P53114|MED5_YEAST	1334	2	matchChargeOriginal		NSLLLAHFFSK	-5.10718	7.34678	82	11	TRUE
2	0	sp|P53114|MED5_YEAST	1334	3	matchChargeOriginal	(12) Oxidation (M)	TAEEASQLIEYMENDAK	-5.11292	6.34775	84	17	TRUE
2	0	sp|P53114|MED5_YEAST	1334	2	matchChargeOriginal		QLANLIPFIVK	-5.11682	6.48816	45	11	TRUE
2	0	sp|P53114|MED5_YEAST	1334	3	matchChargeOriginal		HLPLLILENSSR	-5.15986	6.83966	35	12	TRUE
2	0	sp|P53114|MED5_YEAST	1334	2	matchChargeOriginal		DLGNVIVPNILSLDMNSMNK	-5.30971	6.45117	96	20	TRUE
2	0	sp|P53114|MED5_YEAST	1334	2	matchChargeOriginal		TAEEASQLIEYMENDAK	-5.34365	6.50639	89	17	TRUE
2	0	sp|P53114|MED5_YEAST	1334	3	matchChargeOriginal	(15) Oxidation (M)	DLGNVIVPNILSLDMNSMNK	-5.35141	6.05011	75	20	TRUE
2	0	sp|P53114|MED5_YEAST	1334	4	matchChargeOriginal	(11) Oxidation (M)	AEATQDDDFDMLFGENDTSTQAYEEEEENEDNDGNNRTNNVPMIK	-5.39846	6.49392	44	45	TRUE
2	0	sp|P53114|MED5_YEAST	1334	4	matchChargeOriginal		EFFNEKFPSLIQEEEEDTTTTANINEVKK	-5.40268	7.2955	165	29	TRUE
2	0	sp|P53114|MED5_YEAST	1334	3	matchChargeOriginal		HSFAVLLHER	-5.53197	6.93883	64	10	TRUE
2	0	sp|P53114|MED5_YEAST	1334	2	matchChargeOriginal		QLTSMEFSNLYK	-5.55534	7.08192	87	12	TRUE
2	0	sp|P53114|MED5_YEAST	1334	2	matchChargeOriginal		LLNDLALENGEITK	-5.60532	6.45563	78	14	TRUE
2	0	sp|P53114|MED5_YEAST	1334	3	matchChargeOriginal		TNKISILKR	-5.6359	5.2229	34	9	TRUE
2	0	sp|P53114|MED5_YEAST	1334	2	matchChargeOriginal	Gln-%3epyro-Glu (N-term Q)	QLANLIPFIVK	-5.66819	5.72781	40	11	TRUE
2	0	sp|P53114|MED5_YEAST	1334	2	matchChargeOriginal	Gln-%3epyro-Glu (N-term Q)	QLTSMEFSNLYK	-5.75395	6.20279	54	12	TRUE
2	0	sp|P53114|MED5_YEAST	1334	3	matchChargeOriginal		FPSLIQEEEEDTTTTANINEVK	-5.86768	6.65686	98	22	TRUE
2	0	sp|P53114|MED5_YEAST	1334	3	matchChargeOriginal	(19) Oxidation (M)	KDLGNVIVPNILSLDMNSMNK	-5.91145	5.59559	45	21	TRUE
2	0	sp|P53114|MED5_YEAST	1334	4	matchChargeOriginal		SKGDVDIKGEDLHEK	-5.96151	6.27365	60	15	TRUE
2	0	sp|P53114|MED5_YEAST	1334	2	matchChargeOriginal	(4) Oxidation (M)	GLIMLNLQPASVINNYLR	-6.19344	5.23726	28	18	TRUE
2	0	sp|P53114|MED5_YEAST	1334	2	matchChargeOriginal		FISYHDK	-5.98217	5.46364	39	7	TRUE
2	0	sp|P53114|MED5_YEAST	1334	2	matchChargeOriginal		YYLEESNVNDSDMLTK	-6.06428	6.32343	128	16	TRUE
2	0	sp|P53114|MED5_YEAST	1334	2	matchChargeOriginal	(13) Oxidation (M)	YYLEESNVNDSDMLTK	-6.1451	6.42864	96	16	TRUE
2	0	sp|P53114|MED5_YEAST	1334	2	matchChargeOriginal		LSDTLIIDQVRK	-6.4941	6.26624	43	12	TRUE
2	0	sp|P53114|MED5_YEAST	1334	3	matchChargeOriginal	(15) Oxidation (M)%3b (18) Oxidation (M)	DLGNVIVPNILSLDMNSMNKELIAIVSK	-6.52008	5.66301	20	28	TRUE
2	0	sp|P53114|MED5_YEAST	1334	4	matchChargeOriginal	(11) Oxidation (M)	FISYHDKYLCMLK	-7.07707	6.37849	48	13	TRUE
2	0	sp|P53114|MED5_YEAST	1334	3	matchChargeOriginal		DDNKTNNEDLFDDYPSTSLDIR	-7.13852	6.33255	116	22	TRUE
2	0	sp|P53114|MED5_YEAST	1334	2	matchChargeOriginal	(6) Oxidation (M)	TNNVPMIK	-7.25172	6.84874	49	8	TRUE
2	0	sp|P53114|MED5_YEAST	1334	2	matchChargeOriginal		YPELSIK	-6.22439	5.26969	30	7	TRUE
2	0	sp|P53114|MED5_YEAST	1334	4	matchChargeOriginal		FISYHDKYLCMLK	-7.453	6.24568	33	13	TRUE
2	0	sp|P53114|MED5_YEAST	1334	3	matchChargeOriginal		TLIKFVDLSR	-2.15727	4.15261	35	10	TRUE
2	0	sp|P53114|MED5_YEAST	1334	2	matchChargeOriginal		KWVIFITK	-8.08855	6.39584	40	8	TRUE
2	0	sp|P53114|MED5_YEAST	1334	3	matchChargeOriginal		GEDLHEKNDSAEVR	-6.64112	5.64569	112	14	TRUE
2	0	sp|P53114|MED5_YEAST	1334	2	matchChargeOriginal		LSPSPILLTSAGCK	-3.93722	5.97106	35	14	TRUE
2	0	sp|P53114|MED5_YEAST	1334	2	matchChargeOriginal		TNNVPMIK	-4.0069	6.10571	43	8	TRUE
2	0	sp|P53114|MED5_YEAST	1334	2	matchChargeOriginal		RVSQTFEAK	-4.06006	5.99159	36	9	TRUE
2	0	sp|P53114|MED5_YEAST	1334	2	matchChargeOriginal		AFLSIFEDAIK	-4.10764	4.96748	52	11	TRUE
2	0	sp|P53114|MED5_YEAST	1334	3	matchChargeOriginal		TNKISILKR	-4.32218	5.13837	32	9	TRUE
2	0	sp|P53114|MED5_YEAST	1334	3	matchChargeOriginal		IYFTEKDDNK	-4.33209	5.49896	65	10	TRUE
2	0	sp|P53114|MED5_YEAST	1334	2	matchChargeOriginal		AFHTAVLR	-4.34551	5.98664	58	8	TRUE
2	0	sp|P53114|MED5_YEAST	1334	3	matchChargeOriginal		GDVDIKGEDLHEKNDSAEVR	-4.51499	5.11809	48	20	TRUE
2	0	sp|P53114|MED5_YEAST	1334	2	matchChargeOriginal		IINWEISNPDFLSK	-4.54162	6.60968	34	14	TRUE
2	0	sp|P53114|MED5_YEAST	1334	2	matchChargeOriginal		LSDTLIIDQVR	-4.68225	6.30309	94	11	TRUE
2	0	sp|P53114|MED5_YEAST	1334	2	matchChargeOriginal	Acetyl (Protein N-term)	MEKESVYNLALK	-4.70029	6.70974	86	12	TRUE
2	0	sp|P53114|MED5_YEAST	1334	2	matchChargeOriginal		ESVYNLALK	-4.7263	6.60816	56	9	TRUE
2	0	sp|P53114|MED5_YEAST	1334	2	matchChargeOriginal		EDQMIDTSILPTR	-4.77807	5.51984	71	13	TRUE
2	0	sp|P53114|MED5_YEAST	1334	3	matchChargeOriginal		LATYGVPGSENKR	-4.79038	6.65862	65	13	TRUE
2	0	sp|P53114|MED5_YEAST	1334	2	matchChargeOriginal		FLILNENPINK	-4.79136	7.19202	104	11	TRUE
2	0	sp|P53114|MED5_YEAST	1334	3	matchChargeOriginal	(12) Oxidation (M)	TAEEASQLIEYMENDAKK	-4.79198	6.82428	67	18	TRUE
2	0	sp|P53114|MED5_YEAST	1334	2	matchChargeOriginal	Acetyl (Protein N-term)%3b (1) Oxidation (M)	MEKESVYNLALK	-4.79788	7.09694	89	12	TRUE
2	0	sp|P53114|MED5_YEAST	1334	2	matchChargeOriginal		LLQTTLK	-4.80752	6.45412	43	7	TRUE
2	0	sp|P53114|MED5_YEAST	1334	3	matchChargeOriginal		VVTNALDNIDEKVVK	-4.83651	6.9196	114	15	TRUE
2	0	sp|P53114|MED5_YEAST	1334	2	matchChargeOriginal		IINSENDYSR	-4.84684	7.16385	55	10	TRUE
2	0	sp|P53114|MED5_YEAST	1334	2	matchChargeOriginal		NGSFTLLNQLSQTNK	-4.84853	6.76537	71	15	TRUE
2	0	sp|P53114|MED5_YEAST	1334	3	matchChargeOriginal		QYHQANSNLTLLER	-4.84978	6.09797	41	14	TRUE
2	0	sp|P53114|MED5_YEAST	1334	2	matchChargeOriginal		SFLFDVLK	-4.85426	6.28821	50	8	TRUE
2	0	sp|P53114|MED5_YEAST	1334	2	matchChargeOriginal		VVTNALDNIDEK	-4.85798	7.43563	105	12	TRUE
2	0	sp|P53114|MED5_YEAST	1334	2	matchChargeOriginal		LNAIPLLK	-4.86103	6.77388	37	8	TRUE
2	0	sp|P53114|MED5_YEAST	1334	2	matchChargeOriginal		LVAVLNVSPVYDVDPR	-4.87043	6.93235	67	16	TRUE
2	0	sp|P53114|MED5_YEAST	1334	3	matchChargeOriginal		LSDTLIIDQVRK	-4.91047	6.43049	45	12	TRUE
2	0	sp|P53114|MED5_YEAST	1334	2	matchChargeOriginal		NIWLNNK	-4.96267	6.20152	28	7	TRUE
2	0	sp|P53114|MED5_YEAST	1334	2	matchChargeOriginal		ELIAIVSK	-4.99466	5.9578	44	8	TRUE
2	0	sp|P53114|MED5_YEAST	1334	3	matchChargeOriginal	(4) Oxidation (M)	EDQMIDTSILPTRDDLFVR	-5.00276	6.38946	79	19	TRUE
2	0	sp|P53114|MED5_YEAST	1334	3	matchChargeOriginal		VQSQSNYGIYSSDAQGDPNLEPLIAK	-5.00495	7.08521	42	26	TRUE
2	0	sp|P53114|MED5_YEAST	1334	3	matchChargeOriginal		IINSENDYSRK	-5.01005	6.31102	62	11	TRUE
2	0	sp|P53114|MED5_YEAST	1334	3	matchChargeOriginal		LLNDLALENGEITKTENEK	-5.18451	6.11121	111	19	TRUE
2	0	sp|P53114|MED5_YEAST	1334	3	matchChargeOriginal		TAEEASQLIEYMENDAKK	-5.19206	6.41086	85	18	TRUE
2	0	sp|P53114|MED5_YEAST	1334	2	matchChargeOriginal		NSLLLAHFFSK	-5.22497	6.26484	70	11	TRUE
2	0	sp|P53114|MED5_YEAST	1334	2	matchChargeOriginal		WVIFITK	-5.22969	5.56696	35	7	TRUE
2	0	sp|P53114|MED5_YEAST	1334	2	matchChargeOriginal		LATYGVPGSENK	-5.26043	6.15627	65	12	TRUE
2	0	sp|P53114|MED5_YEAST	1334	3	matchChargeOriginal		TAEEASQLIEYMENDAK	-5.29114	5.64829	39	17	TRUE
2	0	sp|P53114|MED5_YEAST	1334	2	matchChargeOriginal	(5) Oxidation (M)	QLTSMEFSNLYK	-5.34642	6.91318	68	12	TRUE
2	0	sp|P53114|MED5_YEAST	1334	3	matchChargeOriginal	(11) Oxidation (M)	AEATQDDDFDMLFGENDTSTQAYEEEEENEDNDGNNR	-5.46112	6.52659	65	37	TRUE
2	0	sp|P53114|MED5_YEAST	1334	3	matchChargeOriginal	(12) Oxidation (M)	TAEEASQLIEYMENDAK	-5.61916	5.73636	89	17	TRUE
2	0	sp|P53114|MED5_YEAST	1334	3	matchChargeOriginal		NDSAEVRQETQPK	-5.6434	5.49497	30	13	TRUE
2	0	sp|P53114|MED5_YEAST	1334	4	matchChargeOriginal		EFFNEKFPSLIQEEEEDTTTTANINEVKK	-5.70046	6.2322	42	29	TRUE
2	0	sp|P53114|MED5_YEAST	1334	2	matchChargeOriginal		LLNDLALENGEITK	-5.71642	6.05772	104	14	TRUE
2	0	sp|P53114|MED5_YEAST	1334	2	matchChargeOriginal	Gln-%3epyro-Glu (N-term Q)	QLANLIPFIVK	-4.93249	4.96058	30	11	TRUE
2	0	sp|P53114|MED5_YEAST	1334	2	matchChargeOriginal		VSQTFEAK	-5.79957	5.67861	52	8	TRUE
2	0	sp|P53114|MED5_YEAST	1334	2	matchChargeOriginal		QLTSMEFSNLYK	-5.88505	6.34794	64	12	TRUE
2	0	sp|P53114|MED5_YEAST	1334	2	matchChargeOriginal		YYLEESNVNDSDMLTK	-6.03923	5.543	81	16	TRUE
2	0	sp|P53114|MED5_YEAST	1334	3	matchChargeOriginal		HSFAVLLHER	-6.16842	5.78041	52	10	TRUE
2	0	sp|P53114|MED5_YEAST	1334	2	matchChargeOriginal	(15) Oxidation (M)	DLGNVIVPNILSLDMNSMNK	-6.47388	5.22614	37	20	TRUE
2	0	sp|P53114|MED5_YEAST	1334	3	matchChargeOriginal		HLPLLILENSSR	-6.47701	5.96831	45	12	TRUE
2	0	sp|P53114|MED5_YEAST	1334	2	matchChargeOriginal	(6) Oxidation (M)	TNNVPMIK	-6.59204	6.07308	30	8	TRUE
2	0	sp|P53114|MED5_YEAST	1334	2	matchChargeOriginal	Gln-%3epyro-Glu (N-term Q)%3b (5) Oxidation (M)	QLTSMEFSNLYK	-6.71355	5.65858	40	12	TRUE
2	0	sp|P53114|MED5_YEAST	1334	2	matchChargeOriginal	Gln-%3epyro-Glu (N-term Q)	QLTSMEFSNLYK	-6.25607	5.41499	39	12	TRUE
2	0	sp|P53114|MED5_YEAST	1334	2	matchChargeOriginal	(4) Oxidation (M)	EDQMIDTSILPTR	-7.45165	5.64785	51	13	TRUE
2	0	sp|P53114|MED5_YEAST	1334	5	matchChargeOriginal		SKGDVDIKGEDLHEKNDSAEVR	-7.29425	5.51819	55	22	TRUE
2	0	sp|P53114|MED5_YEAST	1334	3	matchChargeOriginal		EDQMIDTSILPTRDDLFVR	-7.56385	5.72465	33	19	TRUE
2	0	sp|P53114|MED5_YEAST	1334	3	matchChargeOriginal		DDNKTNNEDLFDDYPSTSLDIR	-6.09426	5.21818	27	22	TRUE
3	1	sp|P19263|MED14_YEAST	1532	2	matchChargeOriginal	(5) Oxidation (M)	NQVFMLDTK	-5.74422	5.1789	56	9	TRUE
3	1	sp|P19263|MED14_YEAST	1532	2	matchChargeOriginal		ISTNDDSIK	-3.48253	4.62366	25	9	TRUE
3	1	sp|P19263|MED14_YEAST	1532	4	matchChargeOriginal		LGTPESVKPANASHAIR	-3.919	4.74392	34	17	TRUE
3	1	sp|P19263|MED14_YEAST	1532	2	matchChargeOriginal	(5) Oxidation (M)	NQVFMLDTK	-2.82895	4.56269	36	9	TRUE
3	1	sp|P19263|MED14_YEAST	1532	2	matchChargeOriginal		ISTNDDSIK	-4.40547	5.31838	56	9	TRUE
3	1	sp|P19263|MED14_YEAST	1532	3	matchChargeOriginal		YLSNNDEDDKDCTIK	-6.00638	5.21042	78	15	TRUE
3	1	sp|P19263|MED14_YEAST	1532	3	matchChargeOriginal		NTQLHGPSATDPETTATQK	-6.34105	5.89437	54	19	TRUE
3	1	sp|P19263|MED14_YEAST	1532	4	matchChargeOriginal	(24) Oxidation (M)	NTQLHGPSATDPETTATQKESLEMVPK	-5.56286	5.10041	19	27	TRUE
3	1	sp|P19263|MED14_YEAST	1532	3	matchChargeOriginal		NTQLHGPSATDPETTATQK	-6.20566	5.29657	37	19	TRUE
3	1	sp|P19263|MED14_YEAST	1532	2	matchChargeOriginal		NLTVFTMK	-3.81753	5.32993	30	8	TRUE
3	1	sp|P19263|MED14_YEAST	1532	2	matchChargeOriginal	(5) Oxidation (M)	NQVFMLDTK	-3.75122	4.49322	19	9	TRUE
3	1	sp|P19263|MED14_YEAST	1532	2	matchChargeOriginal		QSPLFFVDLK	-5.03104	5.61249	48	10	TRUE
3	1	sp|P19263|MED14_YEAST	1532	2	matchChargeOriginal		ELAQYMK	-5.1967	5.14189	20	7	TRUE
3	1	sp|P19263|MED14_YEAST	1532	2	matchChargeOriginal	(5) Oxidation (M)	ESLEMVPK	-4.94806	5.04203	23	8	TRUE
3	1	sp|P19263|MED14_YEAST	1532	4	matchChargeOriginal		NTQLHGPSATDPETTATQKESLEMVPK	-5.79651	5.78053	36	27	TRUE
3	1	sp|P19263|MED14_YEAST	1532	2	matchChargeOriginal		SEQNGQEQQGPVK	-3.92782	4.73153	49	13	TRUE
3	1	sp|P19263|MED14_YEAST	1532	2	matchChargeOriginal	Acetyl (Protein N-term)	TTTIGSPQMLANEER	-6.07375	5.44068	60	15	TRUE
3	1	sp|P19263|MED14_YEAST	1532	2	matchChargeOriginal		VPIGLILQR	-6.72476	5.39833	56	9	TRUE
3	1	sp|P19263|MED14_YEAST	1532	3	matchChargeOriginal		NTQLHGPSATDPETTATQK	-6.32008	6.09697	75	19	TRUE
3	1	sp|P19263|MED14_YEAST	1532	2	matchChargeOriginal		SSLNSMTNAK	-4.68277	5.07848	54	10	TRUE
3	1	sp|P19263|MED14_YEAST	1532	2	matchChargeOriginal	Gln-%3epyro-Glu (N-term Q)	QSPLFFVDLK	-3.40859	4.50253	41	10	TRUE
3	1	sp|P19263|MED14_YEAST	1532	4	matchChargeOriginal	(24) Oxidation (M)	NTQLHGPSATDPETTATQKESLEMVPK	-6.87647	5.87199	35	27	TRUE
3	1	sp|P19263|MED14_YEAST	1532	2	matchChargeOriginal	(8) Oxidation (M)%3b (14) Oxidation (M)	LSGVSNSMDMVDGMAK	-5.84361	5.36115	22	16	TRUE
3	1	sp|P19263|MED14_YEAST	1532	2	matchChargeOriginal		ISTNDDSIK	-4.86704	5.09002	42	9	TRUE
3	1	sp|P19263|MED14_YEAST	1532	2	matchChargeOriginal	(6) Oxidation (M)	ELAQYMK	-5.50567	5.12009	22	7	TRUE
3	1	sp|P19263|MED14_YEAST	1532	3	matchChargeOriginal		YLSNNDEDDKDCTIK	-6.98722	5.61127	76	15	TRUE
3	1	sp|P19263|MED14_YEAST	1532	3	matchChargeOriginal	(5) Oxidation (M)	NQVFMLDTKR	-4.52494	4.82177	29	10	TRUE
3	1	sp|P19263|MED14_YEAST	1532	3	matchChargeOriginal		TNVHTQANEPNSAK	-5.17763	5.02761	22	14	TRUE
3	1	sp|P19263|MED14_YEAST	1532	2	matchChargeOriginal		ESLEMVPK	-5.62145	5.22762	42	8	TRUE
3	1	sp|P19263|MED14_YEAST	1532	2	matchChargeOriginal	Acetyl (Protein N-term)%3b (9) Oxidation (M)	TTTIGSPQMLANEER	-6.03997	5.33555	46	15	TRUE
3	1	sp|P19263|MED14_YEAST	1532	2	matchChargeOriginal		NQVFMLDTKR	-3.33869	4.39307	41	10	TRUE
3	1	sp|P19263|MED14_YEAST	1532	2	matchChargeOriginal	(5) Oxidation (M)	ESLEMVPK	-3.92555	4.67633	30	8	TRUE
3	1	sp|P19263|MED14_YEAST	1532	2	matchChargeOriginal		ICSSEMINEQK	-3.49487	4.73976	59	11	TRUE
3	1	sp|P19263|MED14_YEAST	1532	3	matchChargeOriginal	(5) Oxidation (M)	LSNEMHALK	-4.75141	4.94529	20	9	TRUE
3	1	sp|P19263|MED14_YEAST	1532	2	matchChargeOriginal		SSLNSMTNAK	-3.64263	4.62727	53	10	TRUE
3	1	sp|P19263|MED14_YEAST	1532	2	matchChargeOriginal	Gln-%3epyro-Glu (N-term Q)	QSPLFFVDLK	-2.02386	3.91862	38	10	TRUE
3	1	sp|P19263|MED14_YEAST	1532	2	matchChargeOriginal		IIALQPNEISFK	-6.24492	5.96026	46	12	TRUE
3	1	sp|P19263|MED14_YEAST	1532	2	matchChargeOriginal	Acetyl (Protein N-term)	TTTIGSPQMLANEER	-5.79291	5.10657	60	15	TRUE
3	1	sp|P19263|MED14_YEAST	1532	4	matchChargeOriginal		LGTPESVKPANASHAIR	-6.67589	5.56453	79	17	TRUE
3	1	sp|P19263|MED14_YEAST	1532	3	matchChargeOriginal		YLSNNDEDDKDCTIK	-6.73986	5.95016	68	15	TRUE
3	1	sp|P19263|MED14_YEAST	1532	2	matchChargeOriginal		VPIGLILQR	-5.26351	5.09225	60	9	TRUE
3	1	sp|P19263|MED14_YEAST	1532	2	matchChargeOriginal		QSPLFFVDLK	-5.35309	5.01035	45	10	TRUE
3	1	sp|P19263|MED14_YEAST	1532	2	matchChargeOriginal		LINEILLK	-5.3919	5.04004	55	8	TRUE
3	1	sp|P19263|MED14_YEAST	1532	2	matchChargeOriginal	Acetyl (Protein N-term)	TTTIGSPQMLANEER	-4.24802	5.2401	50	15	TRUE
3	1	sp|P19263|MED14_YEAST	1532	2	matchChargeOriginal	(7) Oxidation (M)	NLTVFTMK	-5.37237	5.26282	31	8	TRUE
3	1	sp|P19263|MED14_YEAST	1532	2	matchChargeOriginal		ESLEMVPK	-5.57505	4.98474	21	8	TRUE
3	1	sp|P19263|MED14_YEAST	1532	2	matchChargeOriginal		ITIGIQR	-4.35668	4.85281	43	7	TRUE
3	1	sp|P19263|MED14_YEAST	1532	3	matchChargeOriginal	(5) Oxidation (M)	LSNEMHALK	-4.80368	5.10037	25	9	TRUE
3	1	sp|P19263|MED14_YEAST	1532	2	matchChargeOriginal		SSLNSMTNAK	-4.89964	4.93866	46	10	TRUE
3	1	sp|P19263|MED14_YEAST	1532	2	matchChargeOriginal	(6) Oxidation (M)	ELAQYMK	-5.3417	4.91192	21	7	TRUE
3	1	sp|P19263|MED14_YEAST	1532	2	matchChargeOriginal	(5) Oxidation (M)	ESLEMVPK	-5.12474	4.94363	44	8	TRUE
3	1	sp|P19263|MED14_YEAST	1532	2	matchChargeOriginal		ISTNDDSIK	-6.18081	5.40047	31	9	TRUE
3	1	sp|P19263|MED14_YEAST	1532	2	matchChargeOriginal	(8) Oxidation (M)%3b (10) Oxidation (M)%3b (14) Oxidation (M)	LSGVSNSMDMVDGMAK	-6.78132	5.57258	20	16	TRUE
3	1	sp|P19263|MED14_YEAST	1532	2	matchChargeOriginal		LINEILLK	-5.71778	5.36269	24	8	TRUE
3	1	sp|P19263|MED14_YEAST	1532	3	matchChargeOriginal	(6) Oxidation (M)%3b (7) Oxidation (M)	SPAYPMMHQVR	-4.77904	4.91837	23	11	TRUE
3	1	sp|P19263|MED14_YEAST	1532	2	matchChargeOriginal		IIALQPNEISFK	-8.30864	5.7922	70	12	TRUE
3	1	sp|P19263|MED14_YEAST	1532	2	matchChargeOriginal		TTESLILK	-5.69604	5.09075	25	8	TRUE
3	1	sp|P19263|MED14_YEAST	1532	2	matchChargeOriginal	(8) Oxidation (M)	YLDNSNVMTVK	-4.77089	5.07647	40	11	TRUE
3	1	sp|P19263|MED14_YEAST	1532	2	matchChargeOriginal		VPIGLILQR	-6.65389	5.47684	54	9	TRUE
3	1	sp|P19263|MED14_YEAST	1532	2	matchChargeOriginal		SEQNGQEQQGPVK	-2.44935	4.50702	41	13	TRUE
3	1	sp|P19263|MED14_YEAST	1532	3	matchChargeOriginal		TNVHTQANEPNSAK	-4.3074	4.69318	29	14	TRUE
3	1	sp|P19263|MED14_YEAST	1532	3	matchChargeOriginal		NQVFMLDTKR	1.82652	4.19238	45	10	TRUE
3	1	sp|P19263|MED14_YEAST	1532	2	matchChargeOriginal		TQVNTGGESVVK	-0.33743	6.56135	43	12	TRUE
3	1	sp|P19263|MED14_YEAST	1532	2	matchChargeOriginal		NLTVFTMK	-3.54662	5.77874	38	8	TRUE
3	1	sp|P19263|MED14_YEAST	1532	3	matchChargeOriginal		NTQLHGPSATDPETTATQK	-3.78826	6.44361	68	19	TRUE
3	1	sp|P19263|MED14_YEAST	1532	4	matchChargeOriginal	(24) Oxidation (M)	NTQLHGPSATDPETTATQKESLEMVPK	-4.63594	6.01198	50	27	TRUE
3	1	sp|P19263|MED14_YEAST	1532	2	matchChargeOriginal		IIALQPNEISFK	-4.76463	6.2829	92	12	TRUE
3	1	sp|P19263|MED14_YEAST	1532	2	matchChargeOriginal	(8) Oxidation (M)%3b (10) Oxidation (M)	LSGVSNSMDMVDGMAK	-5.93224	6.2843	45	16	TRUE
3	1	sp|P19263|MED14_YEAST	1532	2	matchChargeOriginal	Acetyl (Protein N-term)	TTTIGSPQMLANEER	-5.87961	5.35674	67	15	TRUE
3	1	sp|P19263|MED14_YEAST	1532	2	matchChargeOriginal	(10) Oxidation (M)%3b (14) Oxidation (M)	LSGVSNSMDMVDGMAK	-6.33678	5.56658	73	16	TRUE
3	1	sp|P19263|MED14_YEAST	1532	2	matchChargeOriginal		TTESLILK	-6.42765	5.83942	49	8	TRUE
3	1	sp|P19263|MED14_YEAST	1532	2	matchChargeOriginal	(5) Oxidation (M)	ESLEMVPK	-6.45291	5.46305	52	8	TRUE
3	1	sp|P19263|MED14_YEAST	1532	3	matchChargeOriginal	(5) Oxidation (M)	LSNEMHALK	-6.4156	5.44997	31	9	TRUE
3	1	sp|P19263|MED14_YEAST	1532	2	matchChargeOriginal		VPIGLILQR	-7.0544	5.95048	65	9	TRUE
3	1	sp|P19263|MED14_YEAST	1532	3	matchChargeOriginal	(5) Oxidation (M)	NQVFMLDTKR	-5.01877	5.22116	30	10	TRUE
3	1	sp|P19263|MED14_YEAST	1532	2	matchChargeOriginal		ITIGIQR	-5.82514	5.43053	61	7	TRUE
3	1	sp|P19263|MED14_YEAST	1532	4	matchChargeOriginal		SEQNGQEQQGPVKNTQLHGPSATDPETTATQK	-7.32044	5.78596	79	32	TRUE
3	1	sp|P19263|MED14_YEAST	1532	2	matchChargeOriginal	(7) Oxidation (M)	NLTVFTMK	-7.3321	5.77789	32	8	TRUE
3	1	sp|P19263|MED14_YEAST	1532	3	matchChargeOriginal		SNDPLLSLYNFLHK	-5.37861	5.38516	26	14	TRUE
3	1	sp|P19263|MED14_YEAST	1532	3	matchChargeOriginal		TNVHTQANEPNSAK	-5.99822	5.42184	80	14	TRUE
3	1	sp|P19263|MED14_YEAST	1532	2	matchChargeOriginal		LESITYQK	-6.05933	5.40899	47	8	TRUE
3	1	sp|P19263|MED14_YEAST	1532	3	matchChargeOriginal		ILQQLKLDK	-6.52728	5.37706	28	9	TRUE
3	1	sp|P19263|MED14_YEAST	1532	2	matchChargeOriginal	(8) Oxidation (M)	YLDNSNVMTVK	-6.66625	5.55253	98	11	TRUE
3	1	sp|P19263|MED14_YEAST	1532	2	matchChargeOriginal	(6) Oxidation (M)	ICSSEMINEQK	-6.41335	5.24952	20	11	TRUE
3	1	sp|P19263|MED14_YEAST	1532	3	matchChargeOriginal		TQVNTGGESVVKKEDNK	-5.45784	5.04151	33	17	TRUE
3	1	sp|P19263|MED14_YEAST	1532	2	matchChargeOriginal	(2) Oxidation (M)	LMQLVVLTDVVER	-4.61844	5.03938	61	13	TRUE
3	1	sp|P19263|MED14_YEAST	1532	2	matchChargeOriginal		SEQNGQEQQGPVK	-3.10583	4.54554	52	13	TRUE
3	1	sp|P19263|MED14_YEAST	1532	2	matchChargeOriginal	Gln-%3epyro-Glu (N-term Q)	QSPLFFVDLK	-4.99744	5.02163	34	10	TRUE
3	1	sp|P19263|MED14_YEAST	1532	2	matchChargeOriginal		NLTVFTMK	-1.37632	5.51351	27	8	TRUE
3	1	sp|P19263|MED14_YEAST	1532	2	matchChargeOriginal		TQVNTGGESVVK	-3.2802	6.23555	75	12	TRUE
3	1	sp|P19263|MED14_YEAST	1532	2	matchChargeOriginal	Acetyl (Protein N-term)	TTTIGSPQMLANEER	-4.70512	5.52809	75	15	TRUE
3	1	sp|P19263|MED14_YEAST	1532	2	matchChargeOriginal		QSPLFFVDLK	-4.74346	5.54778	30	10	TRUE
3	1	sp|P19263|MED14_YEAST	1532	3	matchChargeOriginal		INRAEGPEELAR	-4.82466	6.21796	73	12	TRUE
3	1	sp|P19263|MED14_YEAST	1532	2	matchChargeOriginal	(4) Oxidation (M)	TTNMNVNNCIWALK	-4.30872	4.84049	28	14	TRUE
3	1	sp|P19263|MED14_YEAST	1532	4	matchChargeOriginal		LGTPESVKPANASHAIR	-5.23999	6.04374	65	17	TRUE
3	1	sp|P19263|MED14_YEAST	1532	2	matchChargeOriginal		LSGVSNSMDMVDGMAK	-5.81509	5.03658	83	16	TRUE
3	1	sp|P19263|MED14_YEAST	1532	2	matchChargeOriginal	Gln-%3epyro-Glu (N-term Q)	QSPLFFVDLK	-3.53705	4.54509	38	10	TRUE
3	1	sp|P19263|MED14_YEAST	1532	2	matchChargeOriginal		ICSSEMINEQK	-5.48677	5.63153	71	11	TRUE
3	1	sp|P19263|MED14_YEAST	1532	2	matchChargeOriginal	(5) Oxidation (M)	ESLEMVPK	-5.49555	5.42833	29	8	TRUE
3	1	sp|P19263|MED14_YEAST	1532	3	matchChargeOriginal		NQVFMLDTKR	-5.61152	5.49887	30	10	TRUE
3	1	sp|P19263|MED14_YEAST	1532	2	matchChargeOriginal		IIALQPNEISFK	-5.6964	6.46844	22	12	TRUE
3	1	sp|P19263|MED14_YEAST	1532	2	matchChargeOriginal		ISTNDDSIK	-5.69795	5.79971	45	9	TRUE
3	1	sp|P19263|MED14_YEAST	1532	3	matchChargeOriginal		YLSNNDEDDKDCTIK	-5.72482	6.43106	104	15	TRUE
3	1	sp|P19263|MED14_YEAST	1532	3	matchChargeOriginal	(5) Oxidation (M)	LSNEMHALK	-5.45259	5.28702	33	9	TRUE
3	1	sp|P19263|MED14_YEAST	1532	2	matchChargeOriginal		TTESLILK	-6.07181	5.88463	51	8	TRUE
3	1	sp|P19263|MED14_YEAST	1532	3	matchChargeOriginal	(5) Oxidation (M)	NQVFMLDTKR	-6.07305	5.55051	28	10	TRUE
3	1	sp|P19263|MED14_YEAST	1532	3	matchChargeOriginal		LSNEMHALK	-5.55755	5.10527	20	9	TRUE
3	1	sp|P19263|MED14_YEAST	1532	2	matchChargeOriginal		VPIGLILQR	-6.08933	5.62899	62	9	TRUE
3	1	sp|P19263|MED14_YEAST	1532	4	matchChargeOriginal		TQVNTGGESVVKKEDNK	-6.08948	5.84424	53	17	TRUE
3	1	sp|P19263|MED14_YEAST	1532	2	matchChargeOriginal		LINEILLK	-6.10171	5.92356	40	8	TRUE
3	1	sp|P19263|MED14_YEAST	1532	2	matchChargeOriginal		ITIGIQR	-6.25024	5.52007	51	7	TRUE
3	1	sp|P19263|MED14_YEAST	1532	3	matchChargeOriginal		NTQLHGPSATDPETTATQK	-6.39069	6.00655	58	19	TRUE
3	1	sp|P19263|MED14_YEAST	1532	3	matchChargeOriginal		NKICSSEMINEQK	-4.2953	4.94026	30	13	TRUE
3	1	sp|P19263|MED14_YEAST	1532	2	matchChargeOriginal		NFESENFK	-6.60713	5.78614	22	8	TRUE
3	1	sp|P19263|MED14_YEAST	1532	2	matchChargeOriginal		SSLNSMTNAK	-5.38944	5.04313	50	10	TRUE
3	1	sp|P19263|MED14_YEAST	1532	3	matchChargeOriginal		IIRSELLAR	-3.82469	4.73716	32	9	TRUE
3	1	sp|P19263|MED14_YEAST	1532	3	matchChargeOriginal		ILQQLKLDK	-6.49509	5.46571	23	9	TRUE
3	1	sp|P19263|MED14_YEAST	1532	2	matchChargeOriginal	(5) Oxidation (M)	NQVFMLDTK	-7.298	5.65105	39	9	TRUE
3	1	sp|P19263|MED14_YEAST	1532	2	matchChargeOriginal	(8) Oxidation (M)%3b (10) Oxidation (M)%3b (14) Oxidation (M)	LSGVSNSMDMVDGMAK	-7.21812	5.62404	35	16	TRUE
3	1	sp|P19263|MED14_YEAST	1532	2	matchChargeOriginal	(10) Oxidation (M)%3b (14) Oxidation (M)	LSGVSNSMDMVDGMAK	-6.36427	5.24991	58	16	TRUE
3	1	sp|P19263|MED14_YEAST	1532	2	matchChargeOriginal		AEGPEELAR	-7.17578	5.82991	49	9	TRUE
3	1	sp|P19263|MED14_YEAST	1532	3	matchChargeOriginal		IIKIDKPIR	-5.50256	5.11535	31	9	TRUE
3	1	sp|P19263|MED14_YEAST	1532	4	matchChargeOriginal	(24) Oxidation (M)	NTQLHGPSATDPETTATQKESLEMVPK	-7.11635	5.87249	46	27	TRUE
3	1	sp|P19263|MED14_YEAST	1532	2	matchChargeOriginal	(8) Oxidation (M)	YLDNSNVMTVK	-7.69918	5.74869	63	11	TRUE
3	1	sp|P19263|MED14_YEAST	1532	2	matchChargeOriginal		KSTITVR	-4.95081	4.97369	37	7	TRUE
3	1	sp|P19263|MED14_YEAST	1532	3	matchChargeOriginal	(8) Oxidation (M)	NKICSSEMINEQK	-3.85951	4.76226	21	13	TRUE
3	1	sp|P19263|MED14_YEAST	1532	2	matchChargeOriginal	(4) Oxidation (M)	TTNMNVNNCIWALK	-2.51809	6.42891	78	14	TRUE
3	1	sp|P19263|MED14_YEAST	1532	2	matchChargeOriginal		NPTPLLSNYASK	-4.18802	7.31001	61	12	TRUE
3	1	sp|P19263|MED14_YEAST	1532	2	matchChargeOriginal		TQVNTGGESVVK	-4.34625	7.03902	50	12	TRUE
3	1	sp|P19263|MED14_YEAST	1532	2	matchChargeOriginal	Acetyl (Protein N-term)%3b (9) Oxidation (M)	TTTIGSPQMLANEER	-4.40243	6.77525	84	15	TRUE
3	1	sp|P19263|MED14_YEAST	1532	2	matchChargeOriginal		TTTIGSPQMLANEER	-4.59407	5.88626	110	15	TRUE
3	1	sp|P19263|MED14_YEAST	1532	2	matchChargeOriginal		IDLLSGQFYFR	-4.60114	5.47092	60	11	TRUE
3	1	sp|P19263|MED14_YEAST	1532	2	matchChargeOriginal	Gln-%3epyro-Glu (N-term Q)	QSPLFFVDLK	-4.60789	5.82868	64	10	TRUE
3	1	sp|P19263|MED14_YEAST	1532	3	matchChargeOriginal	(8) Oxidation (M)	YLDNSNVMTVKLESITYQK	-4.61921	5.87057	82	19	TRUE
3	1	sp|P19263|MED14_YEAST	1532	3	matchChargeOriginal		LSNEMHALK	-4.78678	5.60868	30	9	TRUE
3	1	sp|P19263|MED14_YEAST	1532	4	matchChargeOriginal		LGTPESVKPANASHAIR	-5.31347	6.91316	99	17	TRUE
3	1	sp|P19263|MED14_YEAST	1532	4	matchChargeOriginal		RLGTPESVKPANASHAIR	-5.32695	6.49735	66	18	TRUE
3	1	sp|P19263|MED14_YEAST	1532	2	matchChargeOriginal		LESITYQK	-5.33078	6.29128	67	8	TRUE
3	1	sp|P19263|MED14_YEAST	1532	2	matchChargeOriginal		ISTNDDSIK	-5.6399	6.7031	69	9	TRUE
3	1	sp|P19263|MED14_YEAST	1532	2	matchChargeOriginal		QSPLFFVDLK	-5.67023	6.78152	66	10	TRUE
3	1	sp|P19263|MED14_YEAST	1532	2	matchChargeOriginal		SSLNSMTNAK	-5.68937	6.13717	67	10	TRUE
3	1	sp|P19263|MED14_YEAST	1532	3	matchChargeOriginal		INRAEGPEELAR	-5.68947	6.8592	75	12	TRUE
3	1	sp|P19263|MED14_YEAST	1532	2	matchChargeOriginal		LINEILLK	-5.68999	6.92809	53	8	TRUE
3	1	sp|P19263|MED14_YEAST	1532	3	matchChargeOriginal		YLSNNDEDDKDCTIK	-5.77201	7.18262	100	15	TRUE
3	1	sp|P19263|MED14_YEAST	1532	2	matchChargeOriginal		IIALQPNEISFK	-5.80351	7.46931	92	12	TRUE
3	1	sp|P19263|MED14_YEAST	1532	3	matchChargeOriginal		TQVNTGGESVVKK	-5.83055	6.38722	88	13	TRUE
3	1	sp|P19263|MED14_YEAST	1532	3	matchChargeOriginal	(6) Oxidation (M)%3b (7) Oxidation (M)	SPAYPMMHQVR	-5.8655	6.375	26	11	TRUE
3	1	sp|P19263|MED14_YEAST	1532	3	matchChargeOriginal		NTQLHGPSATDPETTATQK	-5.91242	7.34087	71	19	TRUE
3	1	sp|P19263|MED14_YEAST	1532	2	matchChargeOriginal	(6) Oxidation (M)	ICSSEMINEQK	-5.91599	6.46045	74	11	TRUE
3	1	sp|P19263|MED14_YEAST	1532	2	matchChargeOriginal		VPIGLILQR	-5.9386	6.91165	71	9	TRUE
3	1	sp|P19263|MED14_YEAST	1532	3	matchChargeOriginal	(8) Oxidation (M)	NKICSSEMINEQK	-5.96951	5.66043	40	13	TRUE
3	1	sp|P19263|MED14_YEAST	1532	2	matchChargeOriginal	(8) Oxidation (M)	YLDNSNVMTVK	-6.05265	6.4551	87	11	TRUE
3	1	sp|P19263|MED14_YEAST	1532	3	matchChargeOriginal		EDNKYAIAGNSTTNSDVSLLLQR	-6.07138	6.43855	97	23	TRUE
3	1	sp|P19263|MED14_YEAST	1532	2	matchChargeOriginal		ELAQYMK	-6.07359	5.88161	29	7	TRUE
3	1	sp|P19263|MED14_YEAST	1532	2	matchChargeOriginal	(7) Oxidation (M)	NLTVFTMK	-6.13536	6.43967	39	8	TRUE
3	1	sp|P19263|MED14_YEAST	1532	2	matchChargeOriginal	(8) Oxidation (M)%3b (10) Oxidation (M)%3b (14) Oxidation (M)	LSGVSNSMDMVDGMAK	-6.19235	6.89877	38	16	TRUE
3	1	sp|P19263|MED14_YEAST	1532	3	matchChargeOriginal		YAIAGNSTTNSDVSLLLQR	-6.20895	5.83302	76	19	TRUE
3	1	sp|P19263|MED14_YEAST	1532	2	matchChargeOriginal		TTNMNVNNCIWALK	-6.21966	5.90206	59	14	TRUE
3	1	sp|P19263|MED14_YEAST	1532	3	matchChargeOriginal		NKICSSEMINEQK	-6.23407	5.49392	50	13	TRUE
3	1	sp|P19263|MED14_YEAST	1532	2	matchChargeOriginal		ESLEMVPK	-6.32089	6.15247	56	8	TRUE
3	1	sp|P19263|MED14_YEAST	1532	2	matchChargeOriginal	(5) Oxidation (M)	NQVFMLDTK	-6.37084	6.48975	46	9	TRUE
3	1	sp|P19263|MED14_YEAST	1532	2	matchChargeOriginal		ITIGIQR	-6.47449	5.83858	54	7	TRUE
3	1	sp|P19263|MED14_YEAST	1532	3	matchChargeOriginal		NRSEQNGQEQQGPVK	-6.67252	5.58862	60	15	TRUE
3	1	sp|P19263|MED14_YEAST	1532	2	matchChargeOriginal		INRAEGPEELAR	-6.68089	6.10695	65	12	TRUE
3	1	sp|P19263|MED14_YEAST	1532	3	matchChargeOriginal		ILQQLKLDK	-6.6821	6.11485	39	9	TRUE
3	1	sp|P19263|MED14_YEAST	1532	3	matchChargeOriginal	(5) Oxidation (M)	IINHMLIDSLNQLEIR	-6.69966	6.60442	102	16	TRUE
3	1	sp|P19263|MED14_YEAST	1532	2	matchChargeOriginal	(8) Oxidation (M)%3b (14) Oxidation (M)	LSGVSNSMDMVDGMAK	-6.70022	6.777	66	16	TRUE
3	1	sp|P19263|MED14_YEAST	1532	2	matchChargeOriginal		AEGPEELAR	-6.71032	6.48258	59	9	TRUE
3	1	sp|P19263|MED14_YEAST	1532	2	matchChargeOriginal		IDYSNSQIR	-6.7122	6.01302	80	9	TRUE
3	1	sp|P19263|MED14_YEAST	1532	3	matchChargeOriginal		SPAYPMMHQVR	-6.74362	5.6858	26	11	TRUE
3	1	sp|P19263|MED14_YEAST	1532	2	matchChargeOriginal	(2) Oxidation (M)	LMQLVVLTDVVER	-6.89011	5.58468	76	13	TRUE
3	1	sp|P19263|MED14_YEAST	1532	3	matchChargeOriginal		TNVHTQANEPNSAKK	-4.05501	4.85321	51	15	TRUE
3	1	sp|P19263|MED14_YEAST	1532	2	matchChargeOriginal	(8) Oxidation (M)	LSGVSNSMDMVDGMAK	-7.15225	6.27277	96	16	TRUE
3	1	sp|P19263|MED14_YEAST	1532	2	matchChargeOriginal	Acetyl (Protein N-term)	TTTIGSPQMLANEER	-7.19457	6.3568	119	15	TRUE
3	1	sp|P19263|MED14_YEAST	1532	3	matchChargeOriginal		LHKNFESENFK	-7.3455	5.93683	64	11	TRUE
3	1	sp|P19263|MED14_YEAST	1532	2	matchChargeOriginal		YLDNSNVMTVK	-7.43709	6.11015	48	11	TRUE
3	1	sp|P19263|MED14_YEAST	1532	2	matchChargeOriginal	(10) Oxidation (M)	ALNSILESSMFLR	-7.50302	5.89707	62	13	TRUE
3	1	sp|P19263|MED14_YEAST	1532	2	matchChargeOriginal	(10) Oxidation (M)%3b (14) Oxidation (M)	LSGVSNSMDMVDGMAK	-7.5216	6.41689	40	16	TRUE
3	1	sp|P19263|MED14_YEAST	1532	3	matchChargeOriginal		SNLIHNYDSKK	-7.85677	5.9987	49	11	TRUE
3	1	sp|P19263|MED14_YEAST	1532	5	matchChargeOriginal	(37) Oxidation (M)	SEQNGQEQQGPVKNTQLHGPSATDPETTATQKESLEMVPK	-7.95732	6.13735	36	40	TRUE
3	1	sp|P19263|MED14_YEAST	1532	2	matchChargeOriginal		ICSSEMINEQK	-8.20715	6.26222	78	11	TRUE
3	1	sp|P19263|MED14_YEAST	1532	3	matchChargeOriginal		IIKIDKPIR	-7.42684	5.83464	65	9	TRUE
3	1	sp|P19263|MED14_YEAST	1532	2	matchChargeOriginal		NQVFMLDTK	-8.70909	6.10028	54	9	TRUE
3	1	sp|P19263|MED14_YEAST	1532	2	matchChargeOriginal	(5) Oxidation (M)	NQVFMLDTKR	-9.77376	6.40302	47	10	TRUE
3	1	sp|P19263|MED14_YEAST	1532	3	matchChargeOriginal	(6) Oxidation (M)	SPAYPMMHQVR	-8.29027	6.00975	61	11	TRUE
3	1	sp|P19263|MED14_YEAST	1532	2	matchChargeOriginal	(10) Oxidation (M)	LSGVSNSMDMVDGMAK	-8.64944	6.12296	123	16	TRUE
3	1	sp|P19263|MED14_YEAST	1532	3	matchChargeOriginal		NQVFMLDTKR	-8.55216	5.97865	34	10	TRUE
3	1	sp|P19263|MED14_YEAST	1532	3	matchChargeOriginal		NFESENFKIIALQPNEISFK	11.9465	7.28205	63	20	TRUE
3	1	sp|P19263|MED14_YEAST	1532	2	matchChargeOriginal	(5) Oxidation (M)	LSNEMHALK	-3.9868	6.5148	51	9	TRUE
3	1	sp|P19263|MED14_YEAST	1532	3	matchChargeOriginal		IINHMLIDSLNQLEIR	-4.05998	7.46254	99	16	TRUE
3	1	sp|P19263|MED14_YEAST	1532	3	matchChargeOriginal		TTESLILKWDNQSASR	-4.36893	6.46872	55	16	TRUE
3	1	sp|P19263|MED14_YEAST	1532	3	matchChargeOriginal		QKLMQLVVLTDVVER	-4.87718	5.25658	46	15	TRUE
3	1	sp|P19263|MED14_YEAST	1532	2	matchChargeOriginal		YAIAGNSTTNSDVSLLLQR	-5.00547	7.7486	114	19	TRUE
3	1	sp|P19263|MED14_YEAST	1532	3	matchChargeOriginal	(10) Oxidation (M)%3b (14) Oxidation (M)	LSGVSNSMDMVDGMAKVPIGLILQR	-5.01009	5.91877	76	25	TRUE
3	1	sp|P19263|MED14_YEAST	1532	3	matchChargeOriginal	(7) Oxidation (M)	DTSAATMTSAPPPALPHVEINQVSLALVIR	-5.10452	6.6129	41	30	TRUE
3	1	sp|P19263|MED14_YEAST	1532	4	matchChargeOriginal		SEQNGQEQQGPVKNTQLHGPSATDPETTATQKESLEMVPK	-5.19162	6.53005	24	40	TRUE
3	1	sp|P19263|MED14_YEAST	1532	2	matchChargeOriginal		NTMMIQCQIDK	-5.36833	6.03215	51	11	TRUE
3	1	sp|P19263|MED14_YEAST	1532	4	matchChargeOriginal		LLFNTEAEQTVSAVTEATSTNGDSENNEENSSSNGNNLPLNKPR	-5.41603	7.82972	118	44	TRUE
3	1	sp|P19263|MED14_YEAST	1532	3	matchChargeOriginal		IIKIDKPIR	-5.51505	7.34843	95	9	TRUE
3	1	sp|P19263|MED14_YEAST	1532	2	matchChargeOriginal		NLTVFTMK	-5.5429	7.69953	44	8	TRUE
3	1	sp|P19263|MED14_YEAST	1532	3	matchChargeOriginal		LHKNFESENFK	-5.56458	7.43625	77	11	TRUE
3	1	sp|P19263|MED14_YEAST	1532	3	matchChargeOriginal		EDNKYAIAGNSTTNSDVSLLLQR	-5.64713	7.59584	138	23	TRUE
3	1	sp|P19263|MED14_YEAST	1532	3	matchChargeOriginal		IIHVLTTMFENTGWSCSR	-5.69945	7.09513	83	18	TRUE
3	1	sp|P19263|MED14_YEAST	1532	4	matchChargeOriginal		LGTPESVKPANASHAIR	-5.70744	8.41042	78	17	TRUE
3	1	sp|P19263|MED14_YEAST	1532	3	matchChargeOriginal		YAIAGNSTTNSDVSLLLQR	-5.73842	6.90009	76	19	TRUE
3	1	sp|P19263|MED14_YEAST	1532	2	matchChargeOriginal		NFESENFK	-5.7431	8.20031	45	8	TRUE
3	1	sp|P19263|MED14_YEAST	1532	2	matchChargeOriginal		ALNSILESSMFLR	-5.76606	7.18372	78	13	TRUE
3	1	sp|P19263|MED14_YEAST	1532	3	matchChargeOriginal	(8) Oxidation (M)	YLDNSNVMTVKLESITYQK	-5.77252	7.26298	76	19	TRUE
3	1	sp|P19263|MED14_YEAST	1532	4	matchChargeOriginal		TQVNTGGESVVKKEDNK	-5.77479	7.65212	66	17	TRUE
3	1	sp|P19263|MED14_YEAST	1532	3	matchChargeOriginal		LSNEMHALK	-5.78669	7.36858	29	9	TRUE
3	1	sp|P19263|MED14_YEAST	1532	2	matchChargeOriginal		TTNMNVNNCIWALK	-5.79019	7.48958	96	14	TRUE
3	1	sp|P19263|MED14_YEAST	1532	2	matchChargeOriginal		IDYSNSQIR	-5.79958	7.60099	80	9	TRUE
3	1	sp|P19263|MED14_YEAST	1532	3	matchChargeOriginal		TQVNTGGESVVKKEDNK	-5.81013	7.40047	127	17	TRUE
3	1	sp|P19263|MED14_YEAST	1532	2	matchChargeOriginal		ISTNDDSIK	-5.81547	8.14023	67	9	TRUE
3	1	sp|P19263|MED14_YEAST	1532	2	matchChargeOriginal		IIALQPNEISFK	-5.81967	8.83445	101	12	TRUE
3	1	sp|P19263|MED14_YEAST	1532	2	matchChargeOriginal	(4) Oxidation (M)	TTNMNVNNCIWALK	-5.82803	7.58135	83	14	TRUE
3	1	sp|P19263|MED14_YEAST	1532	2	matchChargeOriginal		ESLEMVPK	-5.83379	7.92756	56	8	TRUE
3	1	sp|P19263|MED14_YEAST	1532	3	matchChargeOriginal		NRSEQNGQEQQGPVK	-5.83421	7.38034	90	15	TRUE
3	1	sp|P19263|MED14_YEAST	1532	2	matchChargeOriginal	(5) Oxidation (M)	ESLEMVPK	-5.83651	8.21131	54	8	TRUE
3	1	sp|P19263|MED14_YEAST	1532	2	matchChargeOriginal		INRAEGPEELAR	-5.83843	7.71522	52	12	TRUE
3	1	sp|P19263|MED14_YEAST	1532	3	matchChargeOriginal	(6) Oxidation (M)%3b (7) Oxidation (M)	SPAYPMMHQVR	-5.83858	7.79998	69	11	TRUE
3	1	sp|P19263|MED14_YEAST	1532	4	matchChargeOriginal		SEQNGQEQQGPVKNTQLHGPSATDPETTATQK	-5.84028	8.25865	125	32	TRUE
3	1	sp|P19263|MED14_YEAST	1532	3	matchChargeOriginal		TQVNTGGESVVKK	-5.84062	7.83414	79	13	TRUE
3	1	sp|P19263|MED14_YEAST	1532	2	matchChargeOriginal		TQVNTGGESVVK	-5.84106	8.38969	68	12	TRUE
3	1	sp|P19263|MED14_YEAST	1532	2	matchChargeOriginal		IDLLSGQFYFR	-5.84123	7.65109	90	11	TRUE
3	1	sp|P19263|MED14_YEAST	1532	3	matchChargeOriginal		NTQLHGPSATDPETTATQK	-5.85008	8.84646	90	19	TRUE
3	1	sp|P19263|MED14_YEAST	1532	4	matchChargeOriginal	(24) Oxidation (M)	NTQLHGPSATDPETTATQKESLEMVPK	-5.85219	8.47549	125	27	TRUE
3	1	sp|P19263|MED14_YEAST	1532	3	matchChargeOriginal		YLSNNDEDDKDCTIK	-5.85306	8.62587	134	15	TRUE
3	1	sp|P19263|MED14_YEAST	1532	3	matchChargeOriginal		INRAEGPEELAR	-5.85329	8.29755	90	12	TRUE
3	1	sp|P19263|MED14_YEAST	1532	2	matchChargeOriginal		TTTIGSPQMLANEER	-5.85553	7.7011	109	15	TRUE
3	1	sp|P19263|MED14_YEAST	1532	2	matchChargeOriginal	Gln-%3epyro-Glu (N-term Q)	QSPLFFVDLK	-5.86323	7.26712	66	10	TRUE
3	1	sp|P19263|MED14_YEAST	1532	2	matchChargeOriginal		QSPLFFVDLK	-5.86427	8.17116	66	10	TRUE
3	1	sp|P19263|MED14_YEAST	1532	2	matchChargeOriginal	(7) Oxidation (M)	NLTVFTMK	-5.8686	7.83332	40	8	TRUE
3	1	sp|P19263|MED14_YEAST	1532	2	matchChargeOriginal		NPTPLLSNYASK	-5.86899	8.69936	75	12	TRUE
3	1	sp|P19263|MED14_YEAST	1532	3	matchChargeOriginal		SNLIHNYDSK	-5.87168	7.33276	40	10	TRUE
3	1	sp|P19263|MED14_YEAST	1532	3	matchChargeOriginal	(5) Oxidation (M)	IINHMLIDSLNQLEIR	-5.87328	8.10092	97	16	TRUE
3	1	sp|P19263|MED14_YEAST	1532	2	matchChargeOriginal		ITIGIQR	-5.87454	7.49908	57	7	TRUE
3	1	sp|P19263|MED14_YEAST	1532	4	matchChargeOriginal		NTQLHGPSATDPETTATQKESLEMVPK	-5.8764	8.34217	145	27	TRUE
3	1	sp|P19263|MED14_YEAST	1532	2	matchChargeOriginal	(6) Oxidation (M)	ICSSEMINEQK	-5.8811	7.88868	71	11	TRUE
3	1	sp|P19263|MED14_YEAST	1532	4	matchChargeOriginal		RLGTPESVKPANASHAIR	-5.88192	8.15067	126	18	TRUE
3	1	sp|P19263|MED14_YEAST	1532	3	matchChargeOriginal		SNDPLLSLYNFLHK	-5.88296	7.2385	111	14	TRUE
3	1	sp|P19263|MED14_YEAST	1532	4	matchChargeOriginal		ISTNDDSIKNLTVQLSPSNPQHIIQPFLDNSK	-5.8835	7.99469	121	32	TRUE
3	1	sp|P19263|MED14_YEAST	1532	2	matchChargeOriginal		LINEILLK	-5.88449	8.24158	53	8	TRUE
3	1	sp|P19263|MED14_YEAST	1532	2	matchChargeOriginal		AEGPEELAR	-5.88698	8.05128	58	9	TRUE
3	1	sp|P19263|MED14_YEAST	1532	3	matchChargeOriginal		NQVFMLDTKR	-5.88824	7.7622	29	10	TRUE
3	1	sp|P19263|MED14_YEAST	1532	2	matchChargeOriginal		LESITYQK	-5.89681	7.8254	54	8	TRUE
3	1	sp|P19263|MED14_YEAST	1532	3	matchChargeOriginal	(8) Oxidation (M)	NKICSSEMINEQK	-5.90846	7.06497	75	13	TRUE
3	1	sp|P19263|MED14_YEAST	1532	2	matchChargeOriginal		VPIGLILQR	-5.90979	8.31565	66	9	TRUE
3	1	sp|P19263|MED14_YEAST	1532	2	matchChargeOriginal	Acetyl (Protein N-term)%3b (9) Oxidation (M)	TTTIGSPQMLANEER	-5.91765	8.19491	104	15	TRUE
3	1	sp|P19263|MED14_YEAST	1532	2	matchChargeOriginal	(5) Oxidation (M)	NQVFMLDTKR	-5.91839	7.73936	47	10	TRUE
3	1	sp|P19263|MED14_YEAST	1532	4	matchChargeOriginal	(11) Oxidation (M)	LDKIIHVLTTMFENTGWSCSR	-5.92041	6.12462	37	21	TRUE
3	1	sp|P19263|MED14_YEAST	1532	2	matchChargeOriginal	(8) Oxidation (M)%3b (14) Oxidation (M)	LSGVSNSMDMVDGMAK	-5.92136	8.26654	61	16	TRUE
3	1	sp|P19263|MED14_YEAST	1532	3	matchChargeOriginal		LEKLINEILLK	-5.92662	6.37649	61	11	TRUE
3	1	sp|P19263|MED14_YEAST	1532	2	matchChargeOriginal	(10) Oxidation (M)	LSGVSNSMDMVDGMAK	-5.92779	8.18149	94	16	TRUE
3	1	sp|P19263|MED14_YEAST	1532	2	matchChargeOriginal		ELAQYMK	-5.9346	7.53795	41	7	TRUE
3	1	sp|P19263|MED14_YEAST	1532	2	matchChargeOriginal	(10) Oxidation (M)%3b (14) Oxidation (M)	LSGVSNSMDMVDGMAK	-5.94144	7.98843	78	16	TRUE
3	1	sp|P19263|MED14_YEAST	1532	2	matchChargeOriginal		YLSNNDEDDKDCTIK	-5.94348	8.15815	100	15	TRUE
3	1	sp|P19263|MED14_YEAST	1532	2	matchChargeOriginal	(8) Oxidation (M)%3b (10) Oxidation (M)%3b (14) Oxidation (M)	LSGVSNSMDMVDGMAK	-5.94719	8.19895	67	16	TRUE
3	1	sp|P19263|MED14_YEAST	1532	2	matchChargeOriginal		TTESLILK	-5.94812	7.91712	44	8	TRUE
3	1	sp|P19263|MED14_YEAST	1532	2	matchChargeOriginal		YLDNSNVMTVK	-5.94827	7.92878	75	11	TRUE
3	1	sp|P19263|MED14_YEAST	1532	2	matchChargeOriginal		LSGVSNSMDMVDGMAK	-5.95417	7.84237	131	16	TRUE
3	1	sp|P19263|MED14_YEAST	1532	2	matchChargeOriginal	(9) Oxidation (M)	TTTIGSPQMLANEER	-5.95738	7.79559	112	15	TRUE
3	1	sp|P19263|MED14_YEAST	1532	3	matchChargeOriginal		SNLIHNYDSKK	-5.96171	7.5629	63	11	TRUE
3	1	sp|P19263|MED14_YEAST	1532	3	matchChargeOriginal	(6) Oxidation (M)	SPAYPMMHQVR	-5.96653	7.71149	67	11	TRUE
3	1	sp|P19263|MED14_YEAST	1532	4	matchChargeOriginal		LPNVDLVTALEVLSLGRPNLPTHNFK	-5.97587	7.3165	123	26	TRUE
3	1	sp|P19263|MED14_YEAST	1532	3	matchChargeOriginal		ILQQLKLDK	-5.98653	7.66115	50	9	TRUE
3	1	sp|P19263|MED14_YEAST	1532	5	matchChargeOriginal	(37) Oxidation (M)	SEQNGQEQQGPVKNTQLHGPSATDPETTATQKESLEMVPK	-5.98715	7.6264	41	40	TRUE
3	1	sp|P19263|MED14_YEAST	1532	2	matchChargeOriginal		SSLNSMTNAK	-5.99165	7.77913	73	10	TRUE
3	1	sp|P19263|MED14_YEAST	1532	2	matchChargeOriginal	(8) Oxidation (M)	YLDNSNVMTVK	-5.99731	7.92621	90	11	TRUE
3	1	sp|P19263|MED14_YEAST	1532	2	matchChargeOriginal		NQVFMLDTK	-6.04078	7.83639	54	9	TRUE
3	1	sp|P19263|MED14_YEAST	1532	2	matchChargeOriginal	(5) Oxidation (M)	NQVFMLDTK	-6.04256	8.01573	57	9	TRUE
3	1	sp|P19263|MED14_YEAST	1532	3	matchChargeOriginal		TNVHTQANEPNSAK	-6.06425	6.29839	78	14	TRUE
3	1	sp|P19263|MED14_YEAST	1532	2	matchChargeOriginal	(6) Oxidation (M)%3b (7) Oxidation (M)	SPAYPMMHQVR	-6.07062	6.96228	52	11	TRUE
3	1	sp|P19263|MED14_YEAST	1532	3	matchChargeOriginal	(7) Oxidation (M)	SPAYPMMHQVR	-6.0759	7.58557	55	11	TRUE
3	1	sp|P19263|MED14_YEAST	1532	2	matchChargeOriginal	(10) Oxidation (M)	ALNSILESSMFLR	-6.09782	7.48481	70	13	TRUE
3	1	sp|P19263|MED14_YEAST	1532	3	matchChargeOriginal		IIRSELLAR	-6.10178	6.48276	63	9	TRUE
3	1	sp|P19263|MED14_YEAST	1532	2	matchChargeOriginal	(2) Oxidation (M)	LMQLVVLTDVVER	-6.11135	7.29003	92	13	TRUE
3	1	sp|P19263|MED14_YEAST	1532	2	matchChargeOriginal		ICSSEMINEQK	-6.11613	7.88307	83	11	TRUE
3	1	sp|P19263|MED14_YEAST	1532	3	matchChargeOriginal		NLTVFTMKELAQYMK	-6.11625	5.7014	90	15	TRUE
3	1	sp|P19263|MED14_YEAST	1532	3	matchChargeOriginal	(8) Oxidation (M)	IIHVLTTMFENTGWSCSR	-6.18166	7.49469	53	18	TRUE
3	1	sp|P19263|MED14_YEAST	1532	4	matchChargeOriginal		IALMNIPKPLNSYHIK	-6.20406	7.48202	64	16	TRUE
3	1	sp|P19263|MED14_YEAST	1532	3	matchChargeOriginal	(17) Oxidation (M)	LGNGVACDPSEIEPILMEIHNILK	-6.21096	7.26859	70	24	TRUE
3	1	sp|P19263|MED14_YEAST	1532	3	matchChargeOriginal	(24) Oxidation (M)	DIFQEDEENSDVLLFQLPTTCVSMAPIQLK	-6.21904	6.77949	142	30	TRUE
3	1	sp|P19263|MED14_YEAST	1532	3	matchChargeOriginal	(5) Oxidation (M)	LSNEMHALK	-6.28265	6.93321	31	9	TRUE
3	1	sp|P19263|MED14_YEAST	1532	3	matchChargeOriginal		NLTVQLSPSNPQHIIQPFLDNSK	-6.30196	7.94534	85	23	TRUE
3	1	sp|P19263|MED14_YEAST	1532	3	matchChargeOriginal	(4) Oxidation (M)	QKLMQLVVLTDVVER	-6.37488	7.06565	41	15	TRUE
3	1	sp|P19263|MED14_YEAST	1532	3	matchChargeOriginal	(7) Oxidation (M)	NLTVFTMKELAQYMK	-6.43005	6.63653	21	15	TRUE
3	1	sp|P19263|MED14_YEAST	1532	3	matchChargeOriginal	(14) Oxidation (M)	NLTVFTMKELAQYMK	-6.45201	6.63225	99	15	TRUE
3	1	sp|P19263|MED14_YEAST	1532	2	matchChargeOriginal		IGKIVSQR	-4.29556	4.99435	36	8	TRUE
3	1	sp|P19263|MED14_YEAST	1532	2	matchChargeOriginal	(6) Oxidation (M)	SSLNSMTNAK	-6.60041	6.95046	64	10	TRUE
3	1	sp|P19263|MED14_YEAST	1532	3	matchChargeOriginal		ISTNDDSIKNLTVQLSPSNPQHIIQPFLDNSK	-6.60276	6.73995	51	32	TRUE
3	1	sp|P19263|MED14_YEAST	1532	3	matchChargeOriginal	(7) Oxidation (M)%3b (14) Oxidation (M)	NLTVFTMKELAQYMK	-6.62631	6.87546	74	15	TRUE
3	1	sp|P19263|MED14_YEAST	1532	3	matchChargeOriginal		LGNGVACDPSEIEPILMEIHNILK	-6.63136	6.82642	77	24	TRUE
3	1	sp|P19263|MED14_YEAST	1532	3	matchChargeOriginal	(5) Oxidation (M)	NQVFMLDTKR	-6.75209	7.86189	31	10	TRUE
3	1	sp|P19263|MED14_YEAST	1532	3	matchChargeOriginal		DIFQEDEENSDVLLFQLPTTCVSMAPIQLK	-6.82671	5.94186	82	30	TRUE
3	1	sp|P19263|MED14_YEAST	1532	2	matchChargeOriginal	Gln-%3epyro-Glu (N-term Q)%3b (4) Oxidation (M)	QKLMQLVVLTDVVER	-6.93772	6.66485	75	15	TRUE
3	1	sp|P19263|MED14_YEAST	1532	3	matchChargeOriginal		ALKVILNER	-7.04828	5.97079	66	9	TRUE
3	1	sp|P19263|MED14_YEAST	1532	2	matchChargeOriginal		GKITIGIQR	-7.1134	6.83425	70	9	TRUE
3	1	sp|P19263|MED14_YEAST	1532	2	matchChargeOriginal	(6) Oxidation (M)	SPAYPMMHQVR	-7.27309	6.98558	34	11	TRUE
3	1	sp|P19263|MED14_YEAST	1532	2	matchChargeOriginal	Acetyl (Protein N-term)	TTTIGSPQMLANEER	-7.29635	5.853	78	15	TRUE
3	1	sp|P19263|MED14_YEAST	1532	3	matchChargeOriginal		LKDLNLTVSIK	-7.41695	6.41872	28	11	TRUE
3	1	sp|P19263|MED14_YEAST	1532	3	matchChargeOriginal		LMQLVVLTDVVER	-7.22592	5.67964	70	13	TRUE
3	1	sp|P19263|MED14_YEAST	1532	3	matchChargeOriginal		KEDNKYAIAGNSTTNSDVSLLLQR	-8.12798	6.18811	91	24	TRUE
3	1	sp|P19263|MED14_YEAST	1532	2	matchChargeOriginal	(3) Oxidation (M)	NTMMIQCQIDK	-8.62527	6.07671	67	11	TRUE
3	1	sp|P19263|MED14_YEAST	1532	3	matchChargeOriginal		LPNVDLVTALEVLSLGRPNLPTHNFK	-8.8121	6.15517	117	26	TRUE
3	1	sp|P19263|MED14_YEAST	1532	3	matchChargeOriginal		IDKPIRTQVNTGGESVVK	-5.32294	5.23515	33	18	TRUE
3	1	sp|P19263|MED14_YEAST	1532	2	matchChargeOriginal	(4) Oxidation (M)	NTMMIQCQIDK	-8.81023	6.30563	49	11	TRUE
3	1	sp|P19263|MED14_YEAST	1532	2	matchChargeOriginal	(8) Oxidation (M)%3b (10) Oxidation (M)	LSGVSNSMDMVDGMAK	-9.29259	6.27074	74	16	TRUE
3	1	sp|P19263|MED14_YEAST	1532	2	matchChargeOriginal	(3) Oxidation (M)%3b (4) Oxidation (M)	NTMMIQCQIDK	-9.92118	6.49603	66	11	TRUE
3	1	sp|P19263|MED14_YEAST	1532	2	matchChargeOriginal		KSTITVR	-2.34797	4.31106	45	7	TRUE
3	1	sp|P19263|MED14_YEAST	1532	2	matchChargeOriginal		WDNQSASR	-4.57579	4.87117	30	8	TRUE
3	1	sp|P19263|MED14_YEAST	1532	3	matchChargeOriginal		EDNKYAIAGNSTTNSDVSLLLQR	-4.47235	7.67316	62	23	TRUE
3	1	sp|P19263|MED14_YEAST	1532	4	matchChargeOriginal		IALMNIPKPLNSYHIK	-4.64462	6.71252	58	16	TRUE
3	1	sp|P19263|MED14_YEAST	1532	2	matchChargeOriginal		SSLNSMTNAK	-4.87554	6.66084	31	10	TRUE
3	1	sp|P19263|MED14_YEAST	1532	2	matchChargeOriginal		NKICSSEMINEQK	-5.16699	5.67265	79	13	TRUE
3	1	sp|P19263|MED14_YEAST	1532	2	matchChargeOriginal		NPTPLLSNYASK	-5.39254	7.55303	60	12	TRUE
3	1	sp|P19263|MED14_YEAST	1532	2	matchChargeOriginal		TQVNTGGESVVK	-5.61826	7.22647	73	12	TRUE
3	1	sp|P19263|MED14_YEAST	1532	4	matchChargeOriginal		RLGTPESVKPANASHAIR	-5.66926	6.95495	120	18	TRUE
3	1	sp|P19263|MED14_YEAST	1532	3	matchChargeOriginal		IIHVLTTMFENTGWSCSR	-5.6818	5.89764	48	18	TRUE
3	1	sp|P19263|MED14_YEAST	1532	4	matchChargeOriginal		LPNVDLVTALEVLSLGRPNLPTHNFK	-5.70367	6.24137	98	26	TRUE
3	1	sp|P19263|MED14_YEAST	1532	3	matchChargeOriginal		IINHMLIDSLNQLEIR	-5.70519	6.76919	85	16	TRUE
3	1	sp|P19263|MED14_YEAST	1532	2	matchChargeOriginal		QSPLFFVDLK	-5.766	7.33373	66	10	TRUE
3	1	sp|P19263|MED14_YEAST	1532	3	matchChargeOriginal		NLTVQLSPSNPQHIIQPFLDNSK	-5.82913	7.03121	117	23	TRUE
3	1	sp|P19263|MED14_YEAST	1532	3	matchChargeOriginal		INRAEGPEELAR	-5.83196	7.09649	97	12	TRUE
3	1	sp|P19263|MED14_YEAST	1532	2	matchChargeOriginal		IDLLSGQFYFR	-5.83692	6.94286	97	11	TRUE
3	1	sp|P19263|MED14_YEAST	1532	3	matchChargeOriginal	(8) Oxidation (M)	IIHVLTTMFENTGWSCSR	-5.8533	6.84583	68	18	TRUE
3	1	sp|P19263|MED14_YEAST	1532	2	matchChargeOriginal		IIALQPNEISFK	-5.89927	7.9631	102	12	TRUE
3	1	sp|P19263|MED14_YEAST	1532	3	matchChargeOriginal	(5) Oxidation (M)	LSNEMHALK	-5.91032	5.58741	36	9	TRUE
3	1	sp|P19263|MED14_YEAST	1532	2	matchChargeOriginal		NFESENFK	-5.91768	7.03352	53	8	TRUE
3	1	sp|P19263|MED14_YEAST	1532	2	matchChargeOriginal	(5) Oxidation (M)	ESLEMVPK	-5.93505	6.59467	37	8	TRUE
3	1	sp|P19263|MED14_YEAST	1532	2	matchChargeOriginal		LESITYQK	-5.9542	6.70893	67	8	TRUE
3	1	sp|P19263|MED14_YEAST	1532	3	matchChargeOriginal		NRSEQNGQEQQGPVK	-5.96175	6.17206	43	15	TRUE
3	1	sp|P19263|MED14_YEAST	1532	4	matchChargeOriginal		NTQLHGPSATDPETTATQKESLEMVPK	-5.97287	7.27765	55	27	TRUE
3	1	sp|P19263|MED14_YEAST	1532	2	matchChargeOriginal		VPIGLILQR	-5.97507	7.4265	66	9	TRUE
3	1	sp|P19263|MED14_YEAST	1532	3	matchChargeOriginal		TNVHTQANEPNSAK	-6.01356	5.92362	65	14	TRUE
3	1	sp|P19263|MED14_YEAST	1532	3	matchChargeOriginal		NTQLHGPSATDPETTATQK	-6.01467	7.69722	90	19	TRUE
3	1	sp|P19263|MED14_YEAST	1532	3	matchChargeOriginal		IIKIDKPIR	-6.01523	6.11724	94	9	TRUE
3	1	sp|P19263|MED14_YEAST	1532	4	matchChargeOriginal		LGTPESVKPANASHAIR	-6.02834	7.26168	88	17	TRUE
3	1	sp|P19263|MED14_YEAST	1532	2	matchChargeOriginal		ISTNDDSIK	-6.04484	7.07563	58	9	TRUE
3	1	sp|P19263|MED14_YEAST	1532	2	matchChargeOriginal		LINEILLK	-6.04714	7.20906	45	8	TRUE
3	1	sp|P19263|MED14_YEAST	1532	3	matchChargeOriginal	(5) Oxidation (M)	NQVFMLDTKR	-6.04753	6.59083	40	10	TRUE
3	1	sp|P19263|MED14_YEAST	1532	3	matchChargeOriginal	(6) Oxidation (M)%3b (7) Oxidation (M)	SPAYPMMHQVR	-6.06488	6.6109	39	11	TRUE
3	1	sp|P19263|MED14_YEAST	1532	3	matchChargeOriginal		TQVNTGGESVVKK	-6.06658	6.67113	45	13	TRUE
3	1	sp|P19263|MED14_YEAST	1532	3	matchChargeOriginal		YAIAGNSTTNSDVSLLLQR	-6.06858	6.80036	72	19	TRUE
3	1	sp|P19263|MED14_YEAST	1532	2	matchChargeOriginal	(8) Oxidation (M)	YLDNSNVMTVK	-6.07826	6.71294	87	11	TRUE
3	1	sp|P19263|MED14_YEAST	1532	2	matchChargeOriginal		ELAQYMK	-6.08163	6.39652	34	7	TRUE
3	1	sp|P19263|MED14_YEAST	1532	2	matchChargeOriginal		TTESLILK	-6.10167	6.68014	49	8	TRUE
3	1	sp|P19263|MED14_YEAST	1532	2	matchChargeOriginal	(10) Oxidation (M)%3b (14) Oxidation (M)	LSGVSNSMDMVDGMAK	-6.13092	6.73462	68	16	TRUE
3	1	sp|P19263|MED14_YEAST	1532	2	matchChargeOriginal		ESLEMVPK	-6.14208	6.82948	27	8	TRUE
3	1	sp|P19263|MED14_YEAST	1532	5	matchChargeOriginal		SEQNGQEQQGPVKNTQLHGPSATDPETTATQKESLEMVPK	-6.15236	6.39768	42	40	TRUE
3	1	sp|P19263|MED14_YEAST	1532	3	matchChargeOriginal		NKICSSEMINEQK	-6.20084	5.93672	52	13	TRUE
3	1	sp|P19263|MED14_YEAST	1532	2	matchChargeOriginal	(6) Oxidation (M)	ICSSEMINEQK	-6.20984	6.63656	70	11	TRUE
3	1	sp|P19263|MED14_YEAST	1532	3	matchChargeOriginal	(7) Oxidation (M)	SPAYPMMHQVR	-6.23895	6.37788	71	11	TRUE
3	1	sp|P19263|MED14_YEAST	1532	2	matchChargeOriginal	Acetyl (Protein N-term)%3b (9) Oxidation (M)	TTTIGSPQMLANEER	-6.2557	6.96888	95	15	TRUE
3	1	sp|P19263|MED14_YEAST	1532	2	matchChargeOriginal		LSGVSNSMDMVDGMAK	-6.26234	6.88703	125	16	TRUE
3	1	sp|P19263|MED14_YEAST	1532	2	matchChargeOriginal	(5) Oxidation (M)	NQVFMLDTK	-6.29666	6.71808	45	9	TRUE
3	1	sp|P19263|MED14_YEAST	1532	2	matchChargeOriginal		YLDNSNVMTVK	-6.29831	6.7465	69	11	TRUE
3	1	sp|P19263|MED14_YEAST	1532	2	matchChargeOriginal		IDYSNSQIR	-6.40841	6.47194	83	9	TRUE
3	1	sp|P19263|MED14_YEAST	1532	2	matchChargeOriginal		AEGPEELAR	-6.44362	6.87401	56	9	TRUE
3	1	sp|P19263|MED14_YEAST	1532	3	matchChargeOriginal		SPAYPMMHQVR	-6.54304	6.5708	48	11	TRUE
3	1	sp|P19263|MED14_YEAST	1532	2	matchChargeOriginal		NQVFMLDTK	-6.56071	6.73796	55	9	TRUE
3	1	sp|P19263|MED14_YEAST	1532	2	matchChargeOriginal	(4) Oxidation (M)	TTNMNVNNCIWALK	-6.57499	6.47291	91	14	TRUE
3	1	sp|P19263|MED14_YEAST	1532	2	matchChargeOriginal		YLSNNDEDDKDCTIK	-6.58406	7.04369	100	15	TRUE
3	1	sp|P19263|MED14_YEAST	1532	3	matchChargeOriginal		SNDPLLSLYNFLHK	-6.67888	6.34149	68	14	TRUE
3	1	sp|P19263|MED14_YEAST	1532	4	matchChargeOriginal		NRSEQNGQEQQGPVKNTQLHGPSATDPETTATQK	-6.90038	5.67077	27	34	TRUE
3	1	sp|P19263|MED14_YEAST	1532	2	matchChargeOriginal	Gln-%3epyro-Glu (N-term Q)	QSPLFFVDLK	-6.92791	6.39801	65	10	TRUE
3	1	sp|P19263|MED14_YEAST	1532	3	matchChargeOriginal		LGNGVACDPSEIEPILMEIHNILK	-6.99719	5.68312	65	24	TRUE
3	1	sp|P19263|MED14_YEAST	1532	3	matchChargeOriginal		ILQQLKLDK	-7.05226	6.53974	44	9	TRUE
3	1	sp|P19263|MED14_YEAST	1532	2	matchChargeOriginal	(8) Oxidation (M)%3b (10) Oxidation (M)%3b (14) Oxidation (M)	LSGVSNSMDMVDGMAK	-7.16143	6.87012	52	16	TRUE
3	1	sp|P19263|MED14_YEAST	1532	2	matchChargeOriginal	(8) Oxidation (M)%3b (10) Oxidation (M)	LSGVSNSMDMVDGMAK	-7.19981	6.91754	42	16	TRUE
3	1	sp|P19263|MED14_YEAST	1532	2	matchChargeOriginal	(8) Oxidation (M)	LSGVSNSMDMVDGMAK	-7.35909	6.76756	100	16	TRUE
3	1	sp|P19263|MED14_YEAST	1532	3	matchChargeOriginal	(24) Oxidation (M)	DIFQEDEENSDVLLFQLPTTCVSMAPIQLK	-7.40124	5.94144	52	30	TRUE
3	1	sp|P19263|MED14_YEAST	1532	2	matchChargeOriginal	Acetyl (Protein N-term)	TTTIGSPQMLANEER	-7.49934	6.98957	95	15	TRUE
3	1	sp|P19263|MED14_YEAST	1532	4	matchChargeOriginal		KEDNKYAIAGNSTTNSDVSLLLQR	-7.58	7.05054	63	24	TRUE
3	1	sp|P19263|MED14_YEAST	1532	4	matchChargeOriginal		LLFNTEAEQTVSAVTEATSTNGDSENNEENSSSNGNNLPLNKPR	-7.64538	6.91742	123	44	TRUE
3	1	sp|P19263|MED14_YEAST	1532	2	matchChargeOriginal	(2) Oxidation (M)	LMQLVVLTDVVER	-7.6583	6.6953	87	13	TRUE
3	1	sp|P19263|MED14_YEAST	1532	2	matchChargeOriginal		TTNMNVNNCIWALK	-7.67229	6.61245	97	14	TRUE
3	1	sp|P19263|MED14_YEAST	1532	2	matchChargeOriginal	(7) Oxidation (M)	NLTVFTMK	-7.83409	6.50156	40	8	TRUE
3	1	sp|P19263|MED14_YEAST	1532	2	matchChargeOriginal		TTTIGSPQMLANEER	-7.86991	6.46724	107	15	TRUE
3	1	sp|P19263|MED14_YEAST	1532	3	matchChargeOriginal	(17) Oxidation (M)	LGNGVACDPSEIEPILMEIHNILK	-7.9822	5.9901	88	24	TRUE
3	1	sp|P19263|MED14_YEAST	1532	3	matchChargeOriginal	(4) Oxidation (M)	QKLMQLVVLTDVVER	-8.52162	6.59339	69	15	TRUE
3	1	sp|P19263|MED14_YEAST	1532	2	matchChargeOriginal	(10) Oxidation (M)	LSGVSNSMDMVDGMAK	-8.56419	6.60565	38	16	TRUE
3	1	sp|P19263|MED14_YEAST	1532	2	matchChargeOriginal	(10) Oxidation (M)	ALNSILESSMFLR	-10.6529	6.66882	79	13	TRUE
3	1	sp|P19263|MED14_YEAST	1532	3	matchChargeOriginal		LKDLNLTVSIK	-6.38151	5.20725	25	11	TRUE
3	1	sp|P19263|MED14_YEAST	1532	2	matchChargeOriginal	(5) Oxidation (M)	IINHMLIDSLNQLEIR	-9.25437	6.29732	92	16	TRUE
3	1	sp|P19263|MED14_YEAST	1532	2	matchChargeOriginal	(14) Oxidation (M)	LSGVSNSMDMVDGMAK	-5.3108	5.0117	41	16	TRUE
3	1	sp|P19263|MED14_YEAST	1532	2	matchChargeOriginal	(4) Oxidation (M)	NTMMIQCQIDK	-4.8257	4.91537	24	11	TRUE
3	1	sp|P19263|MED14_YEAST	1532	2	matchChargeOriginal	Acetyl (Protein N-term)%3b (9) Oxidation (M)	TTTIGSPQMLANEER	0.806819	7.09142	94	15	TRUE
3	1	sp|P19263|MED14_YEAST	1532	2	matchChargeOriginal		TQVNTGGESVVK	-3.59804	6.92074	60	12	TRUE
3	1	sp|P19263|MED14_YEAST	1532	2	matchChargeOriginal		IDLLSGQFYFR	-3.98054	6.12571	88	11	TRUE
3	1	sp|P19263|MED14_YEAST	1532	3	matchChargeOriginal		EDNKYAIAGNSTTNSDVSLLLQR	-4.2907	6.88261	73	23	TRUE
3	1	sp|P19263|MED14_YEAST	1532	2	matchChargeOriginal		ELAQYMK	-4.94031	6.00966	31	7	TRUE
3	1	sp|P19263|MED14_YEAST	1532	2	matchChargeOriginal	(7) Oxidation (M)	NLTVFTMK	-5.1815	6.31454	40	8	TRUE
3	1	sp|P19263|MED14_YEAST	1532	3	matchChargeOriginal		SNDPLLSLYNFLHK	-5.52777	5.59963	39	14	TRUE
3	1	sp|P19263|MED14_YEAST	1532	2	matchChargeOriginal	(5) Oxidation (M)	ESLEMVPK	-5.5625	6.37737	59	8	TRUE
3	1	sp|P19263|MED14_YEAST	1532	2	matchChargeOriginal		IDYSNSQIR	-5.67558	6.03837	64	9	TRUE
3	1	sp|P19263|MED14_YEAST	1532	3	matchChargeOriginal	(7) Oxidation (M)%3b (14) Oxidation (M)	NLTVFTMKELAQYMK	-5.69588	5.48646	39	15	TRUE
3	1	sp|P19263|MED14_YEAST	1532	2	matchChargeOriginal		QSPLFFVDLK	-5.71984	6.74878	66	10	TRUE
3	1	sp|P19263|MED14_YEAST	1532	4	matchChargeOriginal		LGTPESVKPANASHAIR	-5.72601	6.95709	103	17	TRUE
3	1	sp|P19263|MED14_YEAST	1532	3	matchChargeOriginal		INRAEGPEELAR	-5.74244	6.89117	108	12	TRUE
3	1	sp|P19263|MED14_YEAST	1532	3	matchChargeOriginal		TQVNTGGESVVKK	-5.8071	6.32602	88	13	TRUE
3	1	sp|P19263|MED14_YEAST	1532	3	matchChargeOriginal		NQVFMLDTKR	-5.81476	6.22781	39	10	TRUE
3	1	sp|P19263|MED14_YEAST	1532	2	matchChargeOriginal		ESLEMVPK	-5.85506	6.40335	55	8	TRUE
3	1	sp|P19263|MED14_YEAST	1532	2	matchChargeOriginal		NFESENFK	-5.8551	6.72218	43	8	TRUE
3	1	sp|P19263|MED14_YEAST	1532	3	matchChargeOriginal		NTQLHGPSATDPETTATQK	-5.91181	7.34203	87	19	TRUE
3	1	sp|P19263|MED14_YEAST	1532	3	matchChargeOriginal		IIRSELLAR	-4.57766	4.92649	51	9	TRUE
3	1	sp|P19263|MED14_YEAST	1532	3	matchChargeOriginal		TNVHTQANEPNSAK	-5.94815	6.15599	64	14	TRUE
3	1	sp|P19263|MED14_YEAST	1532	2	matchChargeOriginal		IIALQPNEISFK	-5.96119	7.47084	85	12	TRUE
3	1	sp|P19263|MED14_YEAST	1532	3	matchChargeOriginal		YLSNNDEDDKDCTIK	-5.97641	7.26324	96	15	TRUE
3	1	sp|P19263|MED14_YEAST	1532	3	matchChargeOriginal	(8) Oxidation (M)	NKICSSEMINEQK	-5.99139	5.58238	32	13	TRUE
3	1	sp|P19263|MED14_YEAST	1532	2	matchChargeOriginal		TTTIGSPQMLANEER	-5.99759	6.03984	81	15	TRUE
3	1	sp|P19263|MED14_YEAST	1532	2	matchChargeOriginal		SSLNSMTNAK	-6.00344	6.20787	41	10	TRUE
3	1	sp|P19263|MED14_YEAST	1532	4	matchChargeOriginal	(24) Oxidation (M)	NTQLHGPSATDPETTATQKESLEMVPK	-6.00806	7.01013	70	27	TRUE
3	1	sp|P19263|MED14_YEAST	1532	2	matchChargeOriginal		LINEILLK	-6.04624	6.83879	59	8	TRUE
3	1	sp|P19263|MED14_YEAST	1532	2	matchChargeOriginal		LESITYQK	-6.0553	6.3253	67	8	TRUE
3	1	sp|P19263|MED14_YEAST	1532	4	matchChargeOriginal		TNVHTQANEPNSAKK	-6.05587	5.47639	37	15	TRUE
3	1	sp|P19263|MED14_YEAST	1532	2	matchChargeOriginal		ITIGIQR	-6.09124	6.02606	52	7	TRUE
3	1	sp|P19263|MED14_YEAST	1532	2	matchChargeOriginal		VPIGLILQR	-6.14298	6.87534	66	9	TRUE
3	1	sp|P19263|MED14_YEAST	1532	2	matchChargeOriginal		LSGVSNSMDMVDGMAK	-6.17669	6.2369	111	16	TRUE
3	1	sp|P19263|MED14_YEAST	1532	2	matchChargeOriginal	Acetyl (Protein N-term)	TTTIGSPQMLANEER	-6.18177	6.51695	107	15	TRUE
3	1	sp|P19263|MED14_YEAST	1532	2	matchChargeOriginal	(8) Oxidation (M)%3b (10) Oxidation (M)%3b (14) Oxidation (M)	LSGVSNSMDMVDGMAK	-6.2193	6.75121	53	16	TRUE
3	1	sp|P19263|MED14_YEAST	1532	3	matchChargeOriginal		TQVNTGGESVVKKEDNK	-6.24483	5.91967	67	17	TRUE
3	1	sp|P19263|MED14_YEAST	1532	2	matchChargeOriginal		AEGPEELAR	-6.25238	6.54977	69	9	TRUE
3	1	sp|P19263|MED14_YEAST	1532	2	matchChargeOriginal		TTESLILK	-6.28612	6.38884	54	8	TRUE
3	1	sp|P19263|MED14_YEAST	1532	2	matchChargeOriginal		ICSSEMINEQK	-6.36048	6.401	72	11	TRUE
3	1	sp|P19263|MED14_YEAST	1532	3	matchChargeOriginal		SPAYPMMHQVR	-6.40138	6.05827	65	11	TRUE
3	1	sp|P19263|MED14_YEAST	1532	3	matchChargeOriginal	(8) Oxidation (M)	IIHVLTTMFENTGWSCSR	-6.40256	6.37849	42	18	TRUE
3	1	sp|P19263|MED14_YEAST	1532	2	matchChargeOriginal		YLDNSNVMTVK	-6.4105	6.30816	89	11	TRUE
3	1	sp|P19263|MED14_YEAST	1532	2	matchChargeOriginal	(6) Oxidation (M)	ICSSEMINEQK	-6.45331	6.37299	78	11	TRUE
3	1	sp|P19263|MED14_YEAST	1532	3	matchChargeOriginal		NLTVQLSPSNPQHIIQPFLDNSK	-6.45537	6.53872	71	23	TRUE
3	1	sp|P19263|MED14_YEAST	1532	5	matchChargeOriginal	(37) Oxidation (M)	SEQNGQEQQGPVKNTQLHGPSATDPETTATQKESLEMVPK	-6.46201	6.21931	33	40	TRUE
3	1	sp|P19263|MED14_YEAST	1532	4	matchChargeOriginal		RLGTPESVKPANASHAIR	-6.47532	6.60861	95	18	TRUE
3	1	sp|P19263|MED14_YEAST	1532	3	matchChargeOriginal		ILQQLKLDK	-6.49964	6.19609	32	9	TRUE
3	1	sp|P19263|MED14_YEAST	1532	3	matchChargeOriginal		YAIAGNSTTNSDVSLLLQR	-6.51701	6.30077	68	19	TRUE
3	1	sp|P19263|MED14_YEAST	1532	2	matchChargeOriginal	(10) Oxidation (M)%3b (14) Oxidation (M)	LSGVSNSMDMVDGMAK	-6.52055	6.48052	67	16	TRUE
3	1	sp|P19263|MED14_YEAST	1532	3	matchChargeOriginal	(6) Oxidation (M)	SPAYPMMHQVR	-6.52667	6.23344	54	11	TRUE
3	1	sp|P19263|MED14_YEAST	1532	4	matchChargeOriginal		SEQNGQEQQGPVKNTQLHGPSATDPETTATQK	-6.56074	6.78346	95	32	TRUE
3	1	sp|P19263|MED14_YEAST	1532	2	matchChargeOriginal	(6) Oxidation (M)	ELAQYMK	-6.63079	5.92284	26	7	TRUE
3	1	sp|P19263|MED14_YEAST	1532	4	matchChargeOriginal	(4) Oxidation (M)	IALMNIPKPLNSYHIK	-6.70784	6.50994	35	16	TRUE
3	1	sp|P19263|MED14_YEAST	1532	3	matchChargeOriginal		SNLIHNYDSK	-6.71246	5.89606	28	10	TRUE
3	1	sp|P19263|MED14_YEAST	1532	3	matchChargeOriginal	(5) Oxidation (M)	IINHMLIDSLNQLEIR	-6.75379	6.88455	93	16	TRUE
3	1	sp|P19263|MED14_YEAST	1532	2	matchChargeOriginal	(8) Oxidation (M)	YLDNSNVMTVK	-6.77983	6.53824	87	11	TRUE
3	1	sp|P19263|MED14_YEAST	1532	4	matchChargeOriginal		LPNVDLVTALEVLSLGRPNLPTHNFK	-6.16775	5.29846	35	26	TRUE
3	1	sp|P19263|MED14_YEAST	1532	2	matchChargeOriginal		LMQLVVLTDVVER	-6.91583	5.6175	75	13	TRUE
3	1	sp|P19263|MED14_YEAST	1532	2	matchChargeOriginal	(8) Oxidation (M)%3b (14) Oxidation (M)	LSGVSNSMDMVDGMAK	-6.97658	6.7074	58	16	TRUE
3	1	sp|P19263|MED14_YEAST	1532	2	matchChargeOriginal	Gln-%3epyro-Glu (N-term Q)	QSPLFFVDLK	-7.04691	5.90902	66	10	TRUE
3	1	sp|P19263|MED14_YEAST	1532	2	matchChargeOriginal	(9) Oxidation (M)	TTTIGSPQMLANEER	-7.26217	6.24581	63	15	TRUE
3	1	sp|P19263|MED14_YEAST	1532	2	matchChargeOriginal		SEQNGQEQQGPVK	-7.26495	5.70674	74	13	TRUE
3	1	sp|P19263|MED14_YEAST	1532	2	matchChargeOriginal		NQVFMLDTK	-7.37001	6.22027	50	9	TRUE
3	1	sp|P19263|MED14_YEAST	1532	4	matchChargeOriginal		KEDNKYAIAGNSTTNSDVSLLLQR	-7.59199	6.62182	86	24	TRUE
3	1	sp|P19263|MED14_YEAST	1532	2	matchChargeOriginal	(8) Oxidation (M)	LSGVSNSMDMVDGMAK	-7.61283	6.25583	96	16	TRUE
3	1	sp|P19263|MED14_YEAST	1532	2	matchChargeOriginal	(10) Oxidation (M)	LSGVSNSMDMVDGMAK	-7.70885	6.14866	80	16	TRUE
3	1	sp|P19263|MED14_YEAST	1532	2	matchChargeOriginal	(10) Oxidation (M)	ALNSILESSMFLR	-7.7117	6.28361	67	13	TRUE
3	1	sp|P19263|MED14_YEAST	1532	4	matchChargeOriginal		LLFNTEAEQTVSAVTEATSTNGDSENNEENSSSNGNNLPLNKPR	-7.76068	6.2954	32	44	TRUE
3	1	sp|P19263|MED14_YEAST	1532	3	matchChargeOriginal	(5) Oxidation (M)	NQVFMLDTKR	-7.9679	6.33701	35	10	TRUE
3	1	sp|P19263|MED14_YEAST	1532	2	matchChargeOriginal	(4) Oxidation (M)	TTNMNVNNCIWALK	-8.39363	6.08482	79	14	TRUE
3	1	sp|P19263|MED14_YEAST	1532	3	matchChargeOriginal		NRSEQNGQEQQGPVK	-7.44467	5.76629	50	15	TRUE
3	1	sp|P19263|MED14_YEAST	1532	2	matchChargeOriginal	(3) Oxidation (M)%3b (4) Oxidation (M)	NTMMIQCQIDK	-5.15624	4.92414	36	11	TRUE
3	1	sp|P19263|MED14_YEAST	1532	2	matchChargeOriginal	(2) Oxidation (M)	LMQLVVLTDVVER	-9.15284	6.14336	87	13	TRUE
3	1	sp|P19263|MED14_YEAST	1532	2	matchChargeOriginal		KSTITVR	-5.35556	5.26357	55	7	TRUE
3	1	sp|P19263|MED14_YEAST	1532	2	matchChargeOriginal		GKITIGIQR	-6.33564	5.29626	24	9	TRUE
3	1	sp|P19263|MED14_YEAST	1532	2	matchChargeOriginal		ALNSILESSMFLR	-8.14909	5.91491	89	13	TRUE
3	1	sp|P19263|MED14_YEAST	1532	2	matchChargeOriginal		TQVNTGGESVVK	-3.57191	6.93621	61	12	TRUE
3	1	sp|P19263|MED14_YEAST	1532	3	matchChargeOriginal		EDNKYAIAGNSTTNSDVSLLLQR	-3.59803	6.28304	52	23	TRUE
3	1	sp|P19263|MED14_YEAST	1532	2	matchChargeOriginal		NQVFMLDTK	-3.86445	6.40207	50	9	TRUE
3	1	sp|P19263|MED14_YEAST	1532	2	matchChargeOriginal	Acetyl (Protein N-term)%3b (9) Oxidation (M)	TTTIGSPQMLANEER	-4.37626	6.83451	98	15	TRUE
3	1	sp|P19263|MED14_YEAST	1532	2	matchChargeOriginal		IDLLSGQFYFR	-4.39588	5.20736	23	11	TRUE
3	1	sp|P19263|MED14_YEAST	1532	2	matchChargeOriginal		TTNMNVNNCIWALK	-4.6845	5.69252	83	14	TRUE
3	1	sp|P19263|MED14_YEAST	1532	3	matchChargeOriginal		SNLIHNYDSKK	-4.9373	6.06161	38	11	TRUE
3	1	sp|P19263|MED14_YEAST	1532	2	matchChargeOriginal		NPTPLLSNYASK	-4.94605	7.18758	68	12	TRUE
3	1	sp|P19263|MED14_YEAST	1532	2	matchChargeOriginal	(5) Oxidation (M)	ESLEMVPK	-5.20752	6.64469	55	8	TRUE
3	1	sp|P19263|MED14_YEAST	1532	3	matchChargeOriginal		IIRSELLAR	-5.35166	5.68486	64	9	TRUE
3	1	sp|P19263|MED14_YEAST	1532	2	matchChargeOriginal		ELAQYMK	-5.61098	6.07384	25	7	TRUE
3	1	sp|P19263|MED14_YEAST	1532	2	matchChargeOriginal	(8) Oxidation (M)	YLDNSNVMTVK	-5.69781	6.3221	84	11	TRUE
3	1	sp|P19263|MED14_YEAST	1532	2	matchChargeOriginal		ICSSEMINEQK	-5.74468	6.17716	71	11	TRUE
3	1	sp|P19263|MED14_YEAST	1532	2	matchChargeOriginal		ESLEMVPK	-5.77284	6.26458	56	8	TRUE
3	1	sp|P19263|MED14_YEAST	1532	2	matchChargeOriginal		NFESENFK	-5.78304	6.66187	43	8	TRUE
3	1	sp|P19263|MED14_YEAST	1532	3	matchChargeOriginal		INRAEGPEELAR	-5.80084	6.90939	52	12	TRUE
3	1	sp|P19263|MED14_YEAST	1532	3	matchChargeOriginal		TQVNTGGESVVKK	-5.8477	6.40336	69	13	TRUE
3	1	sp|P19263|MED14_YEAST	1532	2	matchChargeOriginal		IIALQPNEISFK	-5.85293	7.31705	75	12	TRUE
3	1	sp|P19263|MED14_YEAST	1532	3	matchChargeOriginal	(5) Oxidation (M)	LSNEMHALK	-5.85709	6.42754	24	9	TRUE
3	1	sp|P19263|MED14_YEAST	1532	2	matchChargeOriginal	(8) Oxidation (M)%3b (10) Oxidation (M)	LSGVSNSMDMVDGMAK	-5.85875	6.7054	61	16	TRUE
3	1	sp|P19263|MED14_YEAST	1532	2	matchChargeOriginal		LINEILLK	-5.8595	6.71022	56	8	TRUE
3	1	sp|P19263|MED14_YEAST	1532	4	matchChargeOriginal		RLGTPESVKPANASHAIR	-5.86702	6.55938	65	18	TRUE
3	1	sp|P19263|MED14_YEAST	1532	3	matchChargeOriginal		YLSNNDEDDKDCTIK	-5.90895	7.32303	96	15	TRUE
3	1	sp|P19263|MED14_YEAST	1532	2	matchChargeOriginal		VPIGLILQR	-5.91125	6.75065	71	9	TRUE
3	1	sp|P19263|MED14_YEAST	1532	3	matchChargeOriginal		NTQLHGPSATDPETTATQK	-5.91812	7.16211	78	19	TRUE
3	1	sp|P19263|MED14_YEAST	1532	2	matchChargeOriginal	(7) Oxidation (M)	NLTVFTMK	-5.92502	6.30245	42	8	TRUE
3	1	sp|P19263|MED14_YEAST	1532	2	matchChargeOriginal		QSPLFFVDLK	-5.95274	6.11826	30	10	TRUE
3	1	sp|P19263|MED14_YEAST	1532	3	matchChargeOriginal	(6) Oxidation (M)%3b (7) Oxidation (M)	SPAYPMMHQVR	-5.96027	6.4315	47	11	TRUE
3	1	sp|P19263|MED14_YEAST	1532	2	matchChargeOriginal		ISTNDDSIK	-6.02189	6.6938	67	9	TRUE
3	1	sp|P19263|MED14_YEAST	1532	2	matchChargeOriginal		ITIGIQR	-6.059	5.91948	49	7	TRUE
3	1	sp|P19263|MED14_YEAST	1532	2	matchChargeOriginal		AEGPEELAR	-6.07319	6.51707	57	9	TRUE
3	1	sp|P19263|MED14_YEAST	1532	2	matchChargeOriginal	(5) Oxidation (M)	NQVFMLDTK	-6.09455	6.51309	50	9	TRUE
3	1	sp|P19263|MED14_YEAST	1532	2	matchChargeOriginal		LESITYQK	-6.12405	6.21748	61	8	TRUE
3	1	sp|P19263|MED14_YEAST	1532	4	matchChargeOriginal	(24) Oxidation (M)	NTQLHGPSATDPETTATQKESLEMVPK	-6.15771	7.04425	107	27	TRUE
3	1	sp|P19263|MED14_YEAST	1532	2	matchChargeOriginal		SSLNSMTNAK	-6.1599	6.12574	48	10	TRUE
3	1	sp|P19263|MED14_YEAST	1532	2	matchChargeOriginal	(5) Oxidation (M)	LSNEMHALK	-6.18311	5.90443	19	9	TRUE
3	1	sp|P19263|MED14_YEAST	1532	2	matchChargeOriginal	(6) Oxidation (M)	ICSSEMINEQK	-6.24537	6.16114	69	11	TRUE
3	1	sp|P19263|MED14_YEAST	1532	2	matchChargeOriginal	(4) Oxidation (M)	TTNMNVNNCIWALK	-6.24841	5.98132	83	14	TRUE
3	1	sp|P19263|MED14_YEAST	1532	3	matchChargeOriginal		ILQQLKLDK	-6.25448	6.13993	33	9	TRUE
3	1	sp|P19263|MED14_YEAST	1532	2	matchChargeOriginal		TTESLILK	-6.25607	6.30397	51	8	TRUE
3	1	sp|P19263|MED14_YEAST	1532	2	matchChargeOriginal	Acetyl (Protein N-term)	TTTIGSPQMLANEER	-6.34181	6.46898	105	15	TRUE
3	1	sp|P19263|MED14_YEAST	1532	2	matchChargeOriginal	(5) Oxidation (M)	NQVFMLDTKR	-6.38857	6.47388	31	10	TRUE
3	1	sp|P19263|MED14_YEAST	1532	3	matchChargeOriginal		SPAYPMMHQVR	-6.42126	6.02814	42	11	TRUE
3	1	sp|P19263|MED14_YEAST	1532	4	matchChargeOriginal		SEQNGQEQQGPVKNTQLHGPSATDPETTATQK	-6.50918	6.95871	109	32	TRUE
3	1	sp|P19263|MED14_YEAST	1532	2	matchChargeOriginal	(10) Oxidation (M)	ALNSILESSMFLR	-6.54159	5.76116	73	13	TRUE
3	1	sp|P19263|MED14_YEAST	1532	3	matchChargeOriginal	(7) Oxidation (M)	SPAYPMMHQVR	-6.55267	6.01353	36	11	TRUE
3	1	sp|P19263|MED14_YEAST	1532	2	matchChargeOriginal		LMQLVVLTDVVER	-5.21138	5.01773	20	13	TRUE
3	1	sp|P19263|MED14_YEAST	1532	5	matchChargeOriginal	(37) Oxidation (M)	SEQNGQEQQGPVKNTQLHGPSATDPETTATQKESLEMVPK	-6.63255	6.71898	64	40	TRUE
3	1	sp|P19263|MED14_YEAST	1532	5	matchChargeOriginal		NRSEQNGQEQQGPVKNTQLHGPSATDPETTATQK	-6.70113	6.58727	27	34	TRUE
3	1	sp|P19263|MED14_YEAST	1532	2	matchChargeOriginal		LSGVSNSMDMVDGMAK	-6.83286	5.99689	110	16	TRUE
3	1	sp|P19263|MED14_YEAST	1532	3	matchChargeOriginal	(8) Oxidation (M)	NKICSSEMINEQK	-6.87424	5.59701	38	13	TRUE
3	1	sp|P19263|MED14_YEAST	1532	2	matchChargeOriginal		YAIAGNSTTNSDVSLLLQR	-6.98964	5.97556	119	19	TRUE
3	1	sp|P19263|MED14_YEAST	1532	3	matchChargeOriginal	(5) Oxidation (M)	IINHMLIDSLNQLEIR	-7.35133	5.61586	36	16	TRUE
3	1	sp|P19263|MED14_YEAST	1532	2	matchChargeOriginal		YLDNSNVMTVK	-7.10959	6.0773	103	11	TRUE
3	1	sp|P19263|MED14_YEAST	1532	3	matchChargeOriginal	(6) Oxidation (M)	SPAYPMMHQVR	-7.11509	6.11837	48	11	TRUE
3	1	sp|P19263|MED14_YEAST	1532	4	matchChargeOriginal		KEDNKYAIAGNSTTNSDVSLLLQR	-7.26578	5.75513	50	24	TRUE
3	1	sp|P19263|MED14_YEAST	1532	2	matchChargeOriginal	(10) Oxidation (M)%3b (14) Oxidation (M)	LSGVSNSMDMVDGMAK	-7.28653	6.42705	56	16	TRUE
3	1	sp|P19263|MED14_YEAST	1532	2	matchChargeOriginal		GKITIGIQR	-4.37757	4.93777	28	9	TRUE
3	1	sp|P19263|MED14_YEAST	1532	3	matchChargeOriginal		TNVHTQANEPNSAK	-7.41552	5.8679	50	14	TRUE
3	1	sp|P19263|MED14_YEAST	1532	4	matchChargeOriginal	(4) Oxidation (M)	IALMNIPKPLNSYHIK	-7.48158	6.02276	19	16	TRUE
3	1	sp|P19263|MED14_YEAST	1532	3	matchChargeOriginal		IIKIDKPIR	-7.51164	6.10271	81	9	TRUE
3	1	sp|P19263|MED14_YEAST	1532	2	matchChargeOriginal	(2) Oxidation (M)	LMQLVVLTDVVER	-6.77888	5.29956	58	13	TRUE
3	1	sp|P19263|MED14_YEAST	1532	2	matchChargeOriginal	(8) Oxidation (M)	LSGVSNSMDMVDGMAK	-7.94637	6.16383	85	16	TRUE
3	1	sp|P19263|MED14_YEAST	1532	2	matchChargeOriginal	(10) Oxidation (M)	LSGVSNSMDMVDGMAK	-7.98318	6.00097	80	16	TRUE
3	1	sp|P19263|MED14_YEAST	1532	2	matchChargeOriginal	(9) Oxidation (M)	TTTIGSPQMLANEER	-8.06001	6.30027	50	15	TRUE
3	1	sp|P19263|MED14_YEAST	1532	2	matchChargeOriginal	Gln-%3epyro-Glu (N-term Q)	QSPLFFVDLK	-5.95958	5.34758	58	10	TRUE
3	1	sp|P19263|MED14_YEAST	1532	2	matchChargeOriginal		ALNSILESSMFLR	-3.80744	4.61049	55	13	TRUE
3	1	sp|P19263|MED14_YEAST	1532	4	matchChargeOriginal		LGTPESVKPANASHAIR	-9.87014	6.4717	107	17	TRUE
3	2	sp|Q06639|RSC3_YEAST	20	3	matchChargeOriginal		NPELASLEQIREYNTR	0.317138	5.56048	44	16	TRUE
3	2	sp|Q06639|RSC3_YEAST	20	2	matchChargeOriginal		NQEEFLTIK	0.151147	5.65714	57	9	TRUE
3	2	sp|Q06639|RSC3_YEAST	20	2	matchChargeOriginal		QVANGPYLNSYYASR	0.145266	5.70815	74	15	TRUE
3	2	sp|Q06639|RSC3_YEAST	20	3	matchChargeOriginal		SSAANATLNQQHTQYIPK	0.0117428	6.19479	57	18	TRUE
3	2	sp|Q06639|RSC3_YEAST	20	3	matchChargeOriginal		YLSTITETNSILPILKPK	-0.00182372	5.62045	50	18	TRUE
3	2	sp|Q06639|RSC3_YEAST	20	3	matchChargeOriginal		LLELQEITGKK	-0.143988	5.28732	45	11	TRUE
3	2	sp|Q06639|RSC3_YEAST	20	2	matchChargeOriginal		TDFYEQR	-0.186354	5.1029	43	7	TRUE
3	2	sp|Q06639|RSC3_YEAST	20	2	matchChargeOriginal		VFNVFNSAISEEGR	-1.30843	6.07852	69	14	TRUE
3	2	sp|Q06639|RSC3_YEAST	20	2	matchChargeOriginal		LIENLIIK	-5.88449	8.24158	34	8	TRUE
3	2	sp|Q06639|RSC3_YEAST	20	2	matchChargeOriginal		LIENLIIK	-5.8595	6.71022	30	8	TRUE
4	0	sp|P32259|MED16_YEAST	1247	2	matchChargeOriginal	(3) Oxidation (M)	LTMVFQDNVYK	-3.10296	4.5958	19	11	TRUE
4	0	sp|P32259|MED16_YEAST	1247	2	matchChargeOriginal		EYNTSILEFR	-3.71597	4.54073	38	10	TRUE
4	0	sp|P32259|MED16_YEAST	1247	2	matchChargeOriginal		LFQTIFSK	-3.46671	4.56058	33	8	TRUE
4	0	sp|P32259|MED16_YEAST	1247	2	matchChargeOriginal		EYNTSILEFR	-4.74953	5.26219	39	10	TRUE
4	0	sp|P32259|MED16_YEAST	1247	3	matchChargeOriginal		AGNIISSDKTIVPTSIQTK	-6.49398	5.26535	61	19	TRUE
4	0	sp|P32259|MED16_YEAST	1247	2	matchChargeOriginal		TIVPTSIQTK	-4.44409	4.90004	34	10	TRUE
4	0	sp|P32259|MED16_YEAST	1247	2	matchChargeOriginal		LFQTIFSK	-3.1226	4.43007	41	8	TRUE
4	0	sp|P32259|MED16_YEAST	1247	2	matchChargeOriginal		ITLQLLDTSNQR	-5.40383	5.6067	88	12	TRUE
4	0	sp|P32259|MED16_YEAST	1247	3	matchChargeOriginal		AGNIISSDKTIVPTSIQTK	-6.77557	5.43728	68	19	TRUE
4	0	sp|P32259|MED16_YEAST	1247	2	matchChargeOriginal		FIALCEQQPSQER	-2.10734	4.31989	20	13	TRUE
4	0	sp|P32259|MED16_YEAST	1247	2	matchChargeOriginal		ITPMNDDQCMLITTYSK	-5.22521	4.98335	34	17	TRUE
4	0	sp|P32259|MED16_YEAST	1247	2	matchChargeOriginal	(5) Oxidation (M)	VSPSMCGVIVK	4.32454	6.01484	24	11	TRUE
4	0	sp|P32259|MED16_YEAST	1247	2	matchChargeOriginal	(3) Oxidation (M)	LTMVFQDNVYK	-4.76086	5.74019	63	11	TRUE
4	0	sp|P32259|MED16_YEAST	1247	2	matchChargeOriginal		LISQSQLGK	-5.44369	5.53142	47	9	TRUE
4	0	sp|P32259|MED16_YEAST	1247	3	matchChargeOriginal		AGNIISSDKTIVPTSIQTK	-5.46746	5.62355	74	19	TRUE
4	0	sp|P32259|MED16_YEAST	1247	2	matchChargeOriginal		LFQTIFSK	-4.96341	5.02563	28	8	TRUE
4	0	sp|P32259|MED16_YEAST	1247	2	matchChargeOriginal		TIVPTSIQTK	-5.45654	5.21092	28	10	TRUE
4	0	sp|P32259|MED16_YEAST	1247	2	matchChargeOriginal		ITLQLLDTSNQR	-6.14541	5.5997	82	12	TRUE
4	0	sp|P32259|MED16_YEAST	1247	2	matchChargeOriginal	(4) Oxidation (M)	ITPMNDDQCMLITTYSK	-6.51156	5.57413	49	17	TRUE
4	0	sp|P32259|MED16_YEAST	1247	2	matchChargeOriginal	(4) Oxidation (M)%3b (10) Oxidation (M)	ITPMNDDQCMLITTYSK	-6.92553	5.55344	64	17	TRUE
4	0	sp|P32259|MED16_YEAST	1247	2	matchChargeOriginal		SLYSFFNISPDAPK	-5.0596	5.49931	73	14	TRUE
4	0	sp|P32259|MED16_YEAST	1247	2	matchChargeOriginal	(4) Oxidation (M)%3b (10) Oxidation (M)	ITPMNDDQCMLITTYSK	-5.57513	5.62249	66	17	TRUE
4	0	sp|P32259|MED16_YEAST	1247	2	matchChargeOriginal		LFQTIFSK	-5.7212	5.44942	50	8	TRUE
4	0	sp|P32259|MED16_YEAST	1247	2	matchChargeOriginal		NNSTNQIFQSR	-5.88238	5.91504	70	11	TRUE
4	0	sp|P32259|MED16_YEAST	1247	2	matchChargeOriginal		LISQSQLGK	-5.88523	5.91716	52	9	TRUE
4	0	sp|P32259|MED16_YEAST	1247	3	matchChargeOriginal		NYADPEKDSINATALAFGYVK	-6.00418	5.95643	59	21	TRUE
4	0	sp|P32259|MED16_YEAST	1247	2	matchChargeOriginal		EYNTSILEFR	-6.04381	5.52111	56	10	TRUE
4	0	sp|P32259|MED16_YEAST	1247	3	matchChargeOriginal		SSIEKDPSPEILVLYNVCDTSK	-6.17851	5.97125	60	22	TRUE
4	0	sp|P32259|MED16_YEAST	1247	2	matchChargeOriginal		TIVPTSIQTK	-6.25447	5.59573	57	10	TRUE
4	0	sp|P32259|MED16_YEAST	1247	2	matchChargeOriginal		EFSLLVK	-6.20511	5.35966	22	7	TRUE
4	0	sp|P32259|MED16_YEAST	1247	2	matchChargeOriginal	(10) Oxidation (M)	ITPMNDDQCMLITTYSK	-6.97336	5.61122	67	17	TRUE
4	0	sp|P32259|MED16_YEAST	1247	2	matchChargeOriginal		NIIASPLSAGFNYGK	-7.46126	5.78508	111	15	TRUE
4	0	sp|P32259|MED16_YEAST	1247	2	matchChargeOriginal		SVIVSQFCAFDSSSNTYR	-7.20257	5.56215	91	18	TRUE
4	0	sp|P32259|MED16_YEAST	1247	2	matchChargeOriginal	(3) Oxidation (M)	LTMVFQDNVYK	-2.37435	5.99863	59	11	TRUE
4	0	sp|P32259|MED16_YEAST	1247	3	matchChargeOriginal		LLYDDVTCDKLSVSEISDGK	-3.65117	5.40721	39	20	TRUE
4	0	sp|P32259|MED16_YEAST	1247	2	matchChargeOriginal		LLYDDVTCDK	-3.8404	5.33081	49	10	TRUE
4	0	sp|P32259|MED16_YEAST	1247	2	matchChargeOriginal		WPQFYAAVQK	-4.24434	5.78216	52	10	TRUE
4	0	sp|P32259|MED16_YEAST	1247	2	matchChargeOriginal		VSPSMCGVIVK	-4.3892	5.83193	84	11	TRUE
4	0	sp|P32259|MED16_YEAST	1247	2	matchChargeOriginal		AGNIISSDK	-4.87213	4.84321	41	9	TRUE
4	0	sp|P32259|MED16_YEAST	1247	2	matchChargeOriginal		QISAEDLTIAAK	-4.7374	6.32532	103	12	TRUE
4	0	sp|P32259|MED16_YEAST	1247	2	matchChargeOriginal		LFQTIFSK	-5.28247	5.50975	47	8	TRUE
4	0	sp|P32259|MED16_YEAST	1247	2	matchChargeOriginal	(5) Oxidation (M)	VSPSMCGVIVK	-5.4255	5.88658	75	11	TRUE
4	0	sp|P32259|MED16_YEAST	1247	2	matchChargeOriginal		ITLQLLDTSNQR	-5.48017	6.00564	82	12	TRUE
4	0	sp|P32259|MED16_YEAST	1247	3	matchChargeOriginal		KEYNTSILEFR	-5.77815	5.2955	20	11	TRUE
4	0	sp|P32259|MED16_YEAST	1247	2	matchChargeOriginal		NNSTNQIFQSR	-5.79293	6.04462	65	11	TRUE
4	0	sp|P32259|MED16_YEAST	1247	2	matchChargeOriginal		EYNTSILEFR	-5.92684	5.76697	80	10	TRUE
4	0	sp|P32259|MED16_YEAST	1247	2	matchChargeOriginal		WPTMYTR	-4.67358	4.87331	25	7	TRUE
4	0	sp|P32259|MED16_YEAST	1247	3	matchChargeOriginal		AGNIISSDKTIVPTSIQTK	-6.20735	6.25735	106	19	TRUE
4	0	sp|P32259|MED16_YEAST	1247	2	matchChargeOriginal		ITPMNDDQCMLITTYSK	-6.40057	5.59678	117	17	TRUE
4	0	sp|P32259|MED16_YEAST	1247	2	matchChargeOriginal	(4) Oxidation (M)	ITPMNDDQCMLITTYSK	-6.41383	5.9735	56	17	TRUE
4	0	sp|P32259|MED16_YEAST	1247	2	matchChargeOriginal		LPLPPSVEWMK	-6.30627	5.373	50	11	TRUE
4	0	sp|P32259|MED16_YEAST	1247	2	matchChargeOriginal	(4) Oxidation (M)%3b (10) Oxidation (M)	ITPMNDDQCMLITTYSK	-6.88403	5.74943	41	17	TRUE
4	0	sp|P32259|MED16_YEAST	1247	2	matchChargeOriginal		EFSLLVK	-4.98051	4.98683	23	7	TRUE
4	0	sp|P32259|MED16_YEAST	1247	3	matchChargeOriginal		LAPTQLSAEYLVILKPDLNIDR	-1.03535	5.80183	39	22	TRUE
4	0	sp|P32259|MED16_YEAST	1247	2	matchChargeOriginal		ISFLDRK	-4.31675	6.20351	44	7	TRUE
4	0	sp|P32259|MED16_YEAST	1247	3	matchChargeOriginal	Acetyl (Protein N-term)%3b (7) Oxidation (M)	MLGEHLMSWSK	-4.37523	5.82746	50	11	TRUE
4	0	sp|P32259|MED16_YEAST	1247	3	matchChargeOriginal		EYTLVHGIFGAK	-4.9582	6.07789	44	12	TRUE
4	0	sp|P32259|MED16_YEAST	1247	2	matchChargeOriginal	(5) Oxidation (M)	RWPTMYTR	-4.96739	7.51825	24	8	TRUE
4	0	sp|P32259|MED16_YEAST	1247	3	matchChargeOriginal		IITSRPLQK	-5.0294	7.54021	37	9	TRUE
4	0	sp|P32259|MED16_YEAST	1247	2	matchChargeOriginal	Gln-%3epyro-Glu (N-term Q)	QISAEDLTIAAK	-5.03952	7.38503	90	12	TRUE
4	0	sp|P32259|MED16_YEAST	1247	3	matchChargeOriginal		AGNIISSDKTIVPTSIQTK	-5.05511	8.21278	105	19	TRUE
4	0	sp|P32259|MED16_YEAST	1247	3	matchChargeOriginal		HSDIVLDKK	-5.06793	7.57962	32	9	TRUE
4	0	sp|P32259|MED16_YEAST	1247	2	matchChargeOriginal		LISQSQLGK	-5.06802	8.20377	56	9	TRUE
4	0	sp|P32259|MED16_YEAST	1247	2	matchChargeOriginal		NNSTNQIFQSR	-5.06932	8.19044	98	11	TRUE
4	0	sp|P32259|MED16_YEAST	1247	2	matchChargeOriginal	(3) Oxidation (M)	LTMVFQDNVYK	-5.07135	8.21224	80	11	TRUE
4	0	sp|P32259|MED16_YEAST	1247	2	matchChargeOriginal		DLQWLEFAR	-5.08494	6.81875	55	9	TRUE
4	0	sp|P32259|MED16_YEAST	1247	3	matchChargeOriginal	(4) Oxidation (M)	LKPMNIERK	-5.09081	5.77991	25	9	TRUE
4	0	sp|P32259|MED16_YEAST	1247	2	matchChargeOriginal		QISAEDLTIAAK	-5.09228	8.24627	103	12	TRUE
4	0	sp|P32259|MED16_YEAST	1247	3	matchChargeOriginal		SSIEKDPSPEILVLYNVCDTSK	-5.09438	8.31157	102	22	TRUE
4	0	sp|P32259|MED16_YEAST	1247	3	matchChargeOriginal		LLYDDVTCDKLSVSEISDGK	-5.0954	8.19569	192	20	TRUE
4	0	sp|P32259|MED16_YEAST	1247	2	matchChargeOriginal		YACLAIRK	-5.09725	6.75542	34	8	TRUE
4	0	sp|P32259|MED16_YEAST	1247	2	matchChargeOriginal		NVLFAFNGVAR	-5.09882	7.31414	69	11	TRUE
4	0	sp|P32259|MED16_YEAST	1247	2	matchChargeOriginal	(10) Oxidation (M)	LPLPPSVEWMK	-5.10694	8.24013	80	11	TRUE
4	0	sp|P32259|MED16_YEAST	1247	4	matchChargeOriginal		IYNHVMPLKPVDK	-5.1088	7.50218	34	13	TRUE
4	0	sp|P32259|MED16_YEAST	1247	2	matchChargeOriginal		FPETSYPILNESSTFLK	-5.13031	8.46047	98	17	TRUE
4	0	sp|P32259|MED16_YEAST	1247	3	matchChargeOriginal	(5) Oxidation (M)	RWPTMYTR	-5.13446	6.98043	27	8	TRUE
4	0	sp|P32259|MED16_YEAST	1247	2	matchChargeOriginal		WPQFYAAVQK	-5.1381	8.09869	63	10	TRUE
4	0	sp|P32259|MED16_YEAST	1247	2	matchChargeOriginal		ITLQLLDTSNQR	-5.14107	8.17744	88	12	TRUE
4	0	sp|P32259|MED16_YEAST	1247	2	matchChargeOriginal		LSVSEISDGK	-5.14158	7.285	74	10	TRUE
4	0	sp|P32259|MED16_YEAST	1247	2	matchChargeOriginal		SLYSFFNISPDAPK	-5.1428	7.88448	105	14	TRUE
4	0	sp|P32259|MED16_YEAST	1247	3	matchChargeOriginal		AQQVPPYGVYHPPFIK	-5.14394	8.28602	54	16	TRUE
4	0	sp|P32259|MED16_YEAST	1247	3	matchChargeOriginal	(1) Oxidation (M)%3b (2) Oxidation (M)%3b (8) Oxidation (M)	MMLGEHLMSWSK	-5.14406	7.1608	54	12	TRUE
4	0	sp|P32259|MED16_YEAST	1247	3	matchChargeOriginal		SLYSFFNISPDAPKEIMDK	-5.14419	7.06383	103	19	TRUE
4	0	sp|P32259|MED16_YEAST	1247	2	matchChargeOriginal	(5) Oxidation (M)	VSPSMCGVIVK	-5.1454	8.10343	81	11	TRUE
4	0	sp|P32259|MED16_YEAST	1247	4	matchChargeOriginal	(6) Oxidation (M)	IYNHVMPLKPVDK	-5.14585	7.7803	83	13	TRUE
4	0	sp|P32259|MED16_YEAST	1247	2	matchChargeOriginal		WPTMYTR	-5.15389	7.02174	32	7	TRUE
4	0	sp|P32259|MED16_YEAST	1247	2	matchChargeOriginal		EYNTSILEFR	-5.15833	7.9431	90	10	TRUE
4	0	sp|P32259|MED16_YEAST	1247	2	matchChargeOriginal		ITPMNDDQCMLITTYSK	-5.16029	7.62026	167	17	TRUE
4	0	sp|P32259|MED16_YEAST	1247	3	matchChargeOriginal		NYADPEKDSINATALAFGYVK	-5.16138	8.19618	135	21	TRUE
4	0	sp|P32259|MED16_YEAST	1247	2	matchChargeOriginal		TIVPTSIQTK	-5.16396	8.05265	61	10	TRUE
4	0	sp|P32259|MED16_YEAST	1247	2	matchChargeOriginal		EFSLLVK	-5.16461	7.85557	35	7	TRUE
4	0	sp|P32259|MED16_YEAST	1247	3	matchChargeOriginal		NFHFAIEQISNNSNQQQNPK	-5.16468	8.52591	134	20	TRUE
4	0	sp|P32259|MED16_YEAST	1247	5	matchChargeOriginal		YVLHPQLHEVQYQESSSTLSTHSTTTSVNGSTTAGVGSTPNFGGNSNK	-5.16554	8.14328	57	48	TRUE
4	0	sp|P32259|MED16_YEAST	1247	2	matchChargeOriginal		LPLPPSVEWMK	-5.16668	7.90584	80	11	TRUE
4	0	sp|P32259|MED16_YEAST	1247	2	matchChargeOriginal		AEIPPEYAK	-5.17093	8.29398	40	9	TRUE
4	0	sp|P32259|MED16_YEAST	1247	2	matchChargeOriginal		KVTQIVAK	-5.17146	6.89684	52	8	TRUE
4	0	sp|P32259|MED16_YEAST	1247	3	matchChargeOriginal	(17) Oxidation (M)	SLYSFFNISPDAPKEIMDK	-5.17291	7.43154	103	19	TRUE
4	0	sp|P32259|MED16_YEAST	1247	2	matchChargeOriginal		LKPMNIER	-5.17342	6.90983	54	8	TRUE
4	0	sp|P32259|MED16_YEAST	1247	2	matchChargeOriginal		FIALCEQQPSQER	-5.17517	8.00888	92	13	TRUE
4	0	sp|P32259|MED16_YEAST	1247	2	matchChargeOriginal	(4) Oxidation (M)	LKPMNIER	-5.1759	7.22487	52	8	TRUE
4	0	sp|P32259|MED16_YEAST	1247	2	matchChargeOriginal	(4) Oxidation (M)	ITPMNDDQCMLITTYSK	-5.1775	8.17301	152	17	TRUE
4	0	sp|P32259|MED16_YEAST	1247	2	matchChargeOriginal		HSDIVLDK	-5.17902	7.29817	51	8	TRUE
4	0	sp|P32259|MED16_YEAST	1247	2	matchChargeOriginal		NIIASPLSAGFNYGK	-5.18016	8.14045	107	15	TRUE
4	0	sp|P32259|MED16_YEAST	1247	2	matchChargeOriginal		LLYDDVTCDK	-5.18505	7.61859	63	10	TRUE
4	0	sp|P32259|MED16_YEAST	1247	3	matchChargeOriginal		FKDLQWLEFAR	-5.20234	7.91394	47	11	TRUE
4	0	sp|P32259|MED16_YEAST	1247	2	matchChargeOriginal	(4) Oxidation (M)	WPTMYTR	-5.205	7.31866	38	7	TRUE
4	0	sp|P32259|MED16_YEAST	1247	2	matchChargeOriginal		VSPSMCGVIVK	-5.21103	7.81027	91	11	TRUE
4	0	sp|P32259|MED16_YEAST	1247	2	matchChargeOriginal		YACLAIR	-5.22856	6.99184	36	7	TRUE
4	0	sp|P32259|MED16_YEAST	1247	3	matchChargeOriginal		FKNIIASPLSAGFNYGK	-5.23115	7.98508	82	17	TRUE
4	0	sp|P32259|MED16_YEAST	1247	2	matchChargeOriginal		LFQTIFSK	-5.23165	7.83357	55	8	TRUE
4	0	sp|P32259|MED16_YEAST	1247	2	matchChargeOriginal		SVIVSQFCAFDSSSNTYR	-5.23442	7.97238	136	18	TRUE
4	0	sp|P32259|MED16_YEAST	1247	3	matchChargeOriginal		KEYNTSILEFR	-5.23568	7.7057	39	11	TRUE
4	0	sp|P32259|MED16_YEAST	1247	2	matchChargeOriginal		EFITTLLK	-5.24168	7.00746	41	8	TRUE
4	0	sp|P32259|MED16_YEAST	1247	4	matchChargeOriginal		LHVNWNLNATKPNVLNDPSLK	-5.24356	7.29006	96	21	TRUE
4	0	sp|P32259|MED16_YEAST	1247	2	matchChargeOriginal		LENLHVVSK	-5.25407	6.75482	69	9	TRUE
4	0	sp|P32259|MED16_YEAST	1247	3	matchChargeOriginal		IYNHVMPLKPVDK	-5.25732	7.187	107	13	TRUE
4	0	sp|P32259|MED16_YEAST	1247	2	matchChargeOriginal	(4) Oxidation (M)%3b (10) Oxidation (M)	ITPMNDDQCMLITTYSK	-5.2594	8.1345	102	17	TRUE
4	0	sp|P32259|MED16_YEAST	1247	2	matchChargeOriginal		DSINATALAFGYVK	-5.27832	6.00879	54	14	TRUE
4	0	sp|P32259|MED16_YEAST	1247	2	matchChargeOriginal		LTMVFQDNVYK	-5.28652	7.69794	72	11	TRUE
4	0	sp|P32259|MED16_YEAST	1247	3	matchChargeOriginal		TIVPTSIQTKR	-5.32801	6.92896	64	11	TRUE
4	0	sp|P32259|MED16_YEAST	1247	3	matchChargeOriginal	(1) Oxidation (M)%3b (7) Oxidation (M)	MLGEHLMSWSK	-5.33004	7.3163	44	11	TRUE
4	0	sp|P32259|MED16_YEAST	1247	2	matchChargeOriginal		KITLQLLDTSNQR	-5.33214	7.26211	94	13	TRUE
4	0	sp|P32259|MED16_YEAST	1247	3	matchChargeOriginal		QDLIHSLIPVAK	-5.33997	6.82175	26	12	TRUE
4	0	sp|P32259|MED16_YEAST	1247	3	matchChargeOriginal		LSKNISFYK	-5.17668	4.98914	35	9	TRUE
4	0	sp|P32259|MED16_YEAST	1247	3	matchChargeOriginal	(1) Oxidation (M)	MLGEHLMSWSK	-5.38089	7.03871	24	11	TRUE
4	0	sp|P32259|MED16_YEAST	1247	3	matchChargeOriginal	(1) Oxidation (M)%3b (2) Oxidation (M)	MMLGEHLMSWSK	-5.41111	6.88872	63	12	TRUE
4	0	sp|P32259|MED16_YEAST	1247	2	matchChargeOriginal		TLILSILNEIK	-5.41251	6.0438	57	11	TRUE
4	0	sp|P32259|MED16_YEAST	1247	3	matchChargeOriginal		TLILSILNEIKK	-5.44364	6.76058	67	12	TRUE
4	0	sp|P32259|MED16_YEAST	1247	3	matchChargeOriginal		KITLQLLDTSNQR	-5.45252	7.63094	62	13	TRUE
4	0	sp|P32259|MED16_YEAST	1247	3	matchChargeOriginal	(2) Oxidation (M)%3b (8) Oxidation (M)	MMLGEHLMSWSK	-5.49651	6.82983	30	12	TRUE
4	0	sp|P32259|MED16_YEAST	1247	3	matchChargeOriginal		LSVSEISDGKLK	-5.55279	6.11435	51	12	TRUE
4	0	sp|P32259|MED16_YEAST	1247	3	matchChargeOriginal		NNSTNQIFQSRR	-5.63486	5.99161	27	12	TRUE
4	0	sp|P32259|MED16_YEAST	1247	3	matchChargeOriginal		RHSDIVLDKK	-5.63763	6.14032	33	10	TRUE
4	0	sp|P32259|MED16_YEAST	1247	3	matchChargeOriginal		MLGEHLMSWSK	-5.65675	6.81424	58	11	TRUE
4	0	sp|P32259|MED16_YEAST	1247	3	matchChargeOriginal	(7) Oxidation (M)	MLGEHLMSWSK	-5.65692	7.06069	58	11	TRUE
4	0	sp|P32259|MED16_YEAST	1247	3	matchChargeOriginal		KWPQFYAAVQK	-5.80692	7.24399	37	11	TRUE
4	0	sp|P32259|MED16_YEAST	1247	3	matchChargeOriginal	(1) Oxidation (M)%3b (8) Oxidation (M)	MMLGEHLMSWSK	-5.88932	6.66663	52	12	TRUE
4	0	sp|P32259|MED16_YEAST	1247	2	matchChargeOriginal		RWPTMYTR	-5.93833	7.25637	43	8	TRUE
4	0	sp|P32259|MED16_YEAST	1247	2	matchChargeOriginal	(7) Oxidation (M)%3b (11) Oxidation (M)	LCICSGMLFEMDG	-5.98285	6.76733	29	13	TRUE
4	0	sp|P32259|MED16_YEAST	1247	4	matchChargeOriginal		LLYDDVTCDKLSVSEISDGKLK	-5.99898	6.69652	98	22	TRUE
4	0	sp|P32259|MED16_YEAST	1247	3	matchChargeOriginal	(1) Oxidation (M)	MMLGEHLMSWSK	-6.29782	6.78325	67	12	TRUE
4	0	sp|P32259|MED16_YEAST	1247	3	matchChargeOriginal		VTQIVAKFPETSYPILNESSTFLK	-6.33122	6.62173	22	24	TRUE
4	0	sp|P32259|MED16_YEAST	1247	2	matchChargeOriginal	Gln-%3epyro-Glu (N-term Q)	QDLIHSLIPVAK	-6.50677	6.5499	24	12	TRUE
4	0	sp|P32259|MED16_YEAST	1247	3	matchChargeOriginal	Acetyl (Protein N-term)%3b (1) Oxidation (M)%3b (7) Oxidation (M)	MLGEHLMSWSK	-6.55101	5.79141	28	11	TRUE
4	0	sp|P32259|MED16_YEAST	1247	3	matchChargeOriginal		EIMDKIITSRPLQK	-6.61329	6.47856	42	14	TRUE
4	0	sp|P32259|MED16_YEAST	1247	3	matchChargeOriginal	(25) Oxidation (M)	NIIASPLSAGFNYGKLPLPPSVEWMK	-6.73059	6.63368	36	26	TRUE
4	0	sp|P32259|MED16_YEAST	1247	3	matchChargeOriginal		SVIVSQFCAFDSSSNTYR	-6.77962	5.73539	24	18	TRUE
4	0	sp|P32259|MED16_YEAST	1247	2	matchChargeOriginal		TLILSILNEIKK	-5.54711	5.26811	20	12	TRUE
4	0	sp|P32259|MED16_YEAST	1247	3	matchChargeOriginal		LVLSESPVDFEKFETFLVDVNNK	-6.91456	6.13398	45	23	TRUE
4	0	sp|P32259|MED16_YEAST	1247	3	matchChargeOriginal	(8) Oxidation (M)	MMLGEHLMSWSK	-7.29526	6.48767	75	12	TRUE
4	0	sp|P32259|MED16_YEAST	1247	3	matchChargeOriginal		MMLGEHLMSWSK	-8.56475	6.26757	58	12	TRUE
4	0	sp|P32259|MED16_YEAST	1247	3	matchChargeOriginal		RAKEFITTLLK	-6.98289	5.66989	21	11	TRUE
4	0	sp|P32259|MED16_YEAST	1247	2	matchChargeOriginal		NGQIDFWYQFSNSK	-8.52384	6.06537	79	14	TRUE
4	0	sp|P32259|MED16_YEAST	1247	2	matchChargeOriginal	Acetyl (Protein N-term)%3b (2) Oxidation (M)%3b (8) Oxidation (M)	MMLGEHLMSWSK	-5.24312	5.19245	52	12	TRUE
4	0	sp|P32259|MED16_YEAST	1247	3	matchChargeOriginal		LISQSQLGKFK	-5.01482	5.10337	24	11	TRUE
4	0	sp|P32259|MED16_YEAST	1247	2	matchChargeOriginal	Acetyl (Protein N-term)%3b (7) Oxidation (M)	MLGEHLMSWSK	-5.92904	5.47108	33	11	TRUE
4	0	sp|P32259|MED16_YEAST	1247	3	matchChargeOriginal	Acetyl (Protein N-term)%3b (2) Oxidation (M)	MMLGEHLMSWSK	-3.33409	4.39189	33	12	TRUE
4	0	sp|P32259|MED16_YEAST	1247	4	matchChargeOriginal		IYNHVMPLKPVDK	-0.554258	7.59978	50	13	TRUE
4	0	sp|P32259|MED16_YEAST	1247	2	matchChargeOriginal	(10) Oxidation (M)	ITPMNDDQCMLITTYSK	-4.13626	6.60932	33	17	TRUE
4	0	sp|P32259|MED16_YEAST	1247	3	matchChargeOriginal	(3) Oxidation (M)	EIMDKIITSRPLQK	-4.44819	6.36866	43	14	TRUE
4	0	sp|P32259|MED16_YEAST	1247	2	matchChargeOriginal		NVLFAFNGVAR	-4.66371	7.25626	59	11	TRUE
4	0	sp|P32259|MED16_YEAST	1247	2	matchChargeOriginal		LTMVFQDNVYK	-5.1243	7.76659	69	11	TRUE
4	0	sp|P32259|MED16_YEAST	1247	2	matchChargeOriginal	(2) Oxidation (M)	MMLGEHLMSWSK	-5.1245	6.17711	67	12	TRUE
4	0	sp|P32259|MED16_YEAST	1247	3	matchChargeOriginal		LLYDDVTCDKLSVSEISDGK	-5.13319	8.04996	192	20	TRUE
4	0	sp|P32259|MED16_YEAST	1247	3	matchChargeOriginal		IITSRPLQK	-5.13885	7.34114	23	9	TRUE
4	0	sp|P32259|MED16_YEAST	1247	2	matchChargeOriginal		AKEFITTLLK	-5.1892	7.169	77	10	TRUE
4	0	sp|P32259|MED16_YEAST	1247	2	matchChargeOriginal		WPTMYTR	-5.18966	7.00745	36	7	TRUE
4	0	sp|P32259|MED16_YEAST	1247	2	matchChargeOriginal		LFQTIFSK	-5.19397	7.61459	53	8	TRUE
4	0	sp|P32259|MED16_YEAST	1247	2	matchChargeOriginal	(5) Oxidation (M)	RWPTMYTR	-5.19596	7.2261	25	8	TRUE
4	0	sp|P32259|MED16_YEAST	1247	2	matchChargeOriginal		QISAEDLTIAAK	-5.19694	8.07104	82	12	TRUE
4	0	sp|P32259|MED16_YEAST	1247	2	matchChargeOriginal		LISQSQLGK	-5.22001	8.01368	42	9	TRUE
4	0	sp|P32259|MED16_YEAST	1247	3	matchChargeOriginal		AGNIISSDKTIVPTSIQTK	-5.22235	8.06379	99	19	TRUE
4	0	sp|P32259|MED16_YEAST	1247	4	matchChargeOriginal		LHVNWNLNATKPNVLNDPSLK	-5.22534	7.07302	92	21	TRUE
4	0	sp|P32259|MED16_YEAST	1247	3	matchChargeOriginal		HSDIVLDKK	-5.22718	7.34993	30	9	TRUE
4	0	sp|P32259|MED16_YEAST	1247	2	matchChargeOriginal		AEIPPEYAK	-5.2311	8.03711	40	9	TRUE
4	0	sp|P32259|MED16_YEAST	1247	3	matchChargeOriginal		MLGEHLMSWSK	-5.23554	6.80848	67	11	TRUE
4	0	sp|P32259|MED16_YEAST	1247	2	matchChargeOriginal		LVLSESPVDFEK	-5.2357	6.72693	81	12	TRUE
4	0	sp|P32259|MED16_YEAST	1247	2	matchChargeOriginal		LLYDDVTCDK	-5.23626	7.41789	63	10	TRUE
4	0	sp|P32259|MED16_YEAST	1247	2	matchChargeOriginal	(4) Oxidation (M)	ITPMNDDQCMLITTYSK	-5.23677	8.02821	152	17	TRUE
4	0	sp|P32259|MED16_YEAST	1247	2	matchChargeOriginal		NNSTNQIFQSR	-5.24261	7.98305	76	11	TRUE
4	0	sp|P32259|MED16_YEAST	1247	2	matchChargeOriginal		EYNTSILEFR	-5.24346	7.66209	66	10	TRUE
4	0	sp|P32259|MED16_YEAST	1247	3	matchChargeOriginal		NYADPEKDSINATALAFGYVK	-5.24368	8.17762	105	21	TRUE
4	0	sp|P32259|MED16_YEAST	1247	3	matchChargeOriginal		FKNIIASPLSAGFNYGK	-5.2472	7.74546	102	17	TRUE
4	0	sp|P32259|MED16_YEAST	1247	2	matchChargeOriginal	(4) Oxidation (M)	LKPMNIER	-5.24741	6.98326	50	8	TRUE
4	0	sp|P32259|MED16_YEAST	1247	4	matchChargeOriginal	(6) Oxidation (M)	IYNHVMPLKPVDK	-5.25862	7.51913	50	13	TRUE
4	0	sp|P32259|MED16_YEAST	1247	2	matchChargeOriginal		EFSLLVK	-5.25924	7.5813	29	7	TRUE
4	0	sp|P32259|MED16_YEAST	1247	3	matchChargeOriginal		AQQVPPYGVYHPPFIK	-5.26165	8.15654	64	16	TRUE
4	0	sp|P32259|MED16_YEAST	1247	2	matchChargeOriginal	(5) Oxidation (M)	VSPSMCGVIVK	-5.26583	7.77695	72	11	TRUE
4	0	sp|P32259|MED16_YEAST	1247	2	matchChargeOriginal		ITLQLLDTSNQR	-5.2693	7.93614	95	12	TRUE
4	0	sp|P32259|MED16_YEAST	1247	3	matchChargeOriginal		NFHFAIEQISNNSNQQQNPK	-5.27121	8.43445	84	20	TRUE
4	0	sp|P32259|MED16_YEAST	1247	3	matchChargeOriginal		KEYNTSILEFR	-5.27175	7.57962	21	11	TRUE
4	0	sp|P32259|MED16_YEAST	1247	2	matchChargeOriginal		WPQFYAAVQK	-5.27664	7.94802	56	10	TRUE
4	0	sp|P32259|MED16_YEAST	1247	3	matchChargeOriginal		SSIEKDPSPEILVLYNVCDTSK	-5.2855	8.05892	93	22	TRUE
4	0	sp|P32259|MED16_YEAST	1247	2	matchChargeOriginal	(3) Oxidation (M)	LTMVFQDNVYK	-5.28925	7.96282	70	11	TRUE
4	0	sp|P32259|MED16_YEAST	1247	3	matchChargeOriginal		FKDLQWLEFAR	-5.30207	7.86907	49	11	TRUE
4	0	sp|P32259|MED16_YEAST	1247	2	matchChargeOriginal		FIALCEQQPSQER	-5.30415	7.93968	86	13	TRUE
4	0	sp|P32259|MED16_YEAST	1247	3	matchChargeOriginal		LVLSESPVDFEKFETFLVDVNNK	-5.316	7.0941	72	23	TRUE
4	0	sp|P32259|MED16_YEAST	1247	3	matchChargeOriginal		SLYSFFNISPDAPKEIMDK	-5.31712	7.21847	99	19	TRUE
4	0	sp|P32259|MED16_YEAST	1247	2	matchChargeOriginal		TIVPTSIQTK	-5.32043	7.83867	59	10	TRUE
4	0	sp|P32259|MED16_YEAST	1247	2	matchChargeOriginal		LPLPPSVEWMK	-5.3216	7.93561	73	11	TRUE
4	0	sp|P32259|MED16_YEAST	1247	2	matchChargeOriginal		FPETSYPILNESSTFLK	-5.32792	8.4354	101	17	TRUE
4	0	sp|P32259|MED16_YEAST	1247	2	matchChargeOriginal		EFITTLLK	-5.3352	6.78698	45	8	TRUE
4	0	sp|P32259|MED16_YEAST	1247	2	matchChargeOriginal		ITPMNDDQCMLITTYSK	-5.34366	7.69987	83	17	TRUE
4	0	sp|P32259|MED16_YEAST	1247	2	matchChargeOriginal		SLYSFFNISPDAPK	-5.35373	7.83771	99	14	TRUE
4	0	sp|P32259|MED16_YEAST	1247	2	matchChargeOriginal		KVTQIVAK	-5.35687	6.75869	50	8	TRUE
4	0	sp|P32259|MED16_YEAST	1247	2	matchChargeOriginal	Gln-%3epyro-Glu (N-term Q)	QISAEDLTIAAK	-5.36211	7.18277	98	12	TRUE
4	0	sp|P32259|MED16_YEAST	1247	3	matchChargeOriginal		FIALCEQQPSQEREFSLLVK	-5.37658	7.22264	61	20	TRUE
4	0	sp|P32259|MED16_YEAST	1247	3	matchChargeOriginal		NIIASPLSAGFNYGKLPLPPSVEWMK	-5.37673	6.41841	34	26	TRUE
4	0	sp|P32259|MED16_YEAST	1247	2	matchChargeOriginal		LSVSEISDGK	-5.3916	7.19546	80	10	TRUE
4	0	sp|P32259|MED16_YEAST	1247	2	matchChargeOriginal		NIIASPLSAGFNYGK	-5.41351	7.98504	109	15	TRUE
4	0	sp|P32259|MED16_YEAST	1247	2	matchChargeOriginal		DLQWLEFAR	-5.42244	6.71249	53	9	TRUE
4	0	sp|P32259|MED16_YEAST	1247	2	matchChargeOriginal		HSDIVLDK	-5.42343	7.02638	56	8	TRUE
4	0	sp|P32259|MED16_YEAST	1247	2	matchChargeOriginal		KEYNTSILEFR	-5.44094	7.33992	88	11	TRUE
4	0	sp|P32259|MED16_YEAST	1247	2	matchChargeOriginal	(4) Oxidation (M)	WPTMYTR	-5.44747	7.06063	38	7	TRUE
4	0	sp|P32259|MED16_YEAST	1247	2	matchChargeOriginal	(10) Oxidation (M)	LPLPPSVEWMK	-5.45333	7.94625	80	11	TRUE
4	0	sp|P32259|MED16_YEAST	1247	2	matchChargeOriginal		SVIVSQFCAFDSSSNTYR	-5.47535	7.94658	109	18	TRUE
4	0	sp|P32259|MED16_YEAST	1247	2	matchChargeOriginal		RWPTMYTR	-5.4932	6.94713	42	8	TRUE
4	0	sp|P32259|MED16_YEAST	1247	2	matchChargeOriginal	(4) Oxidation (M)%3b (10) Oxidation (M)	ITPMNDDQCMLITTYSK	-5.51462	7.83101	106	17	TRUE
4	0	sp|P32259|MED16_YEAST	1247	2	matchChargeOriginal		KITLQLLDTSNQR	-5.5178	7.12709	94	13	TRUE
4	0	sp|P32259|MED16_YEAST	1247	2	matchChargeOriginal		YACLAIR	-5.51853	7.12828	36	7	TRUE
4	0	sp|P32259|MED16_YEAST	1247	3	matchChargeOriginal	(1) Oxidation (M)%3b (2) Oxidation (M)%3b (8) Oxidation (M)	MMLGEHLMSWSK	-5.52245	6.76705	38	12	TRUE
4	0	sp|P32259|MED16_YEAST	1247	3	matchChargeOriginal		KITLQLLDTSNQR	-5.53312	7.52122	22	13	TRUE
4	0	sp|P32259|MED16_YEAST	1247	3	matchChargeOriginal		IYNHVMPLKPVDK	-5.54278	7.22828	93	13	TRUE
4	0	sp|P32259|MED16_YEAST	1247	2	matchChargeOriginal		LENLHVVSK	-5.54736	6.60348	50	9	TRUE
4	0	sp|P32259|MED16_YEAST	1247	2	matchChargeOriginal		VSPSMCGVIVK	-5.62208	7.7345	91	11	TRUE
4	0	sp|P32259|MED16_YEAST	1247	3	matchChargeOriginal	(1) Oxidation (M)	MLGEHLMSWSK	-5.66267	6.90491	29	11	TRUE
4	0	sp|P32259|MED16_YEAST	1247	2	matchChargeOriginal	Gln-%3epyro-Glu (N-term Q)	QDLIHSLIPVAK	-5.68546	6.4656	62	12	TRUE
4	0	sp|P32259|MED16_YEAST	1247	2	matchChargeOriginal		TLILSILNEIK	-5.6944	6.46979	58	11	TRUE
4	0	sp|P32259|MED16_YEAST	1247	3	matchChargeOriginal	(5) Oxidation (M)	RWPTMYTR	-5.6949	6.67957	29	8	TRUE
4	0	sp|P32259|MED16_YEAST	1247	3	matchChargeOriginal		TLILSILNEIKK	-5.70352	6.85248	61	12	TRUE
4	0	sp|P32259|MED16_YEAST	1247	3	matchChargeOriginal		VTQIVAKFPETSYPILNESSTFLK	-5.80611	6.72989	55	24	TRUE
4	0	sp|P32259|MED16_YEAST	1247	3	matchChargeOriginal		LSVSEISDGKLK	-5.8227	5.96821	28	12	TRUE
4	0	sp|P32259|MED16_YEAST	1247	3	matchChargeOriginal		LHVNWNLNATKPNVLNDPSLK	-5.8296	6.2852	38	21	TRUE
4	0	sp|P32259|MED16_YEAST	1247	2	matchChargeOriginal		LKPMNIER	-5.83775	6.81437	65	8	TRUE
4	0	sp|P32259|MED16_YEAST	1247	3	matchChargeOriginal		SVIVSQFCAFDSSSNTYR	-5.83775	7.54222	64	18	TRUE
4	0	sp|P32259|MED16_YEAST	1247	5	matchChargeOriginal		YVLHPQLHEVQYQESSSTLSTHSTTTSVNGSTTAGVGSTPNFGGNSNK	-5.94576	7.66338	87	48	TRUE
4	0	sp|P32259|MED16_YEAST	1247	3	matchChargeOriginal		KWPQFYAAVQK	-5.96135	7.07444	33	11	TRUE
4	0	sp|P32259|MED16_YEAST	1247	3	matchChargeOriginal	(1) Oxidation (M)%3b (2) Oxidation (M)	MMLGEHLMSWSK	-6.03092	6.77068	53	12	TRUE
4	0	sp|P32259|MED16_YEAST	1247	3	matchChargeOriginal	(2) Oxidation (M)%3b (8) Oxidation (M)	MMLGEHLMSWSK	-6.03748	6.62801	47	12	TRUE
4	0	sp|P32259|MED16_YEAST	1247	3	matchChargeOriginal	(1) Oxidation (M)	MMLGEHLMSWSK	-6.23987	6.73655	66	12	TRUE
4	0	sp|P32259|MED16_YEAST	1247	4	matchChargeOriginal		YVLHPQLHEVQYQESSSTLSTHSTTTSVNGSTTAGVGSTPNFGGNSNK	-6.26786	6.59432	19	48	TRUE
4	0	sp|P32259|MED16_YEAST	1247	3	matchChargeOriginal		LKPMNIERK	-5.50249	5.08832	37	9	TRUE
4	0	sp|P32259|MED16_YEAST	1247	2	matchChargeOriginal	(7) Oxidation (M)%3b (11) Oxidation (M)	LCICSGMLFEMDG	-6.31066	6.65955	34	13	TRUE
4	0	sp|P32259|MED16_YEAST	1247	4	matchChargeOriginal	(27) Oxidation (M)	FKNIIASPLSAGFNYGKLPLPPSVEWMK	-6.34439	6.65628	45	28	TRUE
4	0	sp|P32259|MED16_YEAST	1247	4	matchChargeOriginal		FKNIIASPLSAGFNYGKLPLPPSVEWMK	-6.38709	5.5134	20	28	TRUE
4	0	sp|P32259|MED16_YEAST	1247	3	matchChargeOriginal		EYTLVHGIFGAK	-6.44101	5.97401	48	12	TRUE
4	0	sp|P32259|MED16_YEAST	1247	3	matchChargeOriginal	(8) Oxidation (M)	MMLGEHLMSWSK	-6.49616	6.50365	72	12	TRUE
4	0	sp|P32259|MED16_YEAST	1247	2	matchChargeOriginal		TIVPTSIQTKR	-6.52238	6.11907	49	11	TRUE
4	0	sp|P32259|MED16_YEAST	1247	3	matchChargeOriginal	(1) Oxidation (M)%3b (8) Oxidation (M)	MMLGEHLMSWSK	-6.53084	6.4983	44	12	TRUE
4	0	sp|P32259|MED16_YEAST	1247	3	matchChargeOriginal		EIMDKIITSRPLQK	-6.5661	6.27433	41	14	TRUE
4	0	sp|P32259|MED16_YEAST	1247	3	matchChargeOriginal	(25) Oxidation (M)	NIIASPLSAGFNYGKLPLPPSVEWMK	-6.62531	6.83531	32	26	TRUE
4	0	sp|P32259|MED16_YEAST	1247	3	matchChargeOriginal		LAPTQLSAEYLVILKPDLNIDR	-6.84274	6.72292	80	22	TRUE
4	0	sp|P32259|MED16_YEAST	1247	2	matchChargeOriginal	(1) Oxidation (M)%3b (7) Oxidation (M)	MLGEHLMSWSK	-7.00034	6.52324	50	11	TRUE
4	0	sp|P32259|MED16_YEAST	1247	2	matchChargeOriginal	Acetyl (Protein N-term)%3b (1) Oxidation (M)%3b (2) Oxidation (M)	MMLGEHLMSWSK	-5.97572	5.31389	48	12	TRUE
4	0	sp|P32259|MED16_YEAST	1247	3	matchChargeOriginal	Acetyl (Protein N-term)	MLGEHLMSWSK	-2.90889	4.61258	30	11	TRUE
4	0	sp|P32259|MED16_YEAST	1247	2	matchChargeOriginal		DSINATALAFGYVK	-1.24153	5.52169	57	14	TRUE
4	0	sp|P32259|MED16_YEAST	1247	3	matchChargeOriginal		AGNIISSDKTIVPTSIQTK	-4.43573	6.94781	111	19	TRUE
4	0	sp|P32259|MED16_YEAST	1247	2	matchChargeOriginal	(5) Oxidation (M)	VSPSMCGVIVK	-4.4471	6.46695	57	11	TRUE
4	0	sp|P32259|MED16_YEAST	1247	4	matchChargeOriginal	(6) Oxidation (M)	IYNHVMPLKPVDK	-4.89569	6.39242	19	13	TRUE
4	0	sp|P32259|MED16_YEAST	1247	3	matchChargeOriginal		TLILSILNEIKK	-4.90492	6.3371	38	12	TRUE
4	0	sp|P32259|MED16_YEAST	1247	3	matchChargeOriginal		FIALCEQQPSQEREFSLLVK	-4.99802	6.49684	50	20	TRUE
4	0	sp|P32259|MED16_YEAST	1247	2	matchChargeOriginal		ITLQLLDTSNQR	-5.01096	6.93559	89	12	TRUE
4	0	sp|P32259|MED16_YEAST	1247	2	matchChargeOriginal		LISQSQLGK	-5.08783	6.77178	43	9	TRUE
4	0	sp|P32259|MED16_YEAST	1247	3	matchChargeOriginal		HSDIVLDKK	-5.11479	6.17192	20	9	TRUE
4	0	sp|P32259|MED16_YEAST	1247	2	matchChargeOriginal		TIVPTSIQTK	-5.24935	6.69097	57	10	TRUE
4	0	sp|P32259|MED16_YEAST	1247	3	matchChargeOriginal		LLYDDVTCDKLSVSEISDGK	-5.3029	7.3465	170	20	TRUE
4	0	sp|P32259|MED16_YEAST	1247	2	matchChargeOriginal		LFQTIFSK	-5.31006	6.84396	49	8	TRUE
4	0	sp|P32259|MED16_YEAST	1247	2	matchChargeOriginal		SLYSFFNISPDAPK	-5.33479	7.1303	22	14	TRUE
4	0	sp|P32259|MED16_YEAST	1247	2	matchChargeOriginal		NIIASPLSAGFNYGK	-5.38975	7.2672	100	15	TRUE
4	0	sp|P32259|MED16_YEAST	1247	2	matchChargeOriginal	(3) Oxidation (M)	LTMVFQDNVYK	-5.41374	6.76256	70	11	TRUE
4	0	sp|P32259|MED16_YEAST	1247	3	matchChargeOriginal		NYADPEKDSINATALAFGYVK	-5.42306	7.43983	52	21	TRUE
4	0	sp|P32259|MED16_YEAST	1247	3	matchChargeOriginal		AQQVPPYGVYHPPFIK	-5.4316	7.38588	61	16	TRUE
4	0	sp|P32259|MED16_YEAST	1247	2	matchChargeOriginal		LSVSEISDGK	-5.45467	5.94132	73	10	TRUE
4	0	sp|P32259|MED16_YEAST	1247	2	matchChargeOriginal		QISAEDLTIAAK	-5.46781	6.8694	36	12	TRUE
4	0	sp|P32259|MED16_YEAST	1247	2	matchChargeOriginal		WPQFYAAVQK	-5.47757	7.14219	58	10	TRUE
4	0	sp|P32259|MED16_YEAST	1247	2	matchChargeOriginal		FPETSYPILNESSTFLK	-5.53527	7.66733	95	17	TRUE
4	0	sp|P32259|MED16_YEAST	1247	2	matchChargeOriginal		LPLPPSVEWMK	-5.62089	7.16809	48	11	TRUE
4	0	sp|P32259|MED16_YEAST	1247	3	matchChargeOriginal		FKDLQWLEFAR	-5.62332	7.1654	37	11	TRUE
4	0	sp|P32259|MED16_YEAST	1247	2	matchChargeOriginal		RWPTMYTR	-5.63992	6.27343	45	8	TRUE
4	0	sp|P32259|MED16_YEAST	1247	2	matchChargeOriginal		FIALCEQQPSQER	-5.65255	6.78644	86	13	TRUE
4	0	sp|P32259|MED16_YEAST	1247	2	matchChargeOriginal		EYNTSILEFR	-5.71106	6.61858	66	10	TRUE
4	0	sp|P32259|MED16_YEAST	1247	2	matchChargeOriginal	(4) Oxidation (M)	LKPMNIER	-5.7612	5.75811	58	8	TRUE
4	0	sp|P32259|MED16_YEAST	1247	3	matchChargeOriginal		NFHFAIEQISNNSNQQQNPK	-5.76791	7.51451	78	20	TRUE
4	0	sp|P32259|MED16_YEAST	1247	2	matchChargeOriginal		LVLSESPVDFEK	-5.78387	6.01717	92	12	TRUE
4	0	sp|P32259|MED16_YEAST	1247	2	matchChargeOriginal		ITPMNDDQCMLITTYSK	-5.84158	6.87332	140	17	TRUE
4	0	sp|P32259|MED16_YEAST	1247	3	matchChargeOriginal		EYTLVHGIFGAK	-3.79801	4.74821	25	12	TRUE
4	0	sp|P32259|MED16_YEAST	1247	2	matchChargeOriginal		LTMVFQDNVYK	-5.87906	6.94163	62	11	TRUE
4	0	sp|P32259|MED16_YEAST	1247	4	matchChargeOriginal		IYNHVMPLKPVDK	-5.91845	6.51987	25	13	TRUE
4	0	sp|P32259|MED16_YEAST	1247	2	matchChargeOriginal		KVTQIVAK	-6.02748	5.66915	52	8	TRUE
4	0	sp|P32259|MED16_YEAST	1247	2	matchChargeOriginal		NGQIDFWYQFSNSK	-6.07366	5.88841	29	14	TRUE
4	0	sp|P32259|MED16_YEAST	1247	2	matchChargeOriginal	(4) Oxidation (M)	ITPMNDDQCMLITTYSK	-6.14491	6.94206	96	17	TRUE
4	0	sp|P32259|MED16_YEAST	1247	2	matchChargeOriginal		KEYNTSILEFR	-6.14637	6.19179	57	11	TRUE
4	0	sp|P32259|MED16_YEAST	1247	2	matchChargeOriginal		VSPSMCGVIVK	-6.19646	6.55329	91	11	TRUE
4	0	sp|P32259|MED16_YEAST	1247	3	matchChargeOriginal	(1) Oxidation (M)	MLGEHLMSWSK	-6.39519	5.75889	22	11	TRUE
4	0	sp|P32259|MED16_YEAST	1247	3	matchChargeOriginal		FKNIIASPLSAGFNYGK	-6.42808	6.9859	67	17	TRUE
4	0	sp|P32259|MED16_YEAST	1247	2	matchChargeOriginal		SVIVSQFCAFDSSSNTYR	-6.52677	7.44702	99	18	TRUE
4	0	sp|P32259|MED16_YEAST	1247	2	matchChargeOriginal		LLYDDVTCDK	-6.53054	6.22121	58	10	TRUE
4	0	sp|P32259|MED16_YEAST	1247	2	matchChargeOriginal		NFHFAIEQISNNSNQQQNPK	-6.73437	6.16126	60	20	TRUE
4	0	sp|P32259|MED16_YEAST	1247	2	matchChargeOriginal		DLQWLEFAR	-6.84758	5.77702	54	9	TRUE
4	0	sp|P32259|MED16_YEAST	1247	3	matchChargeOriginal		SLYSFFNISPDAPKEIMDK	-6.88355	6.47103	109	19	TRUE
4	0	sp|P32259|MED16_YEAST	1247	4	matchChargeOriginal		LLYDDVTCDKLSVSEISDGKLK	-7.04274	6.03188	75	22	TRUE
4	0	sp|P32259|MED16_YEAST	1247	3	matchChargeOriginal		TIVPTSIQTKR	-5.85181	5.32129	33	11	TRUE
4	0	sp|P32259|MED16_YEAST	1247	2	matchChargeOriginal	(4) Oxidation (M)%3b (10) Oxidation (M)	ITPMNDDQCMLITTYSK	-7.09487	6.55298	91	17	TRUE
4	0	sp|P32259|MED16_YEAST	1247	2	matchChargeOriginal		LKPMNIER	-7.09852	5.67918	34	8	TRUE
4	0	sp|P32259|MED16_YEAST	1247	2	matchChargeOriginal		TLILSILNEIK	-7.16073	5.96579	52	11	TRUE
4	0	sp|P32259|MED16_YEAST	1247	2	matchChargeOriginal		KITLQLLDTSNQR	-7.18357	6.17249	100	13	TRUE
4	0	sp|P32259|MED16_YEAST	1247	3	matchChargeOriginal	(5) Oxidation (M)	RWPTMYTR	-6.27976	5.32487	27	8	TRUE
4	0	sp|P32259|MED16_YEAST	1247	2	matchChargeOriginal	(4) Oxidation (M)	WPTMYTR	-7.47294	5.77217	36	7	TRUE
4	0	sp|P32259|MED16_YEAST	1247	2	matchChargeOriginal		HSDIVLDK	-7.44803	5.78634	49	8	TRUE
4	0	sp|P32259|MED16_YEAST	1247	3	matchChargeOriginal	(7) Oxidation (M)	MLGEHLMSWSK	-7.17735	5.65878	30	11	TRUE
4	0	sp|P32259|MED16_YEAST	1247	3	matchChargeOriginal	(8) Oxidation (M)	MMLGEHLMSWSK	-6.64363	5.55341	49	12	TRUE
4	0	sp|P32259|MED16_YEAST	1247	2	matchChargeOriginal	(10) Oxidation (M)	LPLPPSVEWMK	-10.0064	6.70981	63	11	TRUE
4	0	sp|P32259|MED16_YEAST	1247	3	matchChargeOriginal	(2) Oxidation (M)	MMLGEHLMSWSK	-7.05658	5.45307	36	12	TRUE
4	0	sp|P32259|MED16_YEAST	1247	2	matchChargeOriginal		TLILSILNEIKK	-8.46778	5.92884	59	12	TRUE
4	0	sp|P32259|MED16_YEAST	1247	2	matchChargeOriginal		LENLHVVSK	-6.4627	5.3488	49	9	TRUE
4	0	sp|P32259|MED16_YEAST	1247	2	matchChargeOriginal		WPTMYTR	-8.28074	5.84391	34	7	TRUE
4	0	sp|P32259|MED16_YEAST	1247	3	matchChargeOriginal		MMLGEHLMSWSK	-7.33559	5.70627	48	12	TRUE
4	0	sp|P32259|MED16_YEAST	1247	2	matchChargeOriginal	Gln-%3epyro-Glu (N-term Q)	QDLIHSLIPVAK	-6.43527	5.41978	41	12	TRUE
4	0	sp|P32259|MED16_YEAST	1247	3	matchChargeOriginal	(2) Oxidation (M)%3b (8) Oxidation (M)	MMLGEHLMSWSK	-5.91393	5.21573	32	12	TRUE
4	0	sp|P32259|MED16_YEAST	1247	2	matchChargeOriginal		EFITTLLK	-7.49102	5.73845	38	8	TRUE
4	0	sp|P32259|MED16_YEAST	1247	3	matchChargeOriginal		MLGEHLMSWSK	-3.7162	4.89944	21	11	TRUE
4	0	sp|P32259|MED16_YEAST	1247	2	matchChargeOriginal		NVLFAFNGVAR	-4.03394	6.18279	59	11	TRUE
4	0	sp|P32259|MED16_YEAST	1247	3	matchChargeOriginal		AGNIISSDKTIVPTSIQTK	-4.12332	6.59844	76	19	TRUE
4	0	sp|P32259|MED16_YEAST	1247	3	matchChargeOriginal		NFHFAIEQISNNSNQQQNPK	-4.20636	6.9572	80	20	TRUE
4	0	sp|P32259|MED16_YEAST	1247	2	matchChargeOriginal		LISQSQLGK	-4.25655	6.66202	48	9	TRUE
4	0	sp|P32259|MED16_YEAST	1247	2	matchChargeOriginal		QISAEDLTIAAK	-4.6525	6.59845	81	12	TRUE
4	0	sp|P32259|MED16_YEAST	1247	3	matchChargeOriginal		AQQVPPYGVYHPPFIK	-4.69345	7.0218	54	16	TRUE
4	0	sp|P32259|MED16_YEAST	1247	2	matchChargeOriginal	(4) Oxidation (M)	WPTMYTR	-5.02244	5.71499	30	7	TRUE
4	0	sp|P32259|MED16_YEAST	1247	3	matchChargeOriginal		LLYDDVTCDKLSVSEISDGK	-5.07743	6.9152	68	20	TRUE
4	0	sp|P32259|MED16_YEAST	1247	2	matchChargeOriginal	(5) Oxidation (M)	RWPTMYTR	-5.09227	5.7633	23	8	TRUE
4	0	sp|P32259|MED16_YEAST	1247	2	matchChargeOriginal	(5) Oxidation (M)	VSPSMCGVIVK	-5.27748	6.30785	67	11	TRUE
4	0	sp|P32259|MED16_YEAST	1247	2	matchChargeOriginal		NNSTNQIFQSR	-5.29708	6.6145	77	11	TRUE
4	0	sp|P32259|MED16_YEAST	1247	2	matchChargeOriginal		EFSLLVK	-5.30289	6.23851	24	7	TRUE
4	0	sp|P32259|MED16_YEAST	1247	2	matchChargeOriginal		SLYSFFNISPDAPK	-5.37615	6.60746	55	14	TRUE
4	0	sp|P32259|MED16_YEAST	1247	2	matchChargeOriginal		LTMVFQDNVYK	-5.40282	6.46605	63	11	TRUE
4	0	sp|P32259|MED16_YEAST	1247	2	matchChargeOriginal		VSPSMCGVIVK	-5.41087	6.17778	91	11	TRUE
4	0	sp|P32259|MED16_YEAST	1247	2	matchChargeOriginal	(4) Oxidation (M)	ITPMNDDQCMLITTYSK	-5.46144	6.62185	103	17	TRUE
4	0	sp|P32259|MED16_YEAST	1247	2	matchChargeOriginal		NIIASPLSAGFNYGK	-5.51222	6.85449	105	15	TRUE
4	0	sp|P32259|MED16_YEAST	1247	2	matchChargeOriginal		FPETSYPILNESSTFLK	-5.52709	7.2006	91	17	TRUE
4	0	sp|P32259|MED16_YEAST	1247	3	matchChargeOriginal		KITLQLLDTSNQR	-5.6471	6.16323	44	13	TRUE
4	0	sp|P32259|MED16_YEAST	1247	2	matchChargeOriginal		LLYDDVTCDK	-5.64899	5.97864	63	10	TRUE
4	0	sp|P32259|MED16_YEAST	1247	2	matchChargeOriginal		HSDIVLDK	-5.67268	5.62814	41	8	TRUE
4	0	sp|P32259|MED16_YEAST	1247	2	matchChargeOriginal	(4) Oxidation (M)	LKPMNIER	-5.6733	5.56254	47	8	TRUE
4	0	sp|P32259|MED16_YEAST	1247	2	matchChargeOriginal		LFQTIFSK	-5.69514	6.329	48	8	TRUE
4	0	sp|P32259|MED16_YEAST	1247	2	matchChargeOriginal		DLQWLEFAR	-5.72357	5.42947	56	9	TRUE
4	0	sp|P32259|MED16_YEAST	1247	2	matchChargeOriginal		LPLPPSVEWMK	-5.76323	6.37854	51	11	TRUE
4	0	sp|P32259|MED16_YEAST	1247	3	matchChargeOriginal		NYADPEKDSINATALAFGYVK	-5.83897	6.77605	104	21	TRUE
4	0	sp|P32259|MED16_YEAST	1247	2	matchChargeOriginal		EYNTSILEFR	-5.84858	6.31232	74	10	TRUE
4	0	sp|P32259|MED16_YEAST	1247	3	matchChargeOriginal		AKEFITTLLK	-5.98355	5.84779	20	10	TRUE
4	0	sp|P32259|MED16_YEAST	1247	2	matchChargeOriginal		SVIVSQFCAFDSSSNTYR	-6.02421	6.86142	84	18	TRUE
4	0	sp|P32259|MED16_YEAST	1247	3	matchChargeOriginal		TIVPTSIQTKR	-5.15438	5.10726	44	11	TRUE
4	0	sp|P32259|MED16_YEAST	1247	2	matchChargeOriginal		LENLHVVSK	-5.67835	5.2983	21	9	TRUE
4	0	sp|P32259|MED16_YEAST	1247	3	matchChargeOriginal		FKDLQWLEFAR	-6.13659	6.49129	29	11	TRUE
4	0	sp|P32259|MED16_YEAST	1247	2	matchChargeOriginal		LSVSEISDGK	-6.19787	5.76826	68	10	TRUE
4	0	sp|P32259|MED16_YEAST	1247	3	matchChargeOriginal		QDLIHSLIPVAK	-6.10407	5.22863	19	12	TRUE
4	0	sp|P32259|MED16_YEAST	1247	2	matchChargeOriginal	Gln-%3epyro-Glu (N-term Q)	QISAEDLTIAAK	-6.35176	5.81482	56	12	TRUE
4	0	sp|P32259|MED16_YEAST	1247	3	matchChargeOriginal	(17) Oxidation (M)	SLYSFFNISPDAPKEIMDK	-6.41341	6.05355	85	19	TRUE
4	0	sp|P32259|MED16_YEAST	1247	2	matchChargeOriginal		EFITTLLK	-5.80072	5.38984	39	8	TRUE
4	0	sp|P32259|MED16_YEAST	1247	3	matchChargeOriginal		SSIEKDPSPEILVLYNVCDTSK	-6.99765	6.98226	77	22	TRUE
4	0	sp|P32259|MED16_YEAST	1247	2	matchChargeOriginal		WPTMYTR	-6.77137	5.3856	32	7	TRUE
4	0	sp|P32259|MED16_YEAST	1247	3	matchChargeOriginal		TLILSILNEIKK	-6.77083	5.62625	44	12	TRUE
4	0	sp|P32259|MED16_YEAST	1247	2	matchChargeOriginal		KEYNTSILEFR	-7.63147	5.66088	77	11	TRUE
4	0	sp|P32259|MED16_YEAST	1247	3	matchChargeOriginal	(8) Oxidation (M)	MMLGEHLMSWSK	-4.3789	4.8066	21	12	TRUE
4	0	sp|P32259|MED16_YEAST	1247	3	matchChargeOriginal		WPQFYAAVQK	-2.69307	4.39622	22	10	TRUE
4	0	sp|P32259|MED16_YEAST	1247	2	matchChargeOriginal	(5) Oxidation (M)	VSPSMCGVIVK	-4.65855	6.48634	60	11	TRUE
4	0	sp|P32259|MED16_YEAST	1247	3	matchChargeOriginal		AQQVPPYGVYHPPFIK	-4.70074	6.63472	54	16	TRUE
4	0	sp|P32259|MED16_YEAST	1247	2	matchChargeOriginal		VSPSMCGVIVK	-4.72195	6.30396	85	11	TRUE
4	0	sp|P32259|MED16_YEAST	1247	2	matchChargeOriginal		QISAEDLTIAAK	-4.94051	6.72625	82	12	TRUE
4	0	sp|P32259|MED16_YEAST	1247	3	matchChargeOriginal		SSIEKDPSPEILVLYNVCDTSK	-4.96456	5.99753	37	22	TRUE
4	0	sp|P32259|MED16_YEAST	1247	2	matchChargeOriginal		EYNTSILEFR	-5.0051	6.26007	80	10	TRUE
4	0	sp|P32259|MED16_YEAST	1247	2	matchChargeOriginal		NIIASPLSAGFNYGK	-5.04911	6.35789	75	15	TRUE
4	0	sp|P32259|MED16_YEAST	1247	2	matchChargeOriginal		LPLPPSVEWMK	-5.0513	6.16496	22	11	TRUE
4	0	sp|P32259|MED16_YEAST	1247	2	matchChargeOriginal		NVLFAFNGVAR	-5.05933	5.30207	25	11	TRUE
4	0	sp|P32259|MED16_YEAST	1247	2	matchChargeOriginal		LISQSQLGK	-5.05986	6.75224	45	9	TRUE
4	0	sp|P32259|MED16_YEAST	1247	3	matchChargeOriginal		AGNIISSDKTIVPTSIQTK	-5.08174	6.81386	99	19	TRUE
4	0	sp|P32259|MED16_YEAST	1247	2	matchChargeOriginal		DLQWLEFAR	-5.24675	5.01026	45	9	TRUE
4	0	sp|P32259|MED16_YEAST	1247	2	matchChargeOriginal		ITLQLLDTSNQR	-5.19505	6.64285	88	12	TRUE
4	0	sp|P32259|MED16_YEAST	1247	2	matchChargeOriginal		LFQTIFSK	-5.22704	6.14717	53	8	TRUE
4	0	sp|P32259|MED16_YEAST	1247	2	matchChargeOriginal		NNSTNQIFQSR	-5.23034	6.58968	70	11	TRUE
4	0	sp|P32259|MED16_YEAST	1247	4	matchChargeOriginal	(6) Oxidation (M)	IYNHVMPLKPVDK	-5.28603	6.20685	36	13	TRUE
4	0	sp|P32259|MED16_YEAST	1247	2	matchChargeOriginal		EFSLLVK	-5.318	6.16527	22	7	TRUE
4	0	sp|P32259|MED16_YEAST	1247	2	matchChargeOriginal		WPQFYAAVQK	-5.32175	6.30036	45	10	TRUE
4	0	sp|P32259|MED16_YEAST	1247	2	matchChargeOriginal	(3) Oxidation (M)	LTMVFQDNVYK	-5.44006	6.53259	80	11	TRUE
4	0	sp|P32259|MED16_YEAST	1247	2	matchChargeOriginal		EFITTLLK	-5.33822	5.06151	27	8	TRUE
4	0	sp|P32259|MED16_YEAST	1247	2	matchChargeOriginal		LSVSEISDGK	-5.48821	5.59132	68	10	TRUE
4	0	sp|P32259|MED16_YEAST	1247	2	matchChargeOriginal		FPETSYPILNESSTFLK	-5.57947	6.45587	79	17	TRUE
4	0	sp|P32259|MED16_YEAST	1247	2	matchChargeOriginal		LLYDDVTCDK	-5.58405	5.88313	53	10	TRUE
4	0	sp|P32259|MED16_YEAST	1247	2	matchChargeOriginal		WPTMYTR	-5.60018	5.50227	26	7	TRUE
4	0	sp|P32259|MED16_YEAST	1247	2	matchChargeOriginal	(4) Oxidation (M)	ITPMNDDQCMLITTYSK	-5.6091	6.58813	91	17	TRUE
4	0	sp|P32259|MED16_YEAST	1247	2	matchChargeOriginal		TIVPTSIQTK	-5.61001	6.37442	57	10	TRUE
4	0	sp|P32259|MED16_YEAST	1247	2	matchChargeOriginal	Gln-%3epyro-Glu (N-term Q)	QISAEDLTIAAK	-5.63213	5.81776	82	12	TRUE
4	0	sp|P32259|MED16_YEAST	1247	2	matchChargeOriginal	(4) Oxidation (M)	LKPMNIER	-5.67084	5.71195	26	8	TRUE
4	0	sp|P32259|MED16_YEAST	1247	2	matchChargeOriginal		SLYSFFNISPDAPK	-5.76342	5.5979	90	14	TRUE
4	0	sp|P32259|MED16_YEAST	1247	2	matchChargeOriginal		HSDIVLDK	-5.8335	5.74497	71	8	TRUE
4	0	sp|P32259|MED16_YEAST	1247	2	matchChargeOriginal	(10) Oxidation (M)	LPLPPSVEWMK	-5.84681	6.07677	48	11	TRUE
4	0	sp|P32259|MED16_YEAST	1247	3	matchChargeOriginal	(1) Oxidation (M)%3b (2) Oxidation (M)%3b (8) Oxidation (M)	MMLGEHLMSWSK	-5.85514	5.49581	35	12	TRUE
4	0	sp|P32259|MED16_YEAST	1247	2	matchChargeOriginal	(4) Oxidation (M)%3b (10) Oxidation (M)	ITPMNDDQCMLITTYSK	-5.95648	6.45942	102	17	TRUE
4	0	sp|P32259|MED16_YEAST	1247	2	matchChargeOriginal		FIALCEQQPSQER	-6.00425	6.09438	85	13	TRUE
4	0	sp|P32259|MED16_YEAST	1247	2	matchChargeOriginal		ITPMNDDQCMLITTYSK	-6.14593	6.14079	131	17	TRUE
4	0	sp|P32259|MED16_YEAST	1247	4	matchChargeOriginal		AGNIISSDKTIVPTSIQTKR	-6.19311	5.91303	72	20	TRUE
4	0	sp|P32259|MED16_YEAST	1247	3	matchChargeOriginal		NYADPEKDSINATALAFGYVK	-6.26367	5.6811	71	21	TRUE
4	0	sp|P32259|MED16_YEAST	1247	3	matchChargeOriginal		AKEFITTLLK	-6.73082	5.47983	20	10	TRUE
4	0	sp|P32259|MED16_YEAST	1247	2	matchChargeOriginal		SVIVSQFCAFDSSSNTYR	-7.8391	6.16193	58	18	TRUE
6	0	sp|P38931|SSN2_YEAST	498	2	matchChargeOriginal		TLVALLSR	0.121062	5.34593	77	8	TRUE
6	0	sp|P38931|SSN2_YEAST	498	2	matchChargeOriginal		LEDVLSSFYR	-0.384088	5.27995	76	10	TRUE
6	0	sp|P38931|SSN2_YEAST	498	2	matchChargeOriginal		TLVALLSR	-0.0154014	5.51033	56	8	TRUE
6	0	sp|P38931|SSN2_YEAST	498	2	matchChargeOriginal		LEDVLSSFYR	-0.164391	5.15651	53	10	TRUE
6	0	sp|P38931|SSN2_YEAST	498	3	matchChargeOriginal		NNSISSQPASYHSVQETNK	-0.0746049	5.67071	22	19	TRUE
6	0	sp|P38931|SSN2_YEAST	498	2	matchChargeOriginal		TLVALLSR	-0.248057	5.39406	43	8	TRUE
6	0	sp|P38931|SSN2_YEAST	498	2	matchChargeOriginal	(1) Oxidation (M)	MPNIELYLK	4.15044	6.0101	38	9	TRUE
6	0	sp|P38931|SSN2_YEAST	498	2	matchChargeOriginal		ICLILTR	0.312359	5.35932	30	7	TRUE
6	0	sp|P38931|SSN2_YEAST	498	3	matchChargeOriginal	(1) Oxidation (M)%3b (2) Oxidation (M)	MMNTLVHTR	0.200871	4.94513	48	9	TRUE
6	0	sp|P38931|SSN2_YEAST	498	3	matchChargeOriginal		NNSISSQPASYHSVQETNK	-0.0362705	5.71833	75	19	TRUE
6	0	sp|P38931|SSN2_YEAST	498	2	matchChargeOriginal		TVDSSIQPIESNIK	-0.0756793	5.33466	61	14	TRUE
6	0	sp|P38931|SSN2_YEAST	498	3	matchChargeOriginal	(20) Oxidation (M)	SVDKEWVFAALSDSYGQGSMTK	-0.152041	5.78572	54	22	TRUE
6	0	sp|P38931|SSN2_YEAST	498	3	matchChargeOriginal	Acetyl (Protein N-term)	SSDASTYRLEDVLSSFYR	-0.222732	5.2582	104	18	TRUE
6	0	sp|P38931|SSN2_YEAST	498	2	matchChargeOriginal		LYDYEIR	-0.233672	5.4499	50	7	TRUE
6	0	sp|P38931|SSN2_YEAST	498	2	matchChargeOriginal		LEDVLSSFYR	-3.73308	6.23848	67	10	TRUE
6	0	sp|P38931|SSN2_YEAST	498	2	matchChargeOriginal		QTTVSNDLENSPLK	0.523265	5.17092	40	14	TRUE
6	0	sp|P38931|SSN2_YEAST	498	3	matchChargeOriginal	(1) Oxidation (M)%3b (2) Oxidation (M)	MMNTLVHTR	0.140112	5.45957	47	9	TRUE
6	0	sp|P38931|SSN2_YEAST	498	2	matchChargeOriginal		ICLILTR	0.117005	5.65254	36	7	TRUE
6	0	sp|P38931|SSN2_YEAST	498	3	matchChargeOriginal		HALYLAPSGIR	0.0815235	5.60604	36	11	TRUE
6	0	sp|P38931|SSN2_YEAST	498	2	matchChargeOriginal		IPQNDIPQTESPLK	0.0814643	6.77377	87	14	TRUE
6	0	sp|P38931|SSN2_YEAST	498	4	matchChargeOriginal		TGSVDTLHNKEGTLEQR	0.0799394	5.99844	83	17	TRUE
6	0	sp|P38931|SSN2_YEAST	498	3	matchChargeOriginal		QTTVSNDLENSPLKTELEANGR	0.0540262	5.91381	102	22	TRUE
[truncated: 65,215 more rows]
