# Supplementary material for: Proteomic Analysis of the Mediator Complex Interactome in Saccharomyces cerevisiae
Source: Sci Rep. 2017 Feb 27;7:43584. doi: 10.1038/srep43584 (PMC5327418; doi:10.1038/srep43584)
Supplement: Supplementary Table 3 [file srep43584-s4.xlsx]

## Sheet: protein.quant.combined.Med13-HA
hit	memberNumber	uniprot.entry.name	protein name	gene	Mascot protein score	molecular mass	median.log10.iBAQ.sumintens.combined	norm.median.log2.ratio.H.L.combined	n.exp.combined	sum.n.peptides	sum.n.quant	bp.sig.combined	protein complex / function (manually annotated)	category
268	0	MED8	Mediator of RNA polymerase II transcription subunit 8	MED8	2654	25253	6.68141	-7.79572	3	48	54	2	Mediator	I
438	0	MED10	Mediator of RNA polymerase II transcription subunit 10	NUT2	1480	17897	6.27784	-7.28811	3	26	35	2	Mediator	I
68	0	SRB8	Mediator of RNA polymerase II transcription subunit 12	SRB8	10216	168008	5.79335	-7.23489	3	193	282	2	Mediator & kinase module	I
30	1	SSN3	Meiotic mRNA stability protein kinase SSN3	SSN3	17446	63092	6.66243	-7.16914	3	179	469	2	Mediator & kinase module	I
38	1	MED14	Mediator of RNA polymerase II transcription subunit 14	RGR1	14164	123793	5.81887	-6.95713	3	160	351	2	Mediator	I
417	0	MED6	Mediator of RNA polymerase II transcription subunit 6	MED6	1585	32798	5.48032	-6.93057	3	39	48	2	Mediator	I
162	0	SSN8	RNA polymerase II holoenzyme cyclin-like subunit	SSN8	4548	38166	6.1685	-6.86831	3	34	130	2	Mediator & kinase module	I
100	0	MED4	Mediator of RNA polymerase II transcription subunit 4	MED4	7212	32299	6.26093	-6.85392	3	90	169	2	Mediator	I
82	0	MED17	Mediator of RNA polymerase II transcription subunit 17	SRB4	8810	78542	6.42842	-6.68412	3	118	202	2	Mediator	I
248	0	MED11	Mediator of RNA polymerase II transcription subunit 11	MED11	2871	13356	6.61135	-6.64834	3	36	75	2	Mediator	I
46	0	SSN2	Mediator of RNA polymerase II transcription subunit 13	SSN2	13161	160756	6.17588	-6.63989	3	174	401	2	Mediator & kinase module	I
73	0	MED16	Mediator of RNA polymerase II transcription subunit 16	SIN4	9598	112024	5.58117	-6.58302	3	135	263	2	Mediator	I
271	0	MED7	Mediator of RNA polymerase II transcription subunit 7	MED7	2606	25683	6.20483	-6.53729	3	35	58	2	Mediator	I
501	0	MED19	Mediator of RNA polymerase II transcription subunit 19	ROX3	1253	24899	6.15338	-6.53139	3	20	35	2	Mediator	I
27	0	MED15	Mediator of RNA polymerase II transcription subunit 15	GAL11	19688	120463	6.57393	-6.4231	3	180	421	2	Mediator	I
79	0	MED1	Mediator of RNA polymerase II transcription subunit 1	MED1	9059	64611	6.08066	-6.40987	3	72	192	2	Mediator	I
55	0	MED5	Mediator of RNA polymerase II transcription subunit 5	NUT1	12088	129341	5.90941	-6.38238	3	145	304	2	Mediator	I
414	0	MED9	Mediator of RNA polymerase II transcription subunit 9	CSE2	1590	17423	5.66667	-6.26973	3	25	43	2	Mediator	I
389	0	MED21	Mediator of RNA polymerase II transcription subunit 21	SRB7	1717	16175	5.88203	-6.21799	3	29	51	2	Mediator	I
339	0	MED18	Mediator of RNA polymerase II transcription subunit 18	SRB5	2075	34381	5.69788	-6.10247	3	37	63	2	Mediator	I
241	0	MED2	Mediator of RNA polymerase II transcription subunit 2	MED2	3026	47746	6.30673	-6.00307	3	43	79	2	Mediator	I
439	0	MED22	Mediator of RNA polymerase II transcription subunit 22	SRB6	1472	13911	6.26296	-5.83568	3	20	34	2	Mediator	I
105	0	MED3	Mediator of RNA polymerase II transcription subunit 3	PGD1	6957	43166	6.52507	-5.76765	3	34	150	2	Mediator	I
141	0	MED20	Mediator of RNA polymerase II transcription subunit 20	SRB2	5360	22994	6.25042	-5.55019	3	44	101	2	Mediator	I
602	0	TRA1	Transcription-associated protein 1	TRA1	970	435015	3.18936	-3.54369	3	31	31	2	SAGA	I
558	0	SPT7	Transcriptional activator SPT7	SPT7	1098	152866	3.92295	-2.46712	3	21	24	2	SAGA	I
803	0	SWI1	SWI/SNF chromatin-remodeling complex subunit SWI1	SWI1	634	148304	4.12249	-2.25547	3	14	14	2	SWI/SNF	I
639	0	GCR1	Glycolytic genes transcriptional activator GCR1	GCR1	899	88074	4.36445	-5.23877	2	21	21	2	activator	II
441	0	GCR2	Glycolytic genes transcriptional activator GCR2	GCR2	1459	58084	4.94393	-4.59364	3	24	31	2	activator	II
989	0	SPT3	Protein SPT3	SPT3	436	38890	4.13841	-4.51567	2	9	9	2	SAGA	II
697	0	PDR1	Transcription factor PDR1	PDR1	789	123085	4.18323	-4.0893	2	12	22	2	activator	II
500	0	YAP1	AP-1-like transcription factor YAP1	YAP1	1255	72831	5.18418	-3.88506	2	25	40	2	activator	II
1030	1	SPT20	Transcription factor SPT20	SPT20	406	67869	4.13549	-3.39197	2	8	8	2	SAGA	II
1154	0	HFI1	Transcriptional coactivator HFI1/ADA1	HFI1	333	54604	3.82381	-3.28609	2	5	6	2	SAGA	II
1189	0	TYE7	Serine-rich protein TYE7	TYE7	318	32669	4.40992	-3.22331	2	8	11	2	activator	II
586	0	HAA1	Transcriptional activator HAA1	HAA1	1006	77250	4.61982	-2.88399	2	19	24	2	activator	II
1245	0	SGF73	SAGA-associated factor 73	SGF73	284	73233	4.30649	-2.73531	2	8	8	2	SAGA	II
682	0	NGG1	Chromatin-remodeling complexes subunit NGG1	NGG1	817	79291	4.31426	-2.6204	2	13	15	2	SAGA	II
906	0	MLF3	Protein MLF3	MLF3	517	49465	4.2935	-2.18578	3	7	7	2		II
1050	0	SMT3	Ubiquitin-like protein SMT3	SMT3	397	11590	4.54301	-2.18005	2	5	7	2	SUMO-related	II
539	0	TAF12	Transcription initiation factor TFIID subunit 12	TAF12	1153	61150	4.36317	-1.84289	3	15	19	2	TFIID & SAGA	II
427	1	SNF2	Transcription regulatory protein SNF2	SNF2	1549	194388	4.03375	-1.81982	3	33	35	2	SWI/SNF	II
252	0	SWI3	SWI/SNF complex subunit SWI3	SWI3	2806	92984	4.60381	-1.7921	3	46	53	2	SWI/SNF	II
552	0	SPT8	Transcription factor SPT8	SPT8	1110	66491	4.54687	-1.7047	3	15	15	2	SAGA	II
359	0	RTK1	Probable serine/threonine-protein kinase RTK1	RTK1	1946	69971	4.73029	-1.70404	3	29	36	2		II
1750	0	RFA1	Replication factor A protein 1	RFA1	128	70589	3.76101	-1.9321	2	4	4	2		III
910	0	YL108	BTB/POZ domain-containing protein YLR108C	YLR108C	514	56421	4.05247	-1.87485	2	8	8	2		III
963	0	TFC3	Transcription factor tau 138 kDa subunit	TFC3	463	132426	3.48999	-1.84243	2	8	11	2	Pol III initiation	III
668	0	SNF12	Transcription regulatory protein SNF12	SNF12	843	63945	4.19242	-1.83797	3	15	15	2	SWI/SNF	III
773	0	SWP82	SWI/SNF global transcription activator complex subunit SWP82	SWP82	669	70346	4.32017	-1.81753	2	17	17	2	SWI/SNF	III
869	0	HPC2	Histone promoter control protein 2	HPC2	552	67735	4.10479	-1.76089	2	10	13	2	HIR complex (transcriptional silencing)	III
968	0	T2FA	Transcription initiation factor IIF subunit alpha	TFG1	457	82258	3.97768	-1.73587	3	10	12	2	TFIIF	III
704	0	ADA2	Transcriptional adapter 2	ADA2	778	51221	3.94674	-1.7116	3	12	12	2	SAGA	III
1188	0	TFC5	Transcription factor TFIIIB component B%27%27	BDP1	319	67817	3.83717	-1.65367	2	6	6	2		III
810	0	RTG2	Retrograde regulation protein 2	RTG2	630	66101	4.12016	-1.6425	2	9	10	2		III
1534	0	IF1A	Eukaryotic translation initiation factor 1A	TIF11	182	17538	4.42112	-1.61796	2	6	7	2		III
1266	0	MAN1	Alpha-mannosidase	AMS1	275	125390	3.3306	-1.59409	2	7	8	2		III
1211	0	IES1	Ino eighty subunit 1	IES1	307	78932	3.81842	-1.58046	2	7	8	2	INO80	III
2336	0	ELP4	Elongator complex protein 4	ELP4	51	51124	3.8746	-1.56408	2	4	4	2		III
1142	0	CDC73	Cell division control protein 73	CDC73	340	44600	4.47119	-2.23165	2	4	5	0		unspecific
594	0	SNF5	SWI/SNF chromatin-remodeling complex subunit SNF5	SNF5	982	102708	4.33517	-1.77828	3	16	16	1		unspecific
741	0	EIF3J	Eukaryotic translation initiation factor 3 subunit J	HCR1	721	29546	4.71335	-1.75418	2	13	15	1		unspecific
187	0	VIP1	Inositol hexakisphosphate and diphosphoinositol-pentakisphosphate kinase	VIP1	3820	130301	4.45908	-1.66539	3	59	81	1		unspecific
352	0	HSP26	Heat shock protein 26	HSP26	1997	23865	5.82942	-1.62493	3	32	47	1		unspecific
1360	0	NHP10	Non-histone protein 10	NHP10	238	23956	4.70766	-1.56663	2	6	7	1		unspecific
1669	0	STB1	Protein STB1	STB1	149	45656	4.10792	-1.50625	2	4	4	1		unspecific
1308	0	IES5	Ino eighty subunit 5	IES5	261	14303	4.25145	-1.50159	2	4	4	1		unspecific
808	0	HIR2	Protein HIR2	HIR2	630	99124	3.82247	-1.49261	2	10	10	1		unspecific
1169	0	SKG3	Protein SKG3	SKG3	327	114269	3.53076	-1.4899	2	7	7	0		unspecific
118	0	STI1	Heat shock protein STI1	STI1	6180	66395	5.37632	-1.48503	3	76	135	1		unspecific
452	0	INO80	Putative DNA helicase INO80	INO80	1429	171863	4.03152	-1.46213	2	19	24	1		unspecific
706	0	TAF6	Transcription initiation factor TFIID subunit 6	TAF6	776	57980	4.43398	-1.44034	3	14	14	1		unspecific
1526	0	HIR3	Histone transcription regulator 3	HIR3	184	192643	2.94843	-1.43911	2	5	5	1		unspecific
1085	0	DPO5	DNA polymerase V	POL5	372	116619	3.54187	-1.4348	2	7	7	0		unspecific
771	0	TAF14	Transcription initiation factor TFIID subunit 14	TAF14	677	27423	4.86677	-1.43298	3	10	11	1		unspecific
1288	0	TBP	TATA-box-binding protein	SPT15	268	27100	4.5123	-1.42075	2	9	11	1		unspecific
1016	0	TAF10	Transcription initiation factor TFIID subunit 10	TAF10	418	23005	4.93226	-1.41904	2	7	7	1		unspecific
1988	0	MUK1	Protein MUK1	MUK1	88	69780	3.3189	-1.41234	2	4	4	0		unspecific
792	1	SKN7	Transcription factor SKN7	SKN7	647	69445	4.54781	-1.40472	3	17	18	1		unspecific
1089	0	TFC1	Transcription factor tau 95 kDa subunit	TFC1	369	73678	3.89163	-1.40341	2	7	9	1		unspecific
496	0	TAF5	Transcription initiation factor TFIID subunit 5	TAF5	1263	89426	4.48829	-1.34193	3	25	28	1		unspecific
1395	0	HIR1	Protein HIR1	HIR1	223	94541	3.52146	-1.33538	2	5	5	1		unspecific
1966	0	IES4	Ino eighty subunit 4	IES4	91	13084	4.48489	-1.33423	2	4	6	1		unspecific
789	0	TF3B	Transcription factor IIIB 70 kDa subunit	BRF1	651	67378	4.09743	-1.33214	2	9	11	1		unspecific
12	3	THI3	Thiamine metabolism regulatory protein THI3	THI3	1612	68950	4.55629	-1.31807	3	26	31	0		unspecific
473	0	PET10	Protein PET10	PET10	1354	31227	5.0132	-1.28854	2	11	16	0		unspecific
1260	0	GLN3	Nitrogen regulatory protein GLN3	GLN3	278	79562	3.6767	-1.28833	2	4	4	1		unspecific
1369	0	RRP14	Ribosomal RNA-processing protein 14	RRP14	234	50451	3.94442	-1.28345	2	5	5	0		unspecific
54	4	RPB1	DNA-directed RNA polymerase II subunit RPB1	RPO21	5716	192689	4.80676	-1.26289	3	89	116	1		unspecific
179	0	DET1	Broad-range acid phosphatase DET1	DET1	3981	39433	5.36449	-1.25405	3	37	73	0		unspecific
1047	0	FPK1	Flippase kinase 1	FPK1	398	100940	3.75974	-1.22998	2	7	8	1		unspecific
669	1	MOT1	TATA-binding protein-associated factor MOT1	MOT1	842	210757	3.95939	-1.21983	2	19	24	1		unspecific
443	0	PIN3	[PSI+] inducibility protein 3	PIN3	1456	23582	5.34357	-1.21671	3	16	39	0		unspecific
1110	0	MIT1	Transcriptional regulator MIT1	MIT1	356	72547	4.35143	-1.20338	2	6	8	1		unspecific
13	0	PDC2	Protein PDC2	PDC2	26876	104450	6.89007	-1.20143	3	159	511	1		unspecific
849	2	ISW2	ISWI chromatin-remodeling complex ATPase ISW2	ISW2	249	130589	3.4394	-1.19185	2	7	7	1		unspecific
795	0	TFC7	Transcription factor tau 55 kDa subunit	TFC7	644	49343	4.5128	-1.18028	2	10	10	1		unspecific
559	0	RNQ1	[PIN+] prion protein RNQ1	RNQ1	1097	42554	5.64418	-1.15116	3	14	21	1		unspecific
713	0	MCA1	Metacaspase-1	MCA1	762	48123	5.03284	-1.15064	2	11	14	0		unspecific
622	0	CBK1	Serine/threonine-protein kinase CBK1	CBK1	934	87120	4.71565	-1.14703	2	21	23	1		unspecific
353	0	ASG1	Activator of stress genes 1	ASG1	1995	109455	4.66253	-1.13555	3	32	36	1		unspecific
1102	0	GRPE	GrpE protein homolog, mitochondrial	MGE1	363	26050	3.76832	-1.11777	2	5	5	0		unspecific
755	0	ARP4	Actin-related protein 4	ARP4	699	55197	4.29157	-1.11386	2	9	11	0		unspecific
1848	0	BLM10	Proteasome activator BLM10	BLM10	109	247436	3.6883	-1.1128	2	7	7	0		unspecific
1106	0	MOB2	CBK1 kinase activator protein MOB2	MOB2	360	33255	4.90697	-1.09261	2	7	8	1		unspecific
115	1	VPS1	Vacuolar protein sorting-associated protein 1	VPS1	6317	78802	5.63625	-1.08355	3	84	123	0		unspecific
884	0	MNP1	54S ribosomal protein L12, mitochondrial	MNP1	537	20637	4.7927	-1.07106	2	5	8	0		unspecific
215	0	SGT2	Small glutamine-rich tetratricopeptide repeat-containing protein 2	SGT2	3431	37252	5.90948	-1.0704	2	38	66	0		unspecific
1236	0	ARP7	Actin-related protein 7	ARP7	289	54004	4.2163	-1.06333	2	5	6	0		unspecific
1011	0	XPO1	Exportin-1	CRM1	420	124709	4.0328	-1.05895	2	9	9	0		unspecific
845	0	NMD2	Nonsense-mediated mRNA decay protein 2	NMD2	591	126954	3.77203	-1.0467	2	17	17	0		unspecific
647	0	MRP8	Uncharacterized protein MRP8	MRP8	882	25082	4.73011	-1.04051	2	11	17	0		unspecific
862	0	KSP1	Serine/threonine-protein kinase KSP1	KSP1	565	117351	3.79193	-1.03615	2	10	10	0		unspecific
1	4	HSP71	Heat shock protein SSA1	SSA1	46219	69786	6.90732	-1.03535	3	157	654	0		unspecific
614	0	IMA1	Importin subunit alpha	SRP1	951	60860	4.66137	-1.0244	3	18	20	1		unspecific
1021	0	SDS22	Protein phosphatase 1 regulatory subunit SDS22	SDS22	411	38921	4.3223	-1.02432	2	8	8	0		unspecific
955	0	DRE2	Fe-S cluster assembly protein DRE2	DRE2	471	39031	4.07709	-1.01121	2	6	6	0		unspecific
1	7	HSP73	Heat shock protein SSA3	SSA3	11637	70618	6.27484	-1.00822	3	39	139	0		unspecific
807	0	JIP4	Uncharacterized protein JIP4	JIP4	631	98972	3.84049	-1.00185	2	9	9	0		unspecific
1	3	HSP72	Heat shock protein SSA2	SSA2	48210	69599	6.96111	-1.00147	3	162	692	0		unspecific
448	0	EF1B	Elongation factor 1-beta	EFB1	1438	22670	5.27397	-1.00092	3	8	20	0		unspecific
1586	0	PFD6	Prefoldin subunit 6	YKE2	169	13333	4.56027	-0.982449	2	4	4	0		unspecific
1	5	HSP74	Heat shock protein SSA4	SSA4	14658	69723	6.3233	-0.97858	3	68	219	0		unspecific
946	0	AKR1	Palmitoyltransferase AKR1	AKR1	478	86470	4.07004	-0.964832	2	7	8	0		unspecific
1007	0	YGS6	Uncharacterized protein YGL176C	YGL176C	423	63749	3.86682	-0.953367	3	9	10	0		unspecific
1144	0	CCS1	Superoxide dismutase 1 copper chaperone	CCS1	340	27712	4.66433	-0.945794	2	7	9	0		unspecific
555	0	ARP9	Actin-like protein ARP9	ARP9	1103	53269	4.61699	-0.940847	3	16	18	0		unspecific
712	0	MG101	Mitochondrial genome maintenance protein MGM101	MGM101	767	30471	4.85923	-0.924556	2	12	12	1		unspecific
480	0	SIS1	Protein SIS1	SIS1	1330	37567	4.59797	-0.919828	3	20	28	0		unspecific
2030	0	GYP5	GTPase-activating protein GYP5	GYP5	82	101852	3.33504	-0.917799	2	4	4	0		unspecific
714	0	RIM1	Single-stranded DNA-binding protein RIM1, mitochondrial	RIM1	761	15377	5.17025	-0.916682	3	12	15	0		unspecific
551	0	VATG	V-type proton ATPase subunit G	VMA10	1110	12705	5.76225	-0.895974	3	14	19	0		unspecific
455	0	HRK1	Serine/threonine-protein kinase HRK1	HRK1	1417	86726	4.79411	-0.888375	3	23	35	0		unspecific
1152	0	CYAA	Adenylate cyclase	CYR1	335	228832	3.21014	-0.888345	2	8	8	0		unspecific
829	0	SGD1	Suppressor of glycerol defect protein 1	SGD1	610	103074	3.83502	-0.885836	2	12	12	0		unspecific
609	0	WWM1	WW domain-containing protein WWM1	WWM1	959	22641	5.63507	-0.883245	3	12	19	0		unspecific
1465	0	BUD3	Bud site selection protein 3	BUD3	200	185574	2.8763	-0.868138	2	5	5	0		unspecific
122	1	RS26A	40S ribosomal protein S26-A	RPS26A	5928	13724	7.58359	-0.864234	3	27	121	0		unspecific
1710	0	YB75	Uncharacterized protein YBR225W	YBR225W	138	101630	3.16276	-0.858048	2	4	4	0		unspecific
122	2	RS26B	40S ribosomal protein S26-B	RPS26B	5660	13666	7.5364	-0.847486	3	26	112	0		unspecific
683	0	MSN2	Zinc finger protein MSN2	MSN2	814	78099	4.70705	-0.8371	3	12	15	0		unspecific
172	0	RL43A	60S ribosomal protein L43-A	RPL43A	4230	10369	6.70937	-0.832031	3	33	109	0		unspecific
630	0	RPN8	26S proteasome regulatory subunit RPN8	RPN8	925	38460	4.33872	-0.827536	2	7	8	0		unspecific
793	0	HUA1	Proline-rich protein HUA1	HUA1	646	22877	5.4745	-0.827249	3	8	13	0		unspecific
117	2	BOI2	Protein BOI2	BOI2	1710	115732	4.19021	-0.819588	3	26	39	0		unspecific
6	18	CASP	Protein CASP	COY1	317	77524	3.66436	-0.817322	2	8	10	0		unspecific
43	2	RL21B	60S ribosomal protein L21-B	RPL21B	13610	18320	7.11861	-0.813387	3	55	250	0		unspecific
43	1	RL21A	60S ribosomal protein L21-A	RPL21A	13803	18288	7.11899	-0.813387	3	55	255	0		unspecific
272	0	BFR1	Nuclear segregation protein BFR1	BFR1	2578	54606	4.70926	-0.810454	3	45	61	0		unspecific
98	1	HS104	Heat shock protein 104	HSP104	7332	102314	5.0915	-0.808022	3	103	170	0		unspecific
67	2	HSP79	Heat shock protein homolog SSE2	SSE2	2560	77801	4.8654	-0.794248	3	19	41	0		unspecific
1551	0	ECM22	Sterol regulatory element-binding protein ECM22	ECM22	178	89686	3.55964	-0.790886	2	5	5	0		unspecific
88	0	RPB2	DNA-directed RNA polymerase II subunit RPB2	RPB2	8437	139633	5.03452	-0.784094	3	89	133	0		unspecific
1122	0	TAO3	Cell morphogenesis protein PAG1	TAO3	351	271398	3.22703	-0.781035	2	13	13	0		unspecific
731	0	NPR1	Nitrogen permease reactivator protein	NPR1	738	86621	4.29077	-0.77199	3	12	13	0		unspecific
45	2	RL17B	60S ribosomal protein L17-B	RPL17B	13235	20539	7.35357	-0.768263	3	46	159	0		unspecific
1082	0	MLC2	Myosin light chain 2	MLC2	374	18509	4.70759	-0.758989	2	8	8	0		unspecific
1057	0	LCB5	Sphingoid long chain base kinase 5	LCB5	390	78258	3.87148	-0.758305	2	8	8	0		unspecific
859	0	APE3	Aminopeptidase Y	APE3	576	60328	5.25938	-0.75355	2	4	14	0		unspecific
1363	0	PAR32	Protein PAR32	PAR32	237	31867	4.26004	-0.752243	2	6	6	0		unspecific
45	1	RL17A	60S ribosomal protein L17-A	RPL17A	13595	20537	7.37129	-0.750748	3	46	162	0		unspecific
34	1	RL13B	60S ribosomal protein L13-B	RPL13B	15903	22511	7.18962	-0.749095	3	55	222	0		unspecific
690	0	HOS4	Protein HOS4	HOS4	808	123595	3.96843	-0.743267	2	16	17	0		unspecific
34	2	RL13A	60S ribosomal protein L13-A	RPL13A	15734	22540	7.08152	-0.741998	3	54	220	0		unspecific
531	0	RAD23	UV excision repair protein RAD23	RAD23	1173	42569	5.05019	-0.738384	3	17	19	0		unspecific
939	0	NST1	Stress response protein NST1	NST1	486	141826	3.95234	-0.737619	2	12	12	0		unspecific
1186	0	YFI6	Uncharacterized protein YFR016C	YFR016C	320	137844	3.1615	-0.736235	2	6	6	0		unspecific
644	0	H3	Histone H3	HHT1	885	15347	5.52419	-0.736168	3	8	16	0		unspecific
259	0	TSA1	Peroxiredoxin TSA1	TSA1	2744	21690	5.69555	-0.728182	3	22	60	0		unspecific
667	0	MDJ1	DnaJ homolog 1, mitochondrial	MDJ1	845	56096	4.7917	-0.71873	2	16	18	0		unspecific
385	0	MOT3	Transcriptional activator/repressor MOT3	MOT3	1760	54577	5.73388	-0.713669	3	18	24	0		unspecific
1008	0	CDC37	Hsp90 co-chaperone Cdc37	CDC37	422	58348	4.45098	-0.713499	2	9	10	0		unspecific
321	2	PRK1	Actin-regulating kinase PRK1	PRK1	300	91318	3.54654	-0.708382	2	5	7	0		unspecific
757	1	ALDH3	Aldehyde dehydrogenase [NAD(P)+] 2	ALD3	694	55693	3.91247	-0.697308	3	11	11	0		unspecific
200	0	VATE	V-type proton ATPase subunit E	VMA4	3569	26455	5.78764	-0.695907	3	37	59	0		unspecific
867	0	YO087	Uncharacterized WD repeat-containing protein YOL087C	YOL087C	557	126045	3.79992	-0.695416	3	12	14	0		unspecific
1094	0	LCL2	Long chronological lifespan protein 2	LCL2	369	15368	5.31056	-0.694227	3	9	10	0		unspecific
676	2	RPC2	DNA-directed RNA polymerase III subunit RPC2	RET1	331	130457	3.27632	-0.692977	2	5	5	0		unspecific
276	2	H2B2	Histone H2B.2	HTB2	2510	14229	6.11545	-0.690441	3	21	52	0		unspecific
276	1	H2B1	Histone H2B.1	HTB1	2553	14244	6.15395	-0.690441	3	21	52	0		unspecific
1679	0	SWD2	COMPASS component SWD2	SWD2	146	37554	3.93081	-0.690239	2	4	4	0		unspecific
549	0	AHA1	Hsp90 co-chaperone AHA1	AHA1	1112	39582	4.78748	-0.689403	2	17	17	0		unspecific
786	0	RT24	37S ribosomal protein S24, mitochondrial	RSM24	655	37427	4.49027	-0.687986	2	13	15	0		unspecific
601	1	TRX2	Thioredoxin-2	TRX2	971	11311	5.66128	-0.68693	3	20	25	0		unspecific
1002	0	CGR1	rRNA-processing protein CGR1	CGR1	430	14408	5.06646	-0.685124	3	11	11	0		unspecific
1497	0	IRA1	Inhibitory regulator protein IRA1	IRA1	191	353039	2.79989	-0.684656	2	5	5	0		unspecific
1806	0	RAD59	DNA repair protein RAD59	RAD59	117	26785	3.85052	-0.684543	2	4	4	0		unspecific
671	0	MIG1	Regulatory protein MIG1	MIG1	837	55726	4.47298	-0.680602	3	17	17	0		unspecific
293	0	BUD20	Bud site selection protein 20	BUD20	2358	18620	5.79565	-0.674341	3	25	41	0		unspecific
1029	0	JSN1	Protein JSN1	JSN1	407	120756	3.95684	-0.671469	3	15	15	0		unspecific
1155	0	PFD4	Prefoldin subunit 4	GIM3	333	15171	4.45647	-0.671294	2	6	6	0		unspecific
232	0	SAS10	Something about silencing protein 10	SAS10	3118	70274	4.74854	-0.664507	3	18	42	0		unspecific
18	2	HSP82	ATP-dependent molecular chaperone HSP82	HSP82	22851	81356	6.07924	-0.663956	3	127	423	0		unspecific
745	0	HSP42	Heat shock protein 42	HSP42	720	42848	4.59155	-0.659304	3	11	15	0		unspecific
590	0	NSA2	Ribosome biogenesis protein NSA2	NSA2	995	29761	4.83168	-0.658586	3	13	19	0		unspecific
221	1	SSD1	Protein SSD1	SSD1	3274	140211	4.81951	-0.653654	3	59	65	0		unspecific
511	0	RFA3	Replication factor A protein 3	RFA3	1231	13978	5.40349	-0.651812	3	11	13	0		unspecific
541	0	EBP2	rRNA-processing protein EBP2	EBP2	1142	49704	4.45076	-0.651644	3	15	16	0		unspecific
1042	0	BCH1	Protein BCH1	BCH1	401	82567	4.0225	-0.6507	2	8	8	0		unspecific
659	0	DOHH	Deoxyhypusine hydroxylase	LIA1	862	36313	4.53815	-0.650258	2	8	13	0		unspecific
1370	0	HAL5	Serine/threonine-protein kinase HAL5	HAL5	231	96251	3.72426	-0.649186	2	7	10	0		unspecific
282	1	PRS8	26S protease regulatory subunit 8 homolog	RPT6	2493	45471	5.20043	-0.647488	3	45	57	0		unspecific
1905	0	DOP1	Protein dopey	DOP1	101	195648	2.80466	-0.645894	2	4	4	0		unspecific
48	1	NOT5	General negative regulator of transcription subunit 5	NOT5	13011	66156	6.38844	-0.644275	3	130	316	0		unspecific
601	2	TRX1	Thioredoxin-1	TRX1	836	11342	5.65902	-0.642685	3	18	23	0		unspecific
776	0	ISD11	Protein ISD11	ISD11	666	11259	4.84285	-0.640187	2	10	10	0		unspecific
1182	0	BCK2	Protein BCK2	BCK2	321	93908	3.74049	-0.639241	2	6	6	0		unspecific
1677	0	RAD2	DNA repair protein RAD2	RAD2	146	117993	3.12915	-0.636553	3	7	7	0		unspecific
620	0	TREA	Neutral trehalase	NTH1	935	86167	3.97038	-0.63445	3	15	17	0		unspecific
482	0	RLA4	60S acidic ribosomal protein P2-beta	RPP2B	1322	11043	5.09599	-0.633035	3	10	20	0		unspecific
1953	0	BCK1	Serine/threonine-protein kinase BCK1/SLK1/SSP31	BCK1	94	164436	3.03997	-0.632837	2	5	5	0		unspecific
670	0	SKP1	Suppressor of kinetochore protein 1	SKP1	837	22374	4.83434	-0.631545	3	11	12	0		unspecific
193	0	RS27	40S ribosomal protein S27-A	RPS27A	3684	9159	6.84295	-0.631385	3	21	68	0		unspecific
905	0	CHMU	Chorismate mutase	ARO7	520	29843	4.52576	-0.627703	2	15	16	0		unspecific
18	1	HSC82	ATP-dependent molecular chaperone HSC82	HSC82	24185	80850	6.16039	-0.62613	3	125	448	0		unspecific
927	0	RT106	Histone chaperone RTT106	RTT106	496	51760	4.1803	-0.624028	2	6	7	0		unspecific
341	0	SCJ1	DnaJ-related protein SCJ1	SCJ1	2044	41973	5.20851	-0.622267	3	41	46	0		unspecific
160	0	RS23A	40S ribosomal protein S23-A	RPS23A	4603	16142	6.54586	-0.621466	3	32	127	0		unspecific
315	0	MKT1	Protein MKT1	MKT1	2191	94720	4.84603	-0.620884	3	35	36	0		unspecific
828	0	CDC24	Cell division control protein 24	CDC24	612	97278	4.26418	-0.619875	2	19	19	0		unspecific
852	0	SET3	SET domain-containing protein 3	SET3	582	86169	3.92363	-0.616282	2	15	15	0		unspecific
1304	0	UBC13	Ubiquitin-conjugating enzyme E2 13	UBC13	261	17514	4.64048	-0.614585	2	5	5	0		unspecific
1335	0	RPB11	DNA-directed RNA polymerase II subunit RPB11	RPB11	246	13664	4.57228	-0.610642	3	8	12	0		unspecific
435	0	REP2	Partitioning protein REP2	REP2	1508	33289	5.20436	-0.61024	3	17	27	0		unspecific
996	0	ACA2	ATF/CREB activator 2	CST6	434	65338	3.75426	-0.608228	3	11	11	0		unspecific
1533	0	NCB1	Negative cofactor 2 complex subunit alpha	BUR6	183	15564	4.10849	-0.607464	2	4	4	0		unspecific
1511	0	YNV7	Putative metallophosphoesterase YNL217W	YNL217W	187	37469	3.90623	-0.60677	2	4	5	0		unspecific
67	1	HSP7F	Heat shock protein homolog SSE1	SSE1	10248	77604	5.60598	-0.603392	3	80	178	0		unspecific
1585	0	FRA1	Putative Xaa-Pro aminopeptidase FRA1	FRA1	169	85783	3.41833	-0.603246	2	6	6	0		unspecific
299	0	PRTB	Cerevisin	PRB1	2327	69807	4.68002	-0.603081	3	18	35	0		unspecific
1	8	GRP78	78 kDa glucose-regulated protein homolog	KAR2	10350	74479	6.05052	-0.602416	3	77	172	0		unspecific
347	1	RL33A	60S ribosomal protein L33-A	RPL33A	2022	12147	6.79108	-0.601341	3	26	33	0		unspecific
1017	0	CEM1	3-oxoacyl-[acyl-carrier-protein] synthase homolog	CEM1	416	48095	4.12059	-0.596423	3	11	11	0		unspecific
347	2	RL33B	60S ribosomal protein L33-B	RPL33B	1653	12161	6.7656	-0.594134	3	25	31	0		unspecific
1180	0	SYC	Cysteine--tRNA ligase	YNL247W	322	87818	3.55931	-0.592733	2	6	9	0		unspecific
553	0	LSB1	LAS seventeen-binding protein 1	LSB1	1109	26123	5.32691	-0.59152	3	18	28	0		unspecific
1403	0	SKY1	Serine/threonine-protein kinase SKY1	SKY1	219	83756	3.84277	-0.591397	2	5	5	0		unspecific
1327	0	RBA50	RNA polymerase II-associated protein RBA50	RBA50	248	50389	4.05885	-0.59001	2	7	7	0		unspecific
92	0	RS11A	40S ribosomal protein S11-A	RPS11A	8055	17852	6.69463	-0.588512	3	50	162	0		unspecific
297	0	HMO1	High mobility group protein 1	HMO1	2342	27527	5.67253	-0.587888	3	17	42	0		unspecific
1398	0	F26	Fructose-2,6-bisphosphatase	FBP26	221	52847	4.2126	-0.586985	2	7	8	0		unspecific
401	0	GSP1	GTP-binding nuclear protein GSP1/CNR1	GSP1	1649	24966	5.10654	-0.586664	3	14	24	0		unspecific
960	0	UBP15	Ubiquitin carboxyl-terminal hydrolase 15	UBP15	466	143873	3.70336	-0.585008	2	9	9	0		unspecific
1108	0	PHO81	Phosphate system positive regulatory protein PHO81	PHO81	359	134687	3.3896	-0.581986	2	5	8	0		unspecific
1024	0	MET4	Transcriptional activator of sulfur metabolism MET4	MET4	410	74328	4.17003	-0.581411	2	6	7	0		unspecific
933	0	YP260	UPF0662 protein YPL260W	YPL260W	490	63084	3.65743	-0.579402	2	5	5	0		unspecific
825	0	UFD4	Ubiquitin fusion degradation protein 4	UFD4	616	169049	3.73422	-0.57836	2	14	15	0		unspecific
158	0	RS12	40S ribosomal protein S12	RPS12	4668	15462	6.82169	-0.573912	3	34	74	0		unspecific
948	0	NFU1	NifU-like protein, mitochondrial	NFU1	478	29327	4.31361	-0.572354	3	7	8	0		unspecific
900	0	THO1	Protein THO1	THO1	523	24123	4.37197	-0.567706	2	7	8	0		unspecific
31	0	RS4A	40S ribosomal protein S4-A	RPS4A	17036	29449	6.42781	-0.565728	3	72	301	0		unspecific
78	2	RL26A	60S ribosomal protein L26-A	RPL26A	8756	14225	7.18399	-0.565126	3	83	172	0		unspecific
980	0	BCH2	Protein BCH2	BCH2	444	89127	3.88469	-0.563596	2	6	7	0		unspecific
327	0	ILV6	Acetolactate synthase small subunit, mitochondrial	ILV6	2151	34308	4.96241	-0.561728	3	27	33	0		unspecific
1199	0	TAP42	Type 2A phosphatase-associated protein 42	TAP42	316	42656	3.65722	-0.561092	2	5	5	0		unspecific
298	0	IF2A	Eukaryotic translation initiation factor 2 subunit alpha	SUI2	2334	34981	5.11001	-0.560218	3	28	40	0		unspecific
588	1	H2A1	Histone H2A.1	HTA1	1002	13981	5.85464	-0.557301	3	9	16	0		unspecific
4	1	EF1A	Elongation factor 1-alpha	TEF1	45291	50400	7.59448	-0.555458	3	141	854	0		unspecific
433	0	RSP5	E3 ubiquitin-protein ligase RSP5	RSP5	1523	91988	4.52337	-0.554335	3	31	34	0		unspecific
44	0	NUG1	Nuclear GTP-binding protein NUG1	NUG1	13793	57787	6.18437	-0.553895	3	142	257	0		unspecific
615	0	SUB1	RNA polymerase II transcriptional coactivator SUB1	SUB1	950	33083	4.82593	-0.552349	3	18	26	0		unspecific
1075	0	AAKG	5%27-AMP-activated protein kinase subunit gamma	SNF4	378	36606	4.1401	-0.552308	3	9	9	0		unspecific
1	6	HSP77	Heat shock protein SSC1, mitochondrial	SSC1	12033	70585	5.95429	-0.550503	3	96	220	0		unspecific
1096	0	PSP2	Protein PSP2	PSP2	368	65544	4.1744	-0.550349	2	8	10	0		unspecific
367	2	LCF3	Long-chain-fatty-acid--CoA ligase 3	FAA3	313	78467	3.984	-0.548214	2	8	9	0		unspecific
316	0	RS21A	40S ribosomal protein S21-A	RPS21A	2189	9797	6.07049	-0.547758	3	20	45	0		unspecific
616	0	PUB1	Nuclear and cytoplasmic polyadenylated RNA-binding protein PUB1	PUB1	948	50902	4.98056	-0.546039	3	13	23	0		unspecific
693	0	RLM1	Transcription factor RLM1	RLM1	802	73496	4.17952	-0.544012	3	13	14	0		unspecific
1739	0	KIC1	Serine/threonine-protein kinase KIC1	KIC1	131	117446	3.33217	-0.543851	2	4	5	0		unspecific
15	1	RS3A2	40S ribosomal protein S1-B	RPS1B	26116	28852	7.09324	-0.54378	3	124	457	0		unspecific
1447	0	RSC9	Chromatin structure-remodeling complex subunit RSC9	RSC9	206	65689	3.23037	-0.543262	3	7	7	0		unspecific
540	0	PAL1	Protein PAL1	PAL1	1147	54963	4.57806	-0.542122	3	20	21	0		unspecific
478	0	SHQ1	Protein SHQ1	SHQ1	1336	59285	4.86884	-0.53997	2	22	22	0		unspecific
78	1	RL26B	60S ribosomal protein L26-B	RPL26B	9114	14226	7.20432	-0.537458	3	84	182	0		unspecific
409	0	VBA4	Vacuolar basic amino acid transporter 4	VBA4	1615	86597	4.25905	-0.536835	3	8	24	0		unspecific
133	0	IF2G	Eukaryotic translation initiation factor 2 subunit gamma	GCD11	5594	58400	5.66187	-0.535102	3	71	108	0		unspecific
1005	0	DIG1	Down-regulator of invasive growth 1	DIG1	424	49383	4.06272	-0.529453	3	10	10	0		unspecific
888	0	SDA1	Protein SDA1	SDA1	534	87020	4.29932	-0.528899	2	11	13	0		unspecific
491	0	DSK2	Ubiquitin domain-containing protein DSK2	DSK2	1281	39321	5.93207	-0.528042	2	28	37	0		unspecific
10	1	HSP60	Heat shock protein 60, mitochondrial	HSP60	29866	60999	6.43082	-0.525251	3	167	488	0		unspecific
1271	0	YBY9	Putative serine carboxypeptidase YBR139W	YBR139W	274	58229	4.06382	-0.524939	3	7	7	0		unspecific
832	0	MDY2	Ubiquitin-like protein MDY2	MDY2	608	23718	5.04663	-0.52412	2	8	10	0		unspecific
1417	0	RNA15	mRNA 3%27-end-processing protein RNA15	RNA15	215	32998	3.84599	-0.523614	3	6	6	0		unspecific
753	0	RFC1	Replication factor C subunit 1	RFC1	704	95187	3.74503	-0.522754	2	14	15	0		unspecific
358	2	BEM2	GTPase-activating protein BEM2/IPL2	BEM2	1027	246190	3.74015	-0.521976	3	34	35	0		unspecific
1673	0	VID30	Vacuolar import and degradation protein 30	VID30	148	108511	3.52578	-0.521469	2	4	4	0		unspecific
1287	0	SEC10	Exocyst complex component SEC10	SEC10	268	100508	3.49226	-0.519516	2	6	7	0		unspecific
394	2	RPN12	26S proteasome regulatory subunit RPN12	RPN12	976	31956	4.83017	-0.517965	3	17	21	0		unspecific
376	1	FKBP3	FK506-binding nuclear protein	FPR3	1834	46525	5.54254	-0.516862	3	16	34	0		unspecific
1333	0	SCY1	Protein kinase-like protein SCY1	SCY1	247	91399	3.52032	-0.51654	2	6	7	0		unspecific
493	0	FIP1	Pre-mRNA polyadenylation factor FIP1	FIP1	1276	35755	5.10403	-0.513559	2	13	15	0		unspecific
880	0	PRP19	Pre-mRNA-processing factor 19	PRP19	539	57048	4.03148	-0.511224	3	10	10	0		unspecific
107	2	TBA3	Tubulin alpha-3 chain	TUB3	4915	50290	5.882	-0.509439	3	49	81	0		unspecific
350	0	FKBP	FK506-binding protein 1	FPR1	2002	12207	6.09225	-0.509365	3	15	26	0		unspecific
947	0	SDHA	Succinate dehydrogenase [ubiquinone] flavoprotein subunit, mitochondrial	SDH1	478	70812	3.73832	-0.50866	2	7	8	0		unspecific
961	0	YG51	Uncharacterized protein YGR237C	YGR237C	465	89357	4.38306	-0.508103	2	16	19	0		unspecific
988	0	CDC53	Cell division control protein 53	CDC53	436	94227	3.6435	-0.506906	2	10	10	0		unspecific
1311	0	GPB1	Guanine nucleotide-binding protein subunit beta 1	GPB1	259	102016	3.3143	-0.506638	2	6	6	0		unspecific
15	2	RS3A1	40S ribosomal protein S1-A	RPS1A	24684	28783	7.04764	-0.506393	3	124	445	0		unspecific
674	0	RPN10	26S proteasome regulatory subunit RPN10	RPN10	831	29786	5.12367	-0.505962	2	10	11	0		unspecific
579	0	APA1	Protein APA1	APA1	1018	36811	5.09542	-0.503212	3	22	24	0		unspecific
1448	0	MPD2	Protein disulfide isomerase MPD2	MPD2	206	32837	4.36203	-0.50289	2	8	10	0		unspecific
53	1	RS14A	40S ribosomal protein S14-A	RPS14A	12360	14585	7.38258	-0.501875	3	45	216	0		unspecific
90	0	RS18A	40S ribosomal protein S18-A	RPS18A	8098	17084	6.81013	-0.499695	3	42	127	0		unspecific
427	2	STH1	Nuclear protein STH1/NPS1	STH1	942	156989	3.90859	-0.499258	3	30	32	0		unspecific
568	0	PSB4	Proteasome subunit beta type-4	PRE1	1055	22560	5.1606	-0.497586	3	13	16	0		unspecific
35	0	RS8A	40S ribosomal protein S8-A	RPS8A	15828	22590	6.91084	-0.497423	3	45	176	0		unspecific
2310	0	GIS4	Protein GIS4	GIS4	53	87258	3.40687	-0.49728	2	4	4	0		unspecific
48	2	CBS	Cystathionine beta-synthase	CYS4	8551	56044	5.62375	-0.495948	3	84	137	0		unspecific
198	0	RL2A	60S ribosomal protein L2-A	RPL2A	3606	27392	6.24245	-0.495931	3	35	74	0		unspecific
1195	0	IVY1	Protein IVY1	IVY1	316	50116	3.91345	-0.494711	3	8	8	0		unspecific
1464	0	TR112	Multifunctional methyltransferase subunit TRM112	TRM112	200	15342	4.89526	-0.493214	2	5	5	0		unspecific
654	0	RL39	60S ribosomal protein L39	RPL39	870	6338	6.84375	-0.49297	2	7	11	0		unspecific
53	2	RS14B	40S ribosomal protein S14-B	RPS14B	12129	14698	7.37056	-0.489685	3	46	197	0		unspecific
444	0	ATP7	ATP synthase subunit d, mitochondrial	ATP7	1450	19797	5.36668	-0.489268	2	16	28	0		unspecific
658	0	CAP	Adenylyl cyclase-associated protein	SRV2	864	57714	4.3531	-0.488804	3	13	13	0		unspecific
744	0	TIM9	Mitochondrial import inner membrane translocase subunit TIM9	TIM9	720	10423	5.32369	-0.487509	3	10	11	0		unspecific
49	1	NMA1	Nicotinamide/nicotinic acid mononucleotide adenylyltransferase 1	NMA1	12994	46058	6.37082	-0.487428	3	83	225	0		unspecific
49	2	NMA2	Nicotinamide/nicotinic acid mononucleotide adenylyltransferase 2	NMA2	4210	45109	5.7843	-0.485657	3	48	84	0		unspecific
757	2	ALDH2	Aldehyde dehydrogenase [NAD(P)+] 1	ALD2	422	55495	3.96373	-0.481599	3	9	9	0		unspecific
1009	2	MIG3	Transcription corepressor MIG3	MIG3	222	43435	3.90824	-0.481567	2	5	5	0		unspecific
596	0	CH10	10 kDa heat shock protein, mitochondrial	HSP10	980	11365	5.40992	-0.478598	3	14	17	0		unspecific
982	0	TWF1	Twinfilin-1	TWF1	444	37162	4.31043	-0.478387	2	4	5	0		unspecific
1257	0	VPS24	Vacuolar protein-sorting-associated protein 24	VPS24	278	26225	4.54885	-0.47774	2	9	9	0		unspecific
1410	0	CYM1	Mitochondrial presequence protease	CYM1	217	112452	3.22738	-0.476216	2	4	4	0		unspecific
213	0	RL34B	60S ribosomal protein L34-B	RPL34B	3440	13861	6.17534	-0.476098	3	18	73	0		unspecific
1356	0	YBI1	Uncharacterized protein YBL081W	YBL081W	241	40742	4.61552	-0.474172	2	4	4	0		unspecific
304	0	SPT6	Transcription elongation factor SPT6	SPT6	2290	168587	4.0848	-0.472595	3	44	46	0		unspecific
1762	0	NPR3	Nitrogen permease regulator 3	NPR3	124	130748	3.48431	-0.472143	2	6	6	0		unspecific
28	1	RL35A	60S ribosomal protein L35-A	RPL35A	17803	13958	7.61646	-0.470811	3	80	346	0		unspecific
18	3	ETFB	Probable electron transfer flavoprotein subunit beta	CIR1	1449	28912	4.67831	-0.470524	3	21	23	0		unspecific
535	0	PUF4	Pumilio homology domain family member 4	PUF4	1159	98364	4.59547	-0.470454	3	21	27	0		unspecific
1101	0	BUD27	Bud site selection protein 27	BUD27	363	91366	3.60812	-0.469464	2	6	6	0		unspecific
25	0	CBPS	Carboxypeptidase S	CPS1	21100	64785	6.826	-0.468355	3	81	283	0		unspecific
830	0	HSP7Q	Heat shock protein SSQ1, mitochondrial	SSQ1	609	72377	3.74484	-0.465662	3	11	11	0		unspecific
1491	0	RTF1	RNA polymerase-associated protein RTF1	RTF1	193	65942	3.8387	-0.465542	2	7	7	0		unspecific
1060	1	PPID	Peptidyl-prolyl cis-trans isomerase CPR6	CPR6	387	42444	4.01211	-0.464256	3	12	14	0		unspecific
732	2	KPR4	Ribose-phosphate pyrophosphokinase 4	PRS4	236	35983	4.17456	-0.462974	2	6	8	0		unspecific
925	0	TRM3	tRNA (guanosine(18)-2%27-O)-methyltransferase	TRM3	498	166255	3.51852	-0.462025	2	11	11	0		unspecific
588	2	H2AZ	Histone H2A.Z	HTZ1	995	14274	5.46469	-0.459591	3	12	15	0		unspecific
1087	0	RFC5	Replication factor C subunit 5	RFC5	371	40429	3.91006	-0.456798	2	8	9	0		unspecific
107	1	TBA1	Tubulin alpha-1 chain	TUB1	6608	50396	6.0835	-0.455027	3	55	100	0		unspecific
890	0	TIM13	Mitochondrial import inner membrane translocase subunit TIM13	TIM13	532	11507	5.15158	-0.453022	2	10	11	0		unspecific
718	0	MPM1	Mitochondrial peculiar membrane protein 1	MPM1	756	28566	4.82181	-0.452684	3	13	14	0		unspecific
57	0	ACT	Actin	ACT1	11959	41891	6.13165	-0.451047	3	81	269	0		unspecific
886	0	OAT	Ornithine aminotransferase	CAR2	534	46513	3.97653	-0.450295	2	5	5	0		unspecific
798	0	PROF	Profilin	PFY1	641	13726	5.6314	-0.448018	2	8	12	0		unspecific
289	1	RS29A	40S ribosomal protein S29-A	RPS29A	2405	6884	6.76864	-0.447447	3	27	65	0		unspecific
1387	0	TIM12	Mitochondrial import inner membrane translocase subunit TIM12	TIM12	227	12618	4.42585	-0.445075	2	5	5	0		unspecific
309	0	RLA2	60S acidic ribosomal protein P2-alpha	RPP2A	2242	10739	6.41347	-0.445025	3	9	24	0		unspecific
337	0	SPT16	FACT complex subunit SPT16	SPT16	2114	119070	4.23599	-0.440761	3	36	37	0		unspecific
567	0	TUP1	General transcriptional corepressor TUP1	TUP1	1056	78659	3.98573	-0.43998	3	17	17	0		unspecific
418	0	KPR1	Ribose-phosphate pyrophosphokinase 1	PRS1	1578	47474	5.35271	-0.438732	3	35	44	0		unspecific
483	0	FUMH	Fumarate hydratase, mitochondrial	FUM1	1322	53574	4.47162	-0.437332	3	14	18	0		unspecific
1146	0	IMPX	Sugar utilization regulatory protein IMP2	IMP2%27	338	39331	4.5092	-0.437319	2	7	8	0		unspecific
577	0	KAPR	cAMP-dependent protein kinase regulatory subunit	BCY1	1035	47304	4.57466	-0.436539	3	16	22	0		unspecific
210	0	CLU	Clustered mitochondria protein 1	CLU1	3472	145304	4.6758	-0.436232	3	63	83	0		unspecific
257	0	NOP16	Nucleolar protein 16	NOP16	2753	26885	5.70888	-0.436059	3	39	58	0		unspecific
98	2	HSP78	Heat shock protein 78, mitochondrial	HSP78	863	91679	3.88416	-0.435773	2	10	12	0		unspecific
669	2	ERG26	Sterol-4-alpha-carboxylate 3-dehydrogenase, decarboxylating	ERG26	752	38967	4.74896	-0.432537	3	19	22	0		unspecific
329	0	NOT2	General negative regulator of transcription subunit 2	CDC36	2140	22462	5.67399	-0.43119	3	20	43	0		unspecific
749	0	NCL1	Multisite-specific tRNA:(cytosine-C(5))-methyltransferase	NCL1	708	78628	4.0243	-0.430723	2	12	12	0		unspecific
166	0	RL28	60S ribosomal protein L28	RPL28	4441	16711	6.87512	-0.429795	3	37	97	0		unspecific
1595	0	MON2	Protein MON2	MON2	167	188600	3.06496	-0.429573	2	4	4	0		unspecific
261	0	TAL1	Transaldolase	TAL1	2733	37127	4.94348	-0.428941	3	33	47	0		unspecific
505	0	SBE22	Protein SBE22	SBE22	1239	96851	4.32207	-0.428221	2	21	22	0		unspecific
103	0	RL19A	60S ribosomal protein L19-A	RPL19A	7042	21691	6.35831	-0.427533	3	40	133	0		unspecific
1596	0	LSM7	U6 snRNA-associated Sm-like protein LSm7	LSM7	167	12998	4.46155	-0.427288	2	5	5	0		unspecific
96	0	RL32	60S ribosomal protein L32	RPL32	7639	14762	6.90889	-0.424366	3	65	178	0		unspecific
64	1	RL36B	60S ribosomal protein L36-B	RPL36B	10731	11128	7.50078	-0.418589	3	46	141	0		unspecific
64	2	RL36A	60S ribosomal protein L36-A	RPL36A	10611	11117	7.50226	-0.418589	3	44	136	0		unspecific
628	1	PTE1	Peroxisomal acyl-coenzyme A thioester hydrolase 1	TES1	926	40291	4.75881	-0.417947	3	19	20	0		unspecific
860	1	DOT6	Transcriptional regulatory protein DOT6	DOT6	570	73232	4.52836	-0.41761	2	13	16	0		unspecific
1616	0	SS120	Protein SSP120	SSP120	163	27273	4.2365	-0.417562	2	4	4	0		unspecific
201	1	RS27A	Ubiquitin-40S ribosomal protein S31	RPS31	3552	17433	6.14698	-0.415289	3	21	93	0		unspecific
32	0	RL10	60S ribosomal protein L10	RPL10	16538	25573	6.9463	-0.414909	3	84	258	0		unspecific
621	1	WHI4	Protein WHI4	WHI4	934	70989	4.60959	-0.413523	3	17	18	0		unspecific
868	0	RPN5	26S proteasome regulatory subunit RPN5	RPN5	553	51850	4.00367	-0.41117	3	12	12	0		unspecific
752	0	CUE5	Ubiquitin-binding protein CUE5	CUE5	706	46842	4.5237	-0.409932	2	9	10	0		unspecific
22	0	RS17A	40S ribosomal protein S17-A	RPS17A	22481	15836	7.81153	-0.409815	3	64	312	0		unspecific
935	0	YP148	Uncharacterized protein YPR148C	YPR148C	489	49534	4.21958	-0.409521	3	14	14	0		unspecific
627	0	UBR2	E3 ubiquitin-protein ligase UBR2	UBR2	926	219490	3.57669	-0.408272	3	23	28	0		unspecific
858	2	AFG2	ATPase family gene 2 protein	AFG2	351	85094	3.45742	-0.408186	2	6	6	0		unspecific
116	1	RS13	40S ribosomal protein S13	RPS13	6305	17018	6.90732	-0.406374	3	30	87	0		unspecific
1675	0	MSN4	Zinc finger protein MSN4	MSN4	148	69908	3.59807	-0.405801	2	5	5	0		unspecific
335	2	RS28B	40S ribosomal protein S28-B	RPS28B	1637	7560	6.97139	-0.405086	3	24	28	0		unspecific
560	0	RSC8	Chromatin structure-remodeling complex protein RSC8	RSC8	1097	63528	4.49015	-0.404409	3	23	25	0		unspecific
1151	0	HAT2	Histone acetyltransferase type B subunit 2	HAT2	336	45146	4.16898	-0.400183	2	8	8	0		unspecific
39	0	RS15	40S ribosomal protein S15	RPS15	14107	15992	7.77407	-0.399741	3	52	160	0		unspecific
453	0	PSA1	Proteasome subunit alpha type-1	SCL1	1421	28154	4.70093	-0.399465	3	17	17	0		unspecific
633	0	RPN11	Ubiquitin carboxyl-terminal hydrolase RPN11	RPN11	920	34433	4.51156	-0.397854	3	13	16	0		unspecific
1043	0	SWI6	Regulatory protein SWI6	SWI6	400	90846	3.92463	-0.395872	2	9	9	0		unspecific
38	2	RSC3	Chromatin structure-remodeling complex protein RSC3	RSC3	839	102341	4.06509	-0.393785	3	17	19	0		unspecific
1192	0	TM108	Protein TMA108	TMA108	318	108339	3.60885	-0.392918	2	8	10	0		unspecific
648	0	SUI1	Eukaryotic translation initiation factor eIF-1	SUI1	878	12418	5.12692	-0.391545	3	9	10	0		unspecific
593	0	MHP1	MAP-homologous protein 1	MHP1	983	155967	4.29939	-0.389642	3	26	29	0		unspecific
678	0	TBCA	Tubulin-specific chaperone A	RBL2	824	12371	4.66078	-0.387938	3	10	10	0		unspecific
934	0	SKT5	Protein SKT5	SKT5	490	77247	4.00538	-0.387429	2	8	8	0		unspecific
230	0	ARC1	tRNA-aminoacylation cofactor ARC1	ARC1	3147	42229	5.48649	-0.387186	3	51	60	0		unspecific
544	0	CYPH	Peptidyl-prolyl cis-trans isomerase	CPR1	1127	17494	5.21614	-0.387153	3	18	36	0		unspecific
943	0	UTP11	U3 small nucleolar RNA-associated protein 11	UTP11	479	29717	4.35495	-0.385518	3	11	13	0		unspecific
156	0	SIP5	Protein SIP5	SIP5	4781	56395	5.59932	-0.385255	3	49	82	0		unspecific
909	0	SA185	SIT4-associating protein SAP185	SAP185	514	121897	3.73306	-0.384919	2	7	8	0		unspecific
883	0	GLRX5	Monothiol glutaredoxin-5, mitochondrial	GRX5	537	17035	5.04265	-0.381987	2	7	7	0		unspecific
791	0	GAT1	Transcriptional regulatory protein GAT1	GAT1	649	56749	4.82244	-0.381235	3	17	20	0		unspecific
688	0	RM22	54S ribosomal protein L22, mitochondrial	MRPL22	810	35047	4.37303	-0.380239	3	15	17	0		unspecific
396	0	EIF3C	Eukaryotic translation initiation factor 3 subunit C	NIP1	1673	93375	4.6912	-0.37919	2	20	21	0		unspecific
145	0	ASP22	L-asparaginase 2-2	ASP3-2	5154	38776	5.75911	-0.378265	3	20	100	0		unspecific
1117	0	ART5	Arrestin-related trafficking adapter 5	ART5	353	65778	4.11264	-0.377819	2	6	7	0		unspecific
728	1	NAB6	RNA-binding protein NAB6	NAB6	741	126687	4.05169	-0.376661	3	15	17	0		unspecific
547	0	LRE1	Laminarase-resistance protein LRE1	LRE1	1121	65208	4.12463	-0.375379	3	15	23	0		unspecific
936	0	RV161	Reduced viability upon starvation protein 161	RVS161	489	30403	4.0823	-0.371202	2	9	10	0		unspecific
1220	0	PTI1	Protein PTI1	PTI1	299	47011	4.41247	-0.370988	2	7	7	0		unspecific
1381	0	EXO70	Exocyst complex component EXO70	EXO70	228	71534	3.39193	-0.370522	2	4	4	0		unspecific
69	0	RS16A	40S ribosomal protein S16-A	RPS16A	10079	15838	7.52037	-0.368654	3	62	191	0		unspecific
1577	0	STU2	Protein STU2	STU2	171	101198	3.20942	-0.368148	2	4	4	0		unspecific
159	0	NOP3	Nucleolar protein 3	NPL3	4635	45437	5.57604	-0.367837	3	34	74	0		unspecific
1131	0	ESS1	Peptidyl-prolyl cis-trans isomerase ESS1	ESS1	347	19507	4.61145	-0.367537	2	8	8	0		unspecific
1770	0	NUP42	Nucleoporin NUP42	NUP42	123	42752	4.42162	-0.365983	2	4	4	0		unspecific
589	0	HRP1	Nuclear polyadenylated RNA-binding protein 4	HRP1	996	59727	4.54523	-0.364895	3	16	20	0		unspecific
37	0	RS3	40S ribosomal protein S3	RPS3	15047	26543	6.81439	-0.363994	3	81	219	0		unspecific
63	1	RL16B	60S ribosomal protein L16-B	RPL16B	10813	22235	6.53404	-0.363755	3	59	165	0		unspecific
1430	0	RM34	54S ribosomal protein L34, mitochondrial	YDR115W	212	12080	4.53971	-0.361916	3	6	6	0		unspecific
1307	0	RPN13	26S proteasome regulatory subunit RPN13	RPN13	261	18005	4.28069	-0.361889	2	4	4	0		unspecific
1258	0	KEL1	Kelch repeat-containing protein 1	KEL1	278	131299	3.4831	-0.36057	2	7	7	0		unspecific
201	2	RL401	Ubiquitin-60S ribosomal protein L40	RPL40A	1957	14830	5.61266	-0.360533	3	18	65	0		unspecific
50	0	ALF	Fructose-bisphosphate aldolase	FBA1	12777	39881	6.3539	-0.359578	3	40	218	0		unspecific
335	1	RS28A	40S ribosomal protein S28-A	RPS28A	2120	7587	7.24766	-0.359374	3	23	26	0		unspecific
1003	0	UBX1	UBX domain-containing protein 1	SHP1	429	47073	4.04232	-0.359318	2	7	7	0		unspecific
626	0	SAC7	GTPase-activating protein SAC7	SAC7	932	73642	4.38456	-0.359099	2	18	18	0		unspecific
1022	0	HRB1	Protein HRB1	HRB1	410	52338	3.97553	-0.35737	2	8	9	0		unspecific
51	2	HOSM	Homocitrate synthase, mitochondrial	LYS21	12205	49020	6.02976	-0.356669	3	64	205	0		unspecific
1221	0	ECM29	Proteasome component ECM29	ECM29	298	211610	2.96383	-0.35533	2	6	7	0		unspecific
881	0	BNI1	Protein BNI1	BNI1	537	220107	3.53903	-0.353045	2	15	16	0		unspecific
754	0	SRP14	Signal recognition particle subunit SRP14	SRP14	701	16534	5.09067	-0.352821	3	13	17	0		unspecific
1059	0	NRP1	Asparagine-rich protein	NRP1	387	80105	3.98209	-0.350715	2	12	13	0		unspecific
1141	0	CTR9	RNA polymerase-associated protein CTR9	CTR9	341	125031	3.04445	-0.349202	3	9	9	0		unspecific
824	0	CARP	Saccharopepsin	PEP4	616	44699	4.60273	-0.348084	3	14	16	0		unspecific
774	0	DXO	Decapping nuclease RAI1	RAI1	667	44881	4.01309	-0.347826	3	16	17	0		unspecific
1521	0	PLR1	Putative pyridoxal reductase	YPR127W	184	38862	3.60379	-0.347702	2	4	4	0		unspecific
440	0	DUR1	Urea amidolyase	DUR1,2	1470	203473	3.91796	-0.347261	3	45	55	0		unspecific
51	1	HOSC	Homocitrate synthase, cytosolic isozyme	LYS20	12469	47526	6.07233	-0.347117	3	71	210	0		unspecific
463	0	GCN20	Protein GCN20	GCN20	1383	85260	4.21655	-0.34535	3	28	39	0		unspecific
623	0	RFC3	Replication factor C subunit 3	RFC3	933	38465	4.68471	-0.344456	2	20	22	0		unspecific
1052	0	COG3	Conserved oligomeric Golgi complex subunit 3	COG3	396	93057	3.53481	-0.344178	2	10	10	0		unspecific
321	1	AKL1	Serine/threonine-protein kinase AKL1	AKL1	2170	124255	4.43388	-0.3434	3	33	48	0		unspecific
72	0	TBB	Tubulin beta chain	TUB2	9656	51233	6.49835	-0.340117	3	76	160	0		unspecific
1105	0	PP2B2	Serine/threonine-protein phosphatase 2B catalytic subunit A2	CMP2	360	69055	3.47932	-0.338485	3	8	9	0		unspecific
851	0	CSK22	Casein kinase II subunit alpha%27	CKA2	583	39664	4.29689	-0.337903	2	11	14	0		unspecific
1820	0	GYP3	GTPase-activating protein GYP3	MSB3	114	73410	3.20809	-0.337124	2	4	4	0		unspecific
1819	0	TRS20	Trafficking protein particle complex subunit 20	TRS20	114	19745	4.11418	-0.334413	2	5	5	0		unspecific
687	0	ZPR1	Zinc finger protein ZPR1	ZPR1	810	55892	4.66519	-0.3336	3	19	21	0		unspecific
899	0	YP225	Protein PBDC1 homolog	YPL225W	524	17491	4.66668	-0.332435	3	10	10	0		unspecific
437	1	PP12	Serine/threonine-protein phosphatase PP1-2	GLC7	1483	36568	5.17298	-0.332075	3	22	25	0		unspecific
607	0	RSC7	Chromatin structure-remodeling complex subunit RSC7	NPL6	965	49735	4.51202	-0.332024	3	16	18	0		unspecific
273	0	IPYR	Inorganic pyrophosphatase	IPP1	2578	32337	5.28414	-0.331381	3	27	50	0		unspecific
75	1	RS9B	40S ribosomal protein S9-B	RPS9B	9408	22285	7.11149	-0.330364	3	78	174	0		unspecific
1567	0	FSF1	Probable mitochondrial transport protein FSF1	FSF1	173	35506	4.26855	-0.329461	2	6	9	0		unspecific
738	0	DEF1	RNA polymerase II degradation factor 1	DEF1	728	83923	4.85251	-0.328406	3	18	22	0		unspecific
75	3	RS9A	40S ribosomal protein S9-A	RPS9A	7459	22429	6.94462	-0.327464	3	73	143	0		unspecific
914	0	RM39	54S ribosomal protein L39, mitochondrial	MRPL39	509	7968	5.20092	-0.327285	3	9	9	0		unspecific
1219	0	RL44A	60S ribosomal protein L42-A	RPL42A	299	12489	5.44225	-0.327037	3	14	23	0		unspecific
425	1	GIN4	Serine/threonine-protein kinase GIN4	GIN4	1557	130007	4.22551	-0.326116	2	33	33	0		unspecific
17	0	RS6A	40S ribosomal protein S6-A	RPS6A	25821	27037	7.19783	-0.324919	3	105	386	0		unspecific
14	0	RS5	40S ribosomal protein S5	RPS5	26509	25080	7.49593	-0.323459	3	82	425	0		unspecific
762	0	SPB1	27S pre-rRNA (guanosine(2922)-2%27-O)-methyltransferase	SPB1	691	96767	4.33782	-0.322071	3	13	16	0		unspecific
1250	0	SKO1	CRE-binding bZIP protein SKO1	SKO1	281	70321	3.68543	-0.319682	2	4	4	0		unspecific
1120	0	SML1	Ribonucleotide reductase inhibitor protein SML1	SML1	351	11883	4.37666	-0.319479	3	8	8	0		unspecific
583	1	COPD	Coatomer subunit delta	RET2	1015	60647	4.40733	-0.319119	3	16	20	0		unspecific
286	0	YKT6	Synaptobrevin homolog YKT6	YKT6	2446	22863	6.14743	-0.31795	3	32	43	0		unspecific
987	0	FKH2	Fork head protein homolog 2	FKH2	439	94431	3.32097	-0.317628	3	8	9	0		unspecific
84	0	YHP7	Uncharacterized protein YHR097C	YHR097C	8732	40696	5.87877	-0.317606	3	45	156	0		unspecific
384	0	SAR1	Small COPII coat GTPase SAR1	SAR1	1770	21494	5.83217	-0.3173	3	20	23	0		unspecific
887	0	EAF3	Chromatin modification-related protein EAF3	EAF3	534	45517	3.90685	-0.316833	3	10	11	0		unspecific
150	2	RL24B	60S ribosomal protein L24-B	RPL24B	4482	17537	6.53301	-0.316708	3	37	101	0		unspecific
1383	0	MKK2	MAP kinase kinase MKK2/SSP33	MKK2	228	57064	3.88081	-0.316424	2	6	7	0		unspecific
1083	0	SXM1	Importin beta SMX1	SXM1	373	108963	3.90941	-0.315922	2	8	9	0		unspecific
63	2	RL16A	60S ribosomal protein L16-A	RPL16A	9600	22187	6.40146	-0.315723	3	63	141	0		unspecific
168	1	RS19A	40S ribosomal protein S19-A	RPS19A	4365	15907	6.6125	-0.315266	3	41	66	0		unspecific
474	0	IWS1	Transcription factor SPN1	SPN1	1352	46055	4.45146	-0.314205	3	24	29	0		unspecific
233	1	RL37A	60S ribosomal protein L37-A	RPL37A	3118	10072	6.70344	-0.314117	3	27	121	0		unspecific
1114	0	PSK1	Serine/threonine-protein kinase PSK1	PSK1	353	152921	3.32135	-0.308268	2	9	9	0		unspecific
520	0	OPLA	5-oxoprolinase	OXP1	1208	141139	3.67453	-0.308088	3	22	30	0		unspecific
532	0	NAT1	N-terminal acetyltransferase A complex subunit NAT1	NAT1	1172	99299	4.40658	-0.307591	2	22	23	0		unspecific
646	0	ARPC5	Actin-related protein 2/3 complex subunit 5	ARC15	883	17124	5.32056	-0.306816	2	14	15	0		unspecific
1069	1	TOP2	DNA topoisomerase 2	TOP2	380	164626	3.5234	-0.306555	2	9	9	0		unspecific
104	0	NOG2	Nucleolar GTP-binding protein 2	NOG2	6968	55739	5.31228	-0.306471	3	59	109	0		unspecific
1079	0	HNT1	Hit family protein 1	HNT1	376	17782	5.08662	-0.305627	2	8	9	0		unspecific
449	0	IMP4	U3 small nucleolar ribonucleoprotein protein IMP4	IMP4	1436	33576	4.92402	-0.305347	3	26	26	0		unspecific
494	0	PWP1	Periodic tryptophan protein 1	PWP1	1275	63992	4.47735	-0.304817	3	21	23	0		unspecific
666	0	YJR1	Cell wall protein YJL171C	YJL171C	850	43444	4.40551	-0.303369	3	8	14	0		unspecific
1314	0	PAN3	PAB-dependent poly(A)-specific ribonuclease subunit PAN3	PAN3	258	76920	3.82628	-0.302387	2	6	6	0		unspecific
1156	0	RQC2	Ribosome quality control complex subunit 2	RQC2	332	119395	3.33024	-0.300937	2	6	7	0		unspecific
990	0	CEX1	Cytoplasmic export protein 1	CEX1	435	85229	3.91314	-0.300685	2	11	12	0		unspecific
847	0	BRO1	Vacuolar-sorting protein BRO1	BRO1	588	97728	3.36497	-0.300104	3	9	9	0		unspecific
336	0	ZUO1	Zuotin	ZUO1	2118	49047	5.31613	-0.299773	3	33	56	0		unspecific
783	0	RT103	Regulator of Ty1 transposition protein 103	RTT103	659	46517	4.21769	-0.297313	3	13	14	0		unspecific
245	0	YM71	Uncharacterized oxidoreductase YMR226C	YMR226C	2984	29198	5.58993	-0.294376	3	26	54	0		unspecific
76	2	RL6B	60S ribosomal protein L6-B	RPL6B	8881	19974	6.5202	-0.293904	3	47	122	0		unspecific
956	0	CSK2B	Casein kinase II subunit beta	CKB1	469	32757	4.1304	-0.293371	2	4	5	0		unspecific
1015	0	EI2BB	Translation initiation factor eIF-2B subunit beta	GCD7	418	42714	4.30093	-0.292114	2	5	5	0		unspecific
205	0	GLNA	Glutamine synthetase	GLN1	3522	42138	5.54094	-0.291698	3	39	82	0		unspecific
584	0	FCF2	rRNA-processing protein FCF2	FCF2	1011	25620	4.93512	-0.290166	3	11	11	0		unspecific
779	0	REB1	DNA-binding protein REB1	REB1	663	92161	3.97233	-0.290123	2	7	8	0		unspecific
150	1	RL24A	60S ribosomal protein L24-A	RPL24A	4892	17603	6.55578	-0.290007	3	41	110	0		unspecific
1160	0	IBD2	Protein IBD2	IBD2	331	40219	4.24169	-0.289265	2	5	7	0		unspecific
651	0	SPA2	Protein SPA2	SPA2	872	163328	4.09305	-0.288659	2	24	27	0		unspecific
1067	0	IF2M	Translation initiation factor IF-2, mitochondrial	IFM1	382	76180	3.6444	-0.288301	2	6	6	0		unspecific
305	0	SYH1	SMY2 homolog 2	SYH1	2281	94470	4.82865	-0.287041	3	29	48	0		unspecific
1161	0	PP4R2	Serine/threonine-protein phosphatase 4 regulatory subunit 2	PSY4	331	50966	3.68947	-0.285827	3	6	6	0		unspecific
484	0	PSB5	Proteasome subunit beta type-5	PRE2	1319	31902	4.73412	-0.285698	3	17	25	0		unspecific
582	0	SET2	Histone-lysine N-methyltransferase, H3 lysine-36 specific	SET2	1015	85378	4.28461	-0.282856	2	19	19	0		unspecific
507	0	RPN3	26S proteasome regulatory subunit RPN3	RPN3	1237	60754	4.4421	-0.279488	3	17	20	0		unspecific
490	0	SNT1	Probable DNA-binding protein SNT1	SNT1	1281	138541	4.0999	-0.279147	3	28	31	0		unspecific
748	0	ROM2	RHO1 GDP-GTP exchange protein 2	ROM2	715	153356	3.75706	-0.278487	2	17	17	0		unspecific
662	0	NAP1	Nucleosome assembly protein	NAP1	856	48083	5.07703	-0.277388	3	15	20	0		unspecific
11	0	EF2	Elongation factor 2	EFT1	29099	93686	6.43732	-0.276814	3	142	476	0		unspecific
1197	0	ETFA	Probable electron transfer flavoprotein subunit alpha, mitochondrial	AIM45	316	37122	4.25884	-0.276281	2	8	8	0		unspecific
993	0	2AAA	Protein phosphatase PP2A regulatory subunit A	TPD3	435	71262	4.06166	-0.276229	3	9	12	0		unspecific
399	0	RFC2	Replication factor C subunit 2	RFC2	1668	40002	4.50219	-0.276047	3	29	29	0		unspecific
97	1	PRS7	26S protease regulatory subunit 7 homolog	RPT1	7634	52293	5.65543	-0.275323	3	70	154	0		unspecific
764	0	UBR1	E3 ubiquitin-protein ligase UBR1	UBR1	689	227148	3.29197	-0.275172	3	21	21	0		unspecific
514	0	ASPG1	L-asparaginase 1	ASP1	1220	41939	5.03699	-0.27472	3	24	31	0		unspecific
940	0	PIF1	Isoform Nuclear of ATP-dependent DNA helicase PIF1	PIF1	485	93326	3.72949	-0.274404	2	10	10	0		unspecific
1751	0	SFL1	Flocculation suppression protein	SFL1	128	83464	3.61406	-0.272472	2	5	5	0		unspecific
83	0	RL20A	60S ribosomal protein L20-A	RPL20A	8778	20424	6.76835	-0.272455	3	75	154	0		unspecific
364	0	NACA	Nascent polypeptide-associated complex subunit alpha	EGD2	1890	18698	5.28016	-0.269418	3	16	35	0		unspecific
692	2	AAP1	Alanine/arginine aminopeptidase	AAP1	170	97830	3.45296	-0.269366	2	6	7	0		unspecific
123	0	DLHH	Putative carboxymethylenebutenolidase	YDL086W	5876	31217	5.96637	-0.268522	3	18	64	0		unspecific
1226	0	GCH1	GTP cyclohydrolase 1	FOL2	295	27922	4.37526	-0.268375	2	8	9	0		unspecific
751	0	SEA4	SEH-associated protein 4	SEA4	707	118873	3.6782	-0.266781	2	10	10	0		unspecific
62	0	IF4A	ATP-dependent RNA helicase eIF4A	TIF1	11190	44840	6.08546	-0.266709	3	64	168	0		unspecific
1384	0	REP1	Partitioning protein REP1	REP1	228	43603	3.96194	-0.266551	2	4	4	0		unspecific
1127	0	YD161	UPF0661 TPR repeat-containing protein YDR161W	YDR161W	349	43144	4.19449	-0.265745	3	8	12	0		unspecific
707	0	ODO2	Dihydrolipoyllysine-residue succinyltransferase component of 2-oxoglutarate dehydrogenase complex, mitochondrial	KGD2	774	50456	4.56972	-0.263053	3	10	11	0		unspecific
1451	0	ALY1	Arrestin-related trafficking adapter 6	ALY1	205	102706	3.2663	-0.261944	2	5	5	0		unspecific
782	0	RIO1	Serine/threonine-protein kinase RIO1	RIO1	659	56258	4.42099	-0.259896	2	12	23	0		unspecific
916	0	MAP2	Methionine aminopeptidase 2	MAP2	506	47717	4.00982	-0.258003	2	6	6	0		unspecific
878	0	ARD1	N-terminal acetyltransferase A complex catalytic subunit ARD1	ARD1	540	27700	4.17321	-0.257594	3	13	13	0		unspecific
468	0	SAN1	Protein SAN1	SAN1	1373	65921	4.5556	-0.256347	3	19	19	0		unspecific
696	0	CAJ1	Protein CAJ1	CAJ1	790	44884	4.2331	-0.256287	3	13	15	0		unspecific
665	0	ROD1	Protein ROD1	ROD1	852	92578	4.4296	-0.255645	3	16	19	0		unspecific
1177	0	CSL4	Exosome complex component CSL4	CSL4	323	31849	4.03572	-0.255389	2	5	5	0		unspecific
1394	0	HAP2	Transcriptional activator HAP2	HAP2	224	29849	4.63219	-0.253321	2	5	7	0		unspecific
181	0	NAM7	ATP-dependent helicase NAM7	NAM7	3937	110445	4.95063	-0.250266	3	54	74	0		unspecific
653	0	AROG	Phospho-2-dehydro-3-deoxyheptonate aldolase, tyrosine-inhibited	ARO4	870	40009	4.72472	-0.24942	3	14	15	0		unspecific
371	0	DBP10	ATP-dependent RNA helicase DBP10	DBP10	1844	112990	4.42192	-0.249208	2	30	48	0		unspecific
842	0	MBF1	Multiprotein-bridging factor 1	MBF1	593	16394	4.54336	-0.249066	3	12	12	0		unspecific
216	2	RL14B	60S ribosomal protein L14-B	RPL14B	3181	15201	5.94624	-0.24814	3	30	64	0		unspecific
48	3	NOT3	General negative regulator of transcription subunit 3	NOT3	1877	94574	4.39425	-0.246898	3	30	39	0		unspecific
81	0	TCPB	T-complex protein 1 subunit beta	CCT2	8927	57510	5.70131	-0.246824	3	76	175	0		unspecific
70	1	RL7A	60S ribosomal protein L7-A	RPL7A	10042	27621	6.53208	-0.245794	3	67	148	0		unspecific
400	0	MRC1	Mediator of replication checkpoint protein 1	MRC1	1657	124308	4.20423	-0.244961	3	29	29	0		unspecific
1229	0	ABF2	ARS-binding factor 2, mitochondrial	ABF2	293	21548	4.23074	-0.244647	2	5	7	0		unspecific
1622	0	MDN1	Midasin	MDN1	162	561182	2.40277	-0.243113	2	5	5	0		unspecific
403	0	SYFA	Phenylalanine--tRNA ligase alpha subunit	FRS2	1640	57532	4.47411	-0.241775	3	18	27	0		unspecific
33	0	VATA	V-type proton ATPase catalytic subunit A	VMA1	15922	119246	5.56776	-0.241558	3	125	296	0		unspecific
1286	0	SVL3	Styryl dye vacuolar localization protein 3	SVL3	269	92258	3.73541	-0.241093	2	6	6	0		unspecific
1025	0	ELP2	Elongator complex protein 2	ELP2	409	90209	3.70018	-0.239592	2	9	12	0		unspecific
799	0	ELP3	Elongator complex protein 3	ELP3	638	64244	4.04428	-0.238117	3	22	23	0		unspecific
967	0	KIN2	Serine/threonine-protein kinase KIN2	KIN2	458	128601	3.51728	-0.236341	2	9	12	0		unspecific
1183	0	RPH1	DNA damage-responsive transcriptional repressor RPH1	RPH1	321	90725	4.14331	-0.235909	2	9	9	0		unspecific
464	0	SUCA	Succinyl-CoA ligase [ADP-forming] subunit alpha, mitochondrial	LSC1	1380	35181	4.82399	-0.235411	3	21	27	0		unspecific
698	0	PSB6	Proteasome subunit beta type-6	PRE7	789	26968	4.75087	-0.235181	3	13	16	0		unspecific
323	2	PIR1	Cell wall mannoprotein PIR1	PIR1	1492	34829	4.97582	-0.23306	2	5	27	0		unspecific
561	0	DHR1	Probable ATP-dependent RNA helicase DHR1	ECM16	1089	145434	4.21117	-0.231509	2	27	27	0		unspecific
20	1	ADH1	Alcohol dehydrogenase 1	ADH1	22895	37282	6.51619	-0.230304	3	68	386	0		unspecific
349	0	SYSC	Serine--tRNA ligase, cytoplasmic	SES1	2012	53732	4.978	-0.227364	3	36	41	0		unspecific
1416	0	MDS3	Negative regulator of sporulation MDS3	MDS3	216	167780	3.21809	-0.225734	2	6	7	0		unspecific
1210	0	UME1	Transcriptional regulatory protein UME1	UME1	308	51332	3.99539	-0.224875	2	5	6	0		unspecific
727	0	BMT5	25S rRNA (uridine(2634)-N(3))-methyltransferase	BMT5	742	39434	4.81115	-0.224688	2	6	8	0		unspecific
533	0	CALM	Calmodulin	CMD1	1167	16125	4.92239	-0.224405	3	11	13	0		unspecific
89	1	RS7B	40S ribosomal protein S7-B	RPS7B	8106	21621	6.69822	-0.223165	3	70	123	0		unspecific
519	0	BIM1	Protein BIM1	BIM1	1211	38566	4.83266	-0.222164	3	16	24	0		unspecific
1201	0	CHS5	Chitin biosynthesis protein CHS5	CHS5	313	73879	3.77324	-0.22212	2	6	7	0		unspecific
492	0	MSH6	DNA mismatch repair protein MSH6	MSH6	1277	140790	3.91137	-0.221447	3	26	27	0		unspecific
846	0	UCRI	Cytochrome b-c1 complex subunit Rieske, mitochondrial	RIP1	591	23635	4.60101	-0.219879	3	9	11	0		unspecific
1650	0	LTV1	Protein LTV1	LTV1	155	53358	4.01473	-0.218098	2	4	4	0		unspecific
1393	0	ENT5	Epsin-5	ENT5	224	47407	3.79517	-0.217857	2	6	7	0		unspecific
985	0	COG6	Conserved oligomeric Golgi complex subunit 6	COG6	441	97200	3.63522	-0.217592	2	5	6	0		unspecific
1285	0	PSP1	Protein PSP1	PSP1	269	95574	3.86749	-0.215152	2	8	8	0		unspecific
1013	0	CBPY	Carboxypeptidase Y	PRC1	419	60448	4.401	-0.215014	2	8	9	0		unspecific
1566	0	YL363	Uncharacterized protein YLR363W-A	YLR363W-A	173	9732	4.27921	-0.214796	3	6	6	0		unspecific
794	0	SFM1	Protein arginine N-methyltransferase SFM1	SFM1	645	24785	4.6146	-0.214453	3	12	14	0		unspecific
652	0	EIF3I	Eukaryotic translation initiation factor 3 subunit I	TIF34	872	39073	4.48214	-0.214279	3	15	19	0		unspecific
216	1	RL14A	60S ribosomal protein L14-A	RPL14A	3396	15215	5.95841	-0.213422	3	30	65	0		unspecific
1421	0	SST2	Protein SST2	SST2	215	80236	3.64438	-0.211823	2	7	7	0		unspecific
289	2	RS29B	40S ribosomal protein S29-B	RPS29B	1028	6951	6.28348	-0.210517	3	15	25	0		unspecific
703	0	DID4	DOA4-independent degradation protein 4	DID4	781	26274	5.22256	-0.210443	2	13	15	0		unspecific
102	0	TCPQ	T-complex protein 1 subunit theta	CCT8	7042	61965	5.51131	-0.210117	3	73	97	0		unspecific
170	0	RS20	40S ribosomal protein S20	RPS20	4287	13899	6.813	-0.209248	3	45	89	0		unspecific
310	0	H4	Histone H4	HHF1	2205	11361	6.16902	-0.207613	3	22	39	0		unspecific
255	0	DLDH	Dihydrolipoyl dehydrogenase, mitochondrial	LPD1	2770	54261	4.89378	-0.20592	3	37	42	0		unspecific
323	1	HS150	Cell wall mannoprotein HSP150	HSP150	2160	41263	5.08406	-0.205365	3	12	41	0		unspecific
282	2	PRS6B	26S protease regulatory subunit 6B homolog	RPT3	2319	47864	5.31295	-0.203752	3	39	43	0		unspecific
920	0	IML1	Vacuolar membrane-associated protein IML1	IML1	501	182748	3.36732	-0.202012	2	12	12	0		unspecific
1053	0	PANK	Pantothenate kinase CAB1	CAB1	395	41048	4.22205	-0.201203	2	6	6	0		unspecific
76	1	RL6A	60S ribosomal protein L6-A	RPL6A	9271	19949	6.53218	-0.200795	3	69	166	0		unspecific
1778	0	SKI3	Superkiller protein 3	SKI3	121	164707	2.8751	-0.200725	2	5	5	0		unspecific
877	0	YM8V	Uncharacterized protein YMR295C	YMR295C	540	22222	5.68354	-0.200093	2	6	9	0		unspecific
1537	0	SAP30	Transcriptional regulatory protein SAP30	SAP30	182	23126	4.45034	-0.199291	2	6	6	0		unspecific
759	0	UBP3	Ubiquitin carboxyl-terminal hydrolase 3	UBP3	694	102196	3.79903	-0.19524	3	16	18	0		unspecific
1227	0	HOS2	Probable histone deacetylase HOS2	HOS2	294	51878	3.60541	-0.194533	2	4	4	0		unspecific
1674	0	SUMT	Uroporphyrinogen-III C-methyltransferase	MET1	148	66483	3.54398	-0.194152	2	5	5	0		unspecific
70	2	RL7B	60S ribosomal protein L7-B	RPL7B	10041	27679	6.553	-0.19342	3	66	145	0		unspecific
372	0	EIF3G	Eukaryotic translation initiation factor 3 subunit G	TIF35	1840	30711	5.34688	-0.1931	3	26	38	0		unspecific
454	0	RIR2	Ribonucleoside-diphosphate reductase small chain 1	RNR2	1418	46232	4.72794	-0.192094	3	21	22	0		unspecific
613	0	RRP17	Ribosomal RNA-processing protein 17	RRP17	956	27958	5.19744	-0.191272	3	17	24	0		unspecific
421	0	THIL	Acetyl-CoA acetyltransferase	ERG10	1567	42045	4.75622	-0.189729	3	21	29	0		unspecific
29	0	VATB	V-type proton ATPase subunit B	VMA2	17512	57770	6.2292	-0.189623	3	143	299	0		unspecific
1494	0	UPP	Uracil phosphoribosyltransferase	FUR1	192	24864	4.5298	-0.189605	2	7	8	0		unspecific
138	0	IMB4	Importin subunit beta-4	KAP123	5418	123038	5.03722	-0.187935	3	60	91	0		unspecific
330	0	DHOM	Homoserine dehydrogenase	HOM6	2137	38478	5.1582	-0.186769	3	29	58	0		unspecific
89	2	RS7A	40S ribosomal protein S7-A	RPS7A	7914	21609	6.99145	-0.186274	3	74	140	0		unspecific
106	1	WTM1	Transcriptional modulator WTM1	WTM1	6840	48467	6.00252	-0.185975	3	48	105	0		unspecific
1243	0	UBP2	Ubiquitin carboxyl-terminal hydrolase 2	UBP2	286	147005	4.02859	-0.185514	2	6	6	0		unspecific
182	0	TSR1	Ribosome biogenesis protein TSR1	TSR1	3927	90976	5.09922	-0.185061	3	60	92	0		unspecific
530	0	IMB1	Importin subunit beta-1	KAP95	1181	95343	4.78806	-0.1827	3	20	22	0		unspecific
93	0	RL23A	60S ribosomal protein L23-A	RPL23A	7735	14578	6.61346	-0.18092	3	59	159	0		unspecific
112	0	ARO8	Aromatic/aminoadipate aminotransferase 1	ARO8	6425	56371	5.83947	-0.178955	3	55	101	0		unspecific
358	1	KAR9	Karyogamy protein KAR9	KAR9	1956	74370	4.74173	-0.178501	3	32	33	0		unspecific
663	0	CFT1	Protein CFT1	CFT1	855	153993	3.74	-0.177574	3	17	17	0		unspecific
1238	0	DPOA	DNA polymerase alpha catalytic subunit A	POL1	288	168358	3.16582	-0.177546	2	6	6	0		unspecific
1350	0	UBP1	Ubiquitin carboxyl-terminal hydrolase 1	UBP1	243	93225	3.68214	-0.177425	2	6	6	0		unspecific
75	2	SC160	Protein SCP160	SCP160	8385	134955	5.17898	-0.177272	3	125	183	0		unspecific
1113	0	COX6	Cytochrome c oxidase subunit 6, mitochondrial	COX6	354	17388	4.56332	-0.177022	2	7	9	0		unspecific
236	2	MYO4	Myosin-4	MYO4	424	170092	3.44569	-0.175217	2	6	8	0		unspecific
872	0	RCN2	Regulator of calcineurin 2	RCN2	549	29352	4.17915	-0.174114	3	13	13	0		unspecific
578	0	VID27	Vacuolar import and degradation protein 27	VID27	1033	89190	4.1623	-0.172067	3	20	20	0		unspecific
1056	0	YHS7	Uncharacterized protein YHR127W	YHR127W	391	27115	4.33681	-0.168743	2	7	7	0		unspecific
721	0	AP1M1	AP-1 complex subunit mu-1-I	APM1	750	54125	4.31644	-0.168698	3	12	12	0		unspecific
1198	0	YKH7	Uncharacterized protein YKL077W	YKL077W	316	46122	4.04293	-0.167199	2	5	6	0		unspecific
283	0	EI2BE	Translation initiation factor eIF-2B subunit epsilon	GCD6	2493	81908	4.61449	-0.165806	3	32	39	0		unspecific
1208	0	TAF4	Transcription initiation factor TFIID subunit 4	TAF4	309	42368	3.76607	-0.162558	3	9	9	0		unspecific
797	1	PTA1	Pre-tRNA-processing protein PTA1	PTA1	642	88646	3.86704	-0.161797	2	10	12	0		unspecific
116	2	GLT1	Glutamate synthase [NADH]	GLT1	5023	240118	4.74094	-0.161525	3	102	111	0		unspecific
237	0	BRE1	E3 ubiquitin-protein ligase BRE1	BRE1	3076	81384	4.61991	-0.161105	3	44	56	0		unspecific
692	1	APE2	Aminopeptidase 2, mitochondrial	APE2	802	108086	3.88154	-0.161026	2	12	13	0		unspecific
40	2	DBP2	ATP-dependent RNA helicase DBP2	DBP2	11134	61247	5.87833	-0.160974	3	121	174	0		unspecific
854	0	RRP4	Exosome complex component RRP4	RRP4	581	39574	4.01299	-0.160705	3	10	10	0		unspecific
841	0	SODC	Superoxide dismutase [Cu-Zn]	SOD1	593	15959	4.66943	-0.160602	2	6	7	0		unspecific
953	0	MIC19	MICOS complex subunit MIC19	MIC19	474	18958	4.56481	-0.155689	2	7	7	0		unspecific
796	0	RCK2	Serine/threonine-protein kinase RCK2	RCK2	643	68305	4.49888	-0.155664	3	22	23	0		unspecific
412	0	PSB1	Proteasome subunit beta type-1	PRE3	1605	23761	5.03303	-0.155072	3	14	21	0		unspecific
3	0	SYWC	Tryptophan--tRNA ligase, cytoplasmic	WRS1	46366	49661	7.30664	-0.154937	3	187	729	0		unspecific
1018	0	LST8	Target of rapamycin complex subunit LST8	LST8	415	34412	3.83998	-0.154004	3	12	12	0		unspecific
367	1	LCF4	Long-chain-fatty-acid--CoA ligase 4	FAA4	1870	77902	4.79965	-0.153106	3	31	46	0		unspecific
466	0	MLC1	Myosin light chain 1	MLC1	1378	16434	5.60856	-0.151325	3	26	33	0		unspecific
765	0	EAP1	Protein EAP1	EAP1	688	69719	3.8355	-0.15013	3	12	12	0		unspecific
708	0	RN49	54S ribosomal protein L49, mitochondrial	MRPL49	774	18376	4.8634	-0.149036	2	8	9	0		unspecific
390	0	IF5	Eukaryotic translation initiation factor 5	TIF5	1716	45632	4.78712	-0.148961	3	21	26	0		unspecific
534	0	COPZ	Coatomer subunit zeta	RET3	1163	21674	5.22807	-0.148454	3	12	19	0		unspecific
302	0	EIF3B	Eukaryotic translation initiation factor 3 subunit B	PRT1	2308	88416	4.7766	-0.147933	3	49	51	0		unspecific
874	0	HEK2	Heterogeneous nuclear rnp K-like protein 2	HEK2	549	41772	4.43873	-0.147174	3	15	19	0		unspecific
74	0	RS24A	40S ribosomal protein S24-A	RPS24A	9466	15319	7.16246	-0.146153	3	62	191	0		unspecific
991	0	SLT11	Pre-mRNA-splicing factor SLT11	ECM2	435	41469	4.28729	-0.145905	2	8	8	0		unspecific
146	0	GVP36	Protein GVP36	GVP36	5070	36818	5.75047	-0.145756	3	39	82	0		unspecific
643	0	KRI1	Protein KRI1	KRI1	886	68613	4.11919	-0.14501	3	14	16	0		unspecific
456	0	PRS4	26S protease regulatory subunit 4 homolog	RPT2	1412	49026	4.68613	-0.145007	3	19	21	0		unspecific
125	0	TCPD	T-complex protein 1 subunit delta	CCT4	5802	57967	5.68454	-0.143992	3	62	94	0		unspecific
238	0	RL1D1	Ribosome biogenesis protein UTP30	UTP30	3041	31824	5.42274	-0.143834	3	45	73	0		unspecific
915	0	MEX67	mRNA export factor MEX67	MEX67	507	67366	4.02989	-0.142426	2	6	6	0		unspecific
47	2	GLYM	Serine hydroxymethyltransferase, mitochondrial	SHM1	4825	53881	5.26859	-0.142281	3	60	86	0		unspecific
1121	0	PP11	Serine/threonine-protein phosphatase PP1-1	SIT4	351	36085	4.25454	-0.141005	3	7	8	0		unspecific
657	0	NOT4	General negative regulator of transcription subunit 4	MOT2	866	65998	4.33437	-0.139738	3	12	16	0		unspecific
1647	0	COG5	Conserved oligomeric Golgi complex subunit 5	COG5	156	45690	3.60878	-0.137944	2	6	6	0		unspecific
858	1	RIX7	Ribosome biogenesis ATPase RIX7	RIX7	577	93524	4.06389	-0.134848	2	13	16	0		unspecific
585	2	NOT1	General negative regulator of transcription subunit 1	CDC39	667	240870	3.3597	-0.134806	3	11	15	0		unspecific
950	0	PAP	Poly(A) polymerase	PAP1	476	64968	4.04091	-0.130739	2	7	7	0		unspecific
1263	0	RM40	54S ribosomal protein L40, mitochondrial	MRPL40	277	33787	3.93071	-0.130264	2	5	5	0		unspecific
957	0	AP3S	AP-3 complex subunit sigma	APS3	468	22038	4.73476	-0.129381	3	8	8	0		unspecific
1290	0	UFO1	Ubiquitin ligase complex F-box protein UFO1	UFO1	267	77212	4.02404	-0.129351	2	4	4	0		unspecific
226	0	SUB2	ATP-dependent RNA helicase SUB2	SUB2	3201	50620	5.50826	-0.127805	3	34	53	0		unspecific
1320	0	RRP36	rRNA biogenesis protein RRP36	RRP36	252	36103	4.19218	-0.126789	2	5	5	0		unspecific
882	0	ETT1	Enhancer of translation termination 1	ETT1	537	47380	3.98403	-0.126609	3	11	12	0		unspecific
469	1	ARF1	ADP-ribosylation factor 1	ARF1	1371	20574	5.29637	-0.12308	3	20	22	0		unspecific
1055	0	RRP46	Exosome complex component RRP46	RRP46	391	24848	4.28087	-0.123011	2	5	5	0		unspecific
1446	0	3HAO	3-hydroxyanthranilate 3,4-dioxygenase	BNA1	206	20507	4.38492	-0.122592	2	5	7	0		unspecific
1148	0	RFC4	Replication factor C subunit 4	RFC4	338	36297	3.6124	-0.121973	2	6	6	0		unspecific
462	0	PSA6	Proteasome subunit alpha type-6	PRE5	1386	25759	4.7965	-0.12175	3	16	18	0		unspecific
374	0	RL30	60S ribosomal protein L30	RPL30	1836	11408	5.27078	-0.121374	3	21	31	0		unspecific
95	2	SERA	D-3-phosphoglycerate dehydrogenase 1	SER3	6350	51446	5.91018	-0.120822	3	58	109	0		unspecific
581	0	SIN3	Transcriptional regulatory protein SIN3	SIN3	1015	175244	3.78687	-0.120666	3	24	24	0		unspecific
19	0	EF3A	Elongation factor 3A	YEF3	22984	116727	6.14596	-0.119711	3	141	441	0		unspecific
923	0	YMN1	Uncharacterized membrane protein YML131W	YML131W	499	40122	4.3033	-0.117821	3	9	12	0		unspecific
1049	0	FYV8	Protein FYV8	FYV8	397	90800	3.33325	-0.1178	3	13	13	0		unspecific
306	0	SYQ	Glutamine--tRNA ligase	GLN4	2280	93531	4.56491	-0.117599	3	50	59	0		unspecific
1442	0	BET3	Trafficking protein particle complex subunit BET3	BET3	209	22457	4.50615	-0.117002	2	5	5	0		unspecific
23	1	DHE4	NADP-specific glutamate dehydrogenase 1	GDH1	21985	49881	6.41954	-0.116836	3	90	354	0		unspecific
975	0	NIP7	60S ribosome subunit biogenesis protein NIP7	NIP7	449	20425	4.7996	-0.115852	2	9	9	0		unspecific
680	0	CSK21	Casein kinase II subunit alpha	CKA1	823	44753	4.40289	-0.115464	3	17	18	0		unspecific
660	0	RM32	54S ribosomal protein L32, mitochondrial	MRPL32	860	21652	4.86904	-0.114345	2	7	9	0		unspecific
61	0	FAS2	Fatty acid synthase subunit alpha	FAS2	11231	207388	5.18383	-0.114036	3	169	268	0		unspecific
1147	0	KTR3	Probable mannosyltransferase KTR3	KTR3	338	47851	4.15906	-0.112935	2	7	7	0		unspecific
459	0	RIR1	Ribonucleoside-diphosphate reductase large chain 1	RNR1	1397	100296	4.45404	-0.112756	3	28	32	0		unspecific
16	2	RL11A	60S ribosomal protein L11-A	RPL11A	25927	19764	7.90754	-0.112648	3	68	437	0		unspecific
16	1	RL11B	60S ribosomal protein L11-B	RPL11B	26023	19794	7.90924	-0.112648	3	70	439	0		unspecific
1917	0	RMT2	Protein arginine N-methyltransferase 2	RMT2	99	47667	3.64028	-0.112554	2	4	4	0		unspecific
469	2	ARF2	ADP-ribosylation factor 2	ARF2	1166	20702	5.06199	-0.112205	3	17	19	0		unspecific
833	0	SMC3	Structural maintenance of chromosomes protein 3	SMC3	605	141421	3.61021	-0.108035	2	10	10	0		unspecific
1256	0	STP22	Suppressor protein STP22 of temperature-sensitive alpha-factor receptor and arginine permease	STP22	278	43417	4.34973	-0.107671	2	5	5	0		unspecific
1607	0	KIP3	Kinesin-like protein KIP3	KIP3	165	91661	3.50755	-0.10736	2	4	4	0		unspecific
1207	0	NAM8	Protein NAM8	NAM8	310	57279	4.2066	-0.106128	3	7	7	0		unspecific
80	2	BMH2	Protein BMH2	BMH2	7228	31099	5.97972	-0.105006	3	48	124	0		unspecific
383	0	PSA7	Probable proteasome subunit alpha type-7	PRE10	1775	31688	5.3714	-0.103704	3	26	28	0		unspecific
1157	0	ODO1	2-oxoglutarate dehydrogenase, mitochondrial	KGD1	332	114744	3.73576	-0.103029	2	8	9	0		unspecific
834	0	YP089	Dilute domain-containing protein YPR089W	YPR089W	604	103084	4.05752	-0.102456	3	10	17	0		unspecific
1427	0	SGN1	RNA-binding protein SGN1	SGN1	213	28993	3.87733	-0.100821	2	4	4	0		unspecific
206	0	RS22A	40S ribosomal protein S22-A	RPS22A	3511	14674	6.47794	-0.0966553	3	40	56	0		unspecific
218	0	RL38	60S ribosomal protein L38	RPL38	3356	8821	6.79829	-0.094643	3	28	51	0		unspecific
196	0	CDC48	Cell division control protein 48	CDC48	3627	92167	4.9056	-0.093078	3	63	94	0		unspecific
1123	0	NCBP2	Nuclear cap-binding protein subunit 2	CBC2	350	23988	4.47919	-0.0901527	3	9	14	0		unspecific
214	0	RS2	40S ribosomal protein S2	RPS2	3435	27490	6.31991	-0.089909	3	43	90	0		unspecific
7	2	ENO1	Enolase 1	ENO1	27359	46844	6.53192	-0.0895463	3	73	328	0		unspecific
926	0	EI2BA	Translation initiation factor eIF-2B subunit alpha	GCN3	497	34175	4.68292	-0.0889509	3	14	14	0		unspecific
174	0	RL12A	60S ribosomal protein L12-A	RPL12A	4201	17869	6.12178	-0.0887992	3	15	57	0		unspecific
263	0	RS25B	40S ribosomal protein S25-B	RPS25B	2702	12002	6.75826	-0.0887243	3	23	46	0		unspecific
604	0	MPD1	Protein disulfide-isomerase MPD1	MPD1	967	36613	3.99286	-0.0883785	3	19	21	0		unspecific
849	1	ISW1	ISWI chromatin-remodeling complex ATPase ISW1	ISW1	587	131534	3.31096	-0.0878678	3	12	12	0		unspecific
856	0	LIPA	Lipoyl synthase, mitochondrial	LIP5	578	46788	4.04723	-0.0864052	2	8	9	0		unspecific
430	0	ATPO	ATP synthase subunit 5, mitochondrial	ATP5	1538	22857	4.88661	-0.0859448	3	23	33	0		unspecific
30	3	KSS1	Mitogen-activated protein kinase KSS1	KSS1	459	43007	3.95664	-0.0858996	3	8	8	0		unspecific
565	0	COFI	Cofilin	COF1	1079	15948	5.46345	-0.0857815	2	11	20	0		unspecific
1172	0	KIN4	Serine/threonine-protein kinase KIN4	KIN4	326	90318	3.63153	-0.0833538	2	4	4	0		unspecific
7	1	ENO2	Enolase 2	ENO2	33703	46942	6.73705	-0.0817648	3	93	430	0		unspecific
434	1	ASNS2	Asparagine synthetase [glutamine-hydrolyzing] 2	ASN2	1517	65065	4.39901	-0.0811699	3	23	23	0		unspecific
836	0	KGUA	Guanylate kinase	GUK1	602	20682	4.4858	-0.0801307	3	9	9	0		unspecific
282	4	PRS10	26S protease subunit RPT4	RPT4	970	49492	4.53518	-0.0790254	2	10	14	0		unspecific
1061	0	COG8	Conserved oligomeric Golgi complex subunit 8	COG8	386	70128	3.52959	-0.0787878	2	5	5	0		unspecific
267	0	RPN1	26S proteasome regulatory subunit RPN1	RPN1	2655	109880	4.52513	-0.077055	3	37	57	0		unspecific
20	2	ADH5	Alcohol dehydrogenase 5	ADH5	4151	38194	5.82249	-0.0770404	3	7	64	0		unspecific
724	0	TF2B	Transcription initiation factor IIB	SUA7	745	38746	4.3818	-0.0761749	3	12	15	0		unspecific
1237	0	YBC8	UPF0642 protein YBL028C	YBL028C	289	12394	5.01411	-0.0760552	2	4	4	0		unspecific
1031	0	RAP1	DNA-binding protein RAP1	RAP1	405	92585	3.88596	-0.075643	2	7	9	0		unspecific
634	0	CORO	Coronin-like protein	CRN1	917	72509	3.72483	-0.0753885	3	15	19	0		unspecific
432	0	TRPE	Anthranilate synthase component 1	TRP2	1523	57074	4.78316	-0.0732488	3	21	24	0		unspecific
192	0	PDI	Protein disulfide-isomerase	PDI1	3686	58533	5.214	-0.0723256	3	39	82	0		unspecific
823	0	SEC9	Protein transport protein SEC9	SEC9	617	73579	3.82423	-0.0705924	3	16	17	0		unspecific
326	1	BCA1	Branched-chain-amino-acid aminotransferase, mitochondrial	BAT1	2154	43797	4.88063	-0.0693153	3	24	43	0		unspecific
325	0	TKT1	Transketolase 1	TKL1	2157	73874	4.81743	-0.0675779	3	49	64	0		unspecific
151	0	ODPA	Pyruvate dehydrogenase E1 component subunit alpha, mitochondrial	PDA1	4872	46712	5.71913	-0.0673035	3	78	118	0		unspecific
911	0	SDHB	Succinate dehydrogenase [ubiquinone] iron-sulfur subunit, mitochondrial	SDH2	512	31066	4.33468	-0.0671598	2	7	8	0		unspecific
863	0	RPN9	26S proteasome regulatory subunit RPN9	RPN9	563	45811	3.95546	-0.0663414	3	17	19	0		unspecific
59	0	MAS5	Mitochondrial protein import protein MAS5	YDJ1	11442	45270	6.35193	-0.0661613	3	94	195	0		unspecific
1554	0	RT22	37S ribosomal protein S22, mitochondrial	RSM22	178	72488	3.40905	-0.0655344	2	5	5	0		unspecific
343	2	YSC84	Protein YSC84	YSC84	772	50928	4.59349	-0.0649693	3	15	15	0		unspecific
9	2	G3P2	Glyceraldehyde-3-phosphate dehydrogenase 2	TDH2	30089	35938	7.15434	-0.0639731	3	90	538	0		unspecific
258	0	RL9A	60S ribosomal protein L9-A	RPL9A	2748	21613	6.0152	-0.063775	3	26	53	0		unspecific
515	0	AP3M	AP-3 complex subunit mu	APM3	1216	55202	4.97126	-0.0625556	3	14	15	0		unspecific
120	1	SYEC	Glutamate--tRNA ligase, cytoplasmic	GUS1	6071	81191	5.19004	-0.0613194	3	64	137	0		unspecific
377	0	CDC10	Cell division control protein 10	CDC10	1827	37059	5.07419	-0.0606568	3	32	37	0		unspecific
546	1	SEC14	SEC14 cytosolic factor	SEC14	1122	35107	4.87925	-0.0602238	2	13	13	0		unspecific
211	0	RL25	60S ribosomal protein L25	RPL25	3459	15748	5.98306	-0.0589134	3	31	60	0		unspecific
228	0	UTP14	U3 small nucleolar RNA-associated protein 14	UTP14	3160	102961	4.83978	-0.05792	3	47	63	0		unspecific
1115	0	SA190	SIT4-associating protein SAP190	SAP190	353	117482	3.64777	-0.0575549	2	6	8	0		unspecific
153	0	NEW1	[NU+] prion formation protein 1	NEW1	4810	134932	4.66624	-0.0573215	3	51	81	0		unspecific
743	0	FCF1	rRNA-processing protein FCF1	FCF1	721	21939	5.15568	-0.0564573	3	15	19	0		unspecific
638	0	GPD2	Glycerol-3-phosphate dehydrogenase [NAD(+)] 2, mitochondrial	GPD2	903	49790	3.82507	-0.0535232	3	15	15	0		unspecific
42	1	MET17	Protein MET17	MET17	13920	48699	6.45674	-0.0533355	3	67	185	0		unspecific
1176	0	RT28	37S ribosomal protein S28, mitochondrial	MRPS28	323	33151	4.12793	-0.0520753	3	9	10	0		unspecific
368	0	ADK	Adenosine kinase	ADO1	1870	36521	4.94788	-0.0512457	3	17	34	0		unspecific
331	0	SYNC	Asparagine--tRNA ligase, cytoplasmic	DED81	2136	62681	4.79899	-0.0506841	3	28	39	0		unspecific
506	0	XRN2	5%27-3%27 exoribonuclease 2	RAT1	1239	116431	4.11939	-0.0497121	3	33	34	0		unspecific
904	1	OYE2	NADPH dehydrogenase 2	OYE2	521	44983	4.15046	-0.0492373	3	17	18	0		unspecific
1191	0	DCPS	m7GpppX diphosphatase	DCS1	318	40972	3.85242	-0.048042	3	8	9	0		unspecific
843	0	YM94	Uncharacterized protein YMR315W	YMR315W	592	38306	4.40094	-0.0473475	3	14	21	0		unspecific
740	1	RM02	54S ribosomal protein L2, mitochondrial	MRP7	726	43314	4.69957	-0.0470751	2	14	18	0		unspecific
617	0	VPS13	Vacuolar protein sorting-associated protein 13	VPS13	946	358822	3.02128	-0.0464649	3	28	30	0		unspecific
621	2	WHI3	Protein WHI3	WHI3	712	71438	4.60742	-0.0449182	3	15	18	0		unspecific
266	0	BGL2	Glucan 1,3-beta-glucosidase	BGL2	2680	34325	5.53314	-0.0448965	3	17	29	0		unspecific
135	0	ACON	Aconitate hydratase, mitochondrial	ACO1	5544	85714	5.08639	-0.0431341	3	57	124	0		unspecific
892	0	REG1	Resistance to glucose repression protein 1	REG1	531	112719	3.59208	-0.0430335	3	15	16	0		unspecific
787	0	GIS1	Transcriptional activator/repressor GIS1	GIS1	653	100161	4.15479	-0.042119	3	15	17	0		unspecific
844	2	RS10B	40S ribosomal protein S10-B	RPS10B	579	12731	5.30007	-0.0419155	3	11	15	0		unspecific
844	1	RS10A	40S ribosomal protein S10-A	RPS10A	591	12732	5.32504	-0.0419155	3	12	16	0		unspecific
393	0	RRP1	Ribosomal RNA-processing protein 1	RRP1	1693	33239	5.21124	-0.0417201	3	34	49	0		unspecific
1353	0	SMC1	Structural maintenance of chromosomes protein 1	SMC1	242	141536	3.41772	-0.0416124	2	9	9	0		unspecific
9	1	G3P3	Glyceraldehyde-3-phosphate dehydrogenase 3	TDH3	31573	35838	7.16101	-0.0405151	3	98	578	0		unspecific
903	0	GSF2	Glucose-signaling factor 2	GSF2	521	45955	4.39515	-0.0388359	2	12	13	0		unspecific
1070	1	SOK2	Protein SOK2	SOK2	379	85705	4.04829	-0.0387149	2	9	11	0		unspecific
95	1	SER33	D-3-phosphoglycerate dehydrogenase 2	SER33	7671	51384	5.8564	-0.038032	3	65	110	0		unspecific
962	0	MAK11	Protein MAK11	MAK11	464	54095	3.92651	-0.0370739	2	9	10	0		unspecific
1084	0	DNLI1	Isoform Nuclear of DNA ligase 1	CDC9	373	83054	3.90367	-0.0358731	2	9	11	0		unspecific
379	0	PAA1	Polyamine N-acetyltransferase 1	PAA1	1806	22048	5.33741	-0.0357011	3	20	25	0		unspecific
197	0	RL27A	60S ribosomal protein L27-A	RPL27A	3625	15522	6.50479	-0.035491	3	24	50	0		unspecific
889	0	BUD14	Bud site selection protein 14	BUD14	533	79105	3.69839	-0.0346291	3	8	10	0		unspecific
580	0	COPA	Coatomer subunit alpha	COP1	1016	136150	4.13362	-0.0344327	3	25	34	0		unspecific
737	0	NOB1	20S-pre-rRNA D-site endonuclease NOB1	NOB1	729	52052	3.96741	-0.0343872	3	14	17	0		unspecific
204	0	MET10	Sulfite reductase [NADPH] flavoprotein component	MET10	3527	114872	4.92883	-0.0335647	3	56	78	0		unspecific
171	0	RLA0	60S acidic ribosomal protein P0	RPP0	4280	33696	5.74255	-0.0328344	3	33	76	0		unspecific
36	0	PMG1	Phosphoglycerate mutase 1	GPM1	15728	27592	6.68618	-0.0326499	3	68	319	0		unspecific
285	0	OLA1	Obg-like ATPase 1	OLA1	2452	44488	4.75304	-0.0317661	3	28	40	0		unspecific
175	0	ILVB	Acetolactate synthase catalytic subunit, mitochondrial	ILV2	4170	75061	5.07347	-0.0307226	3	44	68	0		unspecific
1093	0	VHS2	Protein VHS2	VHS2	369	47989	3.85237	-0.0304789	3	9	9	0		unspecific
650	0	PANE	2-dehydropantoate 2-reductase	PAN5	874	43307	4.35083	-0.0301537	3	13	17	0		unspecific
585	1	PUF3	mRNA-binding protein PUF3	PUF3	1006	98178	4.74135	-0.0285445	2	21	26	0		unspecific
504	0	RLI1	Translation initiation factor RLI1	RLI1	1247	69095	4.12918	-0.0283383	3	18	19	0		unspecific
1118	0	PP2C7	Protein phosphatase 2C homolog 7, mitochondrial	PTC7	353	37930	4.00167	-0.0282694	2	6	6	0		unspecific
1316	0	SRP21	Signal recognition particle subunit SRP21	SRP21	257	18414	4.54518	-0.0268009	2	5	7	0		unspecific
701	0	TCTP	Translationally-controlled tumor protein homolog	TMA19	784	18786	5.37503	-0.0265705	3	14	27	0		unspecific
1418	0	RT23	37S ribosomal protein S23, mitochondrial	RSM23	215	50892	3.52932	-0.0254178	2	7	7	0		unspecific
1098	0	FSH3	Family of serine hydrolases 3	FSH3	367	30513	3.92085	-0.0246327	2	4	4	0		unspecific
777	0	NRD1	Protein NRD1	NRD1	666	64104	4.3975	-0.0242002	3	16	17	0		unspecific
345	0	LSM12	Protein LSM12	LSM12	2029	21357	5.43755	-0.0233824	3	32	38	0		unspecific
521	0	TMA16	Translation machinery-associated protein 16	TMA16	1207	20883	5.40245	-0.0223837	3	17	20	0		unspecific
864	0	RPN7	26S proteasome regulatory subunit RPN7	RPN7	562	49213	4.02721	-0.0182621	3	11	11	0		unspecific
1040	0	UME6	Transcriptional regulatory protein UME6	UME6	401	91582	3.66598	-0.0178703	2	8	8	0		unspecific
969	0	RGD1	RHO GTPase-activating protein RGD1	RGD1	456	74857	4.15808	-0.0168294	2	13	14	0		unspecific
575	1	PP2C2	Protein phosphatase 2C homolog 2	PTC2	1035	51041	4.51336	-0.0166318	3	14	17	0		unspecific
1001	0	IF5A1	Eukaryotic translation initiation factor 5A-1	HYP2	431	17217	5.18388	-0.0155838	3	9	19	0		unspecific
1660	0	DAS2	Putative uridine kinase DAS2	DAS2	153	26692	4.09968	-0.0151251	2	4	4	0		unspecific
164	0	RSSA2	40S ribosomal protein S0-B	RPS0B	4473	28002	6.21096	-0.0150687	3	21	80	0		unspecific
442	0	RPN6	26S proteasome regulatory subunit RPN6	RPN6	1457	50085	4.71217	-0.0141022	3	22	23	0		unspecific
1392	0	LHS1	Heat shock protein 70 homolog LHS1	LHS1	224	99681	3.09529	-0.013809	2	4	4	0		unspecific
1619	0	RAD51	DNA repair protein RAD51	RAD51	162	43392	3.80773	-0.0133865	2	4	4	0		unspecific
1644	0	NADE	Glutamine-dependent NAD(+) synthetase	QNS1	157	81717	3.52891	-0.0125281	2	4	4	0		unspecific
758	0	POP2	Poly(A) ribonuclease POP2	POP2	694	49708	4.56518	-0.0123752	3	10	10	0		unspecific
612	0	EI2BG	Translation initiation factor eIF-2B subunit gamma	GCD1	958	66286	4.49181	-0.0111554	3	17	20	0		unspecific
735	0	PRX1	Mitochondrial peroxiredoxin PRX1	PRX1	731	29648	4.20009	-0.0105906	3	12	13	0		unspecific
603	1	TPS3	Trehalose synthase complex regulatory subunit TPS3	TPS3	968	119502	3.85772	-0.0104799	3	18	19	0		unspecific
173	2	EF1G1	Elongation factor 1-gamma 1	CAM1	1596	47172	4.76532	-0.0104491	3	17	32	0		unspecific
247	0	UBA1	Ubiquitin-activating enzyme E1 1	UBA1	2917	114765	4.67701	-0.00979529	3	50	70	0		unspecific
202	0	IF2P	Eukaryotic translation initiation factor 5B	FUN12	3537	112599	4.98339	-0.00908573	3	47	77	0		unspecific
296	0	SYKC	Lysine--tRNA ligase, cytoplasmic	KRS1	2349	68428	4.69133	-0.00875976	3	44	66	0		unspecific
995	0	SLY1	Protein SLY1	SLY1	434	74746	3.70399	-0.0087301	3	12	12	0		unspecific
675	0	DID2	Vacuolar protein-sorting-associated protein 46	DID2	829	23134	4.63413	-0.00778856	3	12	13	0		unspecific
1544	0	FYV7	rRNA-processing protein FYV7	FYV7	180	18179	5.50123	-0.00733215	3	7	10	0		unspecific
139	0	RUVB2	RuvB-like protein 2	RVB2	5376	51694	5.83798	-0.00604106	3	78	95	0		unspecific
137	0	IF2B	Eukaryotic translation initiation factor 2 subunit beta	SUI3	5515	31840	5.57745	-0.00572012	3	45	96	0		unspecific
1171	0	GYS2	Glycogen [starch] synthase isoform 2	GSY2	326	80428	3.88106	-0.00464703	3	12	12	0		unspecific
723	0	PLC1	1-phosphatidylinositol 4,5-bisphosphate phosphodiesterase 1	PLC1	746	101225	4.35944	-0.00415764	2	16	16	0		unspecific
54	3	PYC2	Pyruvate carboxylase 2	PYC2	6553	130769	5.11466	-0.00407475	3	81	150	0		unspecific
640	0	BLH1	Isoform Cytoplasmic of Cysteine proteinase 1, mitochondrial	LAP3	898	52227	4.01468	-0.0040132	3	11	14	0		unspecific
806	0	HGH1	Protein HGH1	HGH1	631	45322	4.15606	-0.00400624	3	14	16	0		unspecific
322	0	FIMB	Fimbrin	SAC6	2169	71957	4.65523	-0.0028498	3	28	39	0		unspecific
87	0	FAS1	Fatty acid synthase subunit beta	FAS1	8518	229403	4.98744	-0.00239191	3	130	178	0		unspecific
821	1	CDK1	Cyclin-dependent kinase 1	CDC28	620	34268	4.2736	-0.0021999	3	21	22	0		unspecific
363	1	SYRC	Arginine--tRNA ligase, cytoplasmic	YDR341C	1895	69652	4.63829	-0.00136256	3	38	41	0		unspecific
413	0	SNF7	Vacuolar-sorting protein SNF7	SNF7	1601	26970	5.7034	-0.000712269	3	21	27	0		unspecific
424	0	RL29	60S ribosomal protein L29	RPL29	1560	6665	7.03526	3.6103e-06	2	9	15	0		unspecific
208	0	DBP5	ATP-dependent RNA helicase DBP5	DBP5	3483	54011	5.31085	6.12142e-05	3	52	59	0		unspecific
972	0	MSS51	Protein MSS51, mitochondrial	MSS51	452	51076	3.73987	0.000228277	2	7	7	0		unspecific
814	0	HEMH	Ferrochelatase, mitochondrial	HEM15	628	44739	3.80909	0.000786168	3	10	12	0		unspecific
307	0	NOP2	25S rRNA (cytosine(2870)-C(5))-methyltransferase	NOP2	2271	70168	4.60284	0.00153123	3	24	42	0		unspecific
681	0	PSA4	Proteasome subunit alpha type-4	PRE6	820	28650	4.65161	0.00223593	3	8	13	0		unspecific
575	2	PP2C3	Protein phosphatase 2C homolog 3	PTC3	884	52098	5.03079	0.00510817	3	17	19	0		unspecific
262	0	ERF1	Eukaryotic peptide chain release factor subunit 1	SUP45	2714	49203	5.00166	0.00513842	3	34	46	0		unspecific
219	1	RL15A	60S ribosomal protein L15-A	RPL15A	3351	24464	5.55634	0.00520977	3	29	67	0		unspecific
173	1	EF1G2	Elongation factor 1-gamma 2	TEF4	4220	46605	5.43486	0.00594063	3	42	80	0		unspecific
54	2	PYC1	Pyruvate carboxylase 1	PYC1	7683	130702	5.1799	0.00605015	3	94	171	0		unspecific
317	0	SERC	Phosphoserine aminotransferase	SER1	2187	43560	5.14684	0.00616348	3	35	41	0		unspecific
155	0	YHI0	Putative proline--tRNA ligase YHR020W	YHR020W	4799	77851	5.12507	0.00639904	3	74	89	0		unspecific
1104	0	SA155	SIT4-associating protein SAP155	SAP155	363	115216	3.68343	0.00669382	2	7	7	0		unspecific
178	0	EIF3A	Eukaryotic translation initiation factor 3 subunit A	RPG1	4022	110333	4.92501	0.00709682	3	102	115	0		unspecific
346	0	ABP1	Actin-binding protein	ABP1	2026	65593	4.84577	0.00768771	3	33	47	0		unspecific
510	0	SCH9	Serine/threonine-protein kinase SCH9	SCH9	1235	92267	4.49161	0.00906229	3	25	27	0		unspecific
1267	0	HEM6	Oxygen-dependent coproporphyrinogen-III oxidase	HEM13	275	37859	3.53574	0.00908723	2	4	4	0		unspecific
548	0	SYFB	Phenylalanine--tRNA ligase beta subunit	FRS1	1119	67836	4.18763	0.00961377	3	16	31	0		unspecific
840	0	RRB1	Ribosome assembly protein RRB1	RRB1	595	57454	4.42439	0.0103446	2	8	9	0		unspecific
1347	1	OSH7	Oxysterol-binding protein homolog 7	OSH7	243	49831	4.00652	0.0116395	2	6	7	0		unspecific
605	0	RIA1	Ribosome assembly protein 1	RIA1	966	125355	3.85392	0.0129715	3	16	18	0		unspecific
41	2	CARB	Carbamoyl-phosphate synthase arginine-specific large chain	CPA2	6036	124465	5.35723	0.0130243	3	91	143	0		unspecific
1334	1	GEP3	Genetic interactor of prohibitins 3, mitochondrial	GEP3	246	64440	3.72646	0.0138599	3	9	9	0		unspecific
356	0	PSB2	Proteasome subunit beta type-2	PUP1	1976	28478	5.59211	0.0138817	3	21	41	0		unspecific
1651	0	INP53	Polyphosphatidylinositol phosphatase INP53	INP53	155	125013	3.2248	0.0139929	2	5	5	0		unspecific
1158	0	SPB4	ATP-dependent rRNA helicase SPB4	SPB4	331	69721	3.69389	0.0143032	2	5	5	0		unspecific
835	0	SRP68	Signal recognition particle subunit SRP68	SRP68	603	69191	4.01276	0.0147994	3	13	18	0		unspecific
9	3	G3P1	Glyceraldehyde-3-phosphate dehydrogenase 1	TDH1	19942	35842	7.05308	0.0151452	3	68	319	0		unspecific
1	2	HSP75	Heat shock protein SSB1	SSB1	66606	66732	7.372	0.0186682	3	189	913	0		unspecific
1284	0	GRH1	GRASP65 homolog protein 1	GRH1	269	41379	4.59861	0.02036	2	9	9	0		unspecific
503	0	GOR1	Glyoxylate reductase 1	GOR1	1248	39035	4.58391	0.0204325	3	20	21	0		unspecific
1789	0	PCNA	Proliferating cell nuclear antigen	POL30	120	29126	3.77757	0.0204361	2	4	4	0		unspecific
1010	0	RT05	37S ribosomal protein S5, mitochondrial	MRPS5	420	34975	4.45291	0.0214497	2	8	8	0		unspecific
8	0	PGK	Phosphoglycerate kinase	PGK1	33415	44768	6.6456	0.0214641	3	102	616	0		unspecific
407	0	GPD1	Glycerol-3-phosphate dehydrogenase [NAD(+)] 1	GPD1	1622	43412	4.6823	0.0226059	3	14	24	0		unspecific
282	3	SEC24	Protein transport protein SEC24	SEC24	1109	104367	4.51289	0.0228418	3	18	21	0		unspecific
730	0	MASZ	Malate synthase 2, glyoxysomal	DAL7	739	63096	3.98002	0.0247456	3	14	15	0		unspecific
550	0	PESC	Pescadillo homolog	NOP7	1111	70062	4.65577	0.0254423	2	13	22	0		unspecific
656	0	NFS1	Cysteine desulfurase, mitochondrial	NFS1	868	54775	4.60557	0.0277655	3	16	19	0		unspecific
1228	0	NOP9	Nucleolar protein 9	NOP9	293	77958	3.66066	0.0295406	2	5	5	0		unspecific
362	0	PSA2	Proteasome subunit alpha type-2	PRE8	1921	27145	5.04626	0.03065	3	22	23	0		unspecific
275	0	G6PD	Glucose-6-phosphate 1-dehydrogenase	ZWF1	2553	57543	4.68043	0.0314022	3	30	36	0		unspecific
1124	0	RMD6	Sporulation protein RMD6	RMD6	350	26969	4.37792	0.0318734	2	5	5	0		unspecific
513	0	MPP10	U3 small nucleolar RNA-associated protein MPP10	MPP10	1225	66969	4.73001	0.0320869	3	29	39	0		unspecific
195	0	ASSY	Argininosuccinate synthase	ARG1	3649	47411	5.35086	0.032485	3	57	76	0		unspecific
1425	0	ATPJ	ATP synthase subunit e, mitochondrial	TIM11	214	10926	4.44918	0.0326746	2	5	7	0		unspecific
326	2	BCA2	Branched-chain-amino-acid aminotransferase, cytosolic	BAT2	1192	41940	4.66562	0.0339275	3	13	25	0		unspecific
922	0	SFB3	SED5-binding protein 3	SFB3	500	104911	3.77818	0.0345575	2	6	6	0		unspecific
477	0	AP3B	AP-3 complex subunit beta	APL6	1342	92234	4.06562	0.0349692	2	15	15	0		unspecific
185	1	PIL1	Sphingolipid long chain base-responsive protein PIL1	PIL1	3842	38326	5.64685	0.0352185	3	45	73	0		unspecific
426	0	DHH1	ATP-dependent RNA helicase DHH1	DHH1	1555	57907	5.28155	0.0367413	3	31	38	0		unspecific
461	0	IST2	Increased sodium tolerance protein 2	IST2	1386	106244	4.34969	0.0373911	3	12	25	0		unspecific
292	1	COPB2	Coatomer subunit beta%27	SEC27	2361	99725	4.75716	0.0380364	3	38	45	0		unspecific
405	0	ERG6	Sterol 24-C-methyltransferase	ERG6	1628	43631	5.0589	0.0383171	2	27	35	0		unspecific
80	1	BMH1	Protein BMH1	BMH1	9006	30187	6.07147	0.0384448	3	48	137	0		unspecific
573	2	YO098	Uncharacterized protein YOL098C	YOL098C	409	119287	3.36179	0.0390744	2	7	7	0		unspecific
21	0	METE	5-methyltetrahydropteroyltriglutamate--homocysteine methyltransferase	MET6	22799	85978	5.82117	0.0391838	3	123	406	0		unspecific
705	0	RXT2	Transcriptional regulatory protein RXT2	RXT2	777	48600	4.11528	0.03963	3	10	10	0		unspecific
1116	0	YRB30	Ran-specific GTPase-activating protein 30	YRB30	353	50266	3.74671	0.0399494	3	8	8	0		unspecific
958	0	DCP1	mRNA-decapping enzyme subunit 1	DCP1	468	26364	3.93915	0.0402981	3	6	6	0		unspecific
684	0	DHYS	Deoxyhypusine synthase	DYS1	813	43264	4.66104	0.0406703	3	21	23	0		unspecific
637	0	BBC1	Myosin tail region-interacting protein MTI1	BBC1	905	128218	3.92462	0.0429788	3	19	20	0		unspecific
314	1	LEU3	3-isopropylmalate dehydrogenase	LEU2	2192	39043	5.1823	0.043348	3	24	40	0		unspecific
236	1	MYO2	Myosin-2	MYO2	3081	181366	4.73327	0.0452016	3	60	82	0		unspecific
850	0	MSRA	Peptide methionine sulfoxide reductase	MXR1	585	21413	4.6568	0.0466213	3	6	11	0		unspecific
41	1	PYR1	Protein URA2	URA2	14054	246198	5.42395	0.0470735	3	227	308	0		unspecific
702	0	CSR1	Phosphatidylinositol transfer protein CSR1	CSR1	782	47547	4.37973	0.0470967	3	13	14	0		unspecific
1217	0	YNB0	Uncharacterized phosphatase YNL010W	YNL010W	300	27691	3.84065	0.047393	2	4	4	0		unspecific
113	2	RL4B	60S ribosomal protein L4-B	RPL4B	6278	39095	5.85869	0.0477596	3	37	105	0		unspecific
113	1	RL4A	60S ribosomal protein L4-A	RPL4A	6387	39125	5.90253	0.0477596	3	38	111	0		unspecific
1097	0	MPPA	Mitochondrial-processing peptidase subunit alpha	MAS2	368	53646	3.65469	0.0487579	3	9	10	0		unspecific
857	0	FUN30	ATP-dependent helicase FUN30	FUN30	578	128827	3.80106	0.0490549	3	18	18	0		unspecific
318	0	XRN1	5%27-3%27 exoribonuclease 1	XRN1	2184	175692	4.01679	0.0495944	3	49	59	0		unspecific
212	0	EDE1	EH domain-containing and endocytosis protein 1	EDE1	3445	150863	4.68183	0.0499602	3	43	69	0		unspecific
489	0	HIS1	ATP phosphoribosyltransferase	HIS1	1290	32531	4.5636	0.0506575	3	27	34	0		unspecific
1218	0	TYR1	Prephenate dehydrogenase [NADP(+)]	TYR1	299	51290	3.86082	0.0521124	2	5	5	0		unspecific
12	1	PDC1	Pyruvate decarboxylase isozyme 1	PDC1	27326	61685	6.57949	0.0529458	3	106	430	0		unspecific
1	1	HSP76	Heat shock protein SSB2	SSB2	67425	66668	7.35707	0.0529624	3	192	912	0		unspecific
930	0	RM20	54S ribosomal protein L20, mitochondrial	MRPL20	491	22549	4.6655	0.0543007	3	13	18	0		unspecific
569	0	ARPC2	Actin-related protein 2/3 complex subunit 2	ARC35	1053	39713	4.5553	0.0548992	3	13	16	0		unspecific
664	0	MCK1	Protein kinase MCK1	MCK1	852	43451	4.17092	0.0565193	3	15	15	0		unspecific
301	0	RPD3	Histone deacetylase RPD3	RPD3	2326	49443	4.73982	0.0585883	3	31	36	0		unspecific
517	0	MAK21	Ribosome biogenesis protein MAK21	MAK21	1213	116719	4.26058	0.059287	3	26	26	0		unspecific
726	1	IF4B	Eukaryotic translation initiation factor 4B	TIF3	743	48493	4.21009	0.0604411	3	13	15	0		unspecific
1170	0	CCW12	Covalently-linked cell wall protein 12	CCW12	326	13221	5.03832	0.0618496	2	4	5	0		unspecific
291	0	GUAA	GMP synthase [glutamine-hydrolyzing]	GUA1	2371	58730	4.74759	0.0638187	3	29	43	0		unspecific
476	0	ELP1	Elongator complex protein 1	IKI3	1345	153693	4.04618	0.0642963	3	25	26	0		unspecific
423	0	LGE1	Transcriptional regulatory protein LGE1	LGE1	1565	37401	5.02545	0.0650346	3	22	35	0		unspecific
361	0	KRE6	Beta-glucan synthesis-associated protein KRE6	KRE6	1942	80415	5.07387	0.0654	3	23	34	0		unspecific
1578	0	LSM6	U6 snRNA-associated Sm-like protein LSm6	LSM6	171	9392	4.31009	0.066472	2	4	4	0		unspecific
1137	0	FOB1	DNA replication fork-blocking protein FOB1	FOB1	342	65791	3.4382	0.0665553	2	4	4	0		unspecific
108	0	SPT5	Transcription elongation factor SPT5	SPT5	6569	115751	5.06324	0.0668207	3	76	119	0		unspecific
12	2	PDC6	Pyruvate decarboxylase isozyme 3	PDC6	3972	61599	5.81368	0.0670849	3	14	46	0		unspecific
570	0	CCR4	Glucose-repressible alcohol dehydrogenase transcriptional effector	CCR4	1047	95123	4.37136	0.0693462	3	16	16	0		unspecific
1076	0	BDH1	(R,R)-butanediol dehydrogenase	BDH1	377	42182	4.37752	0.0701837	2	9	9	0		unspecific
18	6	IML2	Mitochondrial outer membrane protein IML2	IML2	352	82939	3.714	0.071313	2	10	10	0		unspecific
143	1	TCPA	T-complex protein 1 subunit alpha	TCP1	5288	60899	5.19737	0.0724875	3	64	100	0		unspecific
1481	0	OM45	Mitochondrial outer membrane protein OM45	OM45	196	44553	3.74149	0.0740625	2	5	6	0		unspecific
52	0	ATPA	ATP synthase subunit alpha, mitochondrial	ATP1	12406	58629	6.01675	0.0753407	3	78	189	0		unspecific
937	0	ARPC4	Actin-related protein 2/3 complex subunit 4	ARC19	488	19903	4.70787	0.0773753	2	7	7	0		unspecific
114	2	RPN2	26S proteasome regulatory subunit RPN2	RPN2	1863	104623	4.36433	0.0790438	3	42	52	0		unspecific
785	0	YL455	PWWP domain-containing protein YLR455W	YLR455W	655	35715	4.45891	0.0799797	3	15	19	0		unspecific
260	0	PBP4	Protein PBP4	PBP4	2743	19926	5.80882	0.0812461	3	28	36	0		unspecific
509	0	SYMC	Methionine--tRNA ligase, cytoplasmic	MES1	1236	86195	4.42976	0.0820912	2	22	27	0		unspecific
536	0	SNF1	Carbon catabolite-derepressing protein kinase	SNF1	1158	72228	4.39066	0.0823223	3	20	24	0		unspecific
129	1	RL8B	60S ribosomal protein L8-B	RPL8B	5638	28151	5.87043	0.0823875	3	55	109	0		unspecific
129	2	RL8A	60S ribosomal protein L8-A	RPL8A	5607	28164	5.87047	0.0823875	3	55	108	0		unspecific
761	0	ARGJ	Arginine biosynthesis bifunctional protein ArgJ, mitochondrial	ARG7	691	48218	3.77333	0.0829692	3	13	14	0		unspecific
1428	0	KICH	Choline kinase	CKI1	212	66618	3.67541	0.0843139	2	5	5	0		unspecific
563	0	MTC1	Maintenance of telomere capping protein 1	MTC1	1084	53445	4.23105	0.0853185	3	18	19	0		unspecific
1070	2	PHD1	Putative transcription factor PHD1	PHD1	137	40735	3.6131	0.0868374	2	4	5	0		unspecific
186	0	SEC31	Protein transport protein SEC31	SEC31	3837	139031	5.03844	0.0877574	3	64	78	0		unspecific
1223	0	SEC65	Signal recognition particle subunit SEC65	SEC65	297	31321	4.14761	0.0881534	3	10	10	0		unspecific
313	0	GGA2	ADP-ribosylation factor-binding protein GGA2	GGA2	2198	64478	4.81004	0.0892035	3	26	37	0		unspecific
343	1	LSB3	LAS seventeen-binding protein 3	LSB3	2043	49371	5.1512	0.0902481	3	37	38	0		unspecific
124	0	PUR2	Bifunctional purine biosynthetic protein ADE5,7	ADE5,7	5815	86356	5.03555	0.0924207	3	48	79	0		unspecific
278	0	LEUC	3-isopropylmalate dehydratase	LEU1	2536	86368	4.7141	0.0938905	3	51	68	0		unspecific
1035	0	AP1G1	AP-1 complex subunit gamma-1	APL4	403	94079	4.14049	0.0947282	2	13	13	0		unspecific
919	0	HMCS	Hydroxymethylglutaryl-CoA synthase	ERG13	505	55435	4.19353	0.0953149	3	11	13	0		unspecific
865	0	EI2BD	Translation initiation factor eIF-2B subunit delta	GCD2	560	71037	3.91655	0.0972184	3	12	15	0		unspecific
378	1	PRS6A	26S protease regulatory subunit 6A	RPT5	1815	48283	4.97443	0.0983246	3	31	38	0		unspecific
1467	0	TRM1	Isoform 2 of tRNA (guanine(26)-N(2))-dimethyltransferase, mitochondrial	TRM1	200	62772	3.81856	0.0987047	2	6	6	0		unspecific
249	0	PUR1	Amidophosphoribosyltransferase	ADE4	2855	57482	4.95465	0.0996734	3	37	63	0		unspecific
324	0	SEC23	Protein transport protein SEC23	SEC23	2159	85958	4.61384	0.10146	3	23	27	0		unspecific
870	0	EXG1	Glucan 1,3-beta-glucosidase I/II	EXG1	550	51735	4.76941	0.102043	2	9	11	0		unspecific
386	0	ATPG	ATP synthase subunit gamma, mitochondrial	ATP3	1750	34443	5.09934	0.104856	3	29	33	0		unspecific
1431	0	IMB2	Importin subunit beta-2	KAP104	211	104527	3.88227	0.105155	2	5	5	0		unspecific
508	0	PSA3	Proteasome subunit alpha type-3	PRE9	1237	28697	4.87026	0.105234	3	20	22	0		unspecific
458	0	NSP1	Nucleoporin NSP1	NSP1	1397	86464	4.8075	0.105537	3	23	31	0		unspecific
149	0	NOP56	Nucleolar protein 56	NOP56	4931	57057	5.10488	0.106675	3	34	99	0		unspecific
23	2	DHE5	NADP-specific glutamate dehydrogenase 2	GDH3	4710	49938	5.7852	0.107939	3	30	97	0		unspecific
431	0	STM1	Suppressor protein STM1	STM1	1525	29977	5.4575	0.108458	3	23	35	0		unspecific
1449	0	YP174	Nuclear envelope protein YPR174C	YPR174C	206	25509	3.84014	0.109268	2	5	5	0		unspecific
300	1	ASK10	Activator of SKN7 protein 10	ASK10	2327	127185	4.28898	0.110231	3	24	39	0		unspecific
447	0	FPPS	Farnesyl pyrophosphate synthase	ERG20	1442	40800	4.85347	0.112395	3	24	35	0		unspecific
429	0	IF4E	Eukaryotic translation initiation factor 4E	CDC33	1538	24239	5.70153	0.112717	3	29	40	0		unspecific
41	3	SYLC	Leucine--tRNA ligase, cytoplasmic	CDC60	3992	124804	5.21765	0.112781	3	65	101	0		unspecific
895	0	MTR4	ATP-dependent RNA helicase DOB1	MTR4	527	122662	3.77726	0.114021	3	16	18	0		unspecific
766	0	YNN4	Uncharacterized protein YNL134C	YNL134C	686	41367	4.55276	0.115194	3	14	20	0		unspecific
1145	0	GBB	Guanine nucleotide-binding protein subunit beta	STE4	340	47065	4.35662	0.116425	2	7	7	0		unspecific
691	0	PBS2	MAP kinase kinase PBS2	PBS2	804	73017	4.43192	0.116627	3	18	18	0		unspecific
229	2	HXKA	Hexokinase-1	HXK1	503	53933	4.68728	0.117652	3	11	14	0		unspecific
606	0	LSG1	Large subunit GTPase 1	LSG1	966	72911	4.01451	0.119838	3	19	19	0		unspecific
243	0	INO1	Inositol-3-phosphate synthase	INO1	2997	59947	5.1604	0.119947	3	37	59	0		unspecific
472	0	GPN1	GPN-loop GTPase 1	NPA3	1361	43509	5.03301	0.121255	3	22	28	0		unspecific
1490	0	ATP5E	ATP synthase subunit epsilon, mitochondrial	ATP15	193	6738	4.66534	0.123376	2	4	4	0		unspecific
497	0	TRS31	Trafficking protein particle complex subunit 31	TRS31	1262	31930	4.30189	0.125354	3	20	20	0		unspecific
1027	0	NCB5R	NADH-cytochrome b5 reductase 1	CBR1	408	31588	4.31662	0.125383	2	12	14	0		unspecific
451	0	NOC2	Nucleolar complex protein 2	NOC2	1431	81835	4.2756	0.126201	3	21	26	0		unspecific
287	0	KAD2	Adenylate kinase	ADK1	2446	24297	5.38608	0.126288	3	21	47	0		unspecific
131	0	SRO9	RNA-binding protein SRO9	SRO9	5612	48031	5.74408	0.126867	3	43	119	0		unspecific
154	0	PUR4	Phosphoribosylformylglycinamidine synthase	ADE6	4806	150065	4.89501	0.127122	3	62	101	0		unspecific
673	0	GET3	ATPase GET3	GET3	831	39728	4.96368	0.127774	3	20	22	0		unspecific
518	0	AP1B1	AP-1 complex subunit beta-1	APL2	1212	82615	4.51968	0.128009	2	26	26	0		unspecific
282	5	SFB2	SED5-binding protein 2	SFB2	198	99622	3.40403	0.129866	2	4	4	0		unspecific
127	0	RUVB1	RuvB-like protein 1	RVB1	5766	50593	6.05218	0.129973	3	61	84	0		unspecific
281	0	OSH3	Oxysterol-binding protein homolog 3	OSH3	2495	114032	4.7117	0.130473	2	35	42	0		unspecific
1390	0	RSC2	Chromatin structure-remodeling complex subunit RSC2	RSC2	226	102521	3.25091	0.131228	2	5	5	0		unspecific
775	0	TGL4	Lipase 4	TGL4	667	103166	3.89415	0.131299	2	9	11	0		unspecific
1239	0	OSH2	Oxysterol-binding protein homolog 2	OSH2	287	146049	3.47303	0.131472	2	8	8	0		unspecific
1044	0	MNN9	Mannan polymerase complexes subunit MNN9	MNN9	399	45982	4.42712	0.132496	3	9	9	0		unspecific
821	2	PHO85	Cyclin-dependent protein kinase PHO85	PHO85	360	35055	4.09135	0.136321	2	10	11	0		unspecific
938	2	GIP3	GLC7-interacting protein 3	GIP3	272	141602	3.54085	0.136432	2	11	11	0		unspecific
747	0	GCS1	ADP-ribosylation factor GTPase-activating protein GCS1	GCS1	716	39614	4.71579	0.138327	2	16	17	0		unspecific
1060	2	PPB	Repressible alkaline phosphatase	PHO8	141	63136	3.52209	0.13859	2	5	5	0		unspecific
420	2	IF4F2	Eukaryotic initiation factor 4F subunit p130	TIF4632	329	104120	3.6856	0.138774	3	12	15	0		unspecific
487	0	VATD	V-type proton ATPase subunit D	VMA8	1297	29176	5.43718	0.138786	3	28	32	0		unspecific
290	0	VATH	V-type proton ATPase subunit H	VMA13	2403	54781	4.71394	0.139732	3	31	42	0		unspecific
320	0	SEC13	Protein transport protein SEC13	SEC13	2171	33194	5.15361	0.141545	3	31	43	0		unspecific
240	0	PUR6	Phosphoribosylaminoimidazole carboxylase	ADE2	3030	62813	4.951	0.141599	3	56	64	0		unspecific
360	0	UGPA1	UTP--glucose-1-phosphate uridylyltransferase	UGP1	1945	56181	5.01027	0.142047	3	27	36	0		unspecific
111	0	ILV5	Ketol-acid reductoisomerase, mitochondrial	ILV5	6444	44512	5.6816	0.142332	3	44	128	0		unspecific
1252	0	UBP10	Ubiquitin carboxyl-terminal hydrolase 10	UBP10	280	88933	3.55426	0.142815	2	5	5	0		unspecific
641	0	UBX4	UBX domain-containing protein 4	UBX4	895	47050	4.6591	0.144571	3	19	19	0		unspecific
1555	0	GDI1	Rab GDP-dissociation inhibitor	GDI1	177	51459	3.59326	0.147153	2	4	4	0		unspecific
760	0	RT16	37S ribosomal protein S16, mitochondrial	MRPS16	692	13688	4.87608	0.147691	3	7	7	0		unspecific
465	0	SYH	Isoform Cytoplasmic of Histidine--tRNA ligase, mitochondrial	HTS1	1378	58000	4.30673	0.149358	3	18	23	0		unspecific
311	0	SRP54	Signal recognition particle subunit SRP54	SRP54	2205	59813	4.7846	0.151023	3	34	38	0		unspecific
591	0	CAPZB	F-actin-capping protein subunit beta	CAP2	987	32723	4.61794	0.151477	3	10	10	0		unspecific
512	0	VATC	V-type proton ATPase subunit C	VMA5	1230	44218	4.74013	0.152314	3	17	21	0		unspecific
406	0	RIR4	Ribonucleoside-diphosphate reductase small chain 2	RNR4	1626	40143	4.94729	0.152363	3	23	30	0		unspecific
395	0	NDK	Nucleoside diphosphate kinase	YNK1	1682	17213	5.37976	0.153929	3	13	18	0		unspecific
334	0	COPB	Coatomer subunit beta	SEC26	2121	109521	4.40013	0.154158	3	33	41	0		unspecific
516	0	RRP3	ATP-dependent rRNA helicase RRP3	RRP3	1214	56218	4.41952	0.155475	3	24	26	0		unspecific
965	0	RPAB4	DNA-directed RNA polymerases I, II, and III subunit RPABC4	RPC10	461	7939	5.59255	0.159519	3	9	9	0		unspecific
217	0	YRA1	RNA annealing protein YRA1	YRA1	3361	24940	5.64989	0.162616	3	40	57	0		unspecific
1805	0	LTN1	E3 ubiquitin-protein ligase listerin	RKR1	117	181270	3.19851	0.162951	2	7	7	0		unspecific
928	0	BRX1	Ribosome biogenesis protein BRX1	BRX1	493	33625	4.56745	0.163394	2	7	7	0		unspecific
279	0	CLH	Clathrin heavy chain	CHC1	2525	187916	4.41366	0.16679	3	40	45	0		unspecific
242	0	CYS3	Cystathionine gamma-lyase	CYS3	3011	42516	5.34588	0.168182	3	26	52	0		unspecific
189	0	PUR8	Adenylosuccinate lyase	ADE13	3754	54704	5.19624	0.168509	3	48	66	0		unspecific
800	0	PCY1	Choline-phosphate cytidylyltransferase	PCT1	638	49604	4.40012	0.169277	2	13	13	0		unspecific
1274	0	NOP53	Ribosome biogenesis protein NOP53	NOP53	273	52581	4.02162	0.169589	2	9	9	0		unspecific
1	9	CHD1	Chromo domain-containing protein 1	CHD1	138	168479	2.97735	0.17088	2	4	4	0		unspecific
134	0	SYTC	Threonine--tRNA ligase, cytoplasmic	THS1	5560	85151	4.97332	0.171365	3	50	94	0		unspecific
929	0	CIC1	Proteasome-interacting protein CIC1	CIC1	492	42561	4.30131	0.171444	3	9	11	0		unspecific
434	2	ASNS1	Asparagine synthetase [glutamine-hydrolyzing] 1	ASN1	1347	64943	4.31139	0.172023	3	23	23	0		unspecific
264	0	RL18A	60S ribosomal protein L18-A	RPL18A	2701	20608	5.48638	0.172339	3	19	48	0		unspecific
598	0	QCR2	Cytochrome b-c1 complex subunit 2, mitochondrial	QCR2	977	40510	4.19326	0.172681	3	16	21	0		unspecific
498	0	DBP4	ATP-dependent RNA helicase HCA4	HCA4	1260	87423	4.54136	0.174901	2	27	30	0		unspecific
642	0	PNO1	Pre-rRNA-processing protein PNO1	PNO1	887	30313	4.91293	0.175432	3	14	16	0		unspecific
109	0	TCPG	T-complex protein 1 subunit gamma	CCT3	6510	59404	5.41529	0.179019	3	74	115	0		unspecific
169	0	TCPH	T-complex protein 1 subunit eta	CCT7	4315	60211	5.13984	0.179144	3	49	62	0		unspecific
99	0	TPIS	Triosephosphate isomerase	TPI1	7300	26893	5.92534	0.18103	3	41	138	0		unspecific
619	0	MNN1	Alpha-1,3-mannosyltransferase MNN1	MNN1	938	89044	4.15627	0.181067	3	22	24	0		unspecific
312	0	GLO3	ADP-ribosylation factor GTPase-activating protein GLO3	GLO3	2204	55288	5.07643	0.182614	3	28	38	0		unspecific
763	0	SYYC	Tyrosine--tRNA ligase, cytoplasmic	TYS1	690	44220	4.41597	0.183633	3	19	21	0		unspecific
148	0	SEC16	COPII coat assembly protein SEC16	SEC16	4975	241719	4.84861	0.185648	3	94	114	0		unspecific
20	3	ADH3	Alcohol dehydrogenase 3, mitochondrial	ADH3	1036	40743	4.50761	0.185856	3	19	29	0		unspecific
344	2	SEC4	Ras-related protein SEC4	SEC4	1524	23662	4.55948	0.186139	3	11	11	0		unspecific
355	0	ARP2	Actin-related protein 2	ARP2	1984	44217	5.27779	0.186263	3	26	27	0		unspecific
177	0	SYG	Isoform Cytoplasmic of Glycine--tRNA ligase 1, mitochondrial	GRS1	4053	75634	5.10965	0.187117	3	72	96	0		unspecific
711	0	NOP14	Nucleolar complex protein 14	NOP14	771	94415	4.31461	0.187871	2	19	23	0		unspecific
546	2	YKJ1	CRAL-TRIO domain-containing protein YKL091C	YKL091C	382	36222	4.12357	0.188367	2	7	7	0		unspecific
244	0	GCN1	Translational activator GCN1	GCN1	2984	297995	4.19542	0.188746	3	59	60	0		unspecific
1298	0	PIK1	Phosphatidylinositol 4-kinase PIK1	PIK1	263	120305	3.17112	0.188972	2	4	4	0		unspecific
1054	0	HEM1	5-aminolevulinate synthase, mitochondrial	HEM1	393	59667	3.97899	0.189167	3	8	9	0		unspecific
781	0	RBG2	Ribosome-interacting GTPase 2	RBG2	659	41266	3.99571	0.190288	3	14	15	0		unspecific
959	0	AGE2	ADP-ribosylation factor GTPase-activating protein effector protein 2	AGE2	466	32904	4.00825	0.190893	2	5	5	0		unspecific
397	0	GAS1	1,3-beta-glucanosyltransferase GAS1	GAS1	1672	60343	4.86094	0.192213	3	22	41	0		unspecific
142	2	ALDH5	Aldehyde dehydrogenase 5, mitochondrial	ALD5	3716	56999	4.78863	0.193119	3	39	45	0		unspecific
700	0	NAF1	H/ACA ribonucleoprotein complex non-core subunit NAF1	NAF1	787	54973	4.97021	0.195888	3	19	22	0		unspecific
91	0	SAHH	Adenosylhomocysteinase	SAH1	8082	49721	5.89796	0.196884	3	68	162	0		unspecific
369	1	HOG1	Mitogen-activated protein kinase HOG1	HOG1	1859	49170	5.10012	0.19797	3	27	27	0		unspecific
1437	1	DBF2	Cell cycle protein kinase DBF2	DBF2	210	66448	3.74576	0.199716	2	7	8	0		unspecific
223	0	SYV	Isoform Cytoplasmic of Valine--tRNA ligase, mitochondrial	VAS1	3237	120678	4.57437	0.199726	3	53	80	0		unspecific
746	0	SEC1	Protein transport protein SEC1	SEC1	717	83714	3.94884	0.20137	3	17	17	0		unspecific
997	0	DAK1	Dihydroxyacetone kinase 1	DAK1	434	62453	3.90109	0.205854	3	12	12	0		unspecific
1091	0	RDL1	Thiosulfate sulfurtransferase RDL1, mitochondrial	RDL1	369	15461	4.90872	0.206084	2	7	7	0		unspecific
58	2	PFKA2	ATP-dependent 6-phosphofructokinase subunit beta	PFK2	6632	105179	5.23051	0.207301	3	76	152	0		unspecific
608	0	TRI1	Protein TRI1	TRI1	962	26511	4.36666	0.208513	3	20	21	0		unspecific
970	0	NU145	Nucleoporin NUP145	NUP145	454	146369	3.44639	0.213115	3	9	10	0		unspecific
826	0	MSC3	Meiotic sister-chromatid recombination protein 3	MSC3	615	80482	4.10982	0.215317	3	12	16	0		unspecific
254	0	SYIC	Isoleucine--tRNA ligase, cytoplasmic	ILS1	2772	123419	4.43372	0.216646	3	43	59	0		unspecific
556	0	TCPE	T-complex protein 1 subunit epsilon	CCT5	1099	62388	4.39676	0.218737	3	25	31	0		unspecific
253	2	SEC7	Protein transport protein SEC7	SEC7	1350	228227	3.9409	0.221184	3	30	30	0		unspecific
898	0	DUG1	Cys-Gly metallodipeptidase DUG1	DUG1	525	53123	4.26329	0.222873	3	12	12	0		unspecific
366	0	UTP7	U3 small nucleolar RNA-associated protein 7	UTP7	1879	62392	4.49229	0.224679	3	30	33	0		unspecific
167	0	LYS2	L-aminoadipate-semialdehyde dehydrogenase	LYS2	4438	156047	4.60345	0.225173	3	75	88	0		unspecific
709	0	YM11	Uncharacterized protein YMR124W	YMR124W	773	105849	3.89746	0.225975	3	17	18	0		unspecific
380	0	IMB3	Importin subunit beta-3	PSE1	1803	121809	4.40684	0.229973	3	21	34	0		unspecific
376	2	FKBP4	FK506-binding protein 4	FPR4	1473	43934	5.14955	0.230079	2	14	28	0		unspecific
1295	0	ANP1	Mannan polymerase II complex ANP1 subunit	ANP1	264	58203	4.20676	0.231096	2	7	7	0		unspecific
1012	0	DBP8	ATP-dependent RNA helicase DBP8	DBP8	420	48076	3.88257	0.232481	2	7	7	0		unspecific
2	3	MCM3	DNA replication licensing factor MCM3	MCM3	1386	107566	4.11606	0.235982	3	31	32	0		unspecific
537	0	CARA	Carbamoyl-phosphate synthase arginine-specific small chain	CPA1	1158	45789	4.89032	0.240716	3	25	28	0		unspecific
1143	0	RRP44	Exosome complex exonuclease DIS3	DIS3	340	114491	3.37677	0.240844	2	9	10	0		unspecific
1004	0	NU159	Nucleoporin NUP159	NUP159	426	159153	3.40909	0.2413	3	11	11	0		unspecific
848	0	PHO88	Inorganic phosphate transport protein PHO88	PHO88	588	21180	4.64994	0.242643	2	9	9	0		unspecific
736	2	CLA4	Serine/threonine-protein kinase CLA4	CLA4	406	94420	3.69834	0.244017	2	8	8	0		unspecific
1303	0	LCP5	U3 small nucleolar ribonucleoprotein protein LCP5	LCP5	261	40827	3.72432	0.244559	2	6	6	0		unspecific
736	1	STE20	Serine/threonine-protein kinase STE20	STE20	731	102698	3.78599	0.245994	3	17	17	0		unspecific
450	0	ODP2	Dihydrolipoyllysine-residue acetyltransferase component of pyruvate dehydrogenase complex, mitochondrial	LAT1	1432	51957	4.71837	0.248042	3	24	33	0		unspecific
402	0	KHSE	Homoserine kinase	THR1	1649	39144	5.36211	0.248194	3	26	41	0		unspecific
542	0	LOC1	60S ribosomal subunit assembly/export protein LOC1	LOC1	1138	23576	5.14496	0.250885	3	13	18	0		unspecific
1453	0	SSBP1	Single-stranded nucleic acid-binding protein	SBP1	204	33026	4.3207	0.252151	3	8	10	0		unspecific
375	0	COPG	Coatomer subunit gamma	SEC21	1835	105393	4.76571	0.252814	3	27	37	0		unspecific
1301	0	WHI2	Growth regulation protein	WHI2	262	55768	3.8848	0.254137	2	4	5	0		unspecific
110	0	PBP1	PAB1-binding protein 1	PBP1	6456	78789	5.54937	0.254382	3	61	130	0		unspecific
222	0	SSZ1	Ribosome-associated complex subunit SSZ1	SSZ1	3251	58316	5.05104	0.255036	3	42	56	0		unspecific
839	0	NBA1	Protein NBA1	NBA1	595	55889	4.04301	0.255976	3	12	12	0		unspecific
2	2	KPYK2	Pyruvate kinase 2	PYK2	5613	55446	5.62905	0.256518	3	14	57	0		unspecific
974	0	MNN11	Probable alpha-1,6-mannosyltransferase MNN11	MNN11	450	48000	4.25409	0.257005	2	13	13	0		unspecific
631	0	PHB1	Prohibitin-1	PHB1	924	31408	4.15744	0.257115	2	7	10	0		unspecific
676	1	AK	Aspartokinase	HOM3	829	58643	4.77313	0.257391	3	18	24	0		unspecific
717	0	RPAB3	DNA-directed RNA polymerases I, II, and III subunit RPABC3	RPB8	756	16615	5.02929	0.258248	3	9	11	0		unspecific
71	4	YH11A	Transposon Ty1-H Gag polyprotein	TY1A-H	5945	53463	5.83568	0.2598	3	33	107	0		unspecific
71	3	YJ12A	Transposon Ty1-JR2 Gag polyprotein	TY1A-JR2	6447	49310	5.87005	0.2598	3	34	110	0		unspecific
71	2	YL14A	Transposon Ty1-LR4 Gag polyprotein	TY1A-LR4	6537	49201	5.87006	0.2598	3	34	110	0		unspecific
410	0	EFTU	Elongation factor Tu, mitochondrial	TUF1	1608	48113	4.3922	0.261299	3	22	27	0		unspecific
1272	0	GET4	Golgi to ER traffic protein 4	GET4	273	36371	4.26064	0.264137	2	5	6	0		unspecific
1478	0	RBG1	Ribosome-interacting GTPase 1	RBG1	197	40904	3.54902	0.264608	2	6	6	0		unspecific
183	1	SYDC	Aspartate--tRNA ligase, cytoplasmic	DPS1	3912	63647	5.21494	0.268511	3	64	80	0		unspecific
502	0	KRE2	Glycolipid 2-alpha-mannosyltransferase	KRE2	1250	51810	4.8121	0.270148	2	16	31	0		unspecific
60	0	ALDH6	Magnesium-activated aldehyde dehydrogenase, cytosolic	ALD6	11326	54779	5.71648	0.270715	3	69	212	0		unspecific
415	1	HXT3	Low-affinity glucose transporter HXT3	HXT3	1588	63371	4.26501	0.27092	3	10	22	0		unspecific
951	0	ATPF	ATP synthase subunit 4, mitochondrial	ATP4	475	26965	4.22121	0.272075	2	5	6	0		unspecific
422	0	KRE33	UPF0202 protein KRE33	KRE33	1566	119615	4.02973	0.272235	3	23	26	0		unspecific
624	0	TPS1	Alpha,alpha-trehalose-phosphate synthase [UDP-forming] 56 kDa subunit	TPS1	933	56341	4.44396	0.272306	3	11	11	0		unspecific
382	0	SEC17	Alpha-soluble NSF attachment protein	SEC17	1784	33181	5.18504	0.273438	2	22	30	0		unspecific
635	0	BNA3	Probable kynurenine--oxoglutarate transaminase BNA3	BNA3	913	50393	4.21116	0.274022	3	13	14	0		unspecific
471	0	AHP1	Peroxiredoxin type-2	AHP1	1363	19274	5.1967	0.276068	3	10	20	0		unspecific
1138	0	YN8H	Uncharacterized protein YNR029C	YNR029C	342	48491	3.65412	0.276598	3	8	8	0		unspecific
365	0	GPP1	Glycerol-1-phosphate phosphohydrolase 1	GPP1	1885	28100	5.36564	0.278495	3	23	39	0		unspecific
284	2	YPK2	Serine/threonine-protein kinase YPK2/YKR2	YPK2	797	76959	4.0955	0.278875	3	10	10	0		unspecific
767	0	VA0D	V-type proton ATPase subunit d	VMA6	685	40108	4.80893	0.278935	2	6	10	0		unspecific
1109	0	ETR1	Enoyl-[acyl-carrier protein] reductase [NADPH, B-specific], mitochondrial	ETR1	356	42155	3.89885	0.279361	2	7	8	0		unspecific
152	0	ACAC	Acetyl-CoA carboxylase	ACC1	4815	250881	4.71655	0.279644	3	119	140	0		unspecific
1023	0	RT09	37S ribosomal protein S9, mitochondrial	MRPS9	410	31905	4.36133	0.281599	2	11	12	0		unspecific
121	0	ACS2	Acetyl-coenzyme A synthetase 2	ACS2	5955	75787	5.38446	0.282373	3	73	100	0		unspecific
1166	0	YMY9	Glucose-6-phosphate 1-epimerase	YMR099C	327	34048	3.82749	0.282904	3	8	9	0		unspecific
855	0	BFR2	Protein BFR2	BFR2	580	61223	4.07905	0.283132	2	12	12	0		unspecific
128	2	C1TM	C-1-tetrahydrofolate synthase, mitochondrial	MIS1	1255	106607	4.12416	0.284118	3	34	44	0		unspecific
917	0	RCL1	RNA 3%27-terminal phosphate cyclase-like protein	RCL1	506	40373	4.01077	0.285687	2	6	7	0		unspecific
269	1	MCM4	DNA replication licensing factor MCM4	MCM4	2628	105680	4.5372	0.285812	3	39	54	0		unspecific
97	2	SEC18	Vesicular-fusion protein SEC18	SEC18	2389	84289	4.38899	0.28999	3	42	51	0		unspecific
40	3	DBP1	ATP-dependent RNA helicase DBP1	DBP1	3452	68103	5.18981	0.29101	3	32	53	0		unspecific
1785	0	PALA	pH-response regulator protein palA/RIM20	RIM20	120	76242	3.8496	0.291334	2	5	5	0		unspecific
219	2	RL15B	60S ribosomal protein L15-B	RPL15B	2952	24464	5.51581	0.291448	3	22	55	0		unspecific
811	0	CAF16	CCR4-associated factor 16	CAF16	629	33240	4.26532	0.292269	3	12	13	0		unspecific
270	0	PSA5	Proteasome subunit alpha type-5	PUP2	2620	28770	5.52364	0.29291	3	38	46	0		unspecific
319	0	ACON2	Homocitrate dehydratase, mitochondrial	ACO2	2173	87042	4.65391	0.293177	3	39	55	0		unspecific
428	0	RV167	Reduced viability upon starvation protein 167	RVS167	1541	52799	4.89861	0.293447	3	25	30	0		unspecific
809	0	BMS1	Ribosome biogenesis protein BMS1	BMS1	630	135829	4.04546	0.293926	2	13	14	0		unspecific
1090	0	ADF1	Antisense of depressing factor protein 1	ADF1	369	12788	4.89404	0.29445	2	6	7	0		unspecific
941	0	YJF5	LOG family protein YJL055W	YJL055W	484	27075	4.47348	0.295292	2	6	6	0		unspecific
1212	0	EMP47	Protein EMP47	EMP47	307	50413	3.98972	0.29625	3	10	13	0		unspecific
457	2	YPT32	GTP-binding protein YPT32/YPT11	YPT32	750	24676	4.32932	0.296434	3	11	13	0		unspecific
457	3	YPT31	GTP-binding protein YPT31/YPT8	YPT31	700	24625	4.35501	0.296434	3	13	15	0		unspecific
1193	0	RPP1	Ribonuclease P/MRP protein subunit RPP1	RPP1	317	32432	3.76537	0.296664	2	6	7	0		unspecific
1310	0	SHB17	Sedoheptulose 1,7-bisphosphatase	SHB17	260	31231	3.99218	0.297304	3	7	7	0		unspecific
1081	1	HSE1	Class E vacuolar protein-sorting machinery protein HSE1	HSE1	374	51243	4.23422	0.300128	2	6	7	0		unspecific
716	0	YG3A	Uncharacterized protein YGR130C	YGR130C	758	92700	3.88312	0.30046	3	17	17	0		unspecific
460	0	AROC	Chorismate synthase	ARO2	1392	41098	4.87254	0.303812	3	21	24	0		unspecific
71	1	YO11B	Transposon Ty1-OL Gag-Pol polyprotein	TY1B-OL	8947	199290	5.28803	0.303921	3	78	177	0		unspecific
207	0	HIS2	Histidine biosynthesis trifunctional protein	HIS4	3489	88293	4.91717	0.304308	3	43	80	0		unspecific
526	0	RL5	60S ribosomal protein L5	RPL5	1188	33751	5.29876	0.30598	3	17	34	0		unspecific
209	0	DCA13	Protein SOF1	SOF1	3474	56925	4.78889	0.3081	3	48	65	0		unspecific
725	0	PROA	Gamma-glutamyl phosphate reductase	PRO2	745	49881	4.14442	0.309928	3	10	13	0		unspecific
161	0	ARO1	Pentafunctional AROM polypeptide	ARO1	4587	175956	4.78882	0.310044	3	95	116	0		unspecific
467	0	PMM	Phosphomannomutase	SEC53	1377	29216	4.87527	0.312299	3	26	33	0		unspecific
1795	0	GSHR	Glutathione reductase	GLR1	119	53693	3.61886	0.31392	2	5	7	0		unspecific
894	1	RLP7	Ribosome biogenesis protein RLP7	RLP7	528	36651	4.49789	0.317844	3	9	10	0		unspecific
114	1	MET5	Sulfite reductase [NADPH] subunit beta	MET5	6361	161519	5.03345	0.322179	3	92	134	0		unspecific
722	0	ALO	D-arabinono-1,4-lactone oxidase	ALO1	749	59912	4.3254	0.322835	2	11	12	0		unspecific
813	0	PIN4	RNA-binding protein PIN4	PIN4	629	73788	4.46729	0.323057	3	11	12	0		unspecific
40	1	DED1	ATP-dependent RNA helicase DED1	DED1	14080	65741	6.01252	0.323788	3	119	247	0		unspecific
71	5	YN11B	Transposon Ty1-NL1 Gag-Pol polyprotein	TY1B-NL1	4082	199787	4.71785	0.324369	3	38	93	0		unspecific
229	1	HXKB	Hexokinase-2	HXK2	3152	54136	5.42614	0.324986	3	42	57	0		unspecific
101	0	GBLP	Guanine nucleotide-binding protein subunit beta-like protein	ASC1	7092	34898	6.11459	0.327808	3	56	115	0		unspecific
457	1	YPT7	GTP-binding protein YPT7	YPT7	1398	23256	5.04673	0.328045	3	13	14	0		unspecific
147	2	PUR91	Bifunctional purine biosynthesis protein ADE16	ADE16	1856	65641	4.50858	0.328693	3	25	30	0		unspecific
1845	0	ARI1	NADPH-dependent aldehyde reductase ARI1	ARI1	109	38515	4.00642	0.32871	2	4	4	0		unspecific
954	0	MVD1	Diphosphomevalonate decarboxylase	MVD1	471	44373	4.19821	0.329145	3	10	11	0		unspecific
1488	0	MDHM	Malate dehydrogenase, mitochondrial	MDH1	194	35685	4.03835	0.329268	2	7	7	0		unspecific
479	0	PUR7	Phosphoribosylaminoimidazole-succinocarboxamide synthase	ADE1	1334	34639	4.67935	0.332251	2	23	26	0		unspecific
381	0	JEM1	DnaJ-like chaperone JEM1	JEM1	1786	75496	4.45413	0.3325	3	41	45	0		unspecific
1099	0	BNI4	Protein BNI4	BNI4	366	100699	3.53745	0.332873	3	10	12	0		unspecific
871	0	ATC1	Calcium-transporting ATPase 1	PMR1	550	105302	3.91698	0.334369	2	11	12	0		unspecific
344	1	YPT1	GTP-binding protein YPT1	YPT1	2032	23428	5.1984	0.335031	3	27	32	0		unspecific
128	1	C1TC	C-1-tetrahydrofolate synthase, cytoplasmic	ADE3	5755	102541	5.00157	0.338471	3	70	137	0		unspecific
689	0	SEH1	Nucleoporin SEH1	SEH1	810	39554	4.37209	0.34026	3	16	16	0		unspecific
938	1	HER1	HMG2-induced ER-remodeling protein 1	HER1	487	139885	3.46834	0.340393	2	14	14	0		unspecific
495	0	THRC	Threonine synthase	THR4	1264	57553	4.57584	0.3415	3	22	31	0		unspecific
71	8	YD21B	Transposon Ty2-DR1 Gag-Pol polyprotein	TY2B-DR1	1126	202695	3.88487	0.344909	3	16	27	0		unspecific
71	7	YL21B	Transposon Ty2-LR1 Gag-Pol polyprotein	TY2B-LR1	1218	202852	3.93479	0.344909	3	17	28	0		unspecific
225	0	TCPZ	T-complex protein 1 subunit zeta	CCT6	3204	60171	5.29013	0.344979	3	50	79	0		unspecific
715	0	SYP1	Suppressor of yeast profilin deletion	SYP1	759	96250	4.09831	0.346131	2	15	15	0		unspecific
332	1	IMH1	Golgin IMH1	IMH1	2128	105333	4.34324	0.346779	3	47	50	0		unspecific
904	2	OYE3	NADPH dehydrogenase 3	OYE3	149	45006	3.80479	0.347631	2	4	4	0		unspecific
529	0	RPAB1	DNA-directed RNA polymerases I, II, and III subunit RPABC1	RPB5	1182	25234	5.57876	0.349122	3	16	18	0		unspecific
719	0	NOC3	Nucleolar complex-associated protein 3	NOC3	756	75991	4.15106	0.349367	2	12	13	0		unspecific
71	6	YC21B	Transposon Ty2-C Gag-Pol polyprotein	TY2B-C	1439	202826	3.96493	0.350188	3	20	33	0		unspecific
820	0	MTHR2	Methylenetetrahydrofolate reductase 2	MET13	620	69087	4.37058	0.350352	3	16	16	0		unspecific
1249	0	TPO5	Polyamine transporter TPO5	TPO5	281	69654	4.15835	0.352387	2	5	5	0		unspecific
1119	0	IPT1	Inositolphosphotransferase 1	IPT1	351	61119	4.18342	0.353582	2	5	5	0		unspecific
686	0	YRA2	RNA annealing protein YRA2	YRA2	810	23820	4.94947	0.356714	3	16	24	0		unspecific
732	1	KPR3	Ribose-phosphate pyrophosphokinase 3	PRS3	737	35387	4.26737	0.357267	3	13	13	0		unspecific
231	0	RS30A	40S ribosomal protein S30-A	RPS30A	3136	7114	6.8822	0.357853	3	30	50	0		unspecific
685	0	ARX1	Probable metalloprotease ARX1	ARX1	811	65685	4.08735	0.358357	3	16	16	0		unspecific
720	0	KES1	Protein KES1	KES1	753	49632	4.23629	0.358593	3	12	15	0		unspecific
966	0	VPS21	Vacuolar protein sorting-associated protein 21	VPS21	461	23181	4.78457	0.358906	2	8	9	0		unspecific
945	0	BUD23	18S rRNA (guanine(1575)-N(7))-methyltransferase	BUD23	478	30951	4.56882	0.367165	2	5	5	0		unspecific
1136	0	USO1	Intracellular protein transport protein USO1	USO1	343	206839	3.15324	0.368182	2	12	12	0		unspecific
734	0	RRP6	Exosome complex exonuclease RRP6	RRP6	732	84158	4.17295	0.36943	2	14	15	0		unspecific
699	0	YTM1	Ribosome biogenesis protein YTM1	YTM1	787	51555	4.91913	0.36999	2	18	20	0		unspecific
942	0	ERV46	ER-derived vesicles protein ERV46	ERV46	483	46776	4.27698	0.370668	3	9	9	0		unspecific
557	0	TRPG	Multifunctional tryptophan biosynthesis protein	TRP3	1099	53969	4.45185	0.371591	3	23	24	0		unspecific
388	0	PRA1	Prenylated Rab acceptor 1	YIP3	1737	19513	5.46393	0.372465	3	17	18	0		unspecific
528	0	RPAC2	DNA-directed RNA polymerases I and III subunit RPAC2	RPC19	1186	16255	5.81661	0.378473	3	12	17	0		unspecific
2	1	KPYK1	Pyruvate kinase 1	CDC19	47372	54909	6.69891	0.378615	3	130	727	0		unspecific
340	0	THDH	Threonine dehydratase, mitochondrial	ILV1	2053	64076	4.71133	0.378675	3	34	38	0		unspecific
235	0	ILV3	Dihydroxy-acid dehydratase, mitochondrial	ILV3	3099	63391	4.98894	0.381017	3	47	77	0		unspecific
778	0	NIC96	Nucleoporin NIC96	NIC96	663	96399	3.52528	0.38659	2	9	9	0		unspecific
907	0	KIME	Mevalonate kinase	ERG12	516	48942	3.94717	0.390196	3	9	9	0		unspecific
338	0	ODPB	Pyruvate dehydrogenase E1 component subunit beta, mitochondrial	PDB1	2091	40086	5.13694	0.390622	3	18	29	0		unspecific
1535	0	EDC3	Enhancer of mRNA-decapping protein 3	EDC3	182	61701	3.34896	0.391224	3	6	6	0		unspecific
1072	0	UBA4	Adenylyltransferase and sulfurtransferase UBA4	UBA4	378	50071	3.94754	0.393344	2	6	6	0		unspecific
370	0	AMPL	Vacuolar aminopeptidase 1	APE1	1857	57342	4.71566	0.394233	3	21	34	0		unspecific
572	0	RPAB2	DNA-directed RNA polymerases I, II, and III subunit RPABC2	RPO26	1044	17899	5.71314	0.395472	3	14	16	0		unspecific
446	0	MET3	Sulfate adenylyltransferase	MET3	1443	57746	4.99492	0.396484	3	23	37	0		unspecific
119	0	G6PI	Glucose-6-phosphate isomerase	PGI1	6116	61261	5.61994	0.396883	3	57	127	0		unspecific
277	0	IDH1	Isocitrate dehydrogenase [NAD] subunit 1, mitochondrial	IDH1	2547	39300	5.48064	0.39723	3	36	45	0		unspecific
416	0	EFR3	Protein EFR3	EFR3	1585	89705	4.23448	0.398023	3	20	27	0		unspecific
1808	0	TR120	Trafficking protein particle complex II-specific subunit 120	TRS120	116	148595	3.39679	0.39822	2	5	5	0		unspecific
790	0	PRP43	Pre-mRNA-splicing factor ATP-dependent RNA helicase PRP43	PRP43	649	87906	3.95634	0.399068	2	9	9	0		unspecific
1641	0	NPT1	Nicotinate phosphoribosyltransferase	NPT1	157	49102	3.56375	0.401762	2	5	5	0		unspecific
485	0	ESF1	Pre-rRNA-processing protein ESF1	ESF1	1306	72537	4.42142	0.402582	3	24	41	0		unspecific
86	1	METK1	S-adenosylmethionine synthase 1	SAM1	8525	42077	5.69053	0.402962	3	57	146	0		unspecific
165	0	HAS1	ATP-dependent RNA helicase HAS1	HAS1	4442	56967	5.47063	0.403347	3	57	85	0		unspecific
77	2	RL31B	60S ribosomal protein L31-B	RPL31B	9177	12959	7.76682	0.405126	3	50	116	0		unspecific
672	0	URA7	CTP synthase 1	URA7	835	65125	3.97785	0.405135	3	17	18	0		unspecific
873	0	HIS5	Imidazole glycerol phosphate synthase hisHF	HIS7	549	61543	3.98182	0.405943	3	14	14	0		unspecific
77	1	RL31A	60S ribosomal protein L31-A	RPL31A	9265	12945	7.76993	0.406947	3	51	118	0		unspecific
411	0	NOG1	Nucleolar GTP-binding protein 1	NOG1	1607	74763	4.97785	0.410695	2	34	36	0		unspecific
527	1	MMF1	Protein MMF1, mitochondrial	MMF1	1186	15955	4.90202	0.413178	3	12	14	0		unspecific
849	3	NADC	Nicotinate-nucleotide pyrophosphorylase [carboxylating]	BNA6	182	32857	3.7992	0.415485	2	4	4	0		unspecific
58	1	PFKA1	ATP-dependent 6-phosphofructokinase subunit alpha	PFK1	11831	108587	5.32344	0.416784	3	106	204	0		unspecific
1196	0	MAK16	Protein MAK16	MAK16	316	36016	4.51259	0.41871	2	6	6	0		unspecific
391	0	RL1A	60S ribosomal protein L1-A	RPL1A	1714	24698	5.09331	0.425141	3	21	25	0		unspecific
893	0	SHS1	Seventh homolog of septin 1	SHS1	529	62706	3.7094	0.429046	3	11	11	0		unspecific
126	1	RL3	60S ribosomal protein L3	RPL3	5801	43844	5.70436	0.436833	3	54	126	0		unspecific
780	2	TMN2	Transmembrane 9 superfamily member 2	TMN2	306	76925	4.10473	0.437465	2	6	8	0		unspecific
18	4	YKR18	Mitochondrial outer membrane protein YKR018C	YKR018C	1096	82101	3.76906	0.438936	3	8	12	0		unspecific
543	0	EIS1	Eisosome protein 1	EIS1	1133	93402	3.99318	0.444409	3	21	27	0		unspecific
420	1	IF4F1	Eukaryotic initiation factor 4F subunit p150	TIF4631	1571	107264	4.50865	0.444718	3	36	40	0		unspecific
499	0	KAPS	Adenylyl-sulfate kinase	MET14	1257	23274	4.8922	0.450257	3	14	14	0		unspecific
157	1	DBP9	ATP-dependent RNA helicase DBP9	DBP9	4699	68302	5.18654	0.450268	3	69	98	0		unspecific
130	0	PABP	Polyadenylate-binding protein, cytoplasmic and nuclear	PAB1	5636	64475	5.57679	0.451906	3	68	105	0		unspecific
194	0	SMY2	Protein SMY2	SMY2	3652	81461	4.83513	0.452741	3	46	72	0		unspecific
265	0	NHP2	H/ACA ribonucleoprotein complex subunit 2	NHP2	2693	17168	6.37042	0.45338	3	21	43	0		unspecific
250	0	IDHP	Isocitrate dehydrogenase [NADP], mitochondrial	IDP1	2815	48331	4.896	0.454521	3	42	60	0		unspecific
599	0	TRXB1	Thioredoxin reductase 1	TRR1	976	34445	4.55293	0.454535	3	9	12	0		unspecific
1265	0	MTNA	Methylthioribose-1-phosphate isomerase	MRI1	276	45220	3.99102	0.455724	2	6	6	0		unspecific
481	0	ERF3	Eukaryotic peptide chain release factor GTP-binding subunit	SUP35	1324	76788	4.77865	0.455818	3	28	49	0		unspecific
932	0	VPS45	Vacuolar protein sorting-associated protein 45	VPS45	491	67261	3.72934	0.45599	2	9	9	0		unspecific
566	0	ARP3	Actin-related protein 3	ARP3	1076	49796	4.75815	0.457553	3	20	23	0		unspecific
562	0	RPA12	DNA-directed RNA polymerase I subunit RPA12	RPA12	1087	14108	6.03872	0.462124	3	13	13	0		unspecific
351	0	KPR5	Ribose-phosphate pyrophosphokinase 5	PRS5	1998	53870	5.09023	0.46455	3	27	27	0		unspecific
419	0	MCX1	Mitochondrial clpX-like chaperone MCX1	MCX1	1572	58195	4.59675	0.465503	3	30	32	0		unspecific
284	1	YPK1	Serine/threonine-protein kinase YPK1	YPK1	2481	76717	4.93367	0.46592	3	36	39	0		unspecific
812	0	MCFS2	Medium-chain fatty acid ethyl ester synthase/esterase 2	EHT1	629	51508	4.36772	0.469097	2	12	12	0		unspecific
545	0	PAT1	DNA topoisomerase 2-associated protein PAT1	PAT1	1124	88456	4.115	0.472992	3	18	18	0		unspecific
256	0	SYA	Isoform Cytoplasmic of Alanine--tRNA ligase, mitochondrial	ALA1	2754	107610	4.49319	0.4741	3	41	70	0		unspecific
973	0	RRP15	Ribosomal RNA-processing protein 15	RRP15	451	28195	4.13069	0.477013	3	12	14	0		unspecific
373	0	PURA	Adenylosuccinate synthetase	ADE12	1837	48420	4.79853	0.477882	3	26	30	0		unspecific
66	0	RPA2	DNA-directed RNA polymerase I subunit RPA135	RPA135	10325	136682	5.2477	0.477915	3	102	184	0		unspecific
246	0	DHAS	Aspartate-semialdehyde dehydrogenase	HOM2	2970	40032	5.26741	0.481245	3	39	61	0		unspecific
1330	0	CDC50	Cell division control protein 50	CDC50	247	45296	3.93434	0.488583	2	5	6	0		unspecific
234	1	DLD3	D-lactate dehydrogenase [cytochrome] 3	DLD3	3105	55532	5.11373	0.489473	3	26	45	0		unspecific
984	0	OTC	Ornithine carbamoyltransferase	ARG3	442	38220	4.3748	0.489879	3	11	15	0		unspecific
486	0	GDE1	Glycerophosphodiester phosphodiesterase GDE1	GDE1	1303	138726	3.75769	0.491521	3	21	24	0		unspecific
1483	0	MNN2	Alpha-1,2-mannosyltransferase MNN2	MNN2	194	68130	3.6765	0.491629	2	8	8	0		unspecific
54	1	RPA1	DNA-directed RNA polymerase I subunit RPA190	RPA190	12145	187683	5.3757	0.491964	3	157	241	0		unspecific
1382	0	ALB1	Ribosome biogenesis protein ALB1	ALB1	228	19275	4.31446	0.492953	2	4	4	0		unspecific
392	0	LEU1	2-isopropylmalate synthase	LEU4	1712	68880	4.39893	0.497344	3	25	48	0		unspecific
525	0	VPS10	Vacuolar protein sorting/targeting protein VPS10	PEP1	1192	179775	4.33879	0.501195	2	36	38	0		unspecific
75	4	RRP5	rRNA biogenesis protein RRP5	RRP5	3231	193700	4.35334	0.501322	3	53	64	0		unspecific
649	0	THTR	Thiosulfate sulfurtransferase TUM1	TUM1	877	34425	4.24614	0.501506	3	21	22	0		unspecific
140	0	ARLY	Argininosuccinate lyase	ARG4	5370	52184	5.29981	0.502757	3	55	94	0		unspecific
576	0	MS116	ATP-dependent RNA helicase MSS116, mitochondrial	MSS116	1035	76621	4.14974	0.505308	3	23	25	0		unspecific
554	2	SSO2	Protein SSO2	SSO2	631	33884	4.70361	0.505655	2	7	10	0		unspecific
65	1	6PGD1	6-phosphogluconate dehydrogenase, decarboxylating 1	GND1	10673	53908	5.873	0.505656	3	78	210	0		unspecific
142	1	ALDH4	Potassium-activated aldehyde dehydrogenase, mitochondrial	ALD4	5304	56973	5.31248	0.507852	3	51	73	0		unspecific
65	2	6PGD2	6-phosphogluconate dehydrogenase, decarboxylating 2	GND2	2582	54231	5.20979	0.510917	3	21	52	0		unspecific
328	0	GFA1	Glutamine--fructose-6-phosphate aminotransferase [isomerizing]	GFA1	2142	80909	4.72805	0.512035	3	36	47	0		unspecific
574	0	CDC12	Cell division control protein 12	CDC12	1039	46753	4.55529	0.51312	3	19	27	0		unspecific
269	2	MCM6	DNA replication licensing factor MCM6	MCM6	1370	113592	4.1424	0.52201	3	31	35	0		unspecific
86	2	METK2	S-adenosylmethionine synthase 2	SAM2	7662	42515	5.58478	0.522052	3	59	116	0		unspecific
908	0	SUCB	Succinyl-CoA ligase [ADP-forming] subunit beta, mitochondrial	LSC2	516	47156	4.07572	0.523907	2	10	10	0		unspecific
831	0	CDC11	Cell division control protein 11	CDC11	608	47790	4.47093	0.524172	3	11	12	0		unspecific
191	0	MPG1	Mannose-1-phosphate guanyltransferase	PSA1	3724	39712	5.63993	0.528583	3	38	66	0		unspecific
94	2	FKS2	1,3-beta-glucan synthase component GSC2	GSC2	4439	218675	5.04828	0.530991	3	64	91	0		unspecific
788	1	HXKG	Glucokinase-1	GLK1	652	55742	4.02085	0.531213	2	9	10	0		unspecific
554	1	SSO1	Protein SSO1	SSO1	1108	33143	4.97482	0.532534	2	8	13	0		unspecific
780	1	TMN1	Transmembrane 9 superfamily member 1	EMP70	661	76484	4.42596	0.534147	2	10	15	0		unspecific
253	1	IDH2	Isocitrate dehydrogenase [NAD] subunit 2, mitochondrial	IDH2	2777	39886	5.37169	0.534267	3	28	52	0		unspecific
26	0	PMA1	Plasma membrane ATPase 1	PMA1	20292	100069	5.71257	0.535097	3	71	360	0		unspecific
398	0	ENT3	Epsin-3	ENT3	1669	45064	4.96105	0.546283	3	25	26	0		unspecific
592	0	ENP1	Essential nuclear protein 1	ENP1	987	55217	4.45829	0.547576	3	18	20	0		unspecific
896	0	NAB3	Nuclear polyadenylated RNA-binding protein 3	NAB3	527	90497	3.81626	0.551302	3	13	15	0		unspecific
538	2	SNC1	Synaptobrevin homolog 1	SNC1	863	13250	6.03795	0.560307	2	7	11	0		unspecific
342	0	GCSP	Glycine dehydrogenase (decarboxylating), mitochondrial	GCV2	2043	115348	4.44696	0.560593	3	34	57	0		unspecific
94	1	FKS1	1,3-beta-glucan synthase component FKS1	FKS1	7686	216594	5.29196	0.561234	3	96	138	0		unspecific
739	0	IF6	Eukaryotic translation initiation factor 6	TIF6	727	26669	5.28224	0.562081	2	6	8	0		unspecific
819	0	RRP8	25S rRNA (adenine(645)-N(1))-methyltransferase	RRP8	620	46241	4.19407	0.565176	3	12	12	0		unspecific
732	3	KPR2	Ribose-phosphate pyrophosphokinase 2	PRS2	209	35085	3.59461	0.569797	2	4	4	0		unspecific
1429	0	NOP13	Nucleolar protein 13	NOP13	212	45809	3.63703	0.57073	2	5	6	0		unspecific
348	0	NSR1	Nuclear localization sequence-binding protein	NSR1	2019	44566	5.46936	0.573806	2	20	53	0		unspecific
274	0	P5CR	Pyrroline-5-carboxylate reductase	PRO3	2574	30512	5.29024	0.577239	3	13	22	0		unspecific
203	0	LYS9	Saccharopine dehydrogenase [NADP(+), L-glutamate-forming]	LYS9	3534	49115	5.10827	0.580666	3	39	72	0		unspecific
445	0	RTN1	Reticulon-like protein 1	RTN1	1443	33123	4.94115	0.585481	3	20	40	0		unspecific
597	0	KTR1	Alpha-1,2 mannosyltransferase KTR1	KTR1	980	46392	4.43236	0.586232	2	16	18	0		unspecific
772	0	UTP17	NET1-associated nuclear protein 1	NAN1	669	101516	4.18359	0.592779	2	15	16	0		unspecific
136	3	IMDH4	Inosine-5%27-monophosphate dehydrogenase 4	IMD4	3683	56871	5.66968	0.594137	3	25	43	0		unspecific
136	1	IMDH3	Inosine-5%27-monophosphate dehydrogenase 3	IMD3	5517	56948	5.74325	0.594137	3	51	75	0		unspecific
333	0	DIM1	Dimethyladenosine transferase	DIM1	2123	36099	5.00389	0.595425	3	43	45	0		unspecific
768	0	SPEE	Spermidine synthase	SPE3	683	33531	4.38044	0.597896	3	14	16	0		unspecific
524	0	CDC3	Cell division control protein 3	CDC3	1193	60188	4.64472	0.598574	3	20	25	0		unspecific
220	0	RPAC1	DNA-directed RNA polymerases I and III subunit RPAC1	RPC40	3281	37948	5.49511	0.602825	3	33	66	0		unspecific
818	1	DCP2	mRNA-decapping enzyme subunit 2	DCP2	622	108828	4.0101	0.605602	3	22	22	0		unspecific
188	0	ICP55	Intermediate cleaving peptidase 55	ICP55	3804	58352	5.605	0.605728	3	52	74	0		unspecific
523	0	SMI1	Cell wall assembly regulator SMI1	SMI1	1196	57101	5.36093	0.607091	2	19	21	0		unspecific
136	2	IMDH2	Inosine-5%27-monophosphate dehydrogenase 2	IMD2	4390	56950	5.77375	0.607344	3	39	61	0		unspecific
190	0	ARG56	Protein ARG5,6, mitochondrial	ARG5,6	3729	95267	4.95068	0.610701	3	51	60	0		unspecific
30	2	FUS3	Mitogen-activated protein kinase FUS3	FUS3	2231	41088	5.31756	0.612506	3	30	38	0		unspecific
655	1	MPI	Mannose-6-phosphate isomerase	PMI40	870	48443	4.58193	0.617235	3	19	23	0		unspecific
595	0	ERB1	Ribosome biogenesis protein ERB1	ERB1	980	91933	4.59415	0.621254	2	15	25	0		unspecific
144	1	ARB1	ABC transporter ATP-binding protein ARB1	ARB1	5190	68506	5.47571	0.621397	3	59	82	0		unspecific
470	0	BDF1	Bromodomain-containing factor 1	BDF1	1363	77045	4.33188	0.623586	3	32	37	0		unspecific
184	0	TRP	Tryptophan synthase	TRP5	3864	76977	4.93473	0.625052	3	57	72	0		unspecific
625	0	ATC3	Probable phospholipid-transporting ATPase DRS2	DRS2	932	154409	4.1898	0.628828	2	13	14	0		unspecific
85	0	ATPB	ATP synthase subunit beta, mitochondrial	ATP2	8694	54817	5.84605	0.628866	3	63	99	0		unspecific
300	2	RGC1	Regulator of the glycerol channel 1	RGC1	1593	121061	4.13924	0.629128	2	25	35	0		unspecific
1686	0	YM91	Putative methyltransferase YMR310C	YMR310C	143	36058	3.68791	0.636329	2	4	4	0		unspecific
976	0	PHS	Putative pterin-4-alpha-carbinolamine dehydratase	YHL018W	447	14074	4.67351	0.642085	2	7	7	0		unspecific
1032	0	UTP22	U3 small nucleolar RNA-associated protein 22	UTP22	404	141024	3.48356	0.643414	2	10	11	0		unspecific
931	0	KTR4	Probable mannosyltransferase KTR4	KTR4	491	54977	4.35969	0.644542	2	8	9	0		unspecific
115	2	DNM1	Dynamin-related protein DNM1	DNM1	1901	85489	4.60683	0.647159	3	31	34	0		unspecific
897	0	PUF6	Pumilio homology domain family member 6	PUF6	527	75344	4.35228	0.653665	2	12	12	0		unspecific
677	0	RNA1	Ran GTPase-activating protein 1	RNA1	825	46073	4.24827	0.656213	3	15	15	0		unspecific
853	0	KEX1	Pheromone-processing carboxypeptidase KEX1	KEX1	581	82593	4.2803	0.658747	2	12	14	0		unspecific
815	0	NUP57	Nucleoporin NUP57	NUP57	627	57521	4.14313	0.659817	3	9	10	0		unspecific
147	1	PUR92	Bifunctional purine biosynthesis protein ADE17	ADE17	5051	65565	5.26309	0.662589	3	61	79	0		unspecific
1326	0	CHS3	Chitin synthase 3	CHS3	248	132772	3.33297	0.667023	2	8	9	0		unspecific
603	2	TSL1	Trehalose synthase complex regulatory subunit TSL1	TSL1	788	123341	3.91077	0.667365	3	25	31	0		unspecific
1045	0	RHO5	GTP-binding protein RHO5	RHO5	398	37138	4.22069	0.675732	2	6	8	0		unspecific
538	1	SNC2	Synaptobrevin homolog 2	SNC2	1157	13006	6.10618	0.68163	2	10	15	0		unspecific
1058	0	NUP2	Nucleoporin NUP2	NUP2	389	77891	3.58198	0.684506	2	6	7	0		unspecific
1276	0	UTP5	U3 small nucleolar RNA-associated protein 5	UTP5	273	72356	3.70762	0.68532	2	8	8	0		unspecific
1185	0	RPF2	Ribosome biogenesis protein RPF2	RPF2	320	39687	4.45016	0.685455	2	5	5	0		unspecific
394	4	TLG2	T-SNARE affecting a late Golgi compartment protein 2	TLG2	718	46018	4.6017	0.686953	2	17	18	0		unspecific
1268	0	SNZ1	Pyridoxal 5%27-phosphate synthase subunit SNZ1	SNZ1	275	32081	4.18521	0.687351	3	11	11	0		unspecific
185	2	LSP1	Sphingolipid long chain base-responsive protein LSP1	LSP1	1999	38048	5.39829	0.692726	3	37	54	0		unspecific
1269	0	UTP8	U3 small nucleolar RNA-associated protein 8	UTP8	275	80768	3.77367	0.697599	2	9	9	0		unspecific
176	0	LYS12	Homoisocitrate dehydrogenase, mitochondrial	LYS12	4105	40329	5.25245	0.700442	3	49	86	0		unspecific
163	0	VDAC1	Mitochondrial outer membrane protein porin 1	POR1	4499	30524	5.88291	0.70476	3	34	88	0		unspecific
294	0	ECM33	Cell wall protein ECM33	ECM33	2353	43970	5.55927	0.710584	2	8	28	0		unspecific
280	0	QCR1	Cytochrome b-c1 complex subunit 1, mitochondrial	COR1	2522	50254	4.98885	0.711466	3	38	41	0		unspecific
1341	0	ARL1	ADP-ribosylation factor-like protein 1	ARL1	244	20479	4.55217	0.717037	3	7	7	0		unspecific
1853	0	MCM7	DNA replication licensing factor MCM7	MCM7	108	95568	3.12325	0.722603	2	5	5	0		unspecific
636	0	HIS7	Imidazoleglycerol-phosphate dehydratase	HIS3	911	24046	5.21862	0.723457	3	10	17	0		unspecific
610	0	URB1	Nucleolar pre-ribosomal-associated protein 1	URB1	959	204014	3.81462	0.733287	3	26	29	0		unspecific
1068	0	SCS2	Vesicle-associated membrane protein-associated protein SCS2	SCS2	380	27023	4.77791	0.737979	3	10	12	0		unspecific
24	1	DBP3	ATP-dependent RNA helicase DBP3	DBP3	21911	58961	5.87699	0.750703	3	94	353	0		unspecific
679	0	LONM	Lon protease homolog, mitochondrial	PIM1	824	127432	3.70033	0.754171	3	22	22	0		unspecific
994	0	TRPD	Anthranilate phosphoribosyltransferase	TRP4	434	41633	3.99035	0.758429	2	9	9	0		unspecific
1063	0	MAOM	NAD-dependent malic enzyme, mitochondrial	MAE1	385	74843	3.82149	0.758777	2	7	9	0		unspecific
1135	0	GGC1	Mitochondrial GTP/GDP carrier protein 1	GGC1	344	33252	3.68725	0.759742	2	10	10	0		unspecific
661	0	PIH1	Protein interacting with Hsp90 1	PIH1	858	40064	4.72685	0.761807	3	23	25	0		unspecific
47	1	GLYC	Serine hydroxymethyltransferase, cytosolic	SHM2	13076	52471	5.96898	0.764553	3	97	259	0		unspecific
1261	0	HPRT	Hypoxanthine-guanine phosphoribosyltransferase	HPT1	277	25289	4.23408	0.769668	2	7	8	0		unspecific
132	0	NET1	Nucleolar protein NET1	NET1	5602	128568	4.88851	0.770412	3	88	109	0		unspecific
394	1	ATC5	Phospholipid-transporting ATPase DNF1	DNF1	1693	179111	4.07387	0.789514	3	23	28	0		unspecific
1026	0	NSA1	Ribosome biogenesis protein NSA1	NSA1	409	52045	4.07251	0.805009	2	6	7	0		unspecific
1289	0	FRDS	Fumarate reductase 1	FRD1	268	51097	3.62521	0.805461	2	5	5	0		unspecific
885	0	NCPR	NADPH--cytochrome P450 reductase	NCP1	535	76952	4.24879	0.806877	2	11	12	0		unspecific
913	0	UTP15	U3 small nucleolar RNA-associated protein 15	UTP15	511	57936	4.2887	0.814141	2	8	9	0		unspecific
394	3	ATC4	Phospholipid-transporting ATPase DNF2	DNF2	814	184043	3.69012	0.81609	2	8	10	0		unspecific
801	0	LEM3	Alkylphosphocholine resistance protein LEM3	LEM3	637	47807	4.32413	0.81869	2	9	10	0		unspecific
117	1	BOB1	Protein BOB1	BOI1	6198	109457	4.96512	0.825909	3	79	137	0		unspecific
1204	0	PHO90	Low-affinity phosphate transporter PHO90	PHO90	311	98196	3.88254	0.827136	2	10	11	0		unspecific
387	0	AATC	Aspartate aminotransferase, cytoplasmic	AAT2	1738	46257	5.22465	0.832909	3	28	32	0		unspecific
571	0	LYS4	Homoaconitase, mitochondrial	LYS4	1044	75617	4.17607	0.834266	3	20	21	0		unspecific
288	0	H1	Histone H1	HHO1	2426	27843	4.99178	0.839483	3	34	42	0		unspecific
573	1	ARGD	Acetylornithine aminotransferase, mitochondrial	ARG8	1041	46994	4.57315	0.843767	3	20	22	0		unspecific
180	0	PAN1	Actin cytoskeleton-regulatory complex protein PAN1	PAN1	3956	160397	4.60326	0.844636	3	55	77	0		unspecific
303	0	RPA43	DNA-directed RNA polymerase I subunit RPA43	RPA43	2299	36316	5.45303	0.852391	3	25	29	0		unspecific
587	0	CISY2	Citrate synthase, peroxisomal	CIT2	1006	51381	4.41834	0.85249	3	20	21	0		unspecific
632	0	CDC14	Tyrosine-protein phosphatase CDC14	CDC14	923	62267	4.45959	0.861658	3	15	22	0		unspecific
817	0	PTM1	Membrane protein PTM1	PTM1	622	60492	4.85492	0.861842	2	9	13	0		unspecific
805	0	MRT4	Ribosome assembly factor MRT4	MRT4	632	27155	4.85366	0.900778	2	13	13	0		unspecific
1420	0	KC12	Casein kinase I homolog 2	YCK2	215	62212	3.788	0.910911	2	5	5	0		unspecific
436	0	LCF1	Long-chain-fatty-acid--CoA ligase 1	FAA1	1483	78558	4.25198	0.911843	3	28	35	0		unspecific
1408	0	CKS1	Cyclin-dependent kinases regulatory subunit	CKS1	218	17841	4.31849	0.914786	2	4	5	0		unspecific
971	0	UTP10	U3 small nucleolar RNA-associated protein 10	UTP10	453	200869	3.18438	0.916433	2	5	6	0		unspecific
1495	0	MET16	Phosphoadenosine phosphosulfate reductase	MET16	192	30475	4.42904	0.925779	2	8	9	0		unspecific
224	0	CISY1	Citrate synthase, mitochondrial	CIT1	3236	53384	5.54773	0.929016	3	51	64	0		unspecific
902	0	CYC8	General transcriptional corepressor CYC8	CYC8	521	107422	3.91832	0.940663	2	10	11	0		unspecific
408	0	ADH6	NADP-dependent alcohol dehydrogenase 6	ADH6	1616	40162	5.35029	0.940722	3	22	33	0		unspecific
983	0	NOP15	Ribosome biogenesis protein 15	NOP15	443	25431	4.4252	0.944354	2	6	7	0		unspecific
1167	0	ATC8	Probable phospholipid-transporting ATPase DNF3	DNF3	327	189397	3.40342	0.947545	2	11	11	0		unspecific
1348	0	HOC1	Putative glycosyltransferase HOC1	HOC1	243	46325	3.87909	0.956532	2	4	4	0		unspecific
756	0	TOM70	Mitochondrial import receptor subunit TOM70	TOM70	695	70251	4.00846	0.959603	2	10	12	0		unspecific
944	0	GAS5	1,3-beta-glucanosyltransferase GAS5	GAS5	478	52294	4.18123	0.978663	2	7	10	0		unspecific
1037	0	GCST	Aminomethyltransferase, mitochondrial	GCV1	402	44612	4.06644	0.989761	2	12	14	0		unspecific
199	0	RPA49	DNA-directed RNA polymerase I subunit RPA49	RPA49	3580	46679	5.9382	1.00771	3	63	68	0		unspecific
875	0	MNN5	Alpha-1,2-mannosyltransferase MNN5	MNN5	545	67561	3.63944	1.0228	2	4	4	0		unspecific
1361	0	RLP24	Ribosome biogenesis protein RLP24	RLP24	238	24246	5.08085	1.02965	2	4	4	0		unspecific
952	0	NOP4	Nucleolar protein 4	NOP4	475	78119	3.93314	1.03277	2	10	11	0		unspecific
1103	0	GDA1	Guanosine-diphosphatase	GDA1	363	57413	4.26494	1.03411	2	8	10	0		unspecific
694	1	RAS2	Ras-like protein 2	RAS2	798	34798	4.27521	1.04467	2	8	9	0		unspecific
912	0	SAC1	Phosphoinositide phosphatase SAC1	SAC1	512	71308	4.62044	1.04608	3	11	11	0		unspecific
1342	0	UTP21	U3 small nucleolar RNA-associated protein 21	UTP21	244	105182	3.38325	1.05849	2	7	7	0		unspecific
251	0	RPA34	DNA-directed RNA polymerase I subunit RPA34	RPA34	2809	26916	5.44786	1.07947	3	27	59	1		unspecific
227	0	GAP1	General amino-acid permease GAP1	GAP1	3173	65955	5.32482	1.08438	3	31	50	1		unspecific
837	1	SLA2	Protein SLA2	SLA2	599	109356	3.93725	1.0846	2	11	12	0		unspecific
1620	0	UTP4	U3 small nucleolar RNA-associated protein 4	UTP4	162	88488	3.39265	1.08665	2	6	6	0		unspecific
1041	0	SFT2	Protein transport protein SFT2	SFT2	401	24543	4.87016	1.09137	2	8	9	0		unspecific
1445	0	YG5X	Putative methyltransferase YGR283C	YGR283C	207	38864	3.7687	1.09822	2	6	6	0		unspecific
876	2	SSF2	Ribosome biogenesis protein SSF2	SSF2	286	51938	4.12619	1.10506	2	8	8	0		unspecific
876	1	SSF1	Ribosome biogenesis protein SSF1	SSF1	541	51846	4.4271	1.14223	2	9	10	0		unspecific
1187	0	SNU13	13 kDa ribonucleoprotein-associated protein	SNU13	319	13731	4.88536	1.14729	3	9	10	0		unspecific
239	0	NOP58	Nucleolar protein 58	NOP58	3039	56978	4.73688	1.15414	3	27	59	1		unspecific
1248	0	SC61G	Protein transport protein SSS1	SSS1	281	8995	5.17494	1.15926	2	4	4	1		unspecific
804	0	LYS1	Saccharopine dehydrogenase [NAD(+), L-lysine-forming]	LYS1	633	41667	4.16377	1.16972	2	12	14	1		unspecific
816	0	PPN1	Endopolyphosphatase	PPN1	627	78580	4.39943	1.17425	2	11	13	0		unspecific
488	0	SLA1	Actin cytoskeleton-regulatory complex protein SLA1	SLA1	1291	136048	4.5518	1.17861	3	30	39	1		unspecific
978	0	COQ1	Hexaprenyl pyrophosphate synthase, mitochondrial	COQ1	445	52812	4.31834	1.19114	2	9	11	0		unspecific
295	0	CBF5	H/ACA ribonucleoprotein complex subunit 4	CBF5	2353	55184	5.19737	1.20911	3	28	66	1		unspecific
921	0	YOP1	Protein YOP1	YOP1	501	20257	5.04169	1.24573	2	8	8	1		unspecific
1073	0	UBC1	Ubiquitin-conjugating enzyme E2 1	UBC1	378	24220	4.18495	1.30043	2	7	9	0		unspecific
1181	0	TGL1	Sterol esterase TGL1	TGL1	322	63281	3.77526	1.31821	2	9	9	0		unspecific
822	0	MPCP	Mitochondrial phosphate carrier protein	MIR1	619	32962	4.36634	1.37695	2	8	9	1		unspecific
742	0	GLY1	Low specificity L-threonine aldolase	GLY1	721	43187	4.28461	1.41232	3	10	11	1		unspecific
645	0	YHM2	Citrate/oxoglutarate carrier protein	YHM2	884	34334	4.31558	1.44865	3	12	13	1		unspecific
1086	0	RRP9	Ribosomal RNA-processing protein 9	RRP9	371	65356	4.04572	1.45495	2	11	11	1		unspecific
618	0	YC16	UPF0743 protein YCR087C-A	YCR087C-A	943	18069	5.10504	1.51675	3	11	20	0		unspecific
1130	0	NOP10	H/ACA ribonucleoprotein complex subunit 3	NOP10	348	6632	5.61577	1.52923	2	7	8	1		unspecific
1402	0	OAC1	Mitochondrial oxaloacetate transport protein	OAC1	220	35302	4.06625	1.53969	2	7	8	1		unspecific
1452	0	PAF1	RNA polymerase II-associated protein 1	PAF1	204	51769	4.0086	1.53999	2	6	6	1		unspecific
1812	0	OSTB	Dolichyl-diphosphooligosaccharide--protein glycosyltransferase subunit WBP1	WBP1	116	49589	3.94327	1.55286	2	6	6	1		unspecific
1048	0	FCY2	Purine-cytosine permease FCY2	FCY2	398	58563	4.58806	1.57381	2	9	11	1		unspecific
357	0	FBRL	rRNA 2%27-O-methyltransferase fibrillarin	NOP1	1975	34615	5.54997	1.57437	3	28	32	1		unspecific
404	1	STV1	V-type proton ATPase subunit a, Golgi isoform	STV1	1630	101995	4.6273	1.6662	2	33	35	1		unspecific
233	2	RL37B	60S ribosomal protein L37-B	RPL37B	1675	10090	6.11626	1.68416	3	21	66	1		unspecific
308	0	ADT2	ADP,ATP carrier protein 2	PET9	2256	34632	5.40848	1.68433	2	20	25	1		unspecific
600	0	GAR1	H/ACA ribonucleoprotein complex subunit 1	GAR1	976	21638	5.84933	1.71764	2	13	16	1		unspecific
695	1	PST2	Protoplast secreted protein 2	PST2	796	21010	4.90403	1.8144	2	5	5	1		unspecific
475	0	VPH1	V-type proton ATPase subunit a, vacuolar isoform	VPH1	1348	95866	4.32222	1.83518	3	19	34	1		unspecific
784	0	NOP8	60S ribosome subunit biogenesis protein NOP8	NOP8	656	57158	4.40085	2.29128	2	13	15	2		unspecific
1338	0	NCE2	Non-classical export protein 2	NCE102	245	19240	4.9941	2.45689	2	5	6	2		unspecific
1062	0	SRP40	Suppressor protein SRP40	SRP40	386	40992	4.55904	3.02361	2	5	6	2		unspecific

## Sheet: peptide.quant.combined.Med13-HA
hit	memberNumber	accession	numPeptides	chargeState	chargeType	readableVarmodStr	pepStr	log2ratio.H.L	log10intensity	max.score	pepLen	in.protein.quant.table
859	0	sp|P37302|APE3_YEAST	4	2	matchChargeOriginal		QIALIER	-16.3194	7.86273	36	7	TRUE
111	0	sp|P06168|ILV5_YEAST	93	3	matchChargeAllCharge		SLEFNSQPDYR	-15.2319	7.71794		11	TRUE
248	0	sp|Q99278|MED11_YEAST	70	3	matchChargeAllCharge	(1) Oxidation (M)	MQPPYIQER	-14.7635	7.66791		9	TRUE
286	0	sp|P36015|YKT6_YEAST	19	2	matchChargeAllCharge		SSVGQFMTFFAETVASR	-14.0843	7.35073		17	TRUE
248	0	sp|Q99278|MED11_YEAST	70	3	matchChargeAllCharge	(1) Oxidation (M)	MQPPYIQER	-13.6856	7.02147		9	TRUE
30	1	sp|P39073|SSN3_YEAST	458	2	matchChargeOriginal	(3) Oxidation (M)%3b (5) Oxidation (M)	APMLMANNDVFTIGPYR	-13.3453	7.15578	111	17	TRUE
162	0	sp|P47821|SSN8_YEAST	127	2	matchChargeOriginal		NSSSPVQIAFNR	-12.9973	6.9443	83	12	TRUE
30	1	sp|P39073|SSN3_YEAST	458	3	matchChargeOriginal	(5) Oxidation (M)%3b (7) Oxidation (M)	SSSSMDMQANTNALRR	-12.9711	7.44906	22	16	TRUE
136	3	sp|P50094|IMDH4_YEAST	17	2	matchChargeOriginal		LVGLVTSR	-12.96	6.80957	38	8	TRUE
30	1	sp|P39073|SSN3_YEAST	458	4	matchChargeOriginal	(8) Oxidation (M)%3b (13) Oxidation (M)	AQNSYQPMYQRPMQVQGQQQAQSFVGKK	-12.8725	7.22969	22	28	TRUE
30	1	sp|P39073|SSN3_YEAST	458	4	matchChargeOriginal		TKNNTQASGITAGAAANALGGLGVNRR	-12.6767	7.06214	92	27	TRUE
32	0	sp|P41805|RL10_YEAST	217	4	matchChargeOriginal		TKDSNKDVVVEGLRR	-12.6031	6.82581	98	15	TRUE
68	0	sp|P25648|SRB8_YEAST	298	3	matchChargeOriginal		IPSNSTTTLHGPGFQLPNR	-12.57	6.73816	162	19	TRUE
426	0	sp|P39517|DHH1_YEAST	24	2	matchChargeOriginal		ELALQTSQVVR	-12.27	6.71693	61	11	TRUE
30	1	sp|P39073|SSN3_YEAST	458	2	matchChargeOriginal		ILEVLGTPDQK	-12.2313	6.93275	65	11	TRUE
793	0	sp|P40325|HUA1_YEAST	8	2	matchChargeAllCharge		FLLDEDICPLCHGVGR	-12.0513	7.58705		16	TRUE
68	0	sp|P25648|SRB8_YEAST	298	3	matchChargeOriginal	(2) Oxidation (M)	SMINDENYIINDIKK	-11.9651	6.7712	79	15	TRUE
68	0	sp|P25648|SRB8_YEAST	298	2	matchChargeOriginal		KLELISYR	-11.9037	6.44879	48	8	TRUE
426	0	sp|P39517|DHH1_YEAST	24	2	matchChargeOriginal		ELALQTSQVVR	-11.8736	6.54119	41	11	TRUE
136	2	sp|P38697|IMDH2_YEAST	21	2	matchChargeOriginal		LVGVITSR	-11.8391	6.80964	62	8	TRUE
339	0	sp|P32585|MED18_YEAST	58	2	matchChargeOriginal		NQLVEPNR	-11.8188	6.66019	32	8	TRUE
46	0	sp|P38931|SSN2_YEAST	395	2	matchChargeAllCharge	(4) Oxidation (M)	FYNMKQPYVFVK	-11.8175	6.9358		12	TRUE
33	0	sp|P17255|VATA_YEAST	159	2	matchChargeAllCharge		FYDSNYPEFPVLRDR	-11.7728	6.62693		15	TRUE
68	0	sp|P25648|SRB8_YEAST	298	3	matchChargeOriginal		FLLHNSEIIDTNTSK	-11.7442	6.69379	110	15	TRUE
116	2	sp|Q12680|GLT1_YEAST	101	2	matchChargeOriginal		NSGATIVVER	-11.7334	7.00757	70	10	TRUE
30	1	sp|P39073|SSN3_YEAST	458	3	matchChargeOriginal		NNTQASGITAGAAANALGGLGVNRR	-11.7327	6.47823	79	25	TRUE
68	0	sp|P25648|SRB8_YEAST	298	3	matchChargeOriginal		QFDHYESNQLVAK	-11.6508	6.59974	62	13	TRUE
68	0	sp|P25648|SRB8_YEAST	298	3	matchChargeOriginal	(5) Oxidation (M)	LIFDMTNHYNDSQQLR	-11.6488	6.91782	109	16	TRUE
30	1	sp|P39073|SSN3_YEAST	458	4	matchChargeOriginal	(8) Oxidation (M)%3b (13) Oxidation (M)	AQNSYQPMYQRPMQVQGQQQAQSFVGKK	-11.6475	6.50216	48	28	TRUE
46	0	sp|P38931|SSN2_YEAST	395	2	matchChargeOriginal		QENFNSVNDANITSNK	-11.6345	6.35559	76	16	TRUE
30	1	sp|P39073|SSN3_YEAST	458	3	matchChargeOriginal	(5) Oxidation (M)	SSSSMDMQANTNALRR	-11.596	6.43861	38	16	TRUE
30	1	sp|P39073|SSN3_YEAST	458	3	matchChargeOriginal		NLLKDEGVTPGR	-11.5769	6.69812	71	12	TRUE
30	1	sp|P39073|SSN3_YEAST	458	4	matchChargeOriginal	(8) Oxidation (M)%3b (13) Oxidation (M)	AQNSYQPMYQRPMQVQGQQQAQSFVGKK	-11.5647	7.50723	49	28	TRUE
162	0	sp|P47821|SSN8_YEAST	127	3	matchChargeOriginal		GSSLASAASEAIRDPK	-11.5509	6.83697	54	16	TRUE
162	0	sp|P47821|SSN8_YEAST	127	2	matchChargeOriginal	Acetyl (Protein N-term)	SGSFWTSTQR	-11.5104	6.69458	67	10	TRUE
68	0	sp|P25648|SRB8_YEAST	298	2	matchChargeOriginal		ILSNDITNLQLSK	-11.5081	7.22901	99	13	TRUE
30	1	sp|P39073|SSN3_YEAST	458	3	matchChargeOriginal		SSSSMDMQANTNALRR	-11.5074	6.6865	53	16	TRUE
286	0	sp|P36015|YKT6_YEAST	19	2	matchChargeAllCharge		SSVGQFMTFFAETVASR	-11.4794	7.3434		17	TRUE
30	1	sp|P39073|SSN3_YEAST	458	2	matchChargeOriginal		APELLLGAR	-11.4686	6.65341	71	9	TRUE
203	0	sp|P38999|LYS9_YEAST	27	2	matchChargeAllCharge		DLYHIPEAETVIR	-11.4411	6.56525		13	TRUE
68	0	sp|P25648|SRB8_YEAST	298	2	matchChargeOriginal		ILITYGSSPK	-11.4115	6.4655	64	10	TRUE
162	0	sp|P47821|SSN8_YEAST	127	2	matchChargeOriginal		NSSSPVQIAFNR	-11.4074	7.11721	87	12	TRUE
30	1	sp|P39073|SSN3_YEAST	458	4	matchChargeOriginal	(13) Oxidation (M)	AQNSYQPMYQRPMQVQGQQQAQSFVGKK	-11.3879	6.60808	58	28	TRUE
46	0	sp|P38931|SSN2_YEAST	395	2	matchChargeOriginal		TWYVGNSR	-11.3741	6.47735	33	8	TRUE
68	0	sp|P25648|SRB8_YEAST	298	2	matchChargeOriginal		QVIEQCYLK	-11.3733	6.45519	48	9	TRUE
30	1	sp|P39073|SSN3_YEAST	458	3	matchChargeOriginal		IHTNDNDIMNLGSR	-11.3588	6.59971	95	14	TRUE
30	1	sp|P39073|SSN3_YEAST	458	2	matchChargeOriginal		ILEVLGTPDQK	-11.3537	6.59209	66	11	TRUE
30	1	sp|P39073|SSN3_YEAST	458	4	matchChargeOriginal	(13) Oxidation (M)	AQNSYQPMYQRPMQVQGQQQAQSFVGKK	-11.339	6.47565	38	28	TRUE
25	0	sp|P27614|CBPS_YEAST	193	3	matchChargeOriginal		LVEYISNQSHLR	-11.3201	6.53351	20	12	TRUE
30	1	sp|P39073|SSN3_YEAST	458	2	matchChargeOriginal		IPQFDSTQPK	-11.3066	7.40909	75	10	TRUE
162	0	sp|P47821|SSN8_YEAST	127	3	matchChargeAllCharge		GSSLASAASEAIRDPK	-11.2801	6.54341		16	TRUE
30	1	sp|P39073|SSN3_YEAST	458	3	matchChargeOriginal	(5) Oxidation (M)%3b (7) Oxidation (M)	SSSSMDMQANTNALRR	-11.2753	6.60831	52	16	TRUE
162	0	sp|P47821|SSN8_YEAST	127	2	matchChargeOriginal		NIPITHR	-11.2624	6.31452	28	7	TRUE
30	1	sp|P39073|SSN3_YEAST	458	4	matchChargeOriginal		AQNSYQPMYQRPMQVQGQQQAQSFVGKK	-11.2553	6.3037	51	28	TRUE
30	1	sp|P39073|SSN3_YEAST	458	3	matchChargeOriginal	(5) Oxidation (M)	SSSSMDMQANTNALRR	-11.2319	6.57873	47	16	TRUE
30	1	sp|P39073|SSN3_YEAST	458	3	matchChargeOriginal		KTVPFQVNQLQR	-11.2145	6.62533	72	12	TRUE
30	1	sp|P39073|SSN3_YEAST	458	3	matchChargeOriginal		ILAAAAAAAAAVSGNNASDEPSR	-11.1999	7.1293	126	23	TRUE
73	0	sp|P32259|MED16_YEAST	270	3	matchChargeOriginal		AGNIISSDKTIVPTSIQTK	-11.1886	6.62595	85	19	TRUE
162	0	sp|P47821|SSN8_YEAST	127	3	matchChargeOriginal		FLLHTLYLRPASAI	-11.1735	6.55578	42	14	TRUE
104	0	sp|P53742|NOG2_YEAST	48	2	matchChargeAllCharge		IPWFVLPPEKEGEEKPK	-11.173	6.54946		17	TRUE
68	0	sp|P25648|SRB8_YEAST	298	3	matchChargeOriginal		SSVHESLVTQSNILSQQFDK	-11.172	6.40685	105	20	TRUE
30	1	sp|P39073|SSN3_YEAST	458	3	matchChargeOriginal	(8) Oxidation (M)%3b (13) Oxidation (M)	AQNSYQPMYQRPMQVQGQQQAQSFVGK	-11.1609	6.42599	29	27	TRUE
33	0	sp|P17255|VATA_YEAST	159	2	matchChargeOriginal	(4) Oxidation (M)	LGEMPADQGFPAYLGAK	-11.1448	6.47822	42	17	TRUE
417	0	sp|P38782|MED6_YEAST	42	2	matchChargeOriginal	Acetyl (Protein N-term)%3b (1) Oxidation (M)	MNVTPLDELQWK	-11.1328	6.61369	67	12	TRUE
141	0	sp|P34162|MED20_YEAST	96	2	matchChargeAllCharge		TSSDSLGPDTSNEICDLAYQYVR	-11.1097	6.2694		23	TRUE
68	0	sp|P25648|SRB8_YEAST	298	2	matchChargeOriginal		KLELISYR	-11.109	6.58199	66	8	TRUE
79	0	sp|Q12321|MED1_YEAST	202	2	matchChargeOriginal		SLDSSNASFNNQGK	-11.0862	6.34952	92	14	TRUE
30	1	sp|P39073|SSN3_YEAST	458	3	matchChargeOriginal		NLLKDEGVTPGR	-11.0683	7.10345	73	12	TRUE
46	0	sp|P38931|SSN2_YEAST	395	4	matchChargeAllCharge		TGSVDTLHNKEGTLEQR	-11.0524	6.4943		17	TRUE
46	0	sp|P38931|SSN2_YEAST	395	2	matchChargeOriginal		TVDSSIQPIESNIK	-11.0264	6.84861	82	14	TRUE
68	0	sp|P25648|SRB8_YEAST	298	2	matchChargeOriginal	(3) Oxidation (M)	NVMEYDVK	-11.0253	6.38689	49	8	TRUE
162	0	sp|P47821|SSN8_YEAST	127	2	matchChargeOriginal		NSSSPVQIAFNR	-10.9778	6.22293	84	12	TRUE
162	0	sp|P47821|SSN8_YEAST	127	2	matchChargeOriginal	Acetyl (Protein N-term)	SGSFWTSTQR	-10.9687	6.85068	67	10	TRUE
30	1	sp|P39073|SSN3_YEAST	458	3	matchChargeOriginal	(7) Oxidation (M)	SSSSMDMQANTNALRR	-10.9661	6.41937	52	16	TRUE
30	1	sp|P39073|SSN3_YEAST	458	3	matchChargeOriginal	(5) Oxidation (M)%3b (7) Oxidation (M)	SSSSMDMQANTNALRR	-10.9653	6.41199	52	16	TRUE
46	0	sp|P38931|SSN2_YEAST	395	3	matchChargeAllCharge		NNSISSQPASYHSVQETNK	-10.9562	6.52005		19	TRUE
46	0	sp|P38931|SSN2_YEAST	395	2	matchChargeOriginal		HALYLAPSGIR	-10.9477	6.53167	37	11	TRUE
298	0	sp|P20459|IF2A_YEAST	26	2	matchChargeOriginal		GYIDLSK	-10.9386	6.27852	25	7	TRUE
30	1	sp|P39073|SSN3_YEAST	458	3	matchChargeOriginal		KTVPFQVNQLQR	-10.938	6.55169	69	12	TRUE
25	0	sp|P27614|CBPS_YEAST	193	2	matchChargeOriginal		YGYGLSK	-10.9294	6.32409	22	7	TRUE
46	0	sp|P38931|SSN2_YEAST	395	2	matchChargeAllCharge		HALYLAPSGIR	-10.9195	6.60144		11	TRUE
162	0	sp|P47821|SSN8_YEAST	127	2	matchChargeOriginal		NSSSPVQIAFNR	-10.9189	6.53059	105	12	TRUE
30	1	sp|P39073|SSN3_YEAST	458	3	matchChargeOriginal		KTVPFQVNQLQR	-10.9076	6.23118	57	12	TRUE
68	0	sp|P25648|SRB8_YEAST	298	3	matchChargeOriginal		QFDHYESNQLVAK	-10.8939	6.56917	52	13	TRUE
111	0	sp|P06168|ILV5_YEAST	93	3	matchChargeAllCharge		SLEFNSQPDYR	-10.8846	6.3658		11	TRUE
641	0	sp|P54730|UBX4_YEAST	12	3	matchChargeOriginal		TNREDIPFNTIK	-10.8835	6.32147	16	12	TRUE
30	1	sp|P39073|SSN3_YEAST	458	2	matchChargeOriginal	(5) Oxidation (M)%3b (7) Oxidation (M)	SSSSMDMQANTNALR	-10.8784	6.22262	50	15	TRUE
46	0	sp|P38931|SSN2_YEAST	395	3	matchChargeOriginal		TGSVDTLHNKEGTLEQR	-10.8752	6.37879	175	17	TRUE
68	0	sp|P25648|SRB8_YEAST	298	3	matchChargeOriginal	(7) Oxidation (M)	GFYHTPMVNFESISAR	-10.8711	6.62183	55	16	TRUE
68	0	sp|P25648|SRB8_YEAST	298	2	matchChargeOriginal		ILSNDITNLQLSK	-10.8638	6.67237	99	13	TRUE
426	0	sp|P39517|DHH1_YEAST	24	2	matchChargeOriginal		ELALQTSQVVR	-10.8603	6.40334	49	11	TRUE
30	1	sp|P39073|SSN3_YEAST	458	3	matchChargeOriginal	(8) Oxidation (M)%3b (13) Oxidation (M)	AQNSYQPMYQRPMQVQGQQQAQSFVGK	-10.8571	6.44464	43	27	TRUE
46	0	sp|P38931|SSN2_YEAST	395	2	matchChargeOriginal		QENFNSVNDANITSNK	-10.845	6.51952	134	16	TRUE
241	0	sp|Q12124|MED2_YEAST	79	4	matchChargeOriginal		EQEELKKRQELEEASQQQQLQQNSK	-10.8422	6.31413	30	25	TRUE
30	1	sp|P39073|SSN3_YEAST	458	2	matchChargeOriginal		IPQFDSTQPK	-10.8309	7.20313	65	10	TRUE
4	1	sp|P02994|EF1A_YEAST	504	1	matchChargeAllCharge		FDELLEK	-10.8107	6.35806		7	TRUE
82	0	sp|P32569|MED17_YEAST	207	3	matchChargeAllCharge		GTDFVHSVKK	-10.8105	6.31068		10	TRUE
68	0	sp|P25648|SRB8_YEAST	298	2	matchChargeOriginal	Gln-%3epyro-Glu (N-term Q)	QFDHYESNQLVAK	-10.805	6.64893	72	13	TRUE
162	0	sp|P47821|SSN8_YEAST	127	2	matchChargeOriginal	Acetyl (Protein N-term)	SGSFWTSTQR	-10.7894	6.45137	78	10	TRUE
30	1	sp|P39073|SSN3_YEAST	458	3	matchChargeOriginal		SSSSMDMQANTNALRR	-10.7627	6.4182	82	16	TRUE
30	1	sp|P39073|SSN3_YEAST	458	3	matchChargeOriginal		IDAFNALEHK	-10.7583	6.2798	33	10	TRUE
68	0	sp|P25648|SRB8_YEAST	298	2	matchChargeOriginal		EIQIDAVLK	-10.7444	6.31818	24	9	TRUE
30	1	sp|P39073|SSN3_YEAST	458	3	matchChargeOriginal		IDAFNALEHK	-10.7426	6.61268	39	10	TRUE
46	0	sp|P38931|SSN2_YEAST	395	2	matchChargeOriginal	(1) Oxidation (M)	MPNIELYLK	-10.7378	6.26743	72	9	TRUE
30	1	sp|P39073|SSN3_YEAST	458	4	matchChargeOriginal		YRDNLATWYHSAGGR	-10.7199	6.07231	59	15	TRUE
46	0	sp|P38931|SSN2_YEAST	395	2	matchChargeOriginal	(4) Oxidation (M)	VIPMDFIR	-10.7198	6.58226	36	8	TRUE
68	0	sp|P25648|SRB8_YEAST	298	3	matchChargeOriginal	(2) Oxidation (M)	SMINDENYIINDIKK	-10.7175	6.15056	73	15	TRUE
68	0	sp|P25648|SRB8_YEAST	298	2	matchChargeOriginal	(2) Oxidation (M)	SMINDENYIINDIK	-10.7114	6.40499	108	14	TRUE
30	1	sp|P39073|SSN3_YEAST	458	2	matchChargeOriginal		IGDLGLAR	-10.7112	6.41191	74	8	TRUE
30	2	sp|P16892|FUS3_YEAST	45	2	matchChargeOriginal		GIDLLQR	-10.7112	6.41191	31	7	TRUE
30	1	sp|P39073|SSN3_YEAST	458	3	matchChargeOriginal	(7) Oxidation (M)	SSSSMDMQANTNALRR	-10.7099	6.51795	53	16	TRUE
30	1	sp|P39073|SSN3_YEAST	458	2	matchChargeOriginal		ILEVLGTPDQK	-10.6924	7.1498	84	11	TRUE
33	0	sp|P17255|VATA_YEAST	159	2	matchChargeOriginal	(4) Oxidation (M)	LGEMPADQGFPAYLGAK	-10.6862	6.24487	66	17	TRUE
7	2	sp|P00924|ENO1_YEAST	205	2	matchChargeOriginal		NVNDVIAPAFVK	-10.6833	6.35445	50	12	TRUE
68	0	sp|P25648|SRB8_YEAST	298	2	matchChargeOriginal		YYIVSSSK	-10.6683	6.41825	51	8	TRUE
9	1	sp|P00359|G3P3_YEAST	385	2	matchChargeAllCharge		VINDAFGIEEGLMTTVHSLTATQK	-10.6631	7.05682		24	TRUE
30	1	sp|P39073|SSN3_YEAST	458	2	matchChargeAllCharge		IDAFNALEHK	-10.653	6.25067		10	TRUE
46	0	sp|P38931|SSN2_YEAST	395	4	matchChargeOriginal	(2) Oxidation (M)	HMPLASIPDIFITPTPVVTISEKEQDILDLIAEQVVTDYNILGNLGIPK	-10.6362	6.46459	71	49	TRUE
30	1	sp|P39073|SSN3_YEAST	458	3	matchChargeOriginal		TTREDVSPHYNSQK	-10.6203	6.38012	18	14	TRUE
68	0	sp|P25648|SRB8_YEAST	298	2	matchChargeOriginal		LSCIQLNCIDTQFTK	-10.6185	6.23314	71	15	TRUE
68	0	sp|P25648|SRB8_YEAST	298	2	matchChargeOriginal		NFPFVLK	-10.6158	6.39985	21	7	TRUE
133	0	sp|P32481|IF2G_YEAST	53	3	matchChargeOriginal		KLEPNEVLMVNIGSTATGAR	-10.6131	6.47386	34	20	TRUE
43	1	sp|Q02753|RL21A_YEAST	163	3	matchChargeOriginal	(10) Oxidation (M)	SSVGVIINKMVGNRYLEK	-10.6119	7.95908	34	18	TRUE
43	2	sp|Q12672|RL21B_YEAST	168	3	matchChargeOriginal	(10) Oxidation (M)	SSVGVIINKMVGNRYLEK	-10.6119	7.95908	34	18	TRUE
46	0	sp|P38931|SSN2_YEAST	395	2	matchChargeOriginal		TWYVGNSR	-10.6067	6.68373	33	8	TRUE
30	1	sp|P39073|SSN3_YEAST	458	2	matchChargeOriginal		IPQFDSTQPK	-10.5579	7.45369	59	10	TRUE
30	1	sp|P39073|SSN3_YEAST	458	2	matchChargeOriginal		IGDLGLAR	-10.5572	6.28019	62	8	TRUE
162	0	sp|P47821|SSN8_YEAST	127	2	matchChargeOriginal		GSSLASAASEAIRDPK	-10.551	6.33956	96	16	TRUE
68	0	sp|P25648|SRB8_YEAST	298	2	matchChargeOriginal		ILSSLILK	-10.5415	6.23562	36	8	TRUE
89	1	sp|P48164|RS7B_YEAST	67	4	matchChargeAllCharge		VLLDSKDVQQIDYK	-10.5277	5.99722		14	TRUE
46	0	sp|P38931|SSN2_YEAST	395	2	matchChargeOriginal	(10) Oxidation (M)	LTNEDPPGLMYLK	-10.5203	6.40939	38	13	TRUE
30	1	sp|P39073|SSN3_YEAST	458	2	matchChargeOriginal		IGDLGLAR	-10.4982	6.39524	74	8	TRUE
30	2	sp|P16892|FUS3_YEAST	45	2	matchChargeOriginal		GIDLLQR	-10.4982	6.39524	32	7	TRUE
68	0	sp|P25648|SRB8_YEAST	298	2	matchChargeOriginal		QVIEQCYLK	-10.4797	6.26334	47	9	TRUE
111	0	sp|P06168|ILV5_YEAST	93	2	matchChargeOriginal		SLEFNSQPDYR	-10.4792	7.63654	42	11	TRUE
75	4	sp|Q05022|RRP5_YEAST	47	2	matchChargeOriginal		KVEDLFER	-10.462	6.24328	22	8	TRUE
68	0	sp|P25648|SRB8_YEAST	298	3	matchChargeOriginal		QFDHYESNQLVAK	-10.4612	6.34494	55	13	TRUE
46	0	sp|P38931|SSN2_YEAST	395	2	matchChargeOriginal		TLVALLSR	-10.4584	6.28799	70	8	TRUE
30	1	sp|P39073|SSN3_YEAST	458	2	matchChargeOriginal		APELLLGAR	-10.4576	6.37622	81	9	TRUE
30	1	sp|P39073|SSN3_YEAST	458	2	matchChargeOriginal		IPQFDSTQPK	-10.4373	5.97463	53	10	TRUE
46	0	sp|P38931|SSN2_YEAST	395	2	matchChargeOriginal		HALYLAPSGIR	-10.4296	6.10418	47	11	TRUE
68	0	sp|P25648|SRB8_YEAST	298	2	matchChargeOriginal		NFPFVLK	-10.4114	6.09469	32	7	TRUE
30	1	sp|P39073|SSN3_YEAST	458	4	matchChargeOriginal		AQNSYQPMYQRPMQVQGQQQAQSFVGKK	-10.3941	6.38906	90	28	TRUE
46	0	sp|P38931|SSN2_YEAST	395	3	matchChargeOriginal		INYHQYISK	-10.3899	6.1748	20	9	TRUE
68	0	sp|P25648|SRB8_YEAST	298	2	matchChargeOriginal		NLIQLISLK	-10.3876	6.23776	45	9	TRUE
30	1	sp|P39073|SSN3_YEAST	458	3	matchChargeOriginal		NLLKDEGVTPGR	-10.3719	7.25896	61	12	TRUE
17	0	sp|P0CX37|RS6A_YEAST	231	2	matchChargeOriginal		IGQEVDGEAVGDEFK	-10.3715	6.90309	80	15	TRUE
30	1	sp|P39073|SSN3_YEAST	458	2	matchChargeOriginal		IWPYLEK	-10.3606	6.05731	31	7	TRUE
162	0	sp|P47821|SSN8_YEAST	127	2	matchChargeOriginal	Acetyl (Protein N-term)	SGSFWTSTQR	-10.3572	6.13815	48	10	TRUE
46	0	sp|P38931|SSN2_YEAST	395	3	matchChargeOriginal		FTHIAHTLPEK	-10.3415	6.09585	70	11	TRUE
339	0	sp|P32585|MED18_YEAST	58	3	matchChargeOriginal		NQLVEPNRIK	-10.3272	6.02054	22	10	TRUE
68	0	sp|P25648|SRB8_YEAST	298	2	matchChargeOriginal	(3) Oxidation (M)	NVMEYDVK	-10.3223	6.11716	34	8	TRUE
30	1	sp|P39073|SSN3_YEAST	458	2	matchChargeOriginal	(5) Oxidation (M)%3b (7) Oxidation (M)	SSSSMDMQANTNALRR	-10.3108	6.25783	47	16	TRUE
183	1	sp|P04802|SYDC_YEAST	39	2	matchChargeOriginal		ALQLEAER	-10.2586	6.37696	67	8	TRUE
30	1	sp|P39073|SSN3_YEAST	458	4	matchChargeAllCharge	(10) Oxidation (M)	RIHTNDNDIMNLGSR	-10.2584	6.43286		15	TRUE
912	0	sp|P32368|SAC1_YEAST	3	2	matchChargeOriginal		VLGAEEFPVQGEVVK	-10.2535	6.20338	18	15	TRUE
68	0	sp|P25648|SRB8_YEAST	298	2	matchChargeOriginal	(5) Oxidation (M)	SQYNMVLR	-10.2448	6.16012	38	8	TRUE
68	0	sp|P25648|SRB8_YEAST	298	2	matchChargeOriginal	(5) Oxidation (M)	SQYNMVLR	-10.2421	6.1946	51	8	TRUE
46	0	sp|P38931|SSN2_YEAST	395	2	matchChargeAllCharge	(4) Oxidation (M)	FYNMKQPYVFVK	-10.2389	6.14155		12	TRUE
68	0	sp|P25648|SRB8_YEAST	298	2	matchChargeOriginal	(5) Oxidation (M)	SQYNMVLR	-10.2231	6.08295	47	8	TRUE
30	1	sp|P39073|SSN3_YEAST	458	3	matchChargeAllCharge	(10) Oxidation (M)	RIHTNDNDIMNLGSR	-10.209	5.98781		15	TRUE
46	0	sp|P38931|SSN2_YEAST	395	2	matchChargeOriginal		HALYLAPSGIR	-10.2081	6.94598	47	11	TRUE
46	0	sp|P38931|SSN2_YEAST	395	3	matchChargeOriginal		NNSISSQPASYHSVQETNK	-10.2045	7.12201	118	19	TRUE
30	1	sp|P39073|SSN3_YEAST	458	2	matchChargeOriginal		IPQFDSTQPK	-10.1738	6.15282	70	10	TRUE
46	0	sp|P38931|SSN2_YEAST	395	2	matchChargeOriginal		ICLILTR	-10.1696	6.21309	56	7	TRUE
46	0	sp|P38931|SSN2_YEAST	395	3	matchChargeOriginal		HALYLAPSGIR	-10.1672	6.17844	46	11	TRUE
68	0	sp|P25648|SRB8_YEAST	298	2	matchChargeOriginal		YYIVSSSK	-10.1644	6.31914	55	8	TRUE
30	1	sp|P39073|SSN3_YEAST	458	2	matchChargeOriginal	(9) Oxidation (M)	IHTNDNDIMNLGSR	-10.1541	6.20489	68	14	TRUE
339	0	sp|P32585|MED18_YEAST	58	2	matchChargeOriginal		AYINVSR	-10.1523	5.85997	55	7	TRUE
30	1	sp|P39073|SSN3_YEAST	458	4	matchChargeOriginal		YRDNLATWYHSAGGR	-10.1472	6.29305	61	15	TRUE
68	0	sp|P25648|SRB8_YEAST	298	3	matchChargeOriginal		KLELISYRNESLK	-10.1356	6.20511	55	13	TRUE
30	1	sp|P39073|SSN3_YEAST	458	2	matchChargeOriginal		IPQFDSTQPK	-10.126	6.14551	54	10	TRUE
162	0	sp|P47821|SSN8_YEAST	127	2	matchChargeOriginal		TLVSEAR	-10.1222	6.20983	51	7	TRUE
68	0	sp|P25648|SRB8_YEAST	298	2	matchChargeOriginal		ILITYGSSPK	-10.1196	6.07265	67	10	TRUE
30	1	sp|P39073|SSN3_YEAST	458	3	matchChargeAllCharge		KPLTVFYAIKK	-10.1195	6.25016		11	TRUE
30	1	sp|P39073|SSN3_YEAST	458	4	matchChargeOriginal		FKTEKDGVEQLHYTGISQSACR	-10.1075	6.23979	72	22	TRUE
478	0	sp|P40486|SHQ1_YEAST	7	2	matchChargeOriginal		MDSSTNNGILK	-10.0768	6.2535	71	11	TRUE
68	0	sp|P25648|SRB8_YEAST	298	2	matchChargeOriginal		EPFFLVTK	-10.0753	6.28132	54	8	TRUE
68	0	sp|P25648|SRB8_YEAST	298	3	matchChargeOriginal	(12) Oxidation (M)	SNAAGADDAISMHLLK	-10.0724	6.22264	79	16	TRUE
46	0	sp|P38931|SSN2_YEAST	395	2	matchChargeOriginal		DFSPNFTGIDK	-10.0629	6.12564	64	11	TRUE
68	0	sp|P25648|SRB8_YEAST	298	3	matchChargeOriginal		IFSFHQDSIFQR	-10.0608	6.06399	89	12	TRUE
30	1	sp|P39073|SSN3_YEAST	458	2	matchChargeOriginal		SSSSMDMQANTNALR	-10.0424	6.10912	126	15	TRUE
68	0	sp|P25648|SRB8_YEAST	298	3	matchChargeOriginal	(2) Oxidation (M)	SMINDENYIINDIKK	-10.0367	6.00599	42	15	TRUE
68	0	sp|P25648|SRB8_YEAST	298	3	matchChargeOriginal		ETWLHELSSSHTSLVK	-10.0129	6.23834	60	16	TRUE
248	0	sp|Q99278|MED11_YEAST	70	3	matchChargeAllCharge	(1) Oxidation (M)	MQPPYIQER	-9.97904	6.19619		9	TRUE
337	0	sp|P32558|SPT16_YEAST	24	2	matchChargeAllCharge		ALADVVQQDKLIENK	-9.95277	5.9463		15	TRUE
30	1	sp|P39073|SSN3_YEAST	458	2	matchChargeOriginal	(3) Oxidation (M)%3b (5) Oxidation (M)	APMLMANNDVFTIGPYR	-9.94922	6.83802	116	17	TRUE
68	0	sp|P25648|SRB8_YEAST	298	2	matchChargeOriginal	(3) Oxidation (M)	NVMEYDVK	-9.94218	6.39369	52	8	TRUE
46	0	sp|P38931|SSN2_YEAST	395	2	matchChargeOriginal		EGFNSIWK	-9.94092	6.13757	40	8	TRUE
30	1	sp|P39073|SSN3_YEAST	458	2	matchChargeOriginal		TVPFQVNQLQR	-9.92628	6.95605	70	11	TRUE
162	0	sp|P47821|SSN8_YEAST	127	2	matchChargeOriginal	Gln-%3epyro-Glu (N-term Q)	QNGIEQSITK	-9.9188	6.06927	49	10	TRUE
30	1	sp|P39073|SSN3_YEAST	458	2	matchChargeOriginal		IPQFDSTQPK	-9.91075	5.84847	66	10	TRUE
46	0	sp|P38931|SSN2_YEAST	395	2	matchChargeOriginal		LEDVLSSFYR	-9.90817	5.92062	58	10	TRUE
141	0	sp|P34162|MED20_YEAST	96	4	matchChargeOriginal		AKEYKTSSDSLGPDTSNEICDLAYQYVR	-9.89979	6.5269	85	28	TRUE
30	1	sp|P39073|SSN3_YEAST	458	4	matchChargeOriginal		TTREDVSPHYNSQK	-9.8967	6.52041	45	14	TRUE
38	1	sp|P19263|MED14_YEAST	363	3	matchChargeOriginal	(6) Oxidation (M)	SPAYPMMHQVR	-9.89095	6.04685	70	11	TRUE
30	1	sp|P39073|SSN3_YEAST	458	3	matchChargeOriginal		RILAAAAAAAAAVSGNNASDEPSR	-9.89016	6.1091	112	24	TRUE
46	0	sp|P38931|SSN2_YEAST	395	2	matchChargeOriginal		ICLILTR	-9.8856	6.03898	51	7	TRUE
68	0	sp|P25648|SRB8_YEAST	298	3	matchChargeOriginal		NESLKNNSSIR	-9.88103	6.16236	63	11	TRUE
68	0	sp|P25648|SRB8_YEAST	298	3	matchChargeOriginal	(7) Oxidation (M)	GFYHTPMVNFESISAR	-9.85604	6.08938	27	16	TRUE
46	0	sp|P38931|SSN2_YEAST	395	2	matchChargeOriginal		EGFNSIWK	-9.85374	6.07702	43	8	TRUE
46	0	sp|P38931|SSN2_YEAST	395	2	matchChargeOriginal	(1) Oxidation (M)	MPNIELYLK	-9.82796	6.50395	51	9	TRUE
30	1	sp|P39073|SSN3_YEAST	458	4	matchChargeOriginal		IRTTREDVSPHYNSQK	-9.82778	6.06983	33	16	TRUE
83	0	sp|P0CX23|RL20A_YEAST	106	2	matchChargeOriginal	(11) Oxidation (M)	VAAVETLYQDMAAR	-9.82679	5.98194	76	14	TRUE
68	0	sp|P25648|SRB8_YEAST	298	2	matchChargeOriginal	(2) Oxidation (M)	FMSIFLK	-9.8251	6.15584	42	7	TRUE
426	0	sp|P39517|DHH1_YEAST	24	2	matchChargeOriginal		ELALQTSQVVR	-9.81982	6.11341	17	11	TRUE
162	0	sp|P47821|SSN8_YEAST	127	2	matchChargeOriginal	Gln-%3epyro-Glu (N-term Q)	QNGIEQSITK	-9.81591	6.18272	53	10	TRUE
162	0	sp|P47821|SSN8_YEAST	127	2	matchChargeOriginal		QNGIEQSITK	-9.79706	6.01857	70	10	TRUE
30	1	sp|P39073|SSN3_YEAST	458	3	matchChargeOriginal		IWPYLEKYPEYDQITK	-9.78812	6.02759	18	16	TRUE
538	2	sp|P31109|SNC1_YEAST	7	2	matchChargeAllCharge		LTSIEDKADNLAVSAQGFK	-9.78552	6.17704		19	TRUE
30	1	sp|P39073|SSN3_YEAST	458	3	matchChargeAllCharge		YRDNLATWYHSAGGR	-9.78282	6.2206		15	TRUE
30	1	sp|P39073|SSN3_YEAST	458	3	matchChargeOriginal		YRDNLATWYHSAGGR	-9.77413	6.07474	37	15	TRUE
100	0	sp|Q12343|MED4_YEAST	159	3	matchChargeOriginal	(26) Oxidation (M)	IPGEEVEETEVPTVPPSQSEEQKGQMAK	-9.76548	6.74109	79	28	TRUE
30	1	sp|P39073|SSN3_YEAST	458	2	matchChargeOriginal		IPQFDSTQPK	-9.76297	6.13934	63	10	TRUE
30	1	sp|P39073|SSN3_YEAST	458	4	matchChargeOriginal	(13) Oxidation (M)	AQNSYQPMYQRPMQVQGQQQAQSFVGKK	-9.76159	6.01631	87	28	TRUE
46	0	sp|P38931|SSN2_YEAST	395	3	matchChargeOriginal		HALYLAPSGIR	-9.74024	6.51235	43	11	TRUE
162	0	sp|P47821|SSN8_YEAST	127	2	matchChargeOriginal	Gln-%3epyro-Glu (N-term Q)	QNGIEQSITK	-9.73371	5.87641	50	10	TRUE
364	0	sp|P38879|NACA_YEAST	8	2	matchChargeAllCharge		AHNGDLVNAIMSLSK	-9.72725	6.8793		15	TRUE
30	1	sp|P39073|SSN3_YEAST	458	2	matchChargeOriginal		YPEYDQITK	-9.7261	6.11117	69	9	TRUE
30	1	sp|P39073|SSN3_YEAST	458	3	matchChargeOriginal		IWPYLEKYPEYDQITK	-9.71477	6.20686	64	16	TRUE
46	0	sp|P38931|SSN2_YEAST	395	2	matchChargeOriginal	Acetyl (Protein N-term)	SSDASTYR	-9.71163	5.84259	61	8	TRUE
68	0	sp|P25648|SRB8_YEAST	298	3	matchChargeOriginal	(7) Oxidation (M)	YVCTFSMEPYHFISNYNTK	-9.70822	6.21536	91	19	TRUE
339	0	sp|P32585|MED18_YEAST	58	3	matchChargeOriginal	(16) Oxidation (M)	ELQGYIELSVPDRQSMDSR	-9.69844	5.95436	44	19	TRUE
68	0	sp|P25648|SRB8_YEAST	298	2	matchChargeOriginal		YYIVSSSK	-9.69576	5.98161	55	8	TRUE
68	0	sp|P25648|SRB8_YEAST	298	2	matchChargeOriginal		KLELISYR	-9.69134	6.02934	64	8	TRUE
46	0	sp|P38931|SSN2_YEAST	395	2	matchChargeOriginal		VIPMDFIR	-9.69074	6.09282	58	8	TRUE
162	0	sp|P47821|SSN8_YEAST	127	3	matchChargeOriginal		GSSLASAASEAIRDPK	-9.68498	5.96424	77	16	TRUE
345	0	sp|P38828|LSM12_YEAST	19	1	matchChargeAllCharge	Acetyl (Protein N-term)	SVSLEQTLGFR	-9.6736	6.09104		11	TRUE
68	0	sp|P25648|SRB8_YEAST	298	3	matchChargeOriginal		SFAIYSSTIDAPAFHTSGK	-9.65629	6.19309	78	19	TRUE
46	0	sp|P38931|SSN2_YEAST	395	2	matchChargeOriginal		LTNEDPPGLMYLK	-9.6442	6.32956	41	13	TRUE
30	1	sp|P39073|SSN3_YEAST	458	3	matchChargeOriginal		KPLTVFYAIKK	-9.63643	6.04216	57	11	TRUE
46	0	sp|P38931|SSN2_YEAST	395	2	matchChargeOriginal		IPQNDIPQTESPLK	-9.62471	6.25374	102	14	TRUE
46	0	sp|P38931|SSN2_YEAST	395	2	matchChargeOriginal		LEDVLSSFYR	-9.61457	6.07679	59	10	TRUE
68	0	sp|P25648|SRB8_YEAST	298	2	matchChargeOriginal		ILSNDITNLQLSK	-9.61098	6.20926	74	13	TRUE
46	0	sp|P38931|SSN2_YEAST	395	2	matchChargeOriginal		EGFNSIWK	-9.60658	6.474	41	8	TRUE
30	1	sp|P39073|SSN3_YEAST	458	2	matchChargeOriginal	(3) Oxidation (M)%3b (5) Oxidation (M)	APMLMANNDVFTIGPYR	-9.60351	6.0198	81	17	TRUE
248	0	sp|Q99278|MED11_YEAST	70	2	matchChargeOriginal		LLPINVNKK	-9.6025	6.02656	65	9	TRUE
30	1	sp|P39073|SSN3_YEAST	458	2	matchChargeOriginal	(5) Oxidation (M)%3b (7) Oxidation (M)	SSSSMDMQANTNALR	-9.58901	5.92677	78	15	TRUE
68	0	sp|P25648|SRB8_YEAST	298	2	matchChargeOriginal		KLELISYR	-9.58163	5.90098	52	8	TRUE
30	1	sp|P39073|SSN3_YEAST	458	3	matchChargeOriginal		YFTESDIPVSENVFEGLTYKYPAR	-9.5813	5.96399	65	24	TRUE
46	0	sp|P38931|SSN2_YEAST	395	2	matchChargeOriginal		FSFSPLQK	-9.57882	5.95144	38	8	TRUE
68	0	sp|P25648|SRB8_YEAST	298	2	matchChargeOriginal	(3) Oxidation (M)	NVMEYDVK	-9.57218	6.13042	47	8	TRUE
30	1	sp|P39073|SSN3_YEAST	458	2	matchChargeAllCharge	(5) Oxidation (M)	APMLMANNDVFTIGPYR	-9.55489	5.9163		17	TRUE
68	0	sp|P25648|SRB8_YEAST	298	3	matchChargeOriginal		LKNDKSEVLK	-9.55418	6.6117	67	10	TRUE
417	0	sp|P38782|MED6_YEAST	42	4	matchChargeAllCharge	(11) Oxidation (M)%3b (22) Oxidation (M)%3b (27) Oxidation (M)	SSVRPTGGANMATVPSTTNVNMTVNTMGTGGQTIDNGTGR	-9.5523	6.5405		40	TRUE
46	0	sp|P38931|SSN2_YEAST	395	2	matchChargeOriginal	Gln-%3epyro-Glu (N-term Q)	QENFNSVNDANITSNK	-9.55033	6.03573	63	16	TRUE
46	0	sp|P38931|SSN2_YEAST	395	2	matchChargeAllCharge	(4) Oxidation (M)	FYNMKQPYVFVK	-9.53659	6.10253		12	TRUE
167	0	sp|P07702|LYS2_YEAST	53	2	matchChargeOriginal		ENITLVR	-9.53188	5.93668	48	7	TRUE
229	1	sp|P04807|HXKB_YEAST	30	4	matchChargeOriginal	(13) Oxidation (M)	NQDLSKFDKPFVMDTSYPAR	-9.53097	5.82656	25	20	TRUE
68	0	sp|P25648|SRB8_YEAST	298	2	matchChargeOriginal		QISYFLK	-9.53062	6.25521	26	7	TRUE
174	0	sp|P0CX53|RL12A_YEAST	39	3	matchChargeAllCharge		AVGGEVGASAALAPK	-9.52801	5.93386		15	TRUE
46	0	sp|P38931|SSN2_YEAST	395	2	matchChargeAllCharge		INYHQYISK	-9.52003	5.95145		9	TRUE
26	0	sp|P05030|PMA1_YEAST	147	4	matchChargeAllCharge	(6) Oxidation (M)	RGEGFMVVTATGDNTFVGR	-9.51183	6.12398		19	TRUE
46	0	sp|P38931|SSN2_YEAST	395	2	matchChargeOriginal	Acetyl (Protein N-term)	SSDASTYR	-9.50931	5.89013	62	8	TRUE
38	1	sp|P19263|MED14_YEAST	363	2	matchChargeOriginal		IDYSNSQIR	-9.50631	5.84371	80	9	TRUE
27	0	sp|P19659|MED15_YEAST	424	2	matchChargeOriginal	Gln-%3epyro-Glu (N-term Q)%3b (13) Oxidation (M)	QLTPQQQQLVNQMK	-9.50256	6.44224	52	14	TRUE
141	0	sp|P34162|MED20_YEAST	96	3	matchChargeOriginal		GKSAVIFVER	-9.49375	5.93513	30	10	TRUE
89	2	sp|P26786|RS7A_YEAST	94	4	matchChargeAllCharge		VLLDSKDVQQIDYK	-9.4845	5.99753		14	TRUE
165	0	sp|Q03532|HAS1_YEAST	56	3	matchChargeOriginal		LLDHLQNTK	-9.48258	5.98151	32	9	TRUE
46	0	sp|P38931|SSN2_YEAST	395	2	matchChargeOriginal		HDSQPFIK	-9.4688	5.94498	44	8	TRUE
27	0	sp|P19659|MED15_YEAST	424	2	matchChargeOriginal		KEELLLK	-9.4669	5.82519	36	7	TRUE
30	1	sp|P39073|SSN3_YEAST	458	3	matchChargeOriginal	(10) Oxidation (M)	RIHTNDNDIMNLGSR	-9.46653	6.04784	35	15	TRUE
30	1	sp|P39073|SSN3_YEAST	458	2	matchChargeOriginal	(5) Oxidation (M)%3b (7) Oxidation (M)	SSSSMDMQANTNALR	-9.4654	6.20176	89	15	TRUE
444	0	sp|P30902|ATP7_YEAST	11	4	matchChargeAllCharge		QLLELQSQPTEVDFSHYR	-9.45933	6.07723		18	TRUE
30	1	sp|P39073|SSN3_YEAST	458	2	matchChargeOriginal		QINSGTNSANGSSLNGTNAK	-9.45904	5.9654	73	20	TRUE
30	1	sp|P39073|SSN3_YEAST	458	3	matchChargeOriginal		IDAFNALEHK	-9.45782	6.03406	41	10	TRUE
162	0	sp|P47821|SSN8_YEAST	127	2	matchChargeOriginal		QIVQVLK	-9.45136	5.90204	31	7	TRUE
46	0	sp|P38931|SSN2_YEAST	395	2	matchChargeOriginal		QTTVSNDLENSPLK	-9.45011	5.91064	107	14	TRUE
68	0	sp|P25648|SRB8_YEAST	298	2	matchChargeOriginal	Gln-%3epyro-Glu (N-term Q)	QFDHYESNQLVAK	-9.43807	5.96464	84	13	TRUE
68	0	sp|P25648|SRB8_YEAST	298	2	matchChargeOriginal		WLIYDKK	-9.43749	5.96487	46	7	TRUE
82	0	sp|P32569|MED17_YEAST	207	2	matchChargeOriginal	(5) Oxidation (M)	ESTGMSSMSPFLR	-9.43215	5.89212	64	13	TRUE
30	1	sp|P39073|SSN3_YEAST	458	2	matchChargeOriginal		ILEVLGTPDQK	-9.43019	5.76633	77	11	TRUE
48	1	sp|Q12514|NOT5_YEAST	238	3	matchChargeOriginal		EKLESDLKR	-9.42489	6.18269	42	9	TRUE
46	0	sp|P38931|SSN2_YEAST	395	2	matchChargeOriginal		IPQNDIPQTESPLK	-9.4234	7.14502	94	14	TRUE
46	0	sp|P38931|SSN2_YEAST	395	2	matchChargeOriginal	Gln-%3epyro-Glu (N-term Q)	QGYLITPPK	-9.41667	5.82556	49	9	TRUE
30	1	sp|P39073|SSN3_YEAST	458	2	matchChargeOriginal		EDVSPHYNSQK	-9.41551	5.809	34	11	TRUE
417	0	sp|P38782|MED6_YEAST	42	2	matchChargeOriginal		NGNLEEEFAYVDPAR	-9.40739	5.99137	56	15	TRUE
136	2	sp|P38697|IMDH2_YEAST	21	3	matchChargeOriginal	(14) Oxidation (M)	SLPRPDGLSVQELMDSK	-9.40438	5.84976	41	17	TRUE
46	0	sp|P38931|SSN2_YEAST	395	2	matchChargeAllCharge		INYHQYISK	-9.40242	6.13426		9	TRUE
38	1	sp|P19263|MED14_YEAST	363	3	matchChargeOriginal		SPAYPMMHQVR	-9.39049	5.99225	28	11	TRUE
82	0	sp|P32569|MED17_YEAST	207	2	matchChargeOriginal	(8) Oxidation (M)	ESTGMSSMSPFLR	-9.38956	6.05178	73	13	TRUE
38	1	sp|P19263|MED14_YEAST	363	3	matchChargeOriginal	(5) Oxidation (M)	NQVFMLDTKR	-9.38016	5.98573	37	10	TRUE
141	0	sp|P34162|MED20_YEAST	96	2	matchChargeOriginal		LVNLFSSTGFK	-9.37969	5.99913	83	11	TRUE
30	1	sp|P39073|SSN3_YEAST	458	3	matchChargeOriginal	(9) Oxidation (M)	IHTNDNDIMNLGSR	-9.37658	6.25732	48	14	TRUE
46	0	sp|P38931|SSN2_YEAST	395	1	matchChargeAllCharge	Acetyl (Protein N-term)	SSDASTYR	-9.37548	5.96657		8	TRUE
55	0	sp|P53114|MED5_YEAST	317	2	matchChargeOriginal		LATYGVPGSENK	-9.37509	5.96458	75	12	TRUE
30	1	sp|P39073|SSN3_YEAST	458	2	matchChargeOriginal		IPQFDSTQPK	-9.37019	5.86595	61	10	TRUE
136	2	sp|P38697|IMDH2_YEAST	21	2	matchChargeOriginal		LVGVITSR	-9.36327	6.80725	57	8	TRUE
136	3	sp|P50094|IMDH4_YEAST	17	2	matchChargeOriginal		LVGLVTSR	-9.36327	6.80725	44	8	TRUE
68	0	sp|P25648|SRB8_YEAST	298	2	matchChargeOriginal		LELISYR	-9.35155	5.88028	44	7	TRUE
46	0	sp|P38931|SSN2_YEAST	395	2	matchChargeOriginal		DFSPNFTGIDK	-9.34772	6.53439	64	11	TRUE
68	0	sp|P25648|SRB8_YEAST	298	4	matchChargeOriginal		KLELISYRNESLKNNSSIR	-9.34659	5.84312	90	19	TRUE
46	0	sp|P38931|SSN2_YEAST	395	3	matchChargeOriginal		INYHQYISK	-9.34295	6.0306	20	9	TRUE
83	0	sp|P0CX23|RL20A_YEAST	106	2	matchChargeAllCharge		AHFKEYQVIGR	-9.33647	6.57524		11	TRUE
68	0	sp|P25648|SRB8_YEAST	298	2	matchChargeOriginal	Gln-%3epyro-Glu (N-term Q)	QFDHYESNQLVAK	-9.33413	6.02067	65	13	TRUE
79	0	sp|Q12321|MED1_YEAST	202	4	matchChargeOriginal		IIVIDVDYNKKQDR	-9.33349	6.01473	95	14	TRUE
68	0	sp|P25648|SRB8_YEAST	298	2	matchChargeOriginal	Gln-%3epyro-Glu (N-term Q)	QFDHYESNQLVAK	-9.3303	6.05167	57	13	TRUE
27	0	sp|P19659|MED15_YEAST	424	3	matchChargeOriginal	(11) Oxidation (M)	SSSKKEYMDSMNEK	-9.31985	5.85265	81	14	TRUE
30	1	sp|P39073|SSN3_YEAST	458	3	matchChargeOriginal		RILAAAAAAAAAVSGNNASDEPSR	-9.31106	6.06128	116	24	TRUE
30	1	sp|P39073|SSN3_YEAST	458	2	matchChargeOriginal	(5) Oxidation (M)	SSSSMDMQANTNALR	-9.31102	5.76056	107	15	TRUE
46	0	sp|P38931|SSN2_YEAST	395	2	matchChargeOriginal		TWYVGNSR	-9.31082	6.05336	32	8	TRUE
7	2	sp|P00924|ENO1_YEAST	205	2	matchChargeOriginal		NVNDVIAPAFVK	-9.3079	5.89688	47	12	TRUE
30	1	sp|P39073|SSN3_YEAST	458	2	matchChargeOriginal		TVPFQVNQLQR	-9.30566	7.24821	76	11	TRUE
79	0	sp|Q12321|MED1_YEAST	202	2	matchChargeOriginal		SNILLNSLTK	-9.30483	5.84323	43	10	TRUE
27	0	sp|P19659|MED15_YEAST	424	3	matchChargeOriginal	(8) Oxidation (M)	SSSKKEYMDSMNEK	-9.30242	5.88621	51	14	TRUE
27	0	sp|P19659|MED15_YEAST	424	2	matchChargeOriginal	Gln-%3epyro-Glu (N-term Q)%3b (13) Oxidation (M)	QLTPQQQQLVNQMK	-9.30225	6.14451	54	14	TRUE
38	1	sp|P19263|MED14_YEAST	363	2	matchChargeOriginal		NLTVFTMK	-9.30195	6.25615	39	8	TRUE
38	1	sp|P19263|MED14_YEAST	363	4	matchChargeOriginal		LGTPESVKPANASHAIR	-9.29944	5.84954	100	17	TRUE
55	0	sp|P53114|MED5_YEAST	317	5	matchChargeAllCharge		SKGDVDIKGEDLHEKNDSAEVR	-9.28764	6.02645		22	TRUE
68	0	sp|P25648|SRB8_YEAST	298	2	matchChargeOriginal		ILSNDITNLQLSK	-9.28472	6.6693	99	13	TRUE
68	0	sp|P25648|SRB8_YEAST	298	5	matchChargeOriginal		IREDHINKIPSNSTTTLHGPGFQLPNR	-9.26479	5.90705	99	27	TRUE
100	0	sp|Q12343|MED4_YEAST	159	3	matchChargeOriginal	(2) Oxidation (M)%3b (5) Oxidation (M)	GMLAMASLHSK	-9.26223	5.73671	45	11	TRUE
79	0	sp|Q12321|MED1_YEAST	202	3	matchChargeOriginal		LVSTPSSNSNSSELEPDYQAPFSTSTK	-9.26018	6.27808	76	27	TRUE
46	0	sp|P38931|SSN2_YEAST	395	2	matchChargeOriginal		HDSQPFIK	-9.25825	6.23976	45	8	TRUE
365	0	sp|P41277|GPP1_YEAST	18	2	matchChargeOriginal		VVVFEDAPAGIAAGK	-9.25119	5.93694	25	15	TRUE
46	0	sp|P38931|SSN2_YEAST	395	3	matchChargeOriginal		HALYLAPSGIR	-9.2481	6.3197	47	11	TRUE
241	0	sp|Q12124|MED2_YEAST	79	2	matchChargeOriginal	(5) Oxidation (M)%3b (6) Oxidation (M)	VGAEMMMQQQLK	-9.24251	5.74146	49	12	TRUE
30	1	sp|P39073|SSN3_YEAST	458	2	matchChargeOriginal	(3) Oxidation (M)	APMLMANNDVFTIGPYR	-9.23646	5.92699	32	17	TRUE
82	0	sp|P32569|MED17_YEAST	207	2	matchChargeOriginal		ELQNEIK	-9.23315	5.71651	21	7	TRUE
105	0	sp|P40356|MED3_YEAST	150	3	matchChargeOriginal	(5) Oxidation (M)	SGSTMGTPTVHNSTAAAPIAAPK	-9.23258	6.12397	117	23	TRUE
30	1	sp|P39073|SSN3_YEAST	458	3	matchChargeOriginal	(9) Oxidation (M)	IHTNDNDIMNLGSR	-9.23164	6.5351	63	14	TRUE
241	0	sp|Q12124|MED2_YEAST	79	2	matchChargeOriginal	(7) Oxidation (M)	VGAEMMMQQQLK	-9.22505	5.83663	41	12	TRUE
79	0	sp|Q12321|MED1_YEAST	202	3	matchChargeOriginal		SLDSSNASFNNQGKLDLFK	-9.20586	5.90544	131	19	TRUE
30	1	sp|P39073|SSN3_YEAST	458	3	matchChargeOriginal		DNLATWYHSAGGR	-9.20493	5.69712	43	13	TRUE
46	0	sp|P38931|SSN2_YEAST	395	3	matchChargeOriginal	(1) Oxidation (M)%3b (2) Oxidation (M)	MMNTLVHTR	-9.20137	5.69018	29	9	TRUE
30	1	sp|P39073|SSN3_YEAST	458	2	matchChargeOriginal		KPLTVFYAIK	-9.19984	5.86133	49	10	TRUE
130	0	sp|P04147|PABP_YEAST	52	2	matchChargeOriginal		SQLAQQIQAR	-9.19423	6.52494	34	10	TRUE
46	0	sp|P38931|SSN2_YEAST	395	4	matchChargeAllCharge		HMPLASIPDIFITPTPVVTISEKEQDILDLIAEQVVTDYNILGNLGIPK	-9.19365	5.92674		49	TRUE
38	1	sp|P19263|MED14_YEAST	363	4	matchChargeOriginal		LGTPESVKPANASHAIR	-9.17246	5.6889	107	17	TRUE
46	0	sp|P38931|SSN2_YEAST	395	4	matchChargeOriginal		FTHIAHTLPEKVNFR	-9.17074	5.91454	55	15	TRUE
266	0	sp|P15703|BGL2_YEAST	15	3	matchChargeOriginal		NDLTASQLSDKINDVR	-9.16998	6.20408	104	16	TRUE
68	0	sp|P25648|SRB8_YEAST	298	3	matchChargeOriginal		IPSNSTTTLHGPGFQLPNR	-9.16967	5.86249	124	19	TRUE
27	0	sp|P19659|MED15_YEAST	424	3	matchChargeAllCharge		KIQALRDVK	-9.16751	5.67331		9	TRUE
79	0	sp|Q12321|MED1_YEAST	202	2	matchChargeOriginal		SLDSSNASFNNQGK	-9.16209	6.25795	118	14	TRUE
46	0	sp|P38931|SSN2_YEAST	395	3	matchChargeOriginal		NNSISSQPASYHSVQETNK	-9.15922	5.76833	17	19	TRUE
46	0	sp|P38931|SSN2_YEAST	395	2	matchChargeOriginal		ICLILTR	-9.15897	5.86807	39	7	TRUE
46	0	sp|P38931|SSN2_YEAST	395	3	matchChargeOriginal		SLEKVNNSVSK	-9.15709	5.91482	21	11	TRUE
141	0	sp|P34162|MED20_YEAST	96	2	matchChargeAllCharge		IAGIEGHLAEIR	-9.15138	6.33714		12	TRUE
68	0	sp|P25648|SRB8_YEAST	298	2	matchChargeOriginal	(5) Oxidation (M)%3b (6) Oxidation (M)	VVSYMMPSLYR	-9.14763	6.02927	37	11	TRUE
68	0	sp|P25648|SRB8_YEAST	298	3	matchChargeOriginal		IELQSVYNDEKLK	-9.13932	5.67836	85	13	TRUE
68	0	sp|P25648|SRB8_YEAST	298	2	matchChargeOriginal		SQYNMVLR	-9.13307	6.1708	48	8	TRUE
68	0	sp|P25648|SRB8_YEAST	298	2	matchChargeOriginal	(4) Oxidation (M)	ITDMLLHK	-9.12536	5.67984	34	8	TRUE
30	1	sp|P39073|SSN3_YEAST	458	3	matchChargeOriginal		ILAAAAAAAAAVSGNNASDEPSR	-9.12283	5.82724	120	23	TRUE
46	0	sp|P38931|SSN2_YEAST	395	2	matchChargeOriginal		QGYLITPPK	-9.11291	6.247	54	9	TRUE
62	0	sp|P10081|IF4A_YEAST	106	2	matchChargeOriginal	(6) Oxidation (M)	APQALMLAPTR	-9.10671	5.65127	45	11	TRUE
68	0	sp|P25648|SRB8_YEAST	298	2	matchChargeOriginal		LELISYR	-9.10581	5.83578	60	7	TRUE
417	0	sp|P38782|MED6_YEAST	42	3	matchChargeOriginal		VPTDTSTTATAATNGNNAGGGSNK	-9.1052	5.63336	48	24	TRUE
68	0	sp|P25648|SRB8_YEAST	298	2	matchChargeOriginal	(5) Oxidation (M)	SQYNMVLR	-9.10273	5.9152	41	8	TRUE
46	0	sp|P38931|SSN2_YEAST	395	2	matchChargeOriginal		IPQNDIPQTESPLK	-9.09738	7.28504	98	14	TRUE
162	0	sp|P47821|SSN8_YEAST	127	3	matchChargeOriginal		GSSLASAASEAIRDPK	-9.09609	5.99407	64	16	TRUE
141	0	sp|P34162|MED20_YEAST	96	2	matchChargeOriginal		GLLIELQADEAGEFETK	-9.0817	5.76921	71	17	TRUE
46	0	sp|P38931|SSN2_YEAST	395	2	matchChargeOriginal		TLVALLSR	-9.08021	6.31084	69	8	TRUE
729	0	sp|P14020|DPM1_YEAST	6	2	matchChargeOriginal		YLENCNPR	-9.07475	6.47793	59	8	FALSE
141	0	sp|P34162|MED20_YEAST	96	3	matchChargeOriginal		EYKTSSDSLGPDTSNEICDLAYQYVR	-9.0687	6.03329	43	26	TRUE
27	0	sp|P19659|MED15_YEAST	424	2	matchChargeOriginal		LTDVTNSLSNEEK	-9.05667	5.77022	74	13	TRUE
30	1	sp|P39073|SSN3_YEAST	458	4	matchChargeAllCharge	(10) Oxidation (M)	RIHTNDNDIMNLGSR	-9.05623	5.87678		15	TRUE
29	0	sp|P16140|VATB_YEAST	184	3	matchChargeOriginal		ILDEFYDRAR	-9.05492	5.64361	41	10	TRUE
68	0	sp|P25648|SRB8_YEAST	298	3	matchChargeOriginal		LKNDKSEVLK	-9.05096	6.63476	58	10	TRUE
38	1	sp|P19263|MED14_YEAST	363	2	matchChargeOriginal	(6) Oxidation (M)	ICSSEMINEQK	-9.03702	5.7527	57	11	TRUE
162	0	sp|P47821|SSN8_YEAST	127	2	matchChargeOriginal		NSSSPVQIAFNR	-9.03529	5.97936	100	12	TRUE
30	1	sp|P39073|SSN3_YEAST	458	3	matchChargeOriginal		ILAAAAAAAAAVSGNNASDEPSR	-9.03401	5.6695	58	23	TRUE
82	0	sp|P32569|MED17_YEAST	207	2	matchChargeOriginal	(5) Oxidation (M)	ESTGMSSMSPFLR	-9.03391	6.14959	77	13	TRUE
68	0	sp|P25648|SRB8_YEAST	298	2	matchChargeOriginal		ILITYGSSPK	-9.03351	5.93573	80	10	TRUE
46	0	sp|P38931|SSN2_YEAST	395	3	matchChargeOriginal		INYHQYISK	-9.02982	6.14995	30	9	TRUE
46	0	sp|P38931|SSN2_YEAST	395	2	matchChargeOriginal	Gln-%3epyro-Glu (N-term Q)	QGYLITPPK	-9.0269	5.99528	43	9	TRUE
30	1	sp|P39073|SSN3_YEAST	458	3	matchChargeOriginal	(5) Oxidation (M)%3b (7) Oxidation (M)	SSSSMDMQANTNALRR	-9.02621	5.90804	39	16	TRUE
82	0	sp|P32569|MED17_YEAST	207	2	matchChargeOriginal		FVDLNEK	-9.02583	5.90041	45	7	TRUE
30	1	sp|P39073|SSN3_YEAST	458	2	matchChargeOriginal	(3) Oxidation (M)	APMLMANNDVFTIGPYR	-9.01694	5.72612	104	17	TRUE
796	0	sp|P38623|RCK2_YEAST	10	2	matchChargeOriginal		DAFDIGNAVK	-9.01561	5.78717	47	10	TRUE
79	0	sp|Q12321|MED1_YEAST	202	2	matchChargeOriginal		SLDSSNASFNNQGK	-9.00899	5.96215	109	14	TRUE
162	0	sp|P47821|SSN8_YEAST	127	5	matchChargeOriginal		TLWPEFIPPDPTKVTEFEFYLLEELESYLIVHHPYQSLK	-9.00667	5.85848	97	39	TRUE
73	0	sp|P32259|MED16_YEAST	270	2	matchChargeOriginal	(5) Oxidation (M)	VSPSMCGVIVK	-9.00063	6.21523	65	11	TRUE
105	0	sp|P40356|MED3_YEAST	150	3	matchChargeOriginal		QINEARDEILPLR	-8.99899	5.5066	64	13	TRUE
241	0	sp|Q12124|MED2_YEAST	79	2	matchChargeOriginal	(6) Oxidation (M)%3b (7) Oxidation (M)	VGAEMMMQQQLK	-8.99722	5.9161	69	12	TRUE
30	1	sp|P39073|SSN3_YEAST	458	3	matchChargeOriginal		RIHTNDNDIMNLGSR	-8.98172	6.20884	75	15	TRUE
68	0	sp|P25648|SRB8_YEAST	298	2	matchChargeOriginal	Gln-%3epyro-Glu (N-term Q)	QVIEQCYLK	-8.97418	5.82265	38	9	TRUE
1	1	sp|P40150|HSP76_YEAST	559	3	matchChargeAllCharge		STSGNTHLGGQDFDTNLLEHFK	-8.96489	5.82037		22	TRUE
268	0	sp|P38304|MED8_YEAST	49	3	matchChargeOriginal		KKNIPEVDEWMK	-8.96338	5.90022	46	12	TRUE
30	1	sp|P39073|SSN3_YEAST	458	2	matchChargeOriginal		IPQFDSTQPK	-8.9537	5.70506	72	10	TRUE
46	0	sp|P38931|SSN2_YEAST	395	2	matchChargeOriginal		IPQNDIPQTESPLK	-8.94994	7.19338	90	14	TRUE
30	1	sp|P39073|SSN3_YEAST	458	2	matchChargeOriginal		IPQFDSTQPK	-8.94652	5.81025	63	10	TRUE
30	1	sp|P39073|SSN3_YEAST	458	4	matchChargeOriginal		YFTESDIPVSENVFEGLTYKYPARR	-8.94615	5.85196	92	25	TRUE
30	1	sp|P39073|SSN3_YEAST	458	3	matchChargeOriginal	(5) Oxidation (M)%3b (7) Oxidation (M)	SSSSMDMQANTNALRR	-8.94558	5.99763	28	16	TRUE
46	0	sp|P38931|SSN2_YEAST	395	2	matchChargeOriginal	(4) Oxidation (M)	VIPMDFIR	-8.93885	6.18619	31	8	TRUE
438	0	sp|Q06213|MED10_YEAST	30	2	matchChargeOriginal		NVDRLYK	-8.93726	6.20992	27	7	TRUE
38	1	sp|P19263|MED14_YEAST	363	2	matchChargeOriginal		AEGPEELAR	-8.93696	5.68024	63	9	TRUE
30	1	sp|P39073|SSN3_YEAST	458	3	matchChargeOriginal		NLLKDEGVTPGR	-8.93478	5.77897	75	12	TRUE
38	1	sp|P19263|MED14_YEAST	363	3	matchChargeOriginal		NQVFMLDTKR	-8.93345	5.89951	48	10	TRUE
30	1	sp|P39073|SSN3_YEAST	458	2	matchChargeAllCharge		KPLTVFYAIK	-8.93203	5.75555		10	TRUE
30	1	sp|P39073|SSN3_YEAST	458	3	matchChargeOriginal		IHTNDNDIMNLGSR	-8.93145	6.44231	67	14	TRUE
68	0	sp|P25648|SRB8_YEAST	298	2	matchChargeOriginal		LKNDKSEVLK	-8.92984	5.56872	59	10	TRUE
79	0	sp|Q12321|MED1_YEAST	202	3	matchChargeOriginal		DKNSSTSNTEPIPR	-8.92595	5.90795	40	14	TRUE
417	0	sp|P38782|MED6_YEAST	42	2	matchChargeOriginal	Acetyl (Protein N-term)%3b (1) Oxidation (M)	MNVTPLDELQWK	-8.92477	5.77277	59	12	TRUE
100	0	sp|Q12343|MED4_YEAST	159	3	matchChargeOriginal	(2) Oxidation (M)%3b (5) Oxidation (M)	GMLAMASLHSK	-8.92287	5.82769	40	11	TRUE
30	1	sp|P39073|SSN3_YEAST	458	2	matchChargeOriginal	(5) Oxidation (M)	APMLMANNDVFTIGPYR	-8.92237	5.89527	129	17	TRUE
46	0	sp|P38931|SSN2_YEAST	395	2	matchChargeOriginal	(10) Oxidation (M)	LTNEDPPGLMYLK	-8.92084	6.08001	37	13	TRUE
248	0	sp|Q99278|MED11_YEAST	70	2	matchChargeOriginal	(1) Oxidation (M)	MQPPYIQER	-8.91851	6.18739	29	9	TRUE
30	1	sp|P39073|SSN3_YEAST	458	2	matchChargeOriginal		ILEVLGTPDQK	-8.91842	5.77492	64	11	TRUE
46	0	sp|P38931|SSN2_YEAST	395	3	matchChargeOriginal	(4) Oxidation (M)	FYNMKQPYVFVK	-8.90975	5.97409	64	12	TRUE
73	0	sp|P32259|MED16_YEAST	270	2	matchChargeOriginal	(5) Oxidation (M)	VSPSMCGVIVK	-8.90817	5.73583	69	11	TRUE
46	0	sp|P38931|SSN2_YEAST	395	1	matchChargeAllCharge	Acetyl (Protein N-term)	SSDASTYR	-8.90015	6.16452		8	TRUE
1762	0	sp|P38742|NPR3_YEAST	3	2	matchChargeOriginal		TASQIALNESAK	-8.8974	5.59166	32	12	TRUE
38	1	sp|P19263|MED14_YEAST	363	3	matchChargeOriginal	(7) Oxidation (M)	SPAYPMMHQVR	-8.89661	5.95671	37	11	TRUE
46	0	sp|P38931|SSN2_YEAST	395	2	matchChargeOriginal		LYDYEIR	-8.89625	6.30493	57	7	TRUE
46	0	sp|P38931|SSN2_YEAST	395	2	matchChargeOriginal	(4) Oxidation (M)	VIPMDFIR	-8.89354	5.86619	26	8	TRUE
46	0	sp|P38931|SSN2_YEAST	395	5	matchChargeOriginal		FTHIAHTLPEKVNFR	-8.89249	5.79935	18	15	TRUE
82	0	sp|P32569|MED17_YEAST	207	4	matchChargeOriginal		VVKPSSLNSDKIPYVAPTKK	-8.89218	5.89096	40	20	TRUE
30	1	sp|P39073|SSN3_YEAST	458	3	matchChargeAllCharge		EDVSPHYNSQK	-8.89128	5.87202		11	TRUE
46	0	sp|P38931|SSN2_YEAST	395	1	matchChargeAllCharge	Gln-%3epyro-Glu (N-term Q)	QGYLITPPK	-8.88152	5.7035		9	TRUE
389	0	sp|P47822|MED21_YEAST	48	2	matchChargeOriginal		KIDMLQK	-8.87429	5.83701	41	7	TRUE
256	0	sp|P40825-2|SYA_YEAST	37	2	matchChargeOriginal		EIPLDLAK	-8.86969	5.89074	25	8	TRUE
30	1	sp|P39073|SSN3_YEAST	458	2	matchChargeOriginal	(7) Oxidation (M)	SSSSMDMQANTNALR	-8.86749	5.69862	93	15	TRUE
200	0	sp|P22203|VATE_YEAST	40	2	matchChargeOriginal		AMLSQQITK	-8.86651	6.34344	24	9	TRUE
30	1	sp|P39073|SSN3_YEAST	458	3	matchChargeOriginal		NNTQASGITAGAAANALGGLGVNRR	-8.86532	6.53592	82	25	TRUE
13	0	sp|P32896|PDC2_YEAST	381	3	matchChargeOriginal		LKPVVVGKYDSYK	-8.85895	5.63244	62	13	TRUE
46	0	sp|P38931|SSN2_YEAST	395	2	matchChargeOriginal		QPYVFVK	-8.84796	5.73134	34	7	TRUE
105	0	sp|P40356|MED3_YEAST	150	2	matchChargeOriginal		ILQLNDR	-8.83401	5.65675	48	7	TRUE
46	0	sp|P38931|SSN2_YEAST	395	2	matchChargeOriginal	(4) Oxidation (M)	VIPMDFIR	-8.83293	6.44954	42	8	TRUE
1	1	sp|P40150|HSP76_YEAST	559	2	matchChargeOriginal		AVITVPAYFNDAQR	-8.82599	5.65947	54	14	TRUE
38	1	sp|P19263|MED14_YEAST	363	2	matchChargeOriginal	Acetyl (Protein N-term)%3b (9) Oxidation (M)	TTTIGSPQMLANEER	-8.8246	5.90726	69	15	TRUE
30	1	sp|P39073|SSN3_YEAST	458	4	matchChargeOriginal		ILEVLGTPDQKIWPYLEKYPEYDQITK	-8.82241	5.85844	30	27	TRUE
46	0	sp|P38931|SSN2_YEAST	395	2	matchChargeOriginal		TLVALLSR	-8.82039	6.50214	81	8	TRUE
68	0	sp|P25648|SRB8_YEAST	298	2	matchChargeOriginal		QVIEQCYLK	-8.81931	5.94253	76	9	TRUE
46	0	sp|P38931|SSN2_YEAST	395	3	matchChargeOriginal		NIHLAVVCVDDNSK	-8.81583	6.3111	47	14	TRUE
73	0	sp|P32259|MED16_YEAST	270	2	matchChargeOriginal	(4) Oxidation (M)	WPTMYTR	-8.81474	5.51994	26	7	TRUE
268	0	sp|P38304|MED8_YEAST	49	4	matchChargeOriginal		HDFKNEESLSEEHASLLVR	-8.81379	5.94761	81	19	TRUE
46	0	sp|P38931|SSN2_YEAST	395	4	matchChargeOriginal	(2) Oxidation (M)	HMPLASIPDIFITPTPVVTISEKEQDILDLIAEQVVTDYNILGNLGIPK	-8.81258	5.79644	53	49	TRUE
82	0	sp|P32569|MED17_YEAST	207	3	matchChargeOriginal		YGYEDSGSTYKHDR	-8.8054	6.44307	96	14	TRUE
68	0	sp|P25648|SRB8_YEAST	298	3	matchChargeOriginal	(12) Oxidation (M)	SNAAGADDAISMHLLK	-8.80522	5.57687	63	16	TRUE
162	0	sp|P47821|SSN8_YEAST	127	3	matchChargeOriginal		GSSLASAASEAIRDPK	-8.80088	6.15225	43	16	TRUE
38	1	sp|P19263|MED14_YEAST	363	2	matchChargeOriginal	(5) Oxidation (M)	NQVFMLDTKR	-8.79969	6.21189	24	10	TRUE
27	0	sp|P19659|MED15_YEAST	424	2	matchChargeOriginal		KEELLLK	-8.79463	5.63204	37	7	TRUE
7	1	sp|P00925|ENO2_YEAST	274	2	matchChargeOriginal		TAGIQIVADDLTVTNPAR	-8.79153	6.55679	85	18	TRUE
73	0	sp|P32259|MED16_YEAST	270	2	matchChargeAllCharge	(4) Oxidation (M)%3b (10) Oxidation (M)	ITPMNDDQCMLITTYSK	-8.78671	5.67527		17	TRUE
46	0	sp|P38931|SSN2_YEAST	395	2	matchChargeOriginal		IPQNDIPQTESPLK	-8.76971	6.13759	49	14	TRUE
38	1	sp|P19263|MED14_YEAST	363	2	matchChargeOriginal	(8) Oxidation (M)%3b (10) Oxidation (M)%3b (14) Oxidation (M)	LSGVSNSMDMVDGMAK	-8.76151	5.54027	34	16	TRUE
68	0	sp|P25648|SRB8_YEAST	298	2	matchChargeOriginal		EIQIDAVLK	-8.7566	5.6395	18	9	TRUE
27	0	sp|P19659|MED15_YEAST	424	3	matchChargeOriginal		SSSKKEYMDSMNEK	-8.75614	5.80384	118	14	TRUE
100	0	sp|Q12343|MED4_YEAST	159	3	matchChargeOriginal		ILEILNECHDELK	-8.74635	5.73328	89	13	TRUE
241	0	sp|Q12124|MED2_YEAST	79	2	matchChargeOriginal	(5) Oxidation (M)	VGAEMMMQQQLK	-8.73772	5.53116	75	12	TRUE
100	0	sp|Q12343|MED4_YEAST	159	3	matchChargeOriginal		IPGEEVEETEVPTVPPSQSEEQKGQMAK	-8.73125	5.82682	31	28	TRUE
46	0	sp|P38931|SSN2_YEAST	395	2	matchChargeOriginal		TWYVGNSR	-8.73082	5.53903	48	8	TRUE
68	0	sp|P25648|SRB8_YEAST	298	3	matchChargeOriginal	(5) Oxidation (M)	LIFDMTNHYNDSQQLR	-8.72881	5.87822	65	16	TRUE
27	0	sp|P19659|MED15_YEAST	424	3	matchChargeOriginal		STPNTNPSPLKTQTK	-8.72228	5.88464	52	15	TRUE
162	0	sp|P47821|SSN8_YEAST	127	2	matchChargeOriginal		QIVQVLK	-8.71971	5.88889	19	7	TRUE
7	1	sp|P00925|ENO2_YEAST	274	4	matchChargeAllCharge	(13) Oxidation (M)	SKLGANAILGVSMAAAR	-8.71828	5.70074		17	TRUE
27	0	sp|P19659|MED15_YEAST	424	2	matchChargeOriginal	Gln-%3epyro-Glu (N-term Q)	QQVAQQLR	-8.7179	6.16597	52	8	TRUE
68	0	sp|P25648|SRB8_YEAST	298	2	matchChargeOriginal		WLIYDKK	-8.71743	5.91728	42	7	TRUE
438	0	sp|Q06213|MED10_YEAST	30	2	matchChargeOriginal		RTSPIDNVSNTH	-8.7134	5.35671	54	12	TRUE
38	1	sp|P19263|MED14_YEAST	363	3	matchChargeOriginal		NKICSSEMINEQK	-8.70758	5.69405	34	13	TRUE
73	0	sp|P32259|MED16_YEAST	270	2	matchChargeOriginal	(4) Oxidation (M)	ITPMNDDQCMLITTYSK	-8.70095	5.97421	82	17	TRUE
76	1	sp|Q02326|RL6A_YEAST	124	4	matchChargeOriginal		VEDQKVVDKALIAEIK	-8.6998	5.47913	26	16	TRUE
68	0	sp|P25648|SRB8_YEAST	298	2	matchChargeOriginal		LLGNCYSLR	-8.69743	6.29353	67	9	TRUE
271	0	sp|Q08278|MED7_YEAST	51	3	matchChargeOriginal	Gln-%3epyro-Glu (N-term Q)	QVHDKLTSIQDTLR	-8.69684	6.01781	94	14	TRUE
46	0	sp|P38931|SSN2_YEAST	395	2	matchChargeOriginal		IPQNDIPQTESPLK	-8.6962	6.29658	96	14	TRUE
957	0	sp|P47064|AP3S_YEAST	7	2	matchChargeOriginal		IVASVDELNK	-8.69567	5.51433	61	10	TRUE
100	0	sp|Q12343|MED4_YEAST	159	3	matchChargeAllCharge		IDKDSEELDSK	-8.69298	5.42261		11	TRUE
68	0	sp|P25648|SRB8_YEAST	298	3	matchChargeOriginal		IELQSVYNDEKLK	-8.69163	5.99763	64	13	TRUE
30	1	sp|P39073|SSN3_YEAST	458	2	matchChargeOriginal		IPQFDSTQPK	-8.69031	5.64787	65	10	TRUE
68	0	sp|P25648|SRB8_YEAST	298	2	matchChargeOriginal		FIPHGLK	-8.6888	5.67164	19	7	TRUE
46	0	sp|P38931|SSN2_YEAST	395	2	matchChargeOriginal		QTTVSNDLENSPLK	-8.68777	5.84744	101	14	TRUE
68	0	sp|P25648|SRB8_YEAST	298	2	matchChargeOriginal		NFPFVLK	-8.68369	5.71816	27	7	TRUE
100	0	sp|Q12343|MED4_YEAST	159	3	matchChargeOriginal	(6) Oxidation (M)	AVEFSMGHIR	-8.68351	5.74102	36	10	TRUE
417	0	sp|P38782|MED6_YEAST	42	2	matchChargeAllCharge		VPTDTSTTATAATNGNNAGGGSNK	-8.67829	5.60371		24	TRUE
68	0	sp|P25648|SRB8_YEAST	298	2	matchChargeOriginal		ILITYGSSPK	-8.67683	5.73391	63	10	TRUE
170	0	sp|P38701|RS20_YEAST	34	4	matchChargeAllCharge	(15) Oxidation (M)	TPNGEGSKTWETYEMR	-8.65922	6.02788		16	TRUE
389	0	sp|P47822|MED21_YEAST	48	4	matchChargeAllCharge		LVEVEDEKIEAIKKK	-8.65819	5.55712		15	TRUE
73	0	sp|P32259|MED16_YEAST	270	2	matchChargeOriginal	(4) Oxidation (M)	LKPMNIER	-8.65614	5.66253	51	8	TRUE
38	1	sp|P19263|MED14_YEAST	363	2	matchChargeOriginal		AEGPEELAR	-8.6534	5.74521	66	9	TRUE
30	1	sp|P39073|SSN3_YEAST	458	4	matchChargeOriginal		TEKDGVEQLHYTGISQSACR	-8.6445	5.58665	45	20	TRUE
46	0	sp|P38931|SSN2_YEAST	395	2	matchChargeOriginal	(1) Oxidation (M)	MPNIELYLK	-8.64299	5.64394	68	9	TRUE
38	1	sp|P19263|MED14_YEAST	363	4	matchChargeOriginal		SEQNGQEQQGPVKNTQLHGPSATDPETTATQK	-8.64147	6.27308	152	32	TRUE
299	0	sp|P09232|PRTB_YEAST	18	3	matchChargeAllCharge		YLYDDDAGR	-8.63921	5.45248		9	TRUE
46	0	sp|P38931|SSN2_YEAST	395	3	matchChargeOriginal		FTHIAHTLPEK	-8.63752	5.64673	17	11	TRUE
69	0	sp|P0CX51|RS16A_YEAST	131	1	matchChargeAllCharge		TLLIADSR	-8.63173	5.69176		8	TRUE
241	0	sp|Q12124|MED2_YEAST	79	2	matchChargeOriginal		VGAEMMMQQQLK	-8.63061	5.55874	63	12	TRUE
2058	0	sp|P28743|KIP2_YEAST	0	2	matchChargeOriginal		SLLALGTVISK	-8.62525	5.68412	25	11	FALSE
100	0	sp|Q12343|MED4_YEAST	159	3	matchChargeOriginal		IPPTFDKGAVGPNNFIWPAEDALR	-8.6239	6.25548	28	24	TRUE
46	0	sp|P38931|SSN2_YEAST	395	3	matchChargeOriginal		KINYHQYISK	-8.62335	5.98841	31	10	TRUE
73	0	sp|P32259|MED16_YEAST	270	2	matchChargeOriginal		NIIASPLSAGFNYGK	-8.6174	5.67841	70	15	TRUE
603	2	sp|P38427|TSL1_YEAST	13	3	matchChargeAllCharge		LVNDEASEGQVK	-8.61721	5.48487		12	TRUE
38	1	sp|P19263|MED14_YEAST	363	3	matchChargeOriginal		SNLIHNYDSK	-8.61024	5.67688	46	10	TRUE
27	0	sp|P19659|MED15_YEAST	424	2	matchChargeOriginal		STPNTNPSPLK	-8.60821	6.34477	53	11	TRUE
271	0	sp|Q08278|MED7_YEAST	51	2	matchChargeOriginal	Acetyl (Protein N-term)	SNDPGNEVSSLYPPPPPYVK	-8.60602	6.93918	30	20	TRUE
27	0	sp|P19659|MED15_YEAST	424	3	matchChargeOriginal		TKSNTIPVTSIPSTNK	-8.606	6.43315	65	16	TRUE
46	0	sp|P38931|SSN2_YEAST	395	3	matchChargeOriginal	(2) Oxidation (M)%3b (7) Oxidation (M)	NMGLVPMKEENLEESFLSK	-8.60374	6.25167	102	19	TRUE
73	0	sp|P32259|MED16_YEAST	270	2	matchChargeOriginal		TIVPTSIQTK	-8.59339	5.53633	52	10	TRUE
478	0	sp|P40486|SHQ1_YEAST	7	2	matchChargeOriginal		MDSSTNNGILK	-8.59121	5.87294	24	11	TRUE
73	0	sp|P32259|MED16_YEAST	270	2	matchChargeOriginal		NNSTNQIFQSR	-8.58783	5.65689	74	11	TRUE
30	1	sp|P39073|SSN3_YEAST	458	4	matchChargeOriginal		TKNNTQASGITAGAAANALGGLGVNRR	-8.57849	6.38528	32	27	TRUE
30	1	sp|P39073|SSN3_YEAST	458	2	matchChargeOriginal		IPQFDSTQPK	-8.57662	5.39339	66	10	TRUE
100	0	sp|Q12343|MED4_YEAST	159	3	matchChargeOriginal		IDKDSEELDSKTR	-8.57591	5.72559	27	13	TRUE
27	0	sp|P19659|MED15_YEAST	424	2	matchChargeOriginal		SNTIPVTSIPSTNK	-8.57439	6.19938	49	14	TRUE
46	0	sp|P38931|SSN2_YEAST	395	2	matchChargeOriginal		QGYLITPPK	-8.57255	6.53255	72	9	TRUE
82	0	sp|P32569|MED17_YEAST	207	2	matchChargeOriginal		TTEDPDSNHLSSETGIK	-8.56435	6.00242	112	17	TRUE
27	0	sp|P19659|MED15_YEAST	424	3	matchChargeOriginal		SNTIPVTSIPSTNKK	-8.56161	6.16945	84	15	TRUE
55	0	sp|P53114|MED5_YEAST	317	3	matchChargeOriginal		GSLDSEHVFDYFFYFLVLYDVK	-8.55929	5.64364	83	22	TRUE
68	0	sp|P25648|SRB8_YEAST	298	2	matchChargeOriginal	Gln-%3epyro-Glu (N-term Q)	QVIEQCYLK	-8.55705	5.71822	17	9	TRUE
73	0	sp|P32259|MED16_YEAST	270	2	matchChargeOriginal		LISQSQLGK	-8.5567	5.91822	55	9	TRUE
79	0	sp|Q12321|MED1_YEAST	202	3	matchChargeOriginal		LVSTPSSNSNSSELEPDYQAPFSTSTKDK	-8.55416	5.61707	47	29	TRUE
130	0	sp|P04147|PABP_YEAST	52	2	matchChargeOriginal		SQLAQQIQAR	-8.55104	6.38702	57	10	TRUE
30	1	sp|P39073|SSN3_YEAST	458	3	matchChargeOriginal		NLLKDEGVTPGR	-8.5497	5.49899	69	12	TRUE
55	0	sp|P53114|MED5_YEAST	317	2	matchChargeOriginal	(13) Oxidation (M)	YYLEESNVNDSDMLTK	-8.54638	5.71388	81	16	TRUE
417	0	sp|P38782|MED6_YEAST	42	2	matchChargeOriginal	(2) Oxidation (M)	LMVTSIR	-8.54052	5.64575	41	7	TRUE
38	1	sp|P19263|MED14_YEAST	363	3	matchChargeOriginal		INRAEGPEELAR	-8.54016	5.95441	77	12	TRUE
100	0	sp|Q12343|MED4_YEAST	159	2	matchChargeOriginal		IPPTFDK	-8.53679	6.55665	36	7	TRUE
100	0	sp|Q12343|MED4_YEAST	159	4	matchChargeAllCharge		FKPNLDIAKDLIR	-8.53641	5.76318		13	TRUE
268	0	sp|P38304|MED8_YEAST	49	2	matchChargeOriginal		EITNWAR	-8.53578	6.19552	29	7	TRUE
30	1	sp|P39073|SSN3_YEAST	458	2	matchChargeOriginal		IGDLGLAR	-8.53573	5.3586	68	8	TRUE
336	0	sp|P32527|ZUO1_YEAST	28	2	matchChargeAllCharge		FFLQHAQR	-8.53528	5.75831		8	TRUE
248	0	sp|Q99278|MED11_YEAST	70	2	matchChargeOriginal		LLPINVNKK	-8.53308	5.87769	49	9	TRUE
46	0	sp|P38931|SSN2_YEAST	395	1	matchChargeAllCharge	Acetyl (Protein N-term)	SSDASTYR	-8.53119	5.52024		8	TRUE
38	1	sp|P19263|MED14_YEAST	363	2	matchChargeAllCharge		NQVFMLDTKR	-8.52794	5.63061		10	TRUE
27	0	sp|P19659|MED15_YEAST	424	2	matchChargeOriginal	(5) Oxidation (M)%3b (11) Oxidation (M)	NTSSMDFLNSMENTPK	-8.52175	5.68614	84	16	TRUE
538	2	sp|P31109|SNC1_YEAST	7	3	matchChargeOriginal		LTSIEDKADNLAVSAQGFK	-8.5206	5.81322	88	19	TRUE
46	0	sp|P38931|SSN2_YEAST	395	3	matchChargeOriginal		NIHLAVVCVDDNSK	-8.51862	5.73616	52	14	TRUE
17	0	sp|P0CX37|RS6A_YEAST	231	2	matchChargeAllCharge		FFGLSKEDDVRDFVIRR	-8.51824	5.63061		17	TRUE
27	0	sp|P19659|MED15_YEAST	424	4	matchChargeOriginal	(6) Oxidation (M)	AQNVPMNIIQQQQQQNTNNNDTIATSATPNAAAFSQQQNASSK	-8.51246	5.61619	49	43	TRUE
30	1	sp|P39073|SSN3_YEAST	458	2	matchChargeOriginal		APMLMANNDVFTIGPYR	-8.50889	5.7155	95	17	TRUE
82	0	sp|P32569|MED17_YEAST	207	2	matchChargeOriginal	Acetyl (Protein N-term)	TTEDPDSNHLSSETGIK	-8.50411	5.6118	80	17	TRUE
136	2	sp|P38697|IMDH2_YEAST	21	3	matchChargeOriginal	(14) Oxidation (M)	SLPRPDGLSVQELMDSK	-8.50397	5.69414	40	17	TRUE
30	1	sp|P39073|SSN3_YEAST	458	4	matchChargeOriginal		TTREDVSPHYNSQKQTLIK	-8.50322	5.7684	63	19	TRUE
1	2	sp|P11484|HSP75_YEAST	552	2	matchChargeOriginal		AVITVPAYFNDAQR	-8.4978	5.65971	54	14	TRUE
27	0	sp|P19659|MED15_YEAST	424	2	matchChargeOriginal		QLSLDASK	-8.49652	6.09433	53	8	TRUE
807	0	sp|Q03361|JIP4_YEAST	2	2	matchChargeOriginal		VITGGAPPR	-8.49442	5.60505	42	9	TRUE
79	0	sp|Q12321|MED1_YEAST	202	3	matchChargeOriginal		QCFQDNCCDFKVR	-8.49003	5.71553	74	13	TRUE
79	0	sp|Q12321|MED1_YEAST	202	2	matchChargeOriginal		LVLASNFDNFDYFNQR	-8.48918	5.69421	47	16	TRUE
38	1	sp|P19263|MED14_YEAST	363	2	matchChargeOriginal		IIALQPNEISFK	-8.48898	5.66794	43	12	TRUE
38	1	sp|P19263|MED14_YEAST	363	2	matchChargeOriginal	(8) Oxidation (M)	LSGVSNSMDMVDGMAK	-8.48725	5.60925	37	16	TRUE
211	0	sp|P04456|RL25_YEAST	31	1	matchChargeAllCharge		ELYEVDVLK	-8.48664	5.58226		9	TRUE
82	0	sp|P32569|MED17_YEAST	207	3	matchChargeOriginal	(5) Oxidation (M)%3b (8) Oxidation (M)	ESTGMSSMSPFLRK	-8.48646	5.76312	79	14	TRUE
30	1	sp|P39073|SSN3_YEAST	458	3	matchChargeOriginal		ILAAAAAAAAAVSGNNASDEPSRK	-8.48477	6.06263	187	24	TRUE
73	0	sp|P32259|MED16_YEAST	270	2	matchChargeOriginal		LLYDDVTCDK	-8.48042	5.83571	54	10	TRUE
271	0	sp|Q08278|MED7_YEAST	51	2	matchChargeOriginal		FFTQSNLEKLPK	-8.47986	5.95212	36	12	TRUE
248	0	sp|Q99278|MED11_YEAST	70	2	matchChargeOriginal		MQPPYIQER	-8.47903	6.12801	60	9	TRUE
105	0	sp|P40356|MED3_YEAST	150	3	matchChargeOriginal	(5) Oxidation (M)	SGSTMGTPTVHNSTAAAPIAAPK	-8.47899	5.49037	98	23	TRUE
30	1	sp|P39073|SSN3_YEAST	458	2	matchChargeOriginal		IWPYLEK	-8.47706	5.70824	37	7	TRUE
79	0	sp|Q12321|MED1_YEAST	202	2	matchChargeOriginal		IYLEENK	-8.47698	5.63155	40	7	TRUE
105	0	sp|P40356|MED3_YEAST	150	3	matchChargeOriginal	(5) Oxidation (M)	SGSTMGTPTVHNSTAAAPIAAPK	-8.47571	5.64076	124	23	TRUE
603	2	sp|P38427|TSL1_YEAST	13	3	matchChargeAllCharge		LVNDEASEGQVK	-8.47145	5.61173		12	TRUE
82	0	sp|P32569|MED17_YEAST	207	2	matchChargeOriginal		GTDFVHSVK	-8.46541	5.46448	65	9	TRUE
79	0	sp|Q12321|MED1_YEAST	202	4	matchChargeOriginal		IYLEENKSDSQYRFYEYIYSQETK	-8.46504	5.80513	76	24	TRUE
438	0	sp|Q06213|MED10_YEAST	30	3	matchChargeOriginal		RTSPIDNVSNTH	-8.46285	5.70215	22	12	TRUE
68	0	sp|P25648|SRB8_YEAST	298	3	matchChargeOriginal		SSVHESLVTQSNILSQQFDK	-8.46156	5.62579	78	20	TRUE
30	1	sp|P39073|SSN3_YEAST	458	2	matchChargeOriginal		ILEVLGTPDQK	-8.46144	5.54272	65	11	TRUE
30	1	sp|P39073|SSN3_YEAST	458	3	matchChargeOriginal	(8) Oxidation (M)%3b (13) Oxidation (M)	AQNSYQPMYQRPMQVQGQQQAQSFVGK	-8.45547	5.65983	43	27	TRUE
82	0	sp|P32569|MED17_YEAST	207	4	matchChargeAllCharge		KVVKPSSLNSDKIPYVAPTKK	-8.45516	6.31948		21	TRUE
27	0	sp|P19659|MED15_YEAST	424	2	matchChargeOriginal	(13) Oxidation (M)	QLTPQQQQLVNQMK	-8.45504	5.90978	53	14	TRUE
105	0	sp|P40356|MED3_YEAST	150	2	matchChargeOriginal		DEILPLR	-8.45216	5.452	37	7	TRUE
73	0	sp|P32259|MED16_YEAST	270	3	matchChargeOriginal		KEYNTSILEFR	-8.45185	5.88069	39	11	TRUE
73	0	sp|P32259|MED16_YEAST	270	2	matchChargeOriginal	(4) Oxidation (M)%3b (10) Oxidation (M)	ITPMNDDQCMLITTYSK	-8.44601	5.68933	71	17	TRUE
127	0	sp|Q03940|RUVB1_YEAST	41	2	matchChargeAllCharge		KTETLMENFRR	-8.44339	5.54954		11	TRUE
82	0	sp|P32569|MED17_YEAST	207	4	matchChargeAllCharge		KVVKPSSLNSDKIPYVAPTKK	-8.4433	6.03974		21	TRUE
79	0	sp|Q12321|MED1_YEAST	202	2	matchChargeOriginal		FYEYIYSQETK	-8.43019	5.79214	47	11	TRUE
30	1	sp|P39073|SSN3_YEAST	458	3	matchChargeAllCharge		DNLATWYHSAGGR	-8.42466	5.59168		13	TRUE
31	0	sp|P0CX35|RS4A_YEAST	244	3	matchChargeOriginal		TIRYPDPNIK	-8.42461	5.56072	39	10	TRUE
162	0	sp|P47821|SSN8_YEAST	127	3	matchChargeOriginal		FLLHTLYLRPASAI	-8.42003	5.68367	35	14	TRUE
38	1	sp|P19263|MED14_YEAST	363	2	matchChargeOriginal	(8) Oxidation (M)	YLDNSNVMTVK	-8.4198	5.97353	84	11	TRUE
271	0	sp|Q08278|MED7_YEAST	51	2	matchChargeOriginal		AFGSIWQVK	-8.41793	6.06512	64	9	TRUE
162	0	sp|P47821|SSN8_YEAST	127	2	matchChargeOriginal	Acetyl (Protein N-term)	SGSFWTSTQR	-8.41546	5.7795	46	10	TRUE
162	0	sp|P47821|SSN8_YEAST	127	2	matchChargeOriginal		NSSSPVQIAFNR	-8.41333	5.72567	95	12	TRUE
411	0	sp|Q02892|NOG1_YEAST	23	1	matchChargeAllCharge		LPSIDPNTR	-8.41172	5.56883		9	TRUE
79	0	sp|Q12321|MED1_YEAST	202	4	matchChargeOriginal		LVSTPSSNSNSSELEPDYQAPFSTSTKDKNSSTSNTEPIPR	-8.41052	6.29136	170	41	TRUE
38	1	sp|P19263|MED14_YEAST	363	4	matchChargeOriginal		RLGTPESVKPANASHAIR	-8.40583	6.3602	109	18	TRUE
38	1	sp|P19263|MED14_YEAST	363	2	matchChargeAllCharge		SNLIHNYDSK	-8.40433	5.47332		10	TRUE
609	0	sp|P43582|WWM1_YEAST	15	3	matchChargeAllCharge		YYQPQQPQYPQYPQQQR	-8.40411	5.69892		17	TRUE
30	1	sp|P39073|SSN3_YEAST	458	2	matchChargeOriginal		IPQFDSTQPK	-8.40383	5.77954	63	10	TRUE
46	0	sp|P38931|SSN2_YEAST	395	2	matchChargeOriginal		DFSPNFTGIDK	-8.39733	5.74448	67	11	TRUE
100	0	sp|Q12343|MED4_YEAST	159	2	matchChargeAllCharge		FKPNLDIAK	-8.39491	6.10957		9	TRUE
271	0	sp|Q08278|MED7_YEAST	51	2	matchChargeOriginal		STENESTNYQYK	-8.39326	5.61792	62	12	TRUE
339	0	sp|P32585|MED18_YEAST	58	2	matchChargeOriginal		SVSMQTIAETIILSSAGK	-8.39159	5.62267	36	18	TRUE
46	0	sp|P38931|SSN2_YEAST	395	2	matchChargeOriginal		TWYVGNSR	-8.39014	6.44432	40	8	TRUE
27	0	sp|P19659|MED15_YEAST	424	3	matchChargeOriginal	(7) Oxidation (M)	LLTPQDMEAAKEVYK	-8.37939	5.77499	92	15	TRUE
79	0	sp|Q12321|MED1_YEAST	202	3	matchChargeOriginal		LVSTPSSNSNSSELEPDYQAPFSTSTK	-8.37755	5.87197	28	27	TRUE
1	2	sp|P11484|HSP75_YEAST	552	3	matchChargeAllCharge		STSGNTHLGGQDFDTNLLEHFK	-8.37753	5.82081		22	TRUE
100	0	sp|Q12343|MED4_YEAST	159	3	matchChargeOriginal		NLQKIDKDSEELDSK	-8.37526	6.58548	119	15	TRUE
68	0	sp|P25648|SRB8_YEAST	298	3	matchChargeOriginal		ILLTCYELEKK	-8.37414	5.72112	80	11	TRUE
30	1	sp|P39073|SSN3_YEAST	458	2	matchChargeOriginal		TVPFQVNQLQR	-8.37019	7.05349	78	11	TRUE
73	0	sp|P32259|MED16_YEAST	270	2	matchChargeOriginal		LSVSEISDGK	-8.36835	5.43009	74	10	TRUE
55	0	sp|P53114|MED5_YEAST	317	2	matchChargeOriginal	Acetyl (Protein N-term)	MEKESVYNLALK	-8.36754	5.51564	66	12	TRUE
268	0	sp|P38304|MED8_YEAST	49	3	matchChargeOriginal		LAQLTHSLRR	-8.36693	6.54703	49	10	TRUE
46	0	sp|P38931|SSN2_YEAST	395	4	matchChargeOriginal		TGSVDTLHNKEGTLEQR	-8.36601	5.73322	101	17	TRUE
38	1	sp|P19263|MED14_YEAST	363	2	matchChargeOriginal	(4) Oxidation (M)	TTNMNVNNCIWALK	-8.36379	5.80617	63	14	TRUE
389	0	sp|P47822|MED21_YEAST	48	2	matchChargeOriginal	(4) Oxidation (M)	KIDMLQK	-8.36305	5.87465	37	7	TRUE
100	0	sp|Q12343|MED4_YEAST	159	4	matchChargeOriginal	(30) Oxidation (M)	ELTRIPGEEVEETEVPTVPPSQSEEQKGQMAK	-8.36234	7.22668	79	32	TRUE
27	0	sp|P19659|MED15_YEAST	424	3	matchChargeOriginal		TKSNTIPVTSIPSTNK	-8.36217	5.75705	49	16	TRUE
100	0	sp|Q12343|MED4_YEAST	159	3	matchChargeOriginal		GMLAMASLHSK	-8.36097	5.54937	45	11	TRUE
68	0	sp|P25648|SRB8_YEAST	298	2	matchChargeOriginal	(4) Oxidation (M)	NNVMLLIATNLK	-8.36029	5.66293	72	12	TRUE
79	0	sp|Q12321|MED1_YEAST	202	4	matchChargeOriginal		SNRHGSVVEASRR	-8.35733	5.85853	57	13	TRUE
68	0	sp|P25648|SRB8_YEAST	298	2	matchChargeOriginal		IELQSVYNDEK	-8.35679	6.57231	84	11	TRUE
82	0	sp|P32569|MED17_YEAST	207	5	matchChargeOriginal		KVVKPSSLNSDKIPYVAPTKK	-8.35453	6.1058	50	21	TRUE
268	0	sp|P38304|MED8_YEAST	49	2	matchChargeOriginal		TTFRNEYGK	-8.35284	5.92164	16	9	TRUE
141	0	sp|P34162|MED20_YEAST	96	2	matchChargeOriginal		DPWSIDFR	-8.35219	5.7731	52	8	TRUE
30	1	sp|P39073|SSN3_YEAST	458	3	matchChargeOriginal	(9) Oxidation (M)	IHTNDNDIMNLGSR	-8.35089	5.62695	47	14	TRUE
73	0	sp|P32259|MED16_YEAST	270	4	matchChargeOriginal		AGNIISSDKTIVPTSIQTKR	-8.35048	5.70759	82	20	TRUE
27	0	sp|P19659|MED15_YEAST	424	3	matchChargeOriginal	(7) Oxidation (M)	LLTPQDMEAAKEVYK	-8.34817	5.84958	52	15	TRUE
100	0	sp|Q12343|MED4_YEAST	159	2	matchChargeOriginal		AVEFSMGHIR	-8.34323	5.63292	78	10	TRUE
389	0	sp|P47822|MED21_YEAST	48	2	matchChargeOriginal		LTVNEPQMSDK	-8.34271	5.86276	68	11	TRUE
241	0	sp|Q12124|MED2_YEAST	79	3	matchChargeOriginal		RQELEEASQQQQLQQNSK	-8.34227	5.68744	60	18	TRUE
99	0	sp|P00942|TPIS_YEAST	64	4	matchChargeAllCharge		ASGAFTGENSVDQIKDVGAK	-8.33728	5.48452		20	TRUE
73	0	sp|P32259|MED16_YEAST	270	3	matchChargeOriginal		AGNIISSDKTIVPTSIQTK	-8.3341	5.71842	61	19	TRUE
438	0	sp|Q06213|MED10_YEAST	30	3	matchChargeAllCharge		RTSPIDNVSNTH	-8.331	5.62261		12	TRUE
30	1	sp|P39073|SSN3_YEAST	458	3	matchChargeOriginal	(13) Oxidation (M)	AQNSYQPMYQRPMQVQGQQQAQSFVGK	-8.33055	5.56899	43	27	TRUE
105	0	sp|P40356|MED3_YEAST	150	3	matchChargeOriginal		SGSTMGTPTVHNSTAAAPIAAPK	-8.32681	5.80031	77	23	TRUE
55	0	sp|P53114|MED5_YEAST	317	3	matchChargeOriginal		GSLDSEHVFDYFFYFLVLYDVK	-8.32409	5.39428	73	22	TRUE
82	0	sp|P32569|MED17_YEAST	207	3	matchChargeOriginal		NNIESQNLDLIPHSSSVFK	-8.324	5.97868	34	19	TRUE
30	1	sp|P39073|SSN3_YEAST	458	3	matchChargeOriginal		NLLKDEGVTPGR	-8.31584	5.56117	39	12	TRUE
271	0	sp|Q08278|MED7_YEAST	51	2	matchChargeOriginal	Acetyl (Protein N-term)	SNDPGNEVSSLYPPPPPYVK	-8.31143	6.62211	30	20	TRUE
125	0	sp|P39078|TCPD_YEAST	48	2	matchChargeAllCharge	(2) Oxidation (M)	QMAILHPVAR	-8.30829	5.73581		10	TRUE
241	0	sp|Q12124|MED2_YEAST	79	2	matchChargeAllCharge		QELEEASQQQQLQQNSK	-8.30814	6.03158		17	TRUE
30	1	sp|P39073|SSN3_YEAST	458	3	matchChargeOriginal	(13) Oxidation (M)	AQNSYQPMYQRPMQVQGQQQAQSFVGK	-8.30518	5.66012	38	27	TRUE
105	0	sp|P40356|MED3_YEAST	150	2	matchChargeOriginal		SFQLLEPLSTYNK	-8.30253	5.52795	49	13	TRUE
27	0	sp|P19659|MED15_YEAST	424	3	matchChargeOriginal	(9) Oxidation (M)%3b (13) Oxidation (M)	NSGNSANNMNVNMNLNPQMFLNQQAQAR	-8.29976	5.65602	18	28	TRUE
30	1	sp|P39073|SSN3_YEAST	458	3	matchChargeOriginal		IHTNDNDIMNLGSR	-8.29732	5.62772	57	14	TRUE
46	0	sp|P38931|SSN2_YEAST	395	2	matchChargeOriginal		DFSPNFTGIDK	-8.29695	5.46456	52	11	TRUE
79	0	sp|Q12321|MED1_YEAST	202	2	matchChargeOriginal		SNILLNSLTK	-8.296	5.92021	46	10	TRUE
435	0	sp|P03872|REP2_YEAST	15	2	matchChargeOriginal		ATEMLMR	-8.29526	5.43882	63	7	TRUE
30	1	sp|P39073|SSN3_YEAST	458	2	matchChargeOriginal		IPQFDSTQPK	-8.29376	5.64478	63	10	TRUE
30	1	sp|P39073|SSN3_YEAST	458	3	matchChargeOriginal		NLLKDEGVTPGR	-8.29332	5.91752	49	12	TRUE
130	0	sp|P04147|PABP_YEAST	52	3	matchChargeOriginal		FGPIVSASLEKDADGK	-8.29245	5.41464	88	16	TRUE
339	0	sp|P32585|MED18_YEAST	58	4	matchChargeOriginal		GTDIDRINYTETALMNLKK	-8.29169	5.54567	50	19	TRUE
38	1	sp|P19263|MED14_YEAST	363	3	matchChargeOriginal		LHKNFESENFK	-8.28884	6.17138	87	11	TRUE
417	0	sp|P38782|MED6_YEAST	42	2	matchChargeAllCharge		VPTDTSTTATAATNGNNAGGGSNK	-8.28664	5.48987		24	TRUE
30	1	sp|P39073|SSN3_YEAST	458	3	matchChargeOriginal		IHTNDNDIMNLGSR	-8.28035	5.60855	52	14	TRUE
79	0	sp|Q12321|MED1_YEAST	202	3	matchChargeOriginal		IYLEENKSDSQYR	-8.27884	5.70134	85	13	TRUE
100	0	sp|Q12343|MED4_YEAST	159	3	matchChargeOriginal		VQLYEDLCRYEDTLSK	-8.27737	6.47783	86	16	TRUE
30	1	sp|P39073|SSN3_YEAST	458	2	matchChargeOriginal		IPQFDSTQPK	-8.27682	5.5893	66	10	TRUE
79	0	sp|Q12321|MED1_YEAST	202	3	matchChargeOriginal		HGSVVEASRR	-8.27405	5.73081	68	10	TRUE
241	0	sp|Q12124|MED2_YEAST	79	3	matchChargeAllCharge		KRQELEEASQQQQLQQNSK	-8.2727	6.12364		19	TRUE
268	0	sp|P38304|MED8_YEAST	49	2	matchChargeOriginal	(9) Oxidation (M)	NIPEVDEWMK	-8.27245	6.56272	70	10	TRUE
68	0	sp|P25648|SRB8_YEAST	298	2	matchChargeOriginal		EPFFLVTK	-8.26248	5.74943	38	8	TRUE
414	0	sp|P33308|MED9_YEAST	34	2	matchChargeAllCharge		DVLDDLYRK	-8.2614	5.8407		9	TRUE
55	0	sp|P53114|MED5_YEAST	317	3	matchChargeOriginal		HSFAVLLHER	-8.26137	5.50388	51	10	TRUE
162	0	sp|P47821|SSN8_YEAST	127	2	matchChargeOriginal	Acetyl (Protein N-term)	SGSFWTSTQR	-8.25571	5.5925	38	10	TRUE
68	0	sp|P25648|SRB8_YEAST	298	2	matchChargeOriginal		LSCIQLNCIDTQFTK	-8.25432	5.85011	41	15	TRUE
73	0	sp|P32259|MED16_YEAST	270	2	matchChargeOriginal		NNSTNQIFQSR	-8.25185	5.58932	73	11	TRUE
68	0	sp|P25648|SRB8_YEAST	298	2	matchChargeOriginal		SQYNMVLR	-8.24815	5.66035	61	8	TRUE
339	0	sp|P32585|MED18_YEAST	58	5	matchChargeOriginal		NILHNTVPQVTNFNSTNEDQNNSKHTEDTVNESR	-8.24797	7.22563	118	34	TRUE
30	1	sp|P39073|SSN3_YEAST	458	3	matchChargeOriginal	(5) Oxidation (M)%3b (7) Oxidation (M)	SSSSMDMQANTNALRR	-8.24492	5.59207	28	16	TRUE
46	0	sp|P38931|SSN2_YEAST	395	2	matchChargeOriginal		LEDVLSSFYR	-8.24485	5.4437	57	10	TRUE
55	0	sp|P53114|MED5_YEAST	317	2	matchChargeOriginal		LLQTTLK	-8.24473	5.98656	38	7	TRUE
68	0	sp|P25648|SRB8_YEAST	298	3	matchChargeOriginal		NESLKNNSSIR	-8.23794	5.47361	79	11	TRUE
30	1	sp|P39073|SSN3_YEAST	458	3	matchChargeOriginal		NLLKDEGVTPGR	-8.23748	5.63976	47	12	TRUE
38	1	sp|P19263|MED14_YEAST	363	4	matchChargeOriginal		SEQNGQEQQGPVKNTQLHGPSATDPETTATQK	-8.23438	6.16431	37	32	TRUE
82	0	sp|P32569|MED17_YEAST	207	5	matchChargeOriginal		NETDHKTNENGETDDNIETVMTQEQFVKR	-8.23237	5.46325	23	29	TRUE
46	0	sp|P38931|SSN2_YEAST	395	4	matchChargeOriginal	(4) Oxidation (M)	FYNMKQPYVFVKK	-8.2278	5.73334	26	13	TRUE
82	0	sp|P32569|MED17_YEAST	207	2	matchChargeOriginal		ESTGMSSMSPFLR	-8.22738	6.16846	68	13	TRUE
26	0	sp|P05030|PMA1_YEAST	147	4	matchChargeAllCharge	(6) Oxidation (M)	RGEGFMVVTATGDNTFVGR	-8.22557	5.75727		19	TRUE
268	0	sp|P38304|MED8_YEAST	49	3	matchChargeOriginal		FPTTSHESLVTTLLR	-8.22291	6.63673	130	15	TRUE
68	0	sp|P25648|SRB8_YEAST	298	2	matchChargeOriginal		WLIYDKK	-8.22231	5.56516	35	7	TRUE
73	0	sp|P32259|MED16_YEAST	270	2	matchChargeOriginal		FIALCEQQPSQER	-8.22158	5.93886	62	13	TRUE
82	0	sp|P32569|MED17_YEAST	207	2	matchChargeOriginal	Gln-%3epyro-Glu (N-term Q)	QIQLLKK	-8.22062	5.58243	32	7	TRUE
27	0	sp|P19659|MED15_YEAST	424	2	matchChargeOriginal		LLTPQDMEAAK	-8.21904	6.02874	19	11	TRUE
162	0	sp|P47821|SSN8_YEAST	127	3	matchChargeOriginal		DLHYDKDYNLR	-8.21792	5.5156	74	11	TRUE
248	0	sp|Q99278|MED11_YEAST	70	2	matchChargeOriginal	(1) Oxidation (M)	MQPPYIQER	-8.2148	6.49999	43	9	TRUE
414	0	sp|P33308|MED9_YEAST	34	3	matchChargeOriginal		SPSEWQDIIHQR	-8.21469	6.39332	97	12	TRUE
79	0	sp|Q12321|MED1_YEAST	202	3	matchChargeOriginal		HGSVVEASRR	-8.21419	5.96059	58	10	TRUE
68	0	sp|P25648|SRB8_YEAST	298	3	matchChargeOriginal		LELISYRNESLK	-8.21335	5.54046	53	12	TRUE
27	0	sp|P19659|MED15_YEAST	424	2	matchChargeOriginal	Gln-%3epyro-Glu (N-term Q)	QLSLDASKTNLR	-8.21303	5.66479	99	12	TRUE
38	1	sp|P19263|MED14_YEAST	363	2	matchChargeOriginal		AEGPEELAR	-8.21081	5.60334	22	9	TRUE
30	1	sp|P39073|SSN3_YEAST	458	3	matchChargeOriginal		AQNSYQPMYQRPMQVQGQQQAQSFVGK	-8.20733	5.60274	21	27	TRUE
100	0	sp|Q12343|MED4_YEAST	159	3	matchChargeOriginal		AVEFSMGHIR	-8.20489	5.8974	26	10	TRUE
73	0	sp|P32259|MED16_YEAST	270	2	matchChargeOriginal	Gln-%3epyro-Glu (N-term Q)	QISAEDLTIAAK	-8.20479	5.51096	85	12	TRUE
38	1	sp|P19263|MED14_YEAST	363	3	matchChargeOriginal		IIRSELLAR	-8.20292	5.79569	66	9	TRUE
27	0	sp|P19659|MED15_YEAST	424	2	matchChargeOriginal		EYMDSMNEK	-8.2019	5.44416	58	9	TRUE
73	0	sp|P32259|MED16_YEAST	270	2	matchChargeOriginal		ITPMNDDQCMLITTYSK	-8.1993	5.66406	44	17	TRUE
73	0	sp|P32259|MED16_YEAST	270	3	matchChargeAllCharge	(6) Oxidation (M)	IYNHVMPLKPVDK	-8.19893	5.95505		13	TRUE
27	0	sp|P19659|MED15_YEAST	424	2	matchChargeOriginal	Gln-%3epyro-Glu (N-term Q)	QQVAQQLR	-8.19428	6.16276	52	8	TRUE
82	0	sp|P32569|MED17_YEAST	207	4	matchChargeOriginal		FSAGTEANAVSFDTTFSDFKEVEDFLHFIVAEYIQQK	-8.19323	5.69164	56	37	TRUE
82	0	sp|P32569|MED17_YEAST	207	2	matchChargeOriginal	Acetyl (Protein N-term)	TTEDPDSNHLSSETGIK	-8.18749	5.54542	96	17	TRUE
46	0	sp|P38931|SSN2_YEAST	395	4	matchChargeOriginal		NNSISSQPASYHSVQETNKISPK	-8.18625	5.72776	82	23	TRUE
38	1	sp|P19263|MED14_YEAST	363	2	matchChargeOriginal	(5) Oxidation (M)	ESLEMVPK	-8.18608	5.64275	60	8	TRUE
46	0	sp|P38931|SSN2_YEAST	395	3	matchChargeOriginal		SLEKVNNSVSK	-8.18467	5.7002	58	11	TRUE
38	1	sp|P19263|MED14_YEAST	363	2	matchChargeOriginal	(10) Oxidation (M)%3b (14) Oxidation (M)	LSGVSNSMDMVDGMAK	-8.18204	5.85205	67	16	TRUE
414	0	sp|P33308|MED9_YEAST	34	3	matchChargeOriginal		SLISENEDTKDLLSK	-8.17806	5.52339	63	15	TRUE
30	1	sp|P39073|SSN3_YEAST	458	4	matchChargeOriginal		YRDNLATWYHSAGGRDK	-8.17591	5.58638	28	17	TRUE
100	0	sp|Q12343|MED4_YEAST	159	3	matchChargeOriginal		SSSVSLVAEATSNTNSEDKLSK	-8.17455	5.97701	111	22	TRUE
38	1	sp|P19263|MED14_YEAST	363	3	matchChargeOriginal		NQVFMLDTKR	-8.17075	5.65263	35	10	TRUE
417	0	sp|P38782|MED6_YEAST	42	4	matchChargeOriginal	(11) Oxidation (M)%3b (27) Oxidation (M)	SSVRPTGGANMATVPSTTNVNMTVNTMGTGGQTIDNGTGR	-8.17053	5.58173	33	40	TRUE
48	1	sp|Q12514|NOT5_YEAST	238	2	matchChargeAllCharge		RCGNDFVYNEEDFEKL	-8.16708	5.62146		16	TRUE
271	0	sp|Q08278|MED7_YEAST	51	2	matchChargeOriginal		AFGSIWQVK	-8.16303	5.67642	58	9	TRUE
79	0	sp|Q12321|MED1_YEAST	202	2	matchChargeOriginal		SLDSSNASFNNQGK	-8.15849	5.39165	102	14	TRUE
46	0	sp|P38931|SSN2_YEAST	395	3	matchChargeOriginal		NNSISSQPASYHSVQETNK	-8.15827	5.51346	37	19	TRUE
8	0	sp|P00560|PGK_YEAST	338	2	matchChargeAllCharge	(5) Oxidation (M)	AHSSMVGFDLPQR	-8.1553	5.44718		13	TRUE
100	0	sp|Q12343|MED4_YEAST	159	3	matchChargeOriginal		NLQKIDKDSEELDSK	-8.15493	5.71329	91	15	TRUE
68	0	sp|P25648|SRB8_YEAST	298	3	matchChargeOriginal	(6) Oxidation (M)	EYNKFMSIFLK	-8.14748	5.51261	30	11	TRUE
46	0	sp|P38931|SSN2_YEAST	395	4	matchChargeAllCharge		TGSVDTLHNKEGTLEQR	-8.14744	5.47829		17	TRUE
38	1	sp|P19263|MED14_YEAST	363	4	matchChargeOriginal		TQVNTGGESVVKKEDNK	-8.14474	5.82923	69	17	TRUE
100	0	sp|Q12343|MED4_YEAST	159	2	matchChargeOriginal		NTILQQR	-8.1438	5.60553	57	7	TRUE
339	0	sp|P32585|MED18_YEAST	58	3	matchChargeOriginal		NILHNTVPQVTNFNSTNEDQNNSK	-8.14245	5.30852	17	24	TRUE
30	1	sp|P39073|SSN3_YEAST	458	2	matchChargeOriginal		TVPFQVNQLQR	-8.14224	5.80807	70	11	TRUE
414	0	sp|P33308|MED9_YEAST	34	3	matchChargeOriginal		DVLDDLYRK	-8.1418	5.4389	24	9	TRUE
225	0	sp|P39079|TCPZ_YEAST	50	2	matchChargeOriginal	(1) Oxidation (M)	MLVDGAGNIK	-8.13695	5.44981	36	10	TRUE
100	0	sp|Q12343|MED4_YEAST	159	3	matchChargeOriginal		IDKDSEELDSK	-8.13535	6.48637	81	11	TRUE
268	0	sp|P38304|MED8_YEAST	49	2	matchChargeOriginal		LAQLTHSLR	-8.13261	5.55823	66	9	TRUE
68	0	sp|P25648|SRB8_YEAST	298	2	matchChargeOriginal	(5) Oxidation (M)%3b (6) Oxidation (M)	VVSYMMPSLYR	-8.12974	5.40936	24	11	TRUE
46	0	sp|P38931|SSN2_YEAST	395	2	matchChargeOriginal		MHLAPASK	-8.12925	6.24278	54	8	TRUE
501	0	sp|P25046|MED19_YEAST	28	3	matchChargeOriginal		KSYKNQIADLSGK	-8.12917	5.82159	71	13	TRUE
30	1	sp|P39073|SSN3_YEAST	458	2	matchChargeOriginal		ILEVLGTPDQK	-8.12559	5.40981	78	11	TRUE
55	0	sp|P53114|MED5_YEAST	317	3	matchChargeOriginal		GSLDSEHVFDYFFYFLVLYDVK	-8.11703	5.55799	67	22	TRUE
68	0	sp|P25648|SRB8_YEAST	298	2	matchChargeOriginal	(2) Oxidation (M)	FMSIFLK	-8.11687	5.47175	42	7	TRUE
55	0	sp|P53114|MED5_YEAST	317	3	matchChargeOriginal	(12) Oxidation (M)	TAEEASQLIEYMENDAKK	-8.11538	5.80824	53	18	TRUE
68	0	sp|P25648|SRB8_YEAST	298	3	matchChargeAllCharge		RQVIEQCYLK	-8.11385	5.47909		10	TRUE
27	0	sp|P19659|MED15_YEAST	424	2	matchChargeOriginal		NTSSMDFLNSMENTPK	-8.11005	5.3721	53	16	TRUE
339	0	sp|P32585|MED18_YEAST	58	3	matchChargeOriginal		NILHNTVPQVTNFNSTNEDQNNSK	-8.10827	6.9983	89	24	TRUE
46	0	sp|P38931|SSN2_YEAST	395	2	matchChargeOriginal		CDGDTVWDK	-8.10655	5.27113	54	9	TRUE
46	0	sp|P38931|SSN2_YEAST	395	3	matchChargeOriginal	(4) Oxidation (M)	FYNMKQPYVFVK	-8.10172	5.63917	37	12	TRUE
417	0	sp|P38782|MED6_YEAST	42	2	matchChargeOriginal	Acetyl (Protein N-term)	MNVTPLDELQWK	-8.10131	5.35279	39	12	TRUE
68	0	sp|P25648|SRB8_YEAST	298	2	matchChargeOriginal		QISYFLK	-8.10034	5.61813	16	7	TRUE
501	0	sp|P25046|MED19_YEAST	28	2	matchChargeOriginal		NQIADLSGK	-8.10009	5.5887	48	9	TRUE
55	0	sp|P53114|MED5_YEAST	317	3	matchChargeOriginal		GSLDSEHVFDYFFYFLVLYDVK	-8.095	5.55076	87	22	TRUE
268	0	sp|P38304|MED8_YEAST	49	2	matchChargeOriginal	(9) Oxidation (M)	NIPEVDEWMK	-8.09312	6.13296	51	10	TRUE
73	0	sp|P32259|MED16_YEAST	270	2	matchChargeOriginal		EFSLLVK	-8.08743	6.06547	23	7	TRUE
339	0	sp|P32585|MED18_YEAST	58	3	matchChargeOriginal	(10) Oxidation (M)	NSDDIIDVDMDASPAPSNESCSPWSLQISDIPAAGNNR	-8.087	5.63091	33	38	TRUE
55	0	sp|P53114|MED5_YEAST	317	5	matchChargeOriginal		SKGDVDIKGEDLHEKNDSAEVR	-8.08446	6.41196	42	22	TRUE
46	0	sp|P38931|SSN2_YEAST	395	3	matchChargeOriginal		NNSISSQPASYHSVQETNK	-8.0838	5.40158	21	19	TRUE
389	0	sp|P47822|MED21_YEAST	48	2	matchChargeOriginal	(8) Oxidation (M)	LTVNEPQMSDK	-8.08056	5.7445	32	11	TRUE
30	1	sp|P39073|SSN3_YEAST	458	2	matchChargeOriginal		QINSGTNSANGSSLNGTNAK	-8.07555	5.36994	66	20	TRUE
27	0	sp|P19659|MED15_YEAST	424	4	matchChargeOriginal		IQALRDVKNNNNANNNGSNLQR	-8.0679	5.7568	68	22	TRUE
46	0	sp|P38931|SSN2_YEAST	395	3	matchChargeOriginal	(2) Oxidation (M)%3b (7) Oxidation (M)	NMGLVPMKEENLEESFLSK	-8.06697	5.45132	91	19	TRUE
55	0	sp|P53114|MED5_YEAST	317	2	matchChargeOriginal		LNAIPLLK	-8.0665	5.52544	29	8	TRUE
126	1	sp|P14126|RL3_YEAST	84	3	matchChargeOriginal		SLTTVWAEHLSDEVKR	-8.06045	5.62835	31	16	TRUE
271	0	sp|Q08278|MED7_YEAST	51	3	matchChargeOriginal		FFTQSNLEKLPK	-8.0579	6.68789	57	12	TRUE
46	0	sp|P38931|SSN2_YEAST	395	3	matchChargeOriginal	(2) Oxidation (M)	MMNTLVHTR	-8.05612	5.90574	32	9	TRUE
55	0	sp|P53114|MED5_YEAST	317	2	matchChargeOriginal		LVAVLNVSPVYDVDPR	-8.05404	5.61284	31	16	TRUE
424	0	sp|P05747|RL29_YEAST	19	2	matchChargeOriginal		TYKYPSLK	-8.04769	5.47998	29	8	TRUE
46	0	sp|P38931|SSN2_YEAST	395	3	matchChargeOriginal		NNSISSQPASYHSVQETNK	-8.04651	5.27458	23	19	TRUE
68	0	sp|P25648|SRB8_YEAST	298	5	matchChargeOriginal		IREDHINKIPSNSTTTLHGPGFQLPNR	-8.04562	6.01102	67	27	TRUE
30	1	sp|P39073|SSN3_YEAST	458	3	matchChargeOriginal	(5) Oxidation (M)%3b (7) Oxidation (M)	SSSSMDMQANTNALRR	-8.04461	5.63653	32	16	TRUE
414	0	sp|P33308|MED9_YEAST	34	2	matchChargeOriginal		DVLDDLYR	-8.04412	6.1179	39	8	TRUE
27	0	sp|P19659|MED15_YEAST	424	3	matchChargeOriginal		LLTPQDMEAAKEVYK	-8.04399	5.57319	130	15	TRUE
73	0	sp|P32259|MED16_YEAST	270	2	matchChargeOriginal		QISAEDLTIAAK	-8.04384	6.40521	82	12	TRUE
46	0	sp|P38931|SSN2_YEAST	395	2	matchChargeOriginal		TLVALLSR	-8.04234	5.73636	38	8	TRUE
73	0	sp|P32259|MED16_YEAST	270	2	matchChargeOriginal		ITLQLLDTSNQR	-8.04064	6.35006	85	12	TRUE
46	0	sp|P38931|SSN2_YEAST	395	3	matchChargeOriginal		IANTSAATVHTATSSSIILSDK	-8.03993	5.66249	155	22	TRUE
68	0	sp|P25648|SRB8_YEAST	298	2	matchChargeOriginal		RQVIEQCYLK	-8.03942	5.57193	62	10	TRUE
73	0	sp|P32259|MED16_YEAST	270	2	matchChargeOriginal		NNSTNQIFQSR	-8.03906	6.44428	74	11	TRUE
73	0	sp|P32259|MED16_YEAST	270	2	matchChargeOriginal	(3) Oxidation (M)	LTMVFQDNVYK	-8.03829	5.34383	41	11	TRUE
162	0	sp|P47821|SSN8_YEAST	127	2	matchChargeOriginal		QNGIEQSITK	-8.03512	5.6314	49	10	TRUE
268	0	sp|P38304|MED8_YEAST	49	3	matchChargeOriginal	(11) Oxidation (M)	KKNIPEVDEWMK	-8.03422	6.04988	53	12	TRUE
68	0	sp|P25648|SRB8_YEAST	298	2	matchChargeOriginal		ITLTDHRK	-8.03265	5.42058	34	8	TRUE
46	0	sp|P38931|SSN2_YEAST	395	3	matchChargeOriginal		FTHIAHTLPEK	-8.03075	5.82082	52	11	TRUE
55	0	sp|P53114|MED5_YEAST	317	3	matchChargeOriginal		GSLDSEHVFDYFFYFLVLYDVK	-8.03052	5.4931	73	22	TRUE
27	0	sp|P19659|MED15_YEAST	424	2	matchChargeOriginal		QQVAQQLR	-8.02743	6.20816	46	8	TRUE
46	0	sp|P38931|SSN2_YEAST	395	2	matchChargeOriginal		LYDYEIR	-8.02497	6.52275	50	7	TRUE
38	1	sp|P19263|MED14_YEAST	363	3	matchChargeOriginal	(5) Oxidation (M)	NQVFMLDTKR	-8.02327	5.39522	33	10	TRUE
46	0	sp|P38931|SSN2_YEAST	395	2	matchChargeOriginal		QPYVFVK	-8.02041	5.33851	16	7	TRUE
55	0	sp|P53114|MED5_YEAST	317	2	matchChargeOriginal	Acetyl (Protein N-term)	MEKESVYNLALK	-8.0201	5.6644	52	12	TRUE
38	1	sp|P19263|MED14_YEAST	363	2	matchChargeOriginal		ESLEMVPK	-8.01877	5.39463	55	8	TRUE
18	1	sp|P15108|HSC82_YEAST	262	1	matchChargeAllCharge		LLDAPAAIR	-8.01838	5.51914		9	TRUE
100	0	sp|Q12343|MED4_YEAST	159	3	matchChargeOriginal	Acetyl (Protein N-term)%3b (12) Oxidation (M)	SVQDTKAVEFSMGHIR	-8.01708	5.54055	113	16	TRUE
700	0	sp|P53919|NAF1_YEAST	13	2	matchChargeOriginal		EGSIFCLEDR	-8.01631	5.4856	51	10	TRUE
38	1	sp|P19263|MED14_YEAST	363	3	matchChargeOriginal	(6) Oxidation (M)%3b (7) Oxidation (M)	SPAYPMMHQVR	-8.01555	5.98847	35	11	TRUE
38	1	sp|P19263|MED14_YEAST	363	3	matchChargeOriginal	(5) Oxidation (M)	NQVFMLDTKR	-8.01468	5.52355	27	10	TRUE
82	0	sp|P32569|MED17_YEAST	207	2	matchChargeOriginal	Acetyl (Protein N-term)	TTEDPDSNHLSSETGIK	-8.01331	5.73678	85	17	TRUE
73	0	sp|P32259|MED16_YEAST	270	3	matchChargeOriginal		AQQVPPYGVYHPPFIK	-8.01163	5.88476	51	16	TRUE
46	0	sp|P38931|SSN2_YEAST	395	2	matchChargeOriginal		TVDSSIQPIESNIK	-8.01139	7.08217	67	14	TRUE
38	1	sp|P19263|MED14_YEAST	363	2	matchChargeOriginal		ISTNDDSIK	-8.0104	5.83346	57	9	TRUE
46	0	sp|P38931|SSN2_YEAST	395	2	matchChargeOriginal		IPQNDIPQTESPLK	-8.0101	5.48882	52	14	TRUE
38	1	sp|P19263|MED14_YEAST	363	2	matchChargeOriginal		NFESENFK	-8.0094	6.51283	39	8	TRUE
337	0	sp|P32558|SPT16_YEAST	24	3	matchChargeOriginal		ALADVVQQDKLIENK	-8.00919	5.3958	36	15	TRUE
79	0	sp|Q12321|MED1_YEAST	202	3	matchChargeOriginal		IYLEENKSDSQYR	-8.00911	6.60846	97	13	TRUE
537	0	sp|P07258|CARA_YEAST	14	4	matchChargeAllCharge		ITLADHDPVPYVNPMK	-8.00885	5.43045		16	TRUE
100	0	sp|Q12343|MED4_YEAST	159	4	matchChargeOriginal	(30) Oxidation (M)	ELTRIPGEEVEETEVPTVPPSQSEEQKGQMAK	-8.00777	5.47299	24	32	TRUE
402	0	sp|P17423|KHSE_YEAST	19	2	matchChargeOriginal		TALYVLR	-8.0043	5.53096	42	7	TRUE
38	1	sp|P19263|MED14_YEAST	363	2	matchChargeOriginal	Acetyl (Protein N-term)	TTTIGSPQMLANEER	-7.99774	5.43587	43	15	TRUE
46	0	sp|P38931|SSN2_YEAST	395	2	matchChargeOriginal		TVDSSIQPIESNIK	-7.99681	7.26113	67	14	TRUE
68	0	sp|P25648|SRB8_YEAST	298	3	matchChargeOriginal		KLLNLPPFQVSSFVK	-7.9949	5.58907	47	15	TRUE
162	0	sp|P47821|SSN8_YEAST	127	2	matchChargeOriginal		NSSSPVQIAFNR	-7.99479	5.67396	84	12	TRUE
38	1	sp|P19263|MED14_YEAST	363	3	matchChargeOriginal		NTQLHGPSATDPETTATQK	-7.99457	5.931	51	19	TRUE
27	0	sp|P19659|MED15_YEAST	424	2	matchChargeOriginal	(5) Oxidation (M)	NTSSMDFLNSMENTPK	-7.98619	5.81748	58	16	TRUE
38	1	sp|P19263|MED14_YEAST	363	2	matchChargeOriginal		NFESENFK	-7.98543	5.60475	42	8	TRUE
939	0	sp|P53935|NST1_YEAST	7	3	matchChargeOriginal		KQKEELKR	-7.98432	5.41313	19	8	TRUE
100	0	sp|Q12343|MED4_YEAST	159	3	matchChargeOriginal		AVEFSMGHIR	-7.98349	5.7528	65	10	TRUE
100	0	sp|Q12343|MED4_YEAST	159	2	matchChargeOriginal		INSTELLDYATK	-7.98267	6.36776	102	12	TRUE
68	0	sp|P25648|SRB8_YEAST	298	3	matchChargeOriginal	(2) Oxidation (M)	SMINDENYIINDIKK	-7.98258	5.58474	27	15	TRUE
715	0	sp|P25623|SYP1_YEAST	5	2	matchChargeOriginal		VNPSFIDSR	-7.98182	5.38987	54	9	TRUE
55	0	sp|P53114|MED5_YEAST	317	2	matchChargeOriginal		LLQTTLK	-7.97966	6.2472	35	7	TRUE
73	0	sp|P32259|MED16_YEAST	270	2	matchChargeOriginal		EYNTSILEFR	-7.97795	5.93862	57	10	TRUE
68	0	sp|P25648|SRB8_YEAST	298	3	matchChargeOriginal		KKLELISYR	-7.97702	5.4317	23	9	TRUE
55	0	sp|P53114|MED5_YEAST	317	2	matchChargeOriginal		LSPSPILLTSAGCK	-7.97533	6.17276	71	14	TRUE
169	0	sp|P42943|TCPH_YEAST	25	3	matchChargeOriginal	(7) Oxidation (M)	SLHDAIMIVKR	-7.97519	5.46286	19	11	TRUE
79	0	sp|Q12321|MED1_YEAST	202	3	matchChargeAllCharge		SNILLNSLTKYPDLK	-7.97515	5.51695		15	TRUE
271	0	sp|Q08278|MED7_YEAST	51	3	matchChargeOriginal	Gln-%3epyro-Glu (N-term Q)	QVHDKLTSIQDTLR	-7.97512	5.595	74	14	TRUE
174	0	sp|P0CX53|RL12A_YEAST	39	3	matchChargeAllCharge		AVGGEVGASAALAPK	-7.97511	5.89904		15	TRUE
82	0	sp|P32569|MED17_YEAST	207	2	matchChargeOriginal	(8) Oxidation (M)	ESTGMSSMSPFLR	-7.97471	5.76368	55	13	TRUE
27	0	sp|P19659|MED15_YEAST	424	2	matchChargeOriginal	(5) Oxidation (M)	NTSSMDFLNSMENTPK	-7.97259	5.45108	30	16	TRUE
46	0	sp|P38931|SSN2_YEAST	395	2	matchChargeOriginal		QENFNSVNDANITSNK	-7.97091	5.7234	86	16	TRUE
1183	0	sp|P39956|RPH1_YEAST	2	2	matchChargeOriginal		SPIALNYEAR	-7.96957	5.60097	27	10	TRUE
30	1	sp|P39073|SSN3_YEAST	458	3	matchChargeOriginal		DNLATWYHSAGGR	-7.9667	5.64063	60	13	TRUE
268	0	sp|P38304|MED8_YEAST	49	3	matchChargeOriginal		DSKPSKPFNVDDVLK	-7.96471	6.76539	89	15	TRUE
79	0	sp|Q12321|MED1_YEAST	202	3	matchChargeOriginal		DKNSSTSNTEPIPR	-7.96344	5.84623	31	14	TRUE
248	0	sp|Q99278|MED11_YEAST	70	2	matchChargeAllCharge		QFYERLDK	-7.96276	5.61021		8	TRUE
417	0	sp|P38782|MED6_YEAST	42	3	matchChargeOriginal	(11) Oxidation (M)%3b (22) Oxidation (M)%3b (27) Oxidation (M)	SSVRPTGGANMATVPSTTNVNMTVNTMGTGGQTIDNGTGR	-7.96142	6.51756	107	40	TRUE
141	0	sp|P34162|MED20_YEAST	96	3	matchChargeOriginal		EYKTSSDSLGPDTSNEICDLAYQYVR	-7.96125	6.72628	100	26	TRUE
100	0	sp|Q12343|MED4_YEAST	159	2	matchChargeOriginal		VQLYEDLCR	-7.9609	5.88165	47	9	TRUE
30	1	sp|P39073|SSN3_YEAST	458	3	matchChargeOriginal	(5) Oxidation (M)%3b (7) Oxidation (M)	SSSSMDMQANTNALRR	-7.96003	5.44641	25	16	TRUE
46	0	sp|P38931|SSN2_YEAST	395	2	matchChargeOriginal		QENFNSVNDANITSNK	-7.95839	5.65048	103	16	TRUE
30	1	sp|P39073|SSN3_YEAST	458	3	matchChargeOriginal		NLLKDEGVTPGR	-7.95437	5.4203	57	12	TRUE
82	0	sp|P32569|MED17_YEAST	207	2	matchChargeOriginal	Gln-%3epyro-Glu (N-term Q)	QIQLLKK	-7.95402	5.36416	28	7	TRUE
46	0	sp|P38931|SSN2_YEAST	395	3	matchChargeOriginal		MMNTLVHTR	-7.95393	5.41323	62	9	TRUE
55	0	sp|P53114|MED5_YEAST	317	4	matchChargeOriginal		SKGDVDIKGEDLHEK	-7.95232	5.63298	70	15	TRUE
30	1	sp|P39073|SSN3_YEAST	458	3	matchChargeOriginal	(10) Oxidation (M)	RIHTNDNDIMNLGSR	-7.94577	6.53709	66	15	TRUE
55	0	sp|P53114|MED5_YEAST	317	2	matchChargeOriginal	(6) Oxidation (M)	TNNVPMIK	-7.94568	6.23659	42	8	TRUE
68	0	sp|P25648|SRB8_YEAST	298	2	matchChargeOriginal		LLGNCYSLR	-7.94503	5.60725	72	9	TRUE
417	0	sp|P38782|MED6_YEAST	42	2	matchChargeOriginal	Acetyl (Protein N-term)	MNVTPLDELQWK	-7.94432	5.77718	44	12	TRUE
46	0	sp|P38931|SSN2_YEAST	395	4	matchChargeAllCharge		TGSVDTLHNKEGTLEQR	-7.94387	5.63649		17	TRUE
46	0	sp|P38931|SSN2_YEAST	395	3	matchChargeOriginal		NIHLAVVCVDDNSK	-7.9424	5.53022	43	14	TRUE
501	0	sp|P25046|MED19_YEAST	28	4	matchChargeOriginal	(18) Oxidation (M)	SSGSSMATPTHSDSHEDMKR	-7.94067	5.75275	29	20	TRUE
82	0	sp|P32569|MED17_YEAST	207	4	matchChargeAllCharge		NETDHKTNENGETDDNIETVMTQEQFVKR	-7.93956	5.36082		29	TRUE
162	0	sp|P47821|SSN8_YEAST	127	3	matchChargeAllCharge		GSSLASAASEAIRDPK	-7.93886	5.47193		16	TRUE
79	0	sp|Q12321|MED1_YEAST	202	2	matchChargeOriginal		IQLMNDFTTK	-7.93842	6.16164	70	10	TRUE
27	0	sp|P19659|MED15_YEAST	424	2	matchChargeOriginal	Gln-%3epyro-Glu (N-term Q)	QLTPQQQQLVNQMK	-7.93826	5.41306	21	14	TRUE
68	0	sp|P25648|SRB8_YEAST	298	3	matchChargeOriginal		SNAAGADDAISMHLLK	-7.93725	5.27399	81	16	TRUE
27	0	sp|P19659|MED15_YEAST	424	3	matchChargeOriginal		RQLTPQQQQLVNQMK	-7.93724	6.12726	26	15	TRUE
68	0	sp|P25648|SRB8_YEAST	298	2	matchChargeOriginal		DFCTSCLQNNNQK	-7.93695	5.57542	35	13	TRUE
82	0	sp|P32569|MED17_YEAST	207	4	matchChargeOriginal		YGYEDSGSTYKHDR	-7.93655	6.33149	63	14	TRUE
162	0	sp|P47821|SSN8_YEAST	127	2	matchChargeOriginal	Acetyl (Protein N-term)	SGSFWTSTQR	-7.93486	5.53802	65	10	TRUE
438	0	sp|Q06213|MED10_YEAST	30	2	matchChargeOriginal	(2) Oxidation (M)	GMITNLQR	-7.93462	6.19894	52	8	TRUE
27	0	sp|P19659|MED15_YEAST	424	4	matchChargeOriginal	(18) Oxidation (M)	LTDVTNSLSNEEKEKIKMK	-7.93251	5.65356	94	19	TRUE
439	0	sp|P32570|MED22_YEAST	33	4	matchChargeOriginal		SIKEKWLLNQIPVTEHSK	-7.93231	6.38652	34	18	TRUE
55	0	sp|P53114|MED5_YEAST	317	2	matchChargeOriginal	(5) Oxidation (M)	QLTSMEFSNLYK	-7.93129	5.58348	56	12	TRUE
55	0	sp|P53114|MED5_YEAST	317	2	matchChargeOriginal	Gln-%3epyro-Glu (N-term Q)	QYHQANSNLTLLER	-7.92959	5.57831	92	14	TRUE
30	1	sp|P39073|SSN3_YEAST	458	2	matchChargeOriginal		APELLLGAR	-7.92716	5.62324	68	9	TRUE
30	1	sp|P39073|SSN3_YEAST	458	3	matchChargeOriginal		DGVEQLHYTGISQSACR	-7.92659	5.85713	123	17	TRUE
241	0	sp|Q12124|MED2_YEAST	79	2	matchChargeOriginal	(5) Oxidation (M)%3b (6) Oxidation (M)%3b (7) Oxidation (M)	VGAEMMMQQQLK	-7.92541	6.10426	39	12	TRUE
241	0	sp|Q12124|MED2_YEAST	79	3	matchChargeOriginal		QELEEASQQQQLQQNSKEK	-7.92483	5.6637	132	19	TRUE
68	0	sp|P25648|SRB8_YEAST	298	2	matchChargeOriginal		RQVIEQCYLK	-7.92347	5.39909	59	10	TRUE
46	0	sp|P38931|SSN2_YEAST	395	2	matchChargeOriginal		TVDSSIQPIESNIK	-7.92246	6.3714	56	14	TRUE
73	0	sp|P32259|MED16_YEAST	270	2	matchChargeOriginal		VSPSMCGVIVK	-7.9184	6.12722	91	11	TRUE
38	1	sp|P19263|MED14_YEAST	363	3	matchChargeOriginal		YLSNNDEDDKDCTIK	-7.9182	5.91035	104	15	TRUE
38	1	sp|P19263|MED14_YEAST	363	2	matchChargeOriginal	Acetyl (Protein N-term)	TTTIGSPQMLANEER	-7.91747	5.95422	52	15	TRUE
55	0	sp|P53114|MED5_YEAST	317	2	matchChargeOriginal		FLILNENPINK	-7.91552	5.91625	78	11	TRUE
38	1	sp|P19263|MED14_YEAST	363	2	matchChargeOriginal	(5) Oxidation (M)	NQVFMLDTK	-7.91318	5.48711	52	9	TRUE
414	0	sp|P33308|MED9_YEAST	34	2	matchChargeOriginal		KDPNNLSNQLETLTGSIR	-7.91307	5.44038	74	18	TRUE
73	0	sp|P32259|MED16_YEAST	270	3	matchChargeOriginal		AGNIISSDKTIVPTSIQTK	-7.90975	6.51188	98	19	TRUE
30	1	sp|P39073|SSN3_YEAST	458	3	matchChargeOriginal	(9) Oxidation (M)	IHTNDNDIMNLGSR	-7.90811	5.70569	47	14	TRUE
141	0	sp|P34162|MED20_YEAST	96	2	matchChargeOriginal		ATPATLTELK	-7.90699	5.55384	70	10	TRUE
82	0	sp|P32569|MED17_YEAST	207	3	matchChargeOriginal		TKKDNDKNLK	-7.90629	5.62095	53	10	TRUE
38	1	sp|P19263|MED14_YEAST	363	3	matchChargeOriginal		YLSNNDEDDKDCTIK	-7.90382	6.19027	43	15	TRUE
241	0	sp|Q12124|MED2_YEAST	79	3	matchChargeOriginal		QELEEASQQQQLQQNSK	-7.9035	6.08281	53	17	TRUE
68	0	sp|P25648|SRB8_YEAST	298	2	matchChargeOriginal	(2) Oxidation (M)	SMINDENYIINDIK	-7.90292	5.5087	72	14	TRUE
38	1	sp|P19263|MED14_YEAST	363	2	matchChargeOriginal		NQVFMLDTK	-7.90212	5.73657	39	9	TRUE
30	1	sp|P39073|SSN3_YEAST	458	3	matchChargeOriginal		SSSSMDMQANTNALRR	-7.89993	5.34848	48	16	TRUE
38	1	sp|P19263|MED14_YEAST	363	2	matchChargeOriginal	Acetyl (Protein N-term)	TTTIGSPQMLANEER	-7.89616	5.68578	28	15	TRUE
414	0	sp|P33308|MED9_YEAST	34	3	matchChargeOriginal		SPSEWQDIIHQR	-7.89525	5.44951	92	12	TRUE
38	1	sp|P19263|MED14_YEAST	363	2	matchChargeOriginal		SSLNSMTNAK	-7.89475	5.96534	53	10	TRUE
55	0	sp|P53114|MED5_YEAST	317	2	matchChargeOriginal		LSPSPILLTSAGCK	-7.89316	5.44377	22	14	TRUE
162	0	sp|P47821|SSN8_YEAST	127	2	matchChargeOriginal		TLWPEFIPPDPTK	-7.89129	5.77129	55	13	TRUE
73	0	sp|P32259|MED16_YEAST	270	2	matchChargeOriginal	(4) Oxidation (M)	WPTMYTR	-7.89043	5.57656	26	7	TRUE
100	0	sp|Q12343|MED4_YEAST	159	2	matchChargeOriginal		TDEALFENVK	-7.89005	6.83189	71	10	TRUE
79	0	sp|Q12321|MED1_YEAST	202	4	matchChargeOriginal		FLYLLDAYSHIESDSTSHNNGSSDK	-7.88868	5.49253	127	25	TRUE
100	0	sp|Q12343|MED4_YEAST	159	2	matchChargeOriginal		VQLYEDLCR	-7.88725	6.19008	74	9	TRUE
30	1	sp|P39073|SSN3_YEAST	458	3	matchChargeOriginal		ILEVLGTPDQKIWPYLEK	-7.88404	5.64416	16	18	TRUE
82	0	sp|P32569|MED17_YEAST	207	5	matchChargeOriginal		KVVKPSSLNSDKIPYVAPTKK	-7.88311	6.50309	38	21	TRUE
46	0	sp|P38931|SSN2_YEAST	395	3	matchChargeOriginal	(2) Oxidation (M)%3b (7) Oxidation (M)	NMGLVPMKEENLEESFLSK	-7.88247	5.4296	83	19	TRUE
100	0	sp|Q12343|MED4_YEAST	159	2	matchChargeOriginal		NTILQQR	-7.88179	6.41702	51	7	TRUE
46	0	sp|P38931|SSN2_YEAST	395	2	matchChargeOriginal		IPQNDIPQTESPLK	-7.88174	5.53146	28	14	TRUE
271	0	sp|Q08278|MED7_YEAST	51	3	matchChargeOriginal	(9) Oxidation (M)	DQLPDLESMGLTQLYKK	-7.88159	6.13697	121	17	TRUE
55	0	sp|P53114|MED5_YEAST	317	2	matchChargeOriginal		LSPSPILLTSAGCK	-7.8813	6.28636	109	14	TRUE
27	0	sp|P19659|MED15_YEAST	424	2	matchChargeOriginal		EYMDSMNEK	-7.88079	5.72283	58	9	TRUE
68	0	sp|P25648|SRB8_YEAST	298	2	matchChargeOriginal	Gln-%3epyro-Glu (N-term Q)	QLSELNEGNLSK	-7.87494	5.66214	37	12	TRUE
271	0	sp|Q08278|MED7_YEAST	51	3	matchChargeOriginal		QVHDKLTSIQDTLR	-7.87493	5.95615	94	14	TRUE
30	1	sp|P39073|SSN3_YEAST	458	2	matchChargeOriginal		APMLMANNDVFTIGPYR	-7.87464	5.74371	104	17	TRUE
501	0	sp|P25046|MED19_YEAST	28	4	matchChargeOriginal	(6) Oxidation (M)	SSGSSMATPTHSDSHEDMKR	-7.87127	5.70796	81	20	TRUE
100	0	sp|Q12343|MED4_YEAST	159	3	matchChargeOriginal	(3) Oxidation (M)%3b (6) Oxidation (M)	RGMLAMASLHSK	-7.87066	5.85425	22	12	TRUE
73	0	sp|P32259|MED16_YEAST	270	3	matchChargeOriginal	(1) Oxidation (M)	MLGEHLMSWSK	-7.8698	5.32581	20	11	TRUE
46	0	sp|P38931|SSN2_YEAST	395	3	matchChargeOriginal		EGTLEQREQNENLPSDK	-7.86918	5.1363	80	17	TRUE
7	2	sp|P00924|ENO1_YEAST	205	3	matchChargeOriginal		AVDDFLISLDGTANKSK	-7.86913	5.64107	31	17	TRUE
55	0	sp|P53114|MED5_YEAST	317	2	matchChargeOriginal		VVTNALDNIDEK	-7.86519	5.20436	97	12	TRUE
30	1	sp|P39073|SSN3_YEAST	458	5	matchChargeOriginal		FKTEKDGVEQLHYTGISQSACR	-7.86484	5.96695	40	22	TRUE
30	1	sp|P39073|SSN3_YEAST	458	2	matchChargeOriginal		TVPFQVNQLQR	-7.86457	5.5075	70	11	TRUE
68	0	sp|P25648|SRB8_YEAST	298	2	matchChargeOriginal		DFCTSCLQNNNQK	-7.86431	5.48374	78	13	TRUE
100	0	sp|Q12343|MED4_YEAST	159	2	matchChargeOriginal		LLAEYDNIYR	-7.86365	6.03501	67	10	TRUE
79	0	sp|Q12321|MED1_YEAST	202	3	matchChargeAllCharge		IYLEENKSDSQYR	-7.86246	5.63946		13	TRUE
68	0	sp|P25648|SRB8_YEAST	298	3	matchChargeOriginal	(7) Oxidation (M)	YVCTFSMEPYHFISNYNTK	-7.86055	5.62245	23	19	TRUE
46	0	sp|P38931|SSN2_YEAST	395	2	matchChargeOriginal		TWYVGNSR	-7.86049	5.44106	38	8	TRUE
46	0	sp|P38931|SSN2_YEAST	395	2	matchChargeOriginal		IPQNDIPQTESPLK	-7.86019	5.85	78	14	TRUE
30	1	sp|P39073|SSN3_YEAST	458	4	matchChargeOriginal		IWPYLEKYPEYDQITKFPK	-7.85972	6.09325	76	19	TRUE
79	0	sp|Q12321|MED1_YEAST	202	2	matchChargeOriginal		FYEYIYSQETK	-7.85844	5.52732	46	11	TRUE
186	0	sp|P38968|SEC31_YEAST	52	2	matchChargeOriginal	Gln-%3epyro-Glu (N-term Q)	QQLSVVEWHPK	-7.85149	5.39548	48	11	TRUE
46	0	sp|P38931|SSN2_YEAST	395	3	matchChargeOriginal		NIHLAVVCVDDNSK	-7.85086	5.93419	29	14	TRUE
438	0	sp|Q06213|MED10_YEAST	30	2	matchChargeOriginal		EFVEAIR	-7.85042	5.71177	55	7	TRUE
68	0	sp|P25648|SRB8_YEAST	298	2	matchChargeOriginal		ILSSLILK	-7.85036	5.31605	31	8	TRUE
38	1	sp|P19263|MED14_YEAST	363	4	matchChargeOriginal	(24) Oxidation (M)	NTQLHGPSATDPETTATQKESLEMVPK	-7.85018	5.37244	48	27	TRUE
268	0	sp|P38304|MED8_YEAST	49	2	matchChargeOriginal		NIPEVDEWMK	-7.84991	6.23613	60	10	TRUE
268	0	sp|P38304|MED8_YEAST	49	3	matchChargeOriginal		LLQQDREITNWAR	-7.8497	6.44743	73	13	TRUE
27	0	sp|P19659|MED15_YEAST	424	2	matchChargeOriginal		KLEISSR	-7.84878	5.82798	38	7	TRUE
141	0	sp|P34162|MED20_YEAST	96	2	matchChargeOriginal		NLPADVSK	-7.84777	5.64311	32	8	TRUE
438	0	sp|Q06213|MED10_YEAST	30	2	matchChargeOriginal		GMITNLQR	-7.84767	6.18322	63	8	TRUE
130	0	sp|P04147|PABP_YEAST	52	3	matchChargeAllCharge		SQLAQQIQAR	-7.84304	6.50701		10	TRUE
339	0	sp|P32585|MED18_YEAST	58	3	matchChargeOriginal		SFTNDKIPLNYAMTR	-7.84161	6.42873	91	15	TRUE
27	0	sp|P19659|MED15_YEAST	424	3	matchChargeOriginal		LLTPQDMEAAKEVYK	-7.84149	5.77283	52	15	TRUE
38	1	sp|P19263|MED14_YEAST	363	4	matchChargeAllCharge		TQVNTGGESVVKKEDNK	-7.84004	5.58479		17	TRUE
82	0	sp|P32569|MED17_YEAST	207	4	matchChargeOriginal		ADTSIRLEGDELENKTK	-7.83737	6.08407	53	17	TRUE
68	0	sp|P25648|SRB8_YEAST	298	3	matchChargeOriginal		ETWLHELSSSHTSLVK	-7.83505	5.51244	50	16	TRUE
100	0	sp|Q12343|MED4_YEAST	159	4	matchChargeOriginal		NLQKIDKDSEELDSKTR	-7.83487	6.26595	108	17	TRUE
30	1	sp|P39073|SSN3_YEAST	458	3	matchChargeOriginal		NLLKDEGVTPGR	-7.83454	5.5012	53	12	TRUE
271	0	sp|Q08278|MED7_YEAST	51	3	matchChargeOriginal		FFTQSNLEKLPK	-7.83346	6.70496	80	12	TRUE
268	0	sp|P38304|MED8_YEAST	49	2	matchChargeOriginal		FTFTGEKPIITGSTSTSSSN	-7.83294	7.12044	70	20	TRUE
20	1	sp|P00330|ADH1_YEAST	237	1	matchChargeAllCharge		EALDFFAR	-7.83257	6.58497		8	TRUE
20	2	sp|P38113|ADH5_YEAST	45	1	matchChargeAllCharge		EALDFFAR	-7.83257	6.58497		8	TRUE
30	1	sp|P39073|SSN3_YEAST	458	4	matchChargeAllCharge		FKTEKDGVEQLHYTGISQSACR	-7.8294	6.52739		22	TRUE
100	0	sp|Q12343|MED4_YEAST	159	2	matchChargeOriginal		TDSFIFDGTAK	-7.82823	5.8941	54	11	TRUE
30	1	sp|P39073|SSN3_YEAST	458	3	matchChargeOriginal		NLLKDEGVTPGR	-7.82768	5.42298	61	12	TRUE
79	0	sp|Q12321|MED1_YEAST	202	2	matchChargeOriginal		SLDSSNASFNNQGK	-7.82735	5.47337	110	14	TRUE
38	1	sp|P19263|MED14_YEAST	363	3	matchChargeOriginal		NQVFMLDTKR	-7.82715	5.33676	32	10	TRUE
777	0	sp|P53617|NRD1_YEAST	7	2	matchChargeOriginal		AYLDETR	-7.82597	5.55076	26	7	TRUE
100	0	sp|Q12343|MED4_YEAST	159	2	matchChargeOriginal		NLQKIDKDSEELDSK	-7.82594	5.32249	40	15	TRUE
38	1	sp|P19263|MED14_YEAST	363	3	matchChargeOriginal		YLSNNDEDDKDCTIK	-7.82519	6.49725	106	15	TRUE
38	1	sp|P19263|MED14_YEAST	363	2	matchChargeOriginal	(8) Oxidation (M)%3b (10) Oxidation (M)%3b (14) Oxidation (M)	LSGVSNSMDMVDGMAK	-7.81964	5.40711	50	16	TRUE
248	0	sp|Q99278|MED11_YEAST	70	3	matchChargeAllCharge	(1) Oxidation (M)	MQPPYIQER	-7.81888	5.64006		9	TRUE
46	0	sp|P38931|SSN2_YEAST	395	2	matchChargeOriginal		QPYVFVK	-7.8181	6.18289	34	7	TRUE
46	0	sp|P38931|SSN2_YEAST	395	2	matchChargeOriginal		VIPMDFIR	-7.81689	5.30447	33	8	TRUE
30	1	sp|P39073|SSN3_YEAST	458	3	matchChargeOriginal	(5) Oxidation (M)%3b (7) Oxidation (M)	SSSSMDMQANTNALRR	-7.81654	5.6033	27	16	TRUE
438	0	sp|Q06213|MED10_YEAST	30	2	matchChargeOriginal		TSPIDNVSNTH	-7.81613	7.02064	59	11	TRUE
68	0	sp|P25648|SRB8_YEAST	298	2	matchChargeOriginal		IELQSVYNDEK	-7.81241	5.88482	51	11	TRUE
73	0	sp|P32259|MED16_YEAST	270	2	matchChargeOriginal		KVTQIVAK	-7.81047	5.33058	31	8	TRUE
38	1	sp|P19263|MED14_YEAST	363	2	matchChargeOriginal		IIALQPNEISFK	-7.81009	5.87979	16	12	TRUE
389	0	sp|P47822|MED21_YEAST	48	2	matchChargeOriginal	(8) Oxidation (M)	LTVNEPQMSDK	-7.81002	6.29628	61	11	TRUE
389	0	sp|P47822|MED21_YEAST	48	2	matchChargeOriginal		LIDSLPGVDVSAEEQLR	-7.80884	5.28034	26	17	TRUE
73	0	sp|P32259|MED16_YEAST	270	3	matchChargeOriginal		NFHFAIEQISNNSNQQQNPK	-7.80662	5.50567	37	20	TRUE
10	1	sp|P19882|HSP60_YEAST	232	3	matchChargeAllCharge	(15) Oxidation (M)	EGRTLEDELEVTEGMRFDR	-7.80602	5.61432		19	TRUE
38	1	sp|P19263|MED14_YEAST	363	2	matchChargeOriginal		ELAQYMK	-7.80535	5.86876	37	7	TRUE
12	1	sp|P06169|PDC1_YEAST	294	4	matchChargeAllCharge		DAKNPVILADACCSR	-7.8043	5.34109		15	TRUE
68	0	sp|P25648|SRB8_YEAST	298	2	matchChargeOriginal		LLGNCYSLR	-7.80331	5.67221	56	9	TRUE
68	0	sp|P25648|SRB8_YEAST	298	2	matchChargeOriginal		ILLTCYELEK	-7.80328	5.4431	65	10	TRUE
82	0	sp|P32569|MED17_YEAST	207	3	matchChargeAllCharge		IMQSISNKDVIFK	-7.80312	5.59893		13	TRUE
55	0	sp|P53114|MED5_YEAST	317	2	matchChargeOriginal		LATYGVPGSENK	-7.80308	5.54751	62	12	TRUE
68	0	sp|P25648|SRB8_YEAST	298	2	matchChargeOriginal	Gln-%3epyro-Glu (N-term Q)	QVIEQCYLK	-7.80259	5.5652	29	9	TRUE
68	0	sp|P25648|SRB8_YEAST	298	2	matchChargeOriginal		ILLTCYELEK	-7.79813	5.53965	58	10	TRUE
141	0	sp|P34162|MED20_YEAST	96	3	matchChargeOriginal		TSSDSLGPDTSNEICDLAYQYVR	-7.7972	6.4673	60	23	TRUE
55	0	sp|P53114|MED5_YEAST	317	2	matchChargeOriginal		FLILNENPINK	-7.79681	5.69101	74	11	TRUE
501	0	sp|P25046|MED19_YEAST	28	4	matchChargeOriginal	(6) Oxidation (M)	SSGSSMATPTHSDSHEDMK	-7.79584	5.24645	37	19	TRUE
27	0	sp|P19659|MED15_YEAST	424	2	matchChargeOriginal		LTDVTNSLSNEEK	-7.79555	5.35216	57	13	TRUE
100	0	sp|Q12343|MED4_YEAST	159	2	matchChargeOriginal		LVESVDR	-7.79425	6.47401	61	7	TRUE
73	0	sp|P32259|MED16_YEAST	270	2	matchChargeOriginal		TIVPTSIQTK	-7.79374	6.36184	59	10	TRUE
68	0	sp|P25648|SRB8_YEAST	298	3	matchChargeOriginal		KLELISYRNESLK	-7.79352	6.21289	55	13	TRUE
82	0	sp|P32569|MED17_YEAST	207	2	matchChargeOriginal	(3) Oxidation (M)	ELMYQIK	-7.79206	5.20833	18	7	TRUE
30	1	sp|P39073|SSN3_YEAST	458	2	matchChargeAllCharge	(3) Oxidation (M)%3b (5) Oxidation (M)	APMLMANNDVFTIGPYR	-7.79167	5.47621		17	TRUE
79	0	sp|Q12321|MED1_YEAST	202	2	matchChargeOriginal	(4) Oxidation (M)	IQLMNDFTTK	-7.79056	6.23413	56	10	TRUE
417	0	sp|P38782|MED6_YEAST	42	3	matchChargeAllCharge	(11) Oxidation (M)%3b (27) Oxidation (M)	SSVRPTGGANMATVPSTTNVNMTVNTMGTGGQTIDNGTGR	-7.78984	5.65815		40	TRUE
30	1	sp|P39073|SSN3_YEAST	458	3	matchChargeOriginal		ILAAAAAAAAAVSGNNASDEPSRK	-7.78834	5.30233	105	24	TRUE
55	0	sp|P53114|MED5_YEAST	317	2	matchChargeOriginal	(6) Oxidation (M)	TNNVPMIK	-7.78745	5.90845	38	8	TRUE
46	0	sp|P38931|SSN2_YEAST	395	2	matchChargeOriginal		LYDYEIR	-7.78587	5.48492	54	7	TRUE
16	2	sp|P0C0W9|RL11A_YEAST	329	3	matchChargeOriginal		ASKVLEQLSGQTPVQSK	-7.78573	5.50544	50	17	TRUE
73	0	sp|P32259|MED16_YEAST	270	2	matchChargeOriginal		LISQSQLGK	-7.78467	6.95519	58	9	TRUE
46	0	sp|P38931|SSN2_YEAST	395	2	matchChargeOriginal		FSFSPLQK	-7.78406	5.56821	34	8	TRUE
30	1	sp|P39073|SSN3_YEAST	458	3	matchChargeOriginal	(5) Oxidation (M)	APMLMANNDVFTIGPYR	-7.784	5.41503	73	17	TRUE
30	1	sp|P39073|SSN3_YEAST	458	3	matchChargeOriginal	(7) Oxidation (M)	SSSSMDMQANTNALRR	-7.78371	5.49303	31	16	TRUE
100	0	sp|Q12343|MED4_YEAST	159	3	matchChargeOriginal		FKPNLDIAK	-7.78291	6.02352	25	9	TRUE
30	1	sp|P39073|SSN3_YEAST	458	3	matchChargeOriginal		KNTIGSVHGK	-7.77821	5.45999	57	10	TRUE
46	0	sp|P38931|SSN2_YEAST	395	2	matchChargeOriginal	(4) Oxidation (M)	VIPMDFIR	-7.77419	5.69154	31	8	TRUE
318	0	sp|P22147|XRN1_YEAST	49	2	matchChargeOriginal		FMITDATGK	-7.7728	5.37172	24	9	TRUE
38	1	sp|P19263|MED14_YEAST	363	2	matchChargeOriginal		NQVFMLDTK	-7.77197	5.90932	43	9	TRUE
98	1	sp|P31539|HS104_YEAST	89	2	matchChargeOriginal		VDCSELSEK	-7.7679	5.34376	55	9	TRUE
46	0	sp|P38931|SSN2_YEAST	395	2	matchChargeOriginal		EGFNSIWK	-7.76774	5.63739	43	8	TRUE
241	0	sp|Q12124|MED2_YEAST	79	2	matchChargeOriginal	(5) Oxidation (M)%3b (7) Oxidation (M)	VGAEMMMQQQLK	-7.76765	5.50391	53	12	TRUE
241	0	sp|Q12124|MED2_YEAST	79	3	matchChargeOriginal		RQELEEASQQQQLQQNSKEK	-7.76642	5.75398	90	20	TRUE
73	0	sp|P32259|MED16_YEAST	270	3	matchChargeOriginal		HSDIVLDKK	-7.7658	6.21667	31	9	TRUE
46	0	sp|P38931|SSN2_YEAST	395	2	matchChargeAllCharge		MMNTLVHTR	-7.76328	5.30504		9	TRUE
38	1	sp|P19263|MED14_YEAST	363	2	matchChargeOriginal		QSPLFFVDLK	-7.76181	5.25087	46	10	TRUE
38	1	sp|P19263|MED14_YEAST	363	4	matchChargeOriginal		SEQNGQEQQGPVKNTQLHGPSATDPETTATQK	-7.76174	5.37834	48	32	TRUE
46	0	sp|P38931|SSN2_YEAST	395	4	matchChargeOriginal		WVAVVPDLGHLNGHTPTIASYLTPLLEAK	-7.75909	5.43539	17	29	TRUE
73	0	sp|P32259|MED16_YEAST	270	2	matchChargeOriginal		QISAEDLTIAAK	-7.75891	5.66919	64	12	TRUE
73	0	sp|P32259|MED16_YEAST	270	2	matchChargeOriginal		QISAEDLTIAAK	-7.75819	5.49997	48	12	TRUE
414	0	sp|P33308|MED9_YEAST	34	3	matchChargeOriginal		SLISENEDTKDLLSK	-7.75769	6.63362	101	15	TRUE
156	0	sp|P40210|SIP5_YEAST	51	2	matchChargeOriginal		TTSLVNNILNGNNAR	-7.75451	6.36923	35	15	TRUE
339	0	sp|P32585|MED18_YEAST	58	4	matchChargeOriginal	(15) Oxidation (M)	GTDIDRINYTETALMNLKK	-7.75146	6.16136	69	19	TRUE
46	0	sp|P38931|SSN2_YEAST	395	3	matchChargeOriginal		NIHLAVVCVDDNSK	-7.75145	5.48346	49	14	TRUE
30	1	sp|P39073|SSN3_YEAST	458	2	matchChargeOriginal		ILEVLGTPDQK	-7.75078	5.6629	30	11	TRUE
55	0	sp|P53114|MED5_YEAST	317	2	matchChargeOriginal		ELIAIVSK	-7.74626	5.53497	34	8	TRUE
38	1	sp|P19263|MED14_YEAST	363	3	matchChargeAllCharge		LGTPESVKPANASHAIR	-7.74586	5.46352		17	TRUE
55	0	sp|P53114|MED5_YEAST	317	3	matchChargeOriginal	(12) Oxidation (M)	TAEEASQLIEYMENDAKK	-7.74525	5.95812	53	18	TRUE
27	0	sp|P19659|MED15_YEAST	424	3	matchChargeAllCharge		IKVDSPDDPFMTK	-7.74493	5.48567		13	TRUE
55	0	sp|P53114|MED5_YEAST	317	2	matchChargeOriginal		LNAIPLLK	-7.74304	5.83115	51	8	TRUE
268	0	sp|P38304|MED8_YEAST	49	3	matchChargeOriginal		ETSGVTTALLKDEEIEK	-7.74282	6.89458	120	17	TRUE
55	0	sp|P53114|MED5_YEAST	317	2	matchChargeOriginal		ELIAIVSK	-7.74282	5.55189	48	8	TRUE
79	0	sp|Q12321|MED1_YEAST	202	3	matchChargeOriginal		DKNSSTSNTEPIPR	-7.74237	5.42261	55	14	TRUE
30	1	sp|P39073|SSN3_YEAST	458	3	matchChargeOriginal		IWPYLEKYPEYDQITK	-7.7404	5.49752	19	16	TRUE
27	0	sp|P19659|MED15_YEAST	424	2	matchChargeOriginal		LSISNAASQQPTPR	-7.74027	7.26842	124	14	TRUE
68	0	sp|P25648|SRB8_YEAST	298	2	matchChargeOriginal	Gln-%3epyro-Glu (N-term Q)	QLSELNEGNLSKR	-7.73991	5.99467	94	13	TRUE
784	0	sp|Q08287|NOP8_YEAST	9	2	matchChargeAllCharge		SSDTLGLTSAPVPHVSR	-7.73432	5.595		17	TRUE
38	1	sp|P19263|MED14_YEAST	363	3	matchChargeOriginal		YLSNNDEDDKDCTIK	-7.73292	6.1039	108	15	TRUE
79	0	sp|Q12321|MED1_YEAST	202	3	matchChargeOriginal		DKNSSTSNTEPIPR	-7.73151	6.92843	52	14	TRUE
86	2	sp|P19358|METK2_YEAST	51	2	matchChargeOriginal		YFIQPSGR	-7.73147	5.32844	27	8	TRUE
55	0	sp|P53114|MED5_YEAST	317	2	matchChargeOriginal		IINSENDYSR	-7.73136	6.86828	71	10	TRUE
55	0	sp|P53114|MED5_YEAST	317	2	matchChargeOriginal		LSPSPILLTSAGCK	-7.73123	5.95688	87	14	TRUE
30	1	sp|P39073|SSN3_YEAST	458	2	matchChargeOriginal		IPQFDSTQPK	-7.73052	5.63381	71	10	TRUE
68	0	sp|P25648|SRB8_YEAST	298	2	matchChargeOriginal		NVMEYDVK	-7.73027	5.50273	47	8	TRUE
38	1	sp|P19263|MED14_YEAST	363	2	matchChargeOriginal		VPIGLILQR	-7.72986	5.33426	42	9	TRUE
55	0	sp|P53114|MED5_YEAST	317	2	matchChargeOriginal		LNAIPLLK	-7.7293	6.09113	39	8	TRUE
68	0	sp|P25648|SRB8_YEAST	298	2	matchChargeOriginal	(2) Oxidation (M)	FMSIFLK	-7.72632	5.43804	30	7	TRUE
55	0	sp|P53114|MED5_YEAST	317	2	matchChargeOriginal		VVTNALDNIDEK	-7.72487	5.94749	105	12	TRUE
30	1	sp|P39073|SSN3_YEAST	458	2	matchChargeOriginal		TVPFQVNQLQR	-7.72324	5.7756	71	11	TRUE
73	0	sp|P32259|MED16_YEAST	270	2	matchChargeOriginal		ITLQLLDTSNQR	-7.72229	5.9094	64	12	TRUE
20	1	sp|P00330|ADH1_YEAST	237	1	matchChargeAllCharge		EALDFFAR	-7.72208	5.46123		8	TRUE
46	0	sp|P38931|SSN2_YEAST	395	2	matchChargeOriginal		QGYLITPPK	-7.72184	5.28385	19	9	TRUE
418	0	sp|P32895|KPR1_YEAST	20	2	matchChargeAllCharge		INFAMIHTDR	-7.71975	6.21839		10	TRUE
55	0	sp|P53114|MED5_YEAST	317	2	matchChargeOriginal		IINSENDYSR	-7.71752	6.53998	56	10	TRUE
55	0	sp|P53114|MED5_YEAST	317	3	matchChargeOriginal		GSLDSEHVFDYFFYFLVLYDVK	-7.71666	5.3629	68	22	TRUE
68	0	sp|P25648|SRB8_YEAST	298	2	matchChargeOriginal		QVIEQCYLK	-7.71625	5.55886	37	9	TRUE
55	0	sp|P53114|MED5_YEAST	317	2	matchChargeOriginal		LATYGVPGSENK	-7.71522	5.67895	70	12	TRUE
55	0	sp|P53114|MED5_YEAST	317	3	matchChargeOriginal		IINSENDYSRK	-7.71449	5.62667	38	11	TRUE
284	1	sp|P12688|YPK1_YEAST	23	3	matchChargeAllCharge		VSYDASSSTSTVR	-7.71162	5.46123		13	TRUE
46	0	sp|P38931|SSN2_YEAST	395	3	matchChargeOriginal		KQTTVSNDLENSPLK	-7.71094	5.42119	66	15	TRUE
38	1	sp|P19263|MED14_YEAST	363	3	matchChargeOriginal		YLSNNDEDDKDCTIK	-7.7099	5.50711	34	15	TRUE
38	1	sp|P19263|MED14_YEAST	363	3	matchChargeOriginal	(5) Oxidation (M)	LSNEMHALKNR	-7.7097	5.87082	83	11	TRUE
79	0	sp|Q12321|MED1_YEAST	202	2	matchChargeOriginal		IVLQNVFK	-7.70824	6.12351	52	8	TRUE
68	0	sp|P25648|SRB8_YEAST	298	2	matchChargeOriginal		ITLTDHR	-7.70796	6.01254	51	7	TRUE
73	0	sp|P32259|MED16_YEAST	270	2	matchChargeOriginal		LISQSQLGK	-7.70777	6.18342	49	9	TRUE
27	0	sp|P19659|MED15_YEAST	424	2	matchChargeOriginal	(7) Oxidation (M)	LLTPQDMEAAK	-7.70696	5.82537	44	11	TRUE
30	1	sp|P39073|SSN3_YEAST	458	3	matchChargeOriginal		IDAFNALEHK	-7.70681	5.29149	40	10	TRUE
241	0	sp|Q12124|MED2_YEAST	79	2	matchChargeOriginal	(5) Oxidation (M)%3b (6) Oxidation (M)	VGAEMMMQQQLK	-7.70642	5.29441	43	12	TRUE
55	0	sp|P53114|MED5_YEAST	317	3	matchChargeOriginal		VVTNALDNIDEKVVK	-7.70529	5.88743	87	15	TRUE
27	0	sp|P19659|MED15_YEAST	424	3	matchChargeOriginal	Gln-%3epyro-Glu (N-term Q)%3b (13) Oxidation (M)	QLTPQQQQLVNQMKVAPIPK	-7.69982	5.40438	29	20	TRUE
30	1	sp|P39073|SSN3_YEAST	458	3	matchChargeOriginal	(5) Oxidation (M)	SSSSMDMQANTNALRR	-7.69858	5.38267	38	16	TRUE
68	0	sp|P25648|SRB8_YEAST	298	3	matchChargeOriginal		LKNDKSEVLK	-7.69855	5.61311	53	10	TRUE
79	0	sp|Q12321|MED1_YEAST	202	3	matchChargeOriginal		SLDSSNASFNNQGKLDLFK	-7.69771	5.58469	58	19	TRUE
82	0	sp|P32569|MED17_YEAST	207	2	matchChargeOriginal	Gln-%3epyro-Glu (N-term Q)	QLGSDSSDGHNSEK	-7.69638	5.43312	88	14	TRUE
55	0	sp|P53114|MED5_YEAST	317	4	matchChargeOriginal		SKGDVDIKGEDLHEK	-7.69616	5.49302	43	15	TRUE
30	1	sp|P39073|SSN3_YEAST	458	3	matchChargeOriginal		KTVPFQVNQLQR	-7.69463	5.29522	69	12	TRUE
100	0	sp|Q12343|MED4_YEAST	159	2	matchChargeOriginal		LLAEYDNIYR	-7.69365	6.93811	91	10	TRUE
27	0	sp|P19659|MED15_YEAST	424	3	matchChargeOriginal	(14) Oxidation (M)	RQLTPQQQQLVNQMK	-7.69327	6.62384	17	15	TRUE
38	1	sp|P19263|MED14_YEAST	363	2	matchChargeOriginal		ELAQYMK	-7.69198	5.25527	29	7	TRUE
16	1	sp|Q3E757|RL11B_YEAST	330	3	matchChargeOriginal		ASKVLEQLSGQTPVQSK	-7.69167	5.50557	50	17	TRUE
46	0	sp|P38931|SSN2_YEAST	395	3	matchChargeOriginal		NNSISSQPASYHSVQETNK	-7.691	5.27663	26	19	TRUE
68	0	sp|P25648|SRB8_YEAST	298	2	matchChargeOriginal		NFPFVLK	-7.68781	5.57933	35	7	TRUE
82	0	sp|P32569|MED17_YEAST	207	2	matchChargeOriginal	Acetyl (Protein N-term)	TTEDPDSNHLSSETGIK	-7.6871	5.50244	100	17	TRUE
162	0	sp|P47821|SSN8_YEAST	127	2	matchChargeOriginal		QNGIEQSITK	-7.68429	5.77564	70	10	TRUE
1258	0	sp|P38853|KEL1_YEAST	2	2	matchChargeOriginal		EIDELDSVR	-7.67664	5.62018	47	9	TRUE
417	0	sp|P38782|MED6_YEAST	42	2	matchChargeOriginal		LMVTSIR	-7.67653	6.08967	35	7	TRUE
100	0	sp|Q12343|MED4_YEAST	159	3	matchChargeOriginal		SSSVSLVAEATSNTNSEDKLSK	-7.67617	6.77227	133	22	TRUE
38	1	sp|P19263|MED14_YEAST	363	2	matchChargeOriginal	(10) Oxidation (M)	LSGVSNSMDMVDGMAK	-7.676	5.37929	85	16	TRUE
30	1	sp|P39073|SSN3_YEAST	458	3	matchChargeOriginal		IDAFNALEHK	-7.67082	5.21616	41	10	TRUE
268	0	sp|P38304|MED8_YEAST	49	3	matchChargeOriginal		KKNIPEVDEWMK	-7.6708	5.66243	46	12	TRUE
38	1	sp|P19263|MED14_YEAST	363	3	matchChargeOriginal		YLSNNDEDDKDCTIK	-7.67011	7.10841	128	15	TRUE
55	0	sp|P53114|MED5_YEAST	317	2	matchChargeOriginal		VVTNALDNIDEK	-7.66951	7.14144	102	12	TRUE
339	0	sp|P32585|MED18_YEAST	58	3	matchChargeOriginal	(9) Oxidation (M)	INYTETALMNLKK	-7.6685	5.52803	55	13	TRUE
55	0	sp|P53114|MED5_YEAST	317	5	matchChargeAllCharge		SKGDVDIKGEDLHEKNDSAEVR	-7.66611	5.60763		22	TRUE
79	0	sp|Q12321|MED1_YEAST	202	2	matchChargeOriginal		NSSTSNTEPIPR	-7.66506	6.11855	78	12	TRUE
79	0	sp|Q12321|MED1_YEAST	202	2	matchChargeOriginal		IQLMNDFTTK	-7.66473	5.96131	64	10	TRUE
73	0	sp|P32259|MED16_YEAST	270	2	matchChargeOriginal		LENLHVVSK	-7.66402	5.25102	59	9	TRUE
30	1	sp|P39073|SSN3_YEAST	458	2	matchChargeOriginal		TVPFQVNQLQR	-7.66297	5.60509	71	11	TRUE
27	0	sp|P19659|MED15_YEAST	424	3	matchChargeOriginal		SNTIPVTSIPSTNKK	-7.66261	6.72564	84	15	TRUE
38	1	sp|P19263|MED14_YEAST	363	3	matchChargeOriginal	(5) Oxidation (M)	LSNEMHALK	-7.66257	5.34697	28	9	TRUE
68	0	sp|P25648|SRB8_YEAST	298	2	matchChargeOriginal		CCYFIEWK	-7.66008	5.40432	24	8	TRUE
68	0	sp|P25648|SRB8_YEAST	298	2	matchChargeOriginal		NLIQLISLK	-7.65831	5.32644	46	9	TRUE
30	1	sp|P39073|SSN3_YEAST	458	3	matchChargeAllCharge	(3) Oxidation (M)%3b (5) Oxidation (M)	APMLMANNDVFTIGPYR	-7.65822	5.73937		17	TRUE
55	0	sp|P53114|MED5_YEAST	317	3	matchChargeOriginal		NDSAEVRQETQPK	-7.6568	5.48233	30	13	TRUE
188	0	sp|P40051|ICP55_YEAST	46	1	matchChargeAllCharge		TLDSFLHYK	-7.65658	5.45731		9	TRUE
82	0	sp|P32569|MED17_YEAST	207	3	matchChargeOriginal		LSSILQNEHDYWNK	-7.65536	6.16525	103	14	TRUE
79	0	sp|Q12321|MED1_YEAST	202	2	matchChargeOriginal		FIEKFQDIVS	-7.65464	6.72621	53	10	TRUE
268	0	sp|P38304|MED8_YEAST	49	4	matchChargeOriginal		HDFKNEESLSEEHASLLVR	-7.65416	6.56771	158	19	TRUE
68	0	sp|P25648|SRB8_YEAST	298	3	matchChargeOriginal		FLLHNSEIIDTNTSK	-7.65328	5.39011	66	15	TRUE
79	0	sp|Q12321|MED1_YEAST	202	3	matchChargeOriginal		DYKPGSITLENITR	-7.65088	5.40148	64	14	TRUE
73	0	sp|P32259|MED16_YEAST	270	2	matchChargeOriginal		LFQTIFSK	-7.65014	5.95761	63	8	TRUE
46	0	sp|P38931|SSN2_YEAST	395	2	matchChargeOriginal		QGYLITPPK	-7.64493	6.39876	53	9	TRUE
268	0	sp|P38304|MED8_YEAST	49	5	matchChargeOriginal		NEYGKHDFKNEESLSEEHASLLVR	-7.64489	5.8381	60	24	TRUE
414	0	sp|P33308|MED9_YEAST	34	3	matchChargeAllCharge		KDPNNLSNQLETLTGSIR	-7.64423	6.6357		18	TRUE
55	0	sp|P53114|MED5_YEAST	317	2	matchChargeOriginal	Acetyl (Protein N-term)%3b (1) Oxidation (M)	MEKESVYNLALK	-7.64401	5.86895	70	12	TRUE
339	0	sp|P32585|MED18_YEAST	58	3	matchChargeOriginal		NQLVEPNRIK	-7.64254	6.43554	31	10	TRUE
30	1	sp|P39073|SSN3_YEAST	458	2	matchChargeOriginal		IPQFDSTQPK	-7.64135	5.55267	49	10	TRUE
27	0	sp|P19659|MED15_YEAST	424	3	matchChargeOriginal	(17) Oxidation (M)	DLSTLVHSSSPSTSSNMDVGNPR	-7.64095	5.23619	33	23	TRUE
46	0	sp|P38931|SSN2_YEAST	395	2	matchChargeOriginal		LEDVLSSFYR	-7.64042	5.31051	52	10	TRUE
27	0	sp|P19659|MED15_YEAST	424	2	matchChargeAllCharge		DVEVIKQLSLDASK	-7.63949	5.59842		14	TRUE
30	1	sp|P39073|SSN3_YEAST	458	2	matchChargeOriginal	(7) Oxidation (M)	SSSSMDMQANTNALR	-7.63873	5.42754	98	15	TRUE
82	0	sp|P32569|MED17_YEAST	207	2	matchChargeOriginal	(5) Oxidation (M)%3b (8) Oxidation (M)	ESTGMSSMSPFLR	-7.63832	6.50401	65	13	TRUE
73	0	sp|P32259|MED16_YEAST	270	2	matchChargeOriginal		FIALCEQQPSQER	-7.63782	5.33812	48	13	TRUE
38	1	sp|P19263|MED14_YEAST	363	2	matchChargeOriginal		YLDNSNVMTVK	-7.63448	5.73921	67	11	TRUE
55	0	sp|P53114|MED5_YEAST	317	3	matchChargeOriginal		GSLDSEHVFDYFFYFLVLYDVK	-7.63333	5.3548	83	22	TRUE
27	0	sp|P19659|MED15_YEAST	424	3	matchChargeOriginal	Gln-%3epyro-Glu (N-term Q)	QQVAQQLRNQQQQQQQQQQQQR	-7.63133	5.84949	78	22	TRUE
38	1	sp|P19263|MED14_YEAST	363	2	matchChargeOriginal		LINEILLK	-7.62546	5.49759	46	8	TRUE
141	0	sp|P34162|MED20_YEAST	96	2	matchChargeOriginal		DPWSIDFR	-7.62535	5.67981	61	8	TRUE
439	0	sp|P32570|MED22_YEAST	33	3	matchChargeOriginal		FDEKQIEELLDNCIETFVAEK	-7.62496	5.07379	53	21	TRUE
68	0	sp|P25648|SRB8_YEAST	298	3	matchChargeOriginal		IIQLILWSIHPSR	-7.62491	5.3774	54	13	TRUE
38	1	sp|P19263|MED14_YEAST	363	2	matchChargeOriginal	(9) Oxidation (M)	TTTIGSPQMLANEER	-7.62258	5.70171	67	15	TRUE
55	0	sp|P53114|MED5_YEAST	317	3	matchChargeOriginal		IINSENDYSRK	-7.62192	6.16984	41	11	TRUE
27	0	sp|P19659|MED15_YEAST	424	3	matchChargeOriginal		KIQALRDVK	-7.61835	5.55651	19	9	TRUE
38	1	sp|P19263|MED14_YEAST	363	2	matchChargeOriginal		ESLEMVPK	-7.61738	6.21928	38	8	TRUE
18	2	sp|P02829|HSP82_YEAST	239	1	matchChargeAllCharge		LLDAPAAIR	-7.61293	5.51968		9	TRUE
38	1	sp|P19263|MED14_YEAST	363	3	matchChargeOriginal	(6) Oxidation (M)%3b (7) Oxidation (M)	SPAYPMMHQVR	-7.61086	6.23039	25	11	TRUE
55	0	sp|P53114|MED5_YEAST	317	2	matchChargeOriginal		VVTNALDNIDEK	-7.61049	6.81602	90	12	TRUE
38	1	sp|P19263|MED14_YEAST	363	4	matchChargeAllCharge		TQVNTGGESVVKKEDNK	-7.60945	5.32007		17	TRUE
30	1	sp|P39073|SSN3_YEAST	458	2	matchChargeOriginal		IGDLGLAR	-7.60834	5.41289	74	8	TRUE
55	0	sp|P53114|MED5_YEAST	317	2	matchChargeOriginal		FLILNENPINK	-7.60828	6.15874	74	11	TRUE
79	0	sp|Q12321|MED1_YEAST	202	2	matchChargeOriginal		FIEKFQDIVS	-7.60639	5.47461	51	10	TRUE
30	1	sp|P39073|SSN3_YEAST	458	3	matchChargeOriginal		ILEVLGTPDQKIWPYLEK	-7.60569	5.48658	18	18	TRUE
38	1	sp|P19263|MED14_YEAST	363	3	matchChargeOriginal		LSNEMHALKNR	-7.60484	5.47101	94	11	TRUE
79	0	sp|Q12321|MED1_YEAST	202	3	matchChargeOriginal		DKNSSTSNTEPIPR	-7.60472	6.74966	69	14	TRUE
141	0	sp|P34162|MED20_YEAST	96	2	matchChargeOriginal		ATPATLTELK	-7.60351	5.72852	46	10	TRUE
68	0	sp|P25648|SRB8_YEAST	298	2	matchChargeOriginal		FMSIFLK	-7.60271	5.41967	33	7	TRUE
100	0	sp|Q12343|MED4_YEAST	159	3	matchChargeOriginal	(4) Oxidation (M)	ALPMLEQVEFEKNTILQQR	-7.60264	5.69349	118	19	TRUE
438	0	sp|Q06213|MED10_YEAST	30	2	matchChargeOriginal		GMITNLQR	-7.60143	5.76152	59	8	TRUE
68	0	sp|P25648|SRB8_YEAST	298	2	matchChargeOriginal		FIPHGLK	-7.59742	5.49763	22	7	TRUE
82	0	sp|P32569|MED17_YEAST	207	2	matchChargeOriginal	Acetyl (Protein N-term)	TTEDPDSNHLSSETGIK	-7.59666	5.4739	96	17	TRUE
27	0	sp|P19659|MED15_YEAST	424	2	matchChargeOriginal	(5) Oxidation (M)	NTSSMDFLNSMENTPK	-7.59542	5.41267	33	16	TRUE
100	0	sp|Q12343|MED4_YEAST	159	2	matchChargeAllCharge	(2) Oxidation (M)%3b (5) Oxidation (M)	GMLAMASLHSK	-7.59298	5.65637		11	TRUE
38	1	sp|P19263|MED14_YEAST	363	3	matchChargeOriginal		TQVNTGGESVVKKEDNK	-7.59015	5.30558	43	17	TRUE
55	0	sp|P53114|MED5_YEAST	317	2	matchChargeOriginal		IINSENDYSR	-7.58994	6.82203	80	10	TRUE
241	0	sp|Q12124|MED2_YEAST	79	4	matchChargeOriginal		KRQELEEASQQQQLQQNSK	-7.58884	6.35306	53	19	TRUE
55	0	sp|P53114|MED5_YEAST	317	2	matchChargeOriginal	Acetyl (Protein N-term)	MEKESVYNLALK	-7.58633	5.28343	27	12	TRUE
27	0	sp|P19659|MED15_YEAST	424	4	matchChargeOriginal		NAVTAAAANNNIKPVEQHHINNLK	-7.58628	6.38559	156	24	TRUE
82	0	sp|P32569|MED17_YEAST	207	2	matchChargeOriginal	(5) Oxidation (M)%3b (8) Oxidation (M)	ESTGMSSMSPFLR	-7.58611	5.36054	48	13	TRUE
100	0	sp|Q12343|MED4_YEAST	159	2	matchChargeOriginal		IPPTFDK	-7.58589	6.08515	37	7	TRUE
55	0	sp|P53114|MED5_YEAST	317	2	matchChargeOriginal	Acetyl (Protein N-term)%3b (1) Oxidation (M)	MEKESVYNLALK	-7.58437	7.05958	71	12	TRUE
27	0	sp|P19659|MED15_YEAST	424	2	matchChargeOriginal	(7) Oxidation (M)	TQLGSTMTEPVK	-7.58417	5.20684	57	12	TRUE
68	0	sp|P25648|SRB8_YEAST	298	2	matchChargeOriginal		ILLTCYELEK	-7.58411	5.25488	48	10	TRUE
100	0	sp|Q12343|MED4_YEAST	159	2	matchChargeOriginal		TDEALFENVK	-7.584	6.90566	63	10	TRUE
1142	0	sp|Q06697|CDC73_YEAST	11	2	matchChargeOriginal		FIIVDNTR	-7.58273	5.81317	47	8	TRUE
27	0	sp|P19659|MED15_YEAST	424	2	matchChargeOriginal	(13) Oxidation (M)	QLTPQQQQLVNQMK	-7.5825	6.61806	71	14	TRUE
667	0	sp|P35191|MDJ1_YEAST	6	4	matchChargeOriginal		VSCSTCHGTGTTVHIR	-7.57905	5.58586	122	16	TRUE
100	0	sp|Q12343|MED4_YEAST	159	3	matchChargeOriginal	(6) Oxidation (M)	RGMLAMASLHSK	-7.57612	5.5295	27	12	TRUE
82	0	sp|P32569|MED17_YEAST	207	4	matchChargeOriginal		VVKPSSLNSDKIPYVAPTK	-7.5756	5.35532	70	19	TRUE
271	0	sp|Q08278|MED7_YEAST	51	2	matchChargeOriginal		FFTQSNLEK	-7.57448	5.68022	65	9	TRUE
55	0	sp|P53114|MED5_YEAST	317	2	matchChargeOriginal		IINSENDYSR	-7.57401	5.81058	79	10	TRUE
27	0	sp|P19659|MED15_YEAST	424	2	matchChargeOriginal		VPVSAAATPSLNK	-7.57372	5.42517	74	13	TRUE
82	0	sp|P32569|MED17_YEAST	207	3	matchChargeOriginal		TTEDPDSNHLSSETGIK	-7.57223	6.8882	77	17	TRUE
268	0	sp|P38304|MED8_YEAST	49	3	matchChargeAllCharge		TTFRNEYGK	-7.57114	6.1983		9	TRUE
79	0	sp|Q12321|MED1_YEAST	202	2	matchChargeOriginal		IQLMNDFTTK	-7.56986	5.35242	64	10	TRUE
73	0	sp|P32259|MED16_YEAST	270	2	matchChargeOriginal		NNSTNQIFQSR	-7.56808	5.64702	78	11	TRUE
688	0	sp|P53881|RM22_YEAST	13	3	matchChargeAllCharge		LAIASDSSGEAPEVNR	-7.5672	5.62831		16	TRUE
27	0	sp|P19659|MED15_YEAST	424	2	matchChargeOriginal		LSISNAASQQPTPR	-7.56455	6.57969	124	14	TRUE
38	1	sp|P19263|MED14_YEAST	363	3	matchChargeOriginal		ILQQLKLDK	-7.56309	5.46474	30	9	TRUE
46	0	sp|P38931|SSN2_YEAST	395	3	matchChargeOriginal		TGSVDTLHNKEGTLEQR	-7.56225	5.348	99	17	TRUE
79	0	sp|Q12321|MED1_YEAST	202	2	matchChargeOriginal		SLDSSNASFNNQGK	-7.56102	5.32818	93	14	TRUE
105	0	sp|P40356|MED3_YEAST	150	3	matchChargeOriginal		SGSTMGTPTVHNSTAAAPIAAPK	-7.55986	6.90774	110	23	TRUE
30	1	sp|P39073|SSN3_YEAST	458	2	matchChargeOriginal		APELLLGAR	-7.5597	5.1837	68	9	TRUE
100	0	sp|Q12343|MED4_YEAST	159	2	matchChargeOriginal		NTILQQR	-7.55662	5.51272	51	7	TRUE
339	0	sp|P32585|MED18_YEAST	58	2	matchChargeOriginal		AYINVSR	-7.55507	5.55563	56	7	TRUE
79	0	sp|Q12321|MED1_YEAST	202	2	matchChargeOriginal		FYEYIYSQETK	-7.55292	5.52551	66	11	TRUE
268	0	sp|P38304|MED8_YEAST	49	2	matchChargeOriginal		EITNWAR	-7.5515	6.08988	31	7	TRUE
38	1	sp|P19263|MED14_YEAST	363	2	matchChargeOriginal		NFESENFK	-7.55129	5.56513	41	8	TRUE
73	0	sp|P32259|MED16_YEAST	270	3	matchChargeOriginal	(4) Oxidation (M)%3b (10) Oxidation (M)	ITPMNDDQCMLITTYSK	-7.54904	5.31845	37	17	TRUE
55	0	sp|P53114|MED5_YEAST	317	2	matchChargeOriginal		LNAIPLLK	-7.54738	5.43378	36	8	TRUE
27	0	sp|P19659|MED15_YEAST	424	2	matchChargeOriginal	(5) Oxidation (M)%3b (11) Oxidation (M)	NTSSMDFLNSMENTPK	-7.54707	6.52587	89	16	TRUE
38	1	sp|P19263|MED14_YEAST	363	2	matchChargeOriginal	(5) Oxidation (M)	NQVFMLDTK	-7.54653	6.06715	44	9	TRUE
156	0	sp|P40210|SIP5_YEAST	51	2	matchChargeOriginal		ILWQENENETFLER	-7.54648	5.81128	18	14	TRUE
46	0	sp|P38931|SSN2_YEAST	395	3	matchChargeOriginal	(2) Oxidation (M)%3b (7) Oxidation (M)	NMGLVPMKEENLEESFLSK	-7.54274	5.38473	48	19	TRUE
162	0	sp|P47821|SSN8_YEAST	127	2	matchChargeOriginal		NIPITHR	-7.54197	5.3459	32	7	TRUE
248	0	sp|Q99278|MED11_YEAST	70	3	matchChargeOriginal		KEIQLLDENVGTR	-7.54158	5.64607	73	13	TRUE
501	0	sp|P25046|MED19_YEAST	28	2	matchChargeOriginal		NQIADLSGK	-7.54117	6.20832	53	9	TRUE
100	0	sp|Q12343|MED4_YEAST	159	3	matchChargeOriginal	(3) Oxidation (M)%3b (6) Oxidation (M)	RGMLAMASLHSK	-7.54008	6.39392	33	12	TRUE
46	0	sp|P38931|SSN2_YEAST	395	2	matchChargeAllCharge		INYHQYISK	-7.53799	5.34841		9	TRUE
68	0	sp|P25648|SRB8_YEAST	298	2	matchChargeOriginal	Gln-%3epyro-Glu (N-term Q)	QLSELNEGNLSKR	-7.53744	5.38248	52	13	TRUE
82	0	sp|P32569|MED17_YEAST	207	2	matchChargeOriginal	Acetyl (Protein N-term)	TTEDPDSNHLSSETGIK	-7.53448	5.42552	81	17	TRUE
38	1	sp|P19263|MED14_YEAST	363	2	matchChargeOriginal		AEGPEELAR	-7.53336	6.34759	77	9	TRUE
46	0	sp|P38931|SSN2_YEAST	395	2	matchChargeOriginal	Gln-%3epyro-Glu (N-term Q)	QGYLITPPK	-7.52794	5.44328	18	9	TRUE
105	0	sp|P40356|MED3_YEAST	150	2	matchChargeOriginal		LDDLQVILAK	-7.5262	5.92231	67	10	TRUE
33	0	sp|P17255|VATA_YEAST	159	3	matchChargeAllCharge		NIPSFLSTDNIGTR	-7.52481	5.43013		14	TRUE
339	0	sp|P32585|MED18_YEAST	58	3	matchChargeOriginal		NILHNTVPQVTNFNSTNEDQNNSK	-7.52376	5.21031	30	24	TRUE
30	1	sp|P39073|SSN3_YEAST	458	2	matchChargeOriginal		APELLLGAR	-7.52362	5.29697	68	9	TRUE
100	0	sp|Q12343|MED4_YEAST	159	3	matchChargeOriginal		NLQKIDKDSEELDSK	-7.52274	6.68077	100	15	TRUE
55	0	sp|P53114|MED5_YEAST	317	3	matchChargeOriginal		VVTNALDNIDEKVVK	-7.52241	6.92538	117	15	TRUE
38	1	sp|P19263|MED14_YEAST	363	2	matchChargeOriginal		ISTNDDSIK	-7.52219	6.43271	65	9	TRUE
73	0	sp|P32259|MED16_YEAST	270	3	matchChargeOriginal		HSDIVLDKK	-7.51987	5.20209	29	9	TRUE
40	2	sp|P24783|DBP2_YEAST	120	3	matchChargeOriginal		NFYVEHESVR	-7.51873	5.29614	51	10	TRUE
82	0	sp|P32569|MED17_YEAST	207	3	matchChargeOriginal	(5) Oxidation (M)%3b (8) Oxidation (M)	ESTGMSSMSPFLRK	-7.51825	6.15823	84	14	TRUE
55	0	sp|P53114|MED5_YEAST	317	3	matchChargeOriginal		VVTNALDNIDEKVVK	-7.51806	6.22954	92	15	TRUE
417	0	sp|P38782|MED6_YEAST	42	4	matchChargeOriginal	(22) Oxidation (M)%3b (27) Oxidation (M)	SSVRPTGGANMATVPSTTNVNMTVNTMGTGGQTIDNGTGR	-7.51802	5.43871	74	40	TRUE
38	1	sp|P19263|MED14_YEAST	363	2	matchChargeOriginal		NLTVFTMK	-7.51659	5.77572	35	8	TRUE
38	1	sp|P19263|MED14_YEAST	363	2	matchChargeOriginal		VPIGLILQR	-7.51549	6.01994	55	9	TRUE
30	1	sp|P39073|SSN3_YEAST	458	2	matchChargeAllCharge		NNTQASGITAGAAANALGGLGVNR	-7.51507	5.1948		24	TRUE
38	1	sp|P19263|MED14_YEAST	363	2	matchChargeOriginal		ICSSEMINEQK	-7.51424	5.8916	81	11	TRUE
82	0	sp|P32569|MED17_YEAST	207	5	matchChargeOriginal	(21) Oxidation (M)	NETDHKTNENGETDDNIETVMTQEQFVKR	-7.51349	5.58712	86	29	TRUE
38	1	sp|P19263|MED14_YEAST	363	3	matchChargeOriginal	(6) Oxidation (M)	SPAYPMMHQVR	-7.51288	5.26913	61	11	TRUE
27	0	sp|P19659|MED15_YEAST	424	2	matchChargeOriginal		KLEISSR	-7.51265	6.28068	51	7	TRUE
4	1	sp|P02994|EF1A_YEAST	504	3	matchChargeAllCharge		YAWVLDKLKAER	-7.51087	5.3411		12	TRUE
73	0	sp|P32259|MED16_YEAST	270	2	matchChargeOriginal	(3) Oxidation (M)	LTMVFQDNVYK	-7.50951	6.24869	71	11	TRUE
27	0	sp|P19659|MED15_YEAST	424	2	matchChargeOriginal		LSISNAASQQPTPR	-7.50774	5.16462	71	14	TRUE
82	0	sp|P32569|MED17_YEAST	207	2	matchChargeOriginal		NIDDENITK	-7.50754	6.5497	48	9	TRUE
55	0	sp|P53114|MED5_YEAST	317	2	matchChargeOriginal	Acetyl (Protein N-term)%3b (1) Oxidation (M)	MEKESVYNLALK	-7.50746	6.39999	82	12	TRUE
38	1	sp|P19263|MED14_YEAST	363	4	matchChargeOriginal		TQVNTGGESVVKKEDNK	-7.50645	6.35571	79	17	TRUE
82	0	sp|P32569|MED17_YEAST	207	3	matchChargeOriginal		INLPLTEHK	-7.50617	6.71373	23	9	TRUE
100	0	sp|Q12343|MED4_YEAST	159	2	matchChargeOriginal	(4) Oxidation (M)	ALPMLEQVEFEK	-7.5061	5.55327	85	12	TRUE
46	0	sp|P38931|SSN2_YEAST	395	3	matchChargeOriginal		SLEKVNNSVSK	-7.50546	5.27894	26	11	TRUE
82	0	sp|P32569|MED17_YEAST	207	3	matchChargeOriginal		EQPQENKNIDDENITK	-7.50516	5.18914	25	16	TRUE
73	0	sp|P32259|MED16_YEAST	270	2	matchChargeOriginal		EYNTSILEFR	-7.50333	5.46368	65	10	TRUE
38	1	sp|P19263|MED14_YEAST	363	4	matchChargeOriginal		LGTPESVKPANASHAIR	-7.50252	6.69976	151	17	TRUE
38	1	sp|P19263|MED14_YEAST	363	2	matchChargeOriginal		VPIGLILQR	-7.50157	5.39659	53	9	TRUE
30	1	sp|P39073|SSN3_YEAST	458	3	matchChargeOriginal	(13) Oxidation (M)	AQNSYQPMYQRPMQVQGQQQAQSFVGK	-7.49808	5.29589	17	27	TRUE
73	0	sp|P32259|MED16_YEAST	270	2	matchChargeOriginal	(3) Oxidation (M)	LTMVFQDNVYK	-7.49532	5.29275	45	11	TRUE
27	0	sp|P19659|MED15_YEAST	424	2	matchChargeOriginal	Gln-%3epyro-Glu (N-term Q)	QLSLDASK	-7.49393	5.3362	30	8	TRUE
27	0	sp|P19659|MED15_YEAST	424	2	matchChargeOriginal	(7) Oxidation (M)	TQLGSTMTEPVK	-7.49193	5.83146	62	12	TRUE
27	0	sp|P19659|MED15_YEAST	424	3	matchChargeOriginal		LLTPQDMEAAKEVYK	-7.49085	5.51692	88	15	TRUE
38	1	sp|P19263|MED14_YEAST	363	2	matchChargeOriginal	(8) Oxidation (M)%3b (14) Oxidation (M)	LSGVSNSMDMVDGMAK	-7.4908	6.43149	70	16	TRUE
38	1	sp|P19263|MED14_YEAST	363	4	matchChargeOriginal	(4) Oxidation (M)	IALMNIPKPLNSYHIK	-7.48959	5.67125	36	16	TRUE
38	1	sp|P19263|MED14_YEAST	363	4	matchChargeOriginal		RLGTPESVKPANASHAIR	-7.48792	6.41292	82	18	TRUE
82	0	sp|P32569|MED17_YEAST	207	4	matchChargeOriginal		YGYEDSGSTYKHDR	-7.48286	6.21559	68	14	TRUE
30	1	sp|P39073|SSN3_YEAST	458	2	matchChargeOriginal		QINSGTNSANGSSLNGTNAK	-7.48218	5.06323	52	20	TRUE
339	0	sp|P32585|MED18_YEAST	58	3	matchChargeOriginal	(12) Oxidation (M)	EVPFSYLIDETMMDKPLNFR	-7.48175	5.55333	21	20	TRUE
27	0	sp|P19659|MED15_YEAST	424	2	matchChargeOriginal		IHQQLLFK	-7.48036	6.05148	44	8	TRUE
268	0	sp|P38304|MED8_YEAST	49	3	matchChargeOriginal		FPTTSHESLVTTLLR	-7.47979	7.08135	97	15	TRUE
38	1	sp|P19263|MED14_YEAST	363	2	matchChargeOriginal		LINEILLK	-7.47936	6.29687	49	8	TRUE
38	2	sp|Q06639|RSC3_YEAST	20	2	matchChargeOriginal		LIENLIIK	-7.47936	6.29687	32	8	TRUE
339	0	sp|P32585|MED18_YEAST	58	2	matchChargeOriginal		NQLVEPNR	-7.47868	6.72265	34	8	TRUE
27	0	sp|P19659|MED15_YEAST	424	3	matchChargeOriginal	(5) Oxidation (M)	NTSSMDFLNSMENTPK	-7.47736	5.33079	57	16	TRUE
27	0	sp|P19659|MED15_YEAST	424	4	matchChargeAllCharge	(7) Oxidation (M)	TQLGSTMTEPVKQSFIRK	-7.47692	5.47675		18	TRUE
30	1	sp|P39073|SSN3_YEAST	458	3	matchChargeOriginal	(9) Oxidation (M)	IHTNDNDIMNLGSR	-7.476	5.31427	35	14	TRUE
417	0	sp|P38782|MED6_YEAST	42	3	matchChargeOriginal		VPTDTSTTATAATNGNNAGGGSNK	-7.47561	5.51732	66	24	TRUE
82	0	sp|P32569|MED17_YEAST	207	3	matchChargeOriginal		TTEDPDSNHLSSETGIK	-7.47452	5.11833	58	17	TRUE
27	0	sp|P19659|MED15_YEAST	424	4	matchChargeAllCharge		TKSNTIPVTSIPSTNKK	-7.47116	6.44383		17	TRUE
336	0	sp|P32527|ZUO1_YEAST	28	2	matchChargeAllCharge		FFLQHAQR	-7.47073	6.0523		8	TRUE
38	1	sp|P19263|MED14_YEAST	363	3	matchChargeOriginal	(7) Oxidation (M)%3b (14) Oxidation (M)	NLTVFTMKELAQYMK	-7.4697	5.50515	28	15	TRUE
38	1	sp|P19263|MED14_YEAST	363	2	matchChargeOriginal		IIALQPNEISFK	-7.46779	6.14051	48	12	TRUE
593	0	sp|P43638|MHP1_YEAST	25	2	matchChargeOriginal		LSSFTDAVLGK	-7.46544	5.89471	36	11	TRUE
27	0	sp|P19659|MED15_YEAST	424	2	matchChargeOriginal		VPVSAAATPSLNK	-7.46525	5.23715	86	13	TRUE
54	1	sp|P10964|RPA1_YEAST	174	2	matchChargeOriginal		SIVEANNNMNK	-7.4646	5.19108	65	11	TRUE
1	4	sp|P10591|HSP71_YEAST	363	2	matchChargeAllCharge		ARFEELCADLFR	-7.46374	5.32478		12	TRUE
73	0	sp|P32259|MED16_YEAST	270	3	matchChargeOriginal		HSDIVLDKK	-7.46348	5.45833	25	9	TRUE
55	0	sp|P53114|MED5_YEAST	317	2	matchChargeOriginal		SCSFFAK	-7.46314	5.37403	47	7	TRUE
389	0	sp|P47822|MED21_YEAST	48	3	matchChargeOriginal		LVEVEDEKIEAIKKK	-7.46292	6.22926	92	15	TRUE
438	0	sp|Q06213|MED10_YEAST	30	2	matchChargeOriginal		EFVEAIR	-7.46146	5.9136	58	7	TRUE
27	0	sp|P19659|MED15_YEAST	424	2	matchChargeOriginal	(7) Oxidation (M)	LLTPQDMEAAK	-7.46024	6.39662	62	11	TRUE
105	0	sp|P40356|MED3_YEAST	150	2	matchChargeOriginal	Acetyl (Protein N-term)	MDSIIPAGVK	-7.46013	5.51398	52	10	TRUE
33	0	sp|P17255|VATA_YEAST	159	3	matchChargeOriginal		FYDSNYPEFPVLRDR	-7.45811	5.72655	23	15	TRUE
38	1	sp|P19263|MED14_YEAST	363	3	matchChargeOriginal		TQVNTGGESVVKK	-7.4578	6.2652	62	13	TRUE
38	1	sp|P19263|MED14_YEAST	363	4	matchChargeOriginal		LGTPESVKPANASHAIR	-7.45564	6.81999	97	17	TRUE
46	0	sp|P38931|SSN2_YEAST	395	2	matchChargeOriginal		ANIFQVIK	-7.45556	5.38378	26	8	TRUE
46	0	sp|P38931|SSN2_YEAST	395	2	matchChargeOriginal		TLVALLSR	-7.45449	5.32003	72	8	TRUE
1022	0	sp|P38922|HRB1_YEAST	4	1	matchChargeAllCharge		GDYGPLLAR	-7.45228	5.38155		9	TRUE
501	0	sp|P25046|MED19_YEAST	28	2	matchChargeOriginal		FSTIPTR	-7.45116	5.51576	41	7	TRUE
27	0	sp|P19659|MED15_YEAST	424	2	matchChargeOriginal	Acetyl (Protein N-term)	SAAPVQDKDTLSNAER	-7.44977	5.77913	79	16	TRUE
55	0	sp|P53114|MED5_YEAST	317	2	matchChargeOriginal	Acetyl (Protein N-term)%3b (1) Oxidation (M)	MEKESVYNLALK	-7.44791	6.37415	89	12	TRUE
30	1	sp|P39073|SSN3_YEAST	458	4	matchChargeOriginal	(8) Oxidation (M)%3b (13) Oxidation (M)	AQNSYQPMYQRPMQVQGQQQAQSFVGKK	-7.44775	5.45673	61	28	TRUE
38	1	sp|P19263|MED14_YEAST	363	3	matchChargeOriginal		NTQLHGPSATDPETTATQK	-7.44536	5.46427	38	19	TRUE
73	0	sp|P32259|MED16_YEAST	270	2	matchChargeOriginal	(3) Oxidation (M)	LTMVFQDNVYK	-7.44348	5.57162	63	11	TRUE
27	0	sp|P19659|MED15_YEAST	424	2	matchChargeOriginal	(7) Oxidation (M)	LLTPQDMEAAK	-7.44172	5.89575	43	11	TRUE
27	0	sp|P19659|MED15_YEAST	424	2	matchChargeOriginal	Acetyl (Protein N-term)	SAAPVQDKDTLSNAER	-7.44012	7.52933	113	16	TRUE
38	1	sp|P19263|MED14_YEAST	363	3	matchChargeOriginal		IIRSELLAR	-7.44006	6.08982	57	9	TRUE
100	0	sp|Q12343|MED4_YEAST	159	3	matchChargeOriginal		SKINSTELLDYATK	-7.44	6.75987	57	14	TRUE
68	0	sp|P25648|SRB8_YEAST	298	2	matchChargeOriginal		WLIYDKK	-7.43925	5.38642	29	7	TRUE
27	0	sp|P19659|MED15_YEAST	424	2	matchChargeOriginal	(5) Oxidation (M)%3b (11) Oxidation (M)	NTSSMDFLNSMENTPK	-7.43777	5.81474	90	16	TRUE
46	0	sp|P38931|SSN2_YEAST	395	2	matchChargeOriginal		EQNENLPSDK	-7.43741	5.68062	48	10	TRUE
73	0	sp|P32259|MED16_YEAST	270	2	matchChargeOriginal		ITLQLLDTSNQR	-7.43602	5.28346	45	12	TRUE
55	0	sp|P53114|MED5_YEAST	317	3	matchChargeAllCharge		IINSENDYSRK	-7.43521	5.60076		11	TRUE
105	0	sp|P40356|MED3_YEAST	150	2	matchChargeOriginal	Acetyl (Protein N-term)%3b (1) Oxidation (M)	MDSIIPAGVK	-7.43514	5.84823	42	10	TRUE
27	0	sp|P19659|MED15_YEAST	424	3	matchChargeOriginal		TKSNTIPVTSIPSTNKK	-7.43449	6.70841	50	17	TRUE
603	2	sp|P38427|TSL1_YEAST	13	3	matchChargeAllCharge		LVNDEASEGQVK	-7.43437	5.30805		12	TRUE
73	0	sp|P32259|MED16_YEAST	270	2	matchChargeOriginal		NNSTNQIFQSR	-7.43263	5.49383	83	11	TRUE
38	1	sp|P19263|MED14_YEAST	363	2	matchChargeOriginal		ILQQLKLDK	-7.43158	5.29921	43	9	TRUE
38	1	sp|P19263|MED14_YEAST	363	2	matchChargeOriginal	(5) Oxidation (M)	NQVFMLDTK	-7.43034	6.42638	47	9	TRUE
38	1	sp|P19263|MED14_YEAST	363	3	matchChargeOriginal		NQVFMLDTKR	-7.43028	5.24172	37	10	TRUE
573	1	sp|P18544|ARGD_YEAST	14	2	matchChargeOriginal		ECLDLSEK	-7.42954	5.27452	40	8	TRUE
30	1	sp|P39073|SSN3_YEAST	458	3	matchChargeOriginal		KPLTVFYAIKK	-7.42656	5.31486	37	11	TRUE
30	1	sp|P39073|SSN3_YEAST	458	4	matchChargeOriginal	(14) Oxidation (M)	NTIGSVHGKAPMLMANNDVFTIGPYR	-7.42646	5.37272	25	26	TRUE
73	0	sp|P32259|MED16_YEAST	270	2	matchChargeOriginal	(10) Oxidation (M)	LPLPPSVEWMK	-7.42499	5.91753	40	11	TRUE
82	0	sp|P32569|MED17_YEAST	207	2	matchChargeOriginal		FVDLNEK	-7.42445	5.57186	42	7	TRUE
79	0	sp|Q12321|MED1_YEAST	202	2	matchChargeOriginal		SLDSSNASFNNQGK	-7.42291	5.18108	92	14	TRUE
38	1	sp|P19263|MED14_YEAST	363	2	matchChargeOriginal		TTTIGSPQMLANEER	-7.4221	5.76905	25	15	TRUE
27	0	sp|P19659|MED15_YEAST	424	2	matchChargeOriginal	(11) Oxidation (M)	NTSSMDFLNSMENTPK	-7.4221	5.52444	48	16	TRUE
82	0	sp|P32569|MED17_YEAST	207	2	matchChargeOriginal	Acetyl (Protein N-term)	TTEDPDSNHLSSETGIK	-7.42079	7.46429	107	17	TRUE
73	0	sp|P32259|MED16_YEAST	270	3	matchChargeOriginal	(1) Oxidation (M)%3b (2) Oxidation (M)%3b (8) Oxidation (M)	MMLGEHLMSWSK	-7.42051	5.37694	61	12	TRUE
268	0	sp|P38304|MED8_YEAST	49	2	matchChargeOriginal		FTFTGEKPIITGSTSTSSSN	-7.42047	5.47921	40	20	TRUE
38	1	sp|P19263|MED14_YEAST	363	2	matchChargeOriginal	(10) Oxidation (M)%3b (14) Oxidation (M)	LSGVSNSMDMVDGMAK	-7.4198	5.15724	61	16	TRUE
55	0	sp|P53114|MED5_YEAST	317	2	matchChargeOriginal	(4) Oxidation (M)	EDQMIDTSILPTR	-7.41935	5.06033	24	13	TRUE
55	0	sp|P53114|MED5_YEAST	317	2	matchChargeOriginal	Acetyl (Protein N-term)%3b (1) Oxidation (M)	MEKESVYNLALK	-7.41898	5.72879	44	12	TRUE
82	0	sp|P32569|MED17_YEAST	207	3	matchChargeOriginal		AFDKLLNIPR	-7.41715	6.0169	49	10	TRUE
417	0	sp|P38782|MED6_YEAST	42	3	matchChargeAllCharge	(22) Oxidation (M)%3b (27) Oxidation (M)	SSVRPTGGANMATVPSTTNVNMTVNTMGTGGQTIDNGTGR	-7.41276	5.42329		40	TRUE
73	0	sp|P32259|MED16_YEAST	270	3	matchChargeOriginal		MLGEHLMSWSK	-7.41153	5.22968	32	11	TRUE
271	0	sp|Q08278|MED7_YEAST	51	2	matchChargeOriginal		FFTQSNLEK	-7.41087	6.71551	63	9	TRUE
82	0	sp|P32569|MED17_YEAST	207	2	matchChargeOriginal		YGYEDSGSTYK	-7.41037	5.89838	80	11	TRUE
68	0	sp|P25648|SRB8_YEAST	298	2	matchChargeOriginal		IELQSVYNDEK	-7.40997	6.55092	67	11	TRUE
1243	0	sp|Q01476|UBP2_YEAST	3	2	matchChargeOriginal		LYNDINSLEEK	-7.40997	6.55092	63	11	TRUE
79	0	sp|Q12321|MED1_YEAST	202	3	matchChargeOriginal		SNILLNSLTKYPDLK	-7.40934	5.75659	58	15	TRUE
105	0	sp|P40356|MED3_YEAST	150	2	matchChargeOriginal		SFQLLEPLSTYNK	-7.40933	5.69627	79	13	TRUE
38	1	sp|P19263|MED14_YEAST	363	2	matchChargeOriginal		ITIGIQR	-7.40844	5.63232	54	7	TRUE
55	0	sp|P53114|MED5_YEAST	317	2	matchChargeOriginal		SFLFDVLK	-7.40726	5.15985	25	8	TRUE
27	0	sp|P19659|MED15_YEAST	424	2	matchChargeOriginal		STPNTNPSPLK	-7.40411	6.92806	102	11	TRUE
68	0	sp|P25648|SRB8_YEAST	298	2	matchChargeOriginal		REIQIDAVLK	-7.4031	5.47659	49	10	TRUE
55	0	sp|P53114|MED5_YEAST	317	2	matchChargeOriginal	Acetyl (Protein N-term)	MEKESVYNLALK	-7.40164	6.01066	32	12	TRUE
1	3	sp|P10592|HSP72_YEAST	378	2	matchChargeAllCharge		ARFEELCADLFR	-7.39859	5.32489		12	TRUE
46	0	sp|P38931|SSN2_YEAST	395	3	matchChargeOriginal		DIPFFPSSEKPNIR	-7.3983	5.31824	18	14	TRUE
82	0	sp|P32569|MED17_YEAST	207	3	matchChargeOriginal		INLPLTEHK	-7.3981	6.27012	22	9	TRUE
68	0	sp|P25648|SRB8_YEAST	298	3	matchChargeAllCharge		RQVIEQCYLK	-7.39365	5.23418		10	TRUE
68	0	sp|P25648|SRB8_YEAST	298	3	matchChargeOriginal		QLSELNEGNLSKR	-7.39364	5.89964	85	13	TRUE
46	0	sp|P38931|SSN2_YEAST	395	2	matchChargeOriginal		QPYVFVKK	-7.39217	5.22879	37	8	TRUE
105	0	sp|P40356|MED3_YEAST	150	2	matchChargeOriginal		SFQLLEPLSTYNK	-7.39035	6.39106	56	13	TRUE
30	1	sp|P39073|SSN3_YEAST	458	3	matchChargeOriginal	(5) Oxidation (M)	KFHNMLQTLYTGDK	-7.38999	5.31359	38	14	TRUE
1	7	sp|P09435|HSP73_YEAST	63	2	matchChargeAllCharge		ARFEELCADLFR	-7.38834	5.32491		12	TRUE
79	0	sp|Q12321|MED1_YEAST	202	2	matchChargeOriginal		AFHNNLK	-7.38586	5.44074	18	7	TRUE
30	1	sp|P39073|SSN3_YEAST	458	2	matchChargeOriginal		ILEVLGTPDQK	-7.38548	5.43858	41	11	TRUE
30	1	sp|P39073|SSN3_YEAST	458	4	matchChargeOriginal	(8) Oxidation (M)%3b (13) Oxidation (M)	AQNSYQPMYQRPMQVQGQQQAQSFVGKK	-7.38058	5.57877	53	28	TRUE
27	0	sp|P19659|MED15_YEAST	424	2	matchChargeOriginal		NFEAALFAK	-7.3791	6.21659	41	9	TRUE
82	0	sp|P32569|MED17_YEAST	207	3	matchChargeOriginal		IMQSISNKDVIFK	-7.37717	6.11275	55	13	TRUE
30	1	sp|P39073|SSN3_YEAST	458	3	matchChargeOriginal		TKNNTQASGITAGAAANALGGLGVNRR	-7.3769	5.32799	41	27	TRUE
27	0	sp|P19659|MED15_YEAST	424	3	matchChargeOriginal	(3) Oxidation (M)%3b (6) Oxidation (M)%3b (13) Oxidation (M)	EYMDSMNEKVAVMR	-7.37686	5.48059	39	14	TRUE
73	0	sp|P32259|MED16_YEAST	270	2	matchChargeOriginal		QISAEDLTIAAK	-7.37663	5.402	68	12	TRUE
105	0	sp|P40356|MED3_YEAST	150	3	matchChargeOriginal	(5) Oxidation (M)	SGSTMGTPTVHNSTAAAPIAAPK	-7.37546	7.13424	111	23	TRUE
79	0	sp|Q12321|MED1_YEAST	202	3	matchChargeOriginal		DKNSSTSNTEPIPR	-7.37525	5.44296	43	14	TRUE
38	1	sp|P19263|MED14_YEAST	363	2	matchChargeOriginal		LINEILLK	-7.37495	5.65211	53	8	TRUE
30	1	sp|P39073|SSN3_YEAST	458	3	matchChargeOriginal		NLLKDEGVTPGR	-7.37432	5.32897	45	12	TRUE
439	0	sp|P32570|MED22_YEAST	33	2	matchChargeOriginal	Acetyl (Protein N-term)	SNQALYEK	-7.37418	5.21906	21	8	TRUE
68	0	sp|P25648|SRB8_YEAST	298	2	matchChargeOriginal	(3) Oxidation (M)	NVMEYDVK	-7.37307	5.29775	36	8	TRUE
27	0	sp|P19659|MED15_YEAST	424	4	matchChargeOriginal		KIQALRDVKNNNNANNNGSNLQR	-7.37104	6.42991	47	23	TRUE
27	0	sp|P19659|MED15_YEAST	424	3	matchChargeOriginal		AVVDHINGSGK	-7.36987	5.94615	17	11	TRUE
241	0	sp|Q12124|MED2_YEAST	79	3	matchChargeOriginal		EQEELKKR	-7.36953	5.35473	21	8	TRUE
38	1	sp|P19263|MED14_YEAST	363	3	matchChargeOriginal		NTQLHGPSATDPETTATQK	-7.3695	6.17537	42	19	TRUE
46	0	sp|P38931|SSN2_YEAST	395	3	matchChargeOriginal	(2) Oxidation (M)%3b (7) Oxidation (M)	NMGLVPMKEENLEESFLSK	-7.36843	5.39177	71	19	TRUE
55	0	sp|P53114|MED5_YEAST	317	2	matchChargeOriginal		NIWLNNK	-7.36604	5.72476	30	7	TRUE
53	2	sp|P39516|RS14B_YEAST	130	3	matchChargeAllCharge		IEDVTPVPSDSTR	-7.36365	5.17764		13	TRUE
414	0	sp|P33308|MED9_YEAST	34	2	matchChargeOriginal		DVLDDLYR	-7.36214	6.59673	58	8	TRUE
55	0	sp|P53114|MED5_YEAST	317	2	matchChargeOriginal		ESVYNLALK	-7.36194	6.06659	55	9	TRUE
38	1	sp|P19263|MED14_YEAST	363	2	matchChargeOriginal	Acetyl (Protein N-term)%3b (9) Oxidation (M)	TTTIGSPQMLANEER	-7.36153	5.43486	45	15	TRUE
268	0	sp|P38304|MED8_YEAST	49	3	matchChargeOriginal		DSKPSKPFNVDDVLK	-7.36096	6.9616	86	15	TRUE
46	0	sp|P38931|SSN2_YEAST	395	2	matchChargeOriginal		VIPMDFIR	-7.36057	5.47365	30	8	TRUE
82	0	sp|P32569|MED17_YEAST	207	2	matchChargeOriginal	(5) Oxidation (M)%3b (8) Oxidation (M)	ESTGMSSMSPFLR	-7.36023	7.02618	66	13	TRUE
248	0	sp|Q99278|MED11_YEAST	70	2	matchChargeOriginal		EIQLLDENVGTR	-7.35982	6.66405	71	12	TRUE
68	0	sp|P25648|SRB8_YEAST	298	2	matchChargeOriginal		QLSELNEGNLSK	-7.35945	5.73939	78	12	TRUE
82	0	sp|P32569|MED17_YEAST	207	5	matchChargeAllCharge		VVKPSSLNSDKIPYVAPTKK	-7.35866	6.17429		20	TRUE
27	0	sp|P19659|MED15_YEAST	424	3	matchChargeOriginal		SSSKKEYMDSMNEK	-7.35837	5.42799	73	14	TRUE
27	0	sp|P19659|MED15_YEAST	424	3	matchChargeOriginal		LTDVTNSLSNEEKEK	-7.35829	7.101	138	15	TRUE
268	0	sp|P38304|MED8_YEAST	49	2	matchChargeOriginal		TTFRNEYGK	-7.35807	5.98892	18	9	TRUE
55	0	sp|P53114|MED5_YEAST	317	4	matchChargeOriginal		GDVDIKGEDLHEKNDSAEVR	-7.35517	6.03835	58	20	TRUE
501	0	sp|P25046|MED19_YEAST	28	3	matchChargeAllCharge		SYKNQIADLSGK	-7.3529	5.19401		12	TRUE
46	0	sp|P38931|SSN2_YEAST	395	2	matchChargeOriginal	(1) Oxidation (M)	MPNIELYLK	-7.35283	5.32719	42	9	TRUE
27	0	sp|P19659|MED15_YEAST	424	3	matchChargeOriginal		DVEVIKQLSLDASK	-7.3528	5.63544	82	14	TRUE
27	0	sp|P19659|MED15_YEAST	424	2	matchChargeOriginal	Acetyl (Protein N-term)	SAAPVQDKDTLSNAER	-7.35187	6.82833	146	16	TRUE
27	0	sp|P19659|MED15_YEAST	424	2	matchChargeOriginal		STPNTNPSPLK	-7.35137	5.1702	77	11	TRUE
27	0	sp|P19659|MED15_YEAST	424	3	matchChargeOriginal		RQLTPQQQQLVNQMK	-7.35082	5.99998	20	15	TRUE
30	1	sp|P39073|SSN3_YEAST	458	3	matchChargeOriginal		AQNSYQPMYQRPMQVQGQQQAQSFVGK	-7.35077	5.3647	24	27	TRUE
55	0	sp|P53114|MED5_YEAST	317	2	matchChargeOriginal	Acetyl (Protein N-term)%3b (1) Oxidation (M)	MEKESVYNLALK	-7.34983	5.28689	17	12	TRUE
38	1	sp|P19263|MED14_YEAST	363	3	matchChargeOriginal		NTQLHGPSATDPETTATQK	-7.34801	7.16309	60	19	TRUE
1	5	sp|P22202|HSP74_YEAST	77	2	matchChargeAllCharge		ARFEELCADLFR	-7.34623	5.32498		12	TRUE
73	0	sp|P32259|MED16_YEAST	270	2	matchChargeOriginal	(4) Oxidation (M)%3b (10) Oxidation (M)	ITPMNDDQCMLITTYSK	-7.34504	5.91693	56	17	TRUE
53	1	sp|P06367|RS14A_YEAST	139	3	matchChargeAllCharge		IEDVTPVPSDSTR	-7.3445	5.17768		13	TRUE
12	1	sp|P06169|PDC1_YEAST	294	4	matchChargeAllCharge		DAKNPVILADACCSR	-7.34281	5.42234		15	TRUE
82	0	sp|P32569|MED17_YEAST	207	3	matchChargeAllCharge		TTEDPDSNHLSSETGIK	-7.34216	6.88804		17	TRUE
248	0	sp|Q99278|MED11_YEAST	70	2	matchChargeOriginal		EIQLLDENVGTR	-7.34191	5.38136	77	12	TRUE
241	0	sp|Q12124|MED2_YEAST	79	3	matchChargeOriginal		RQELEEASQQQQLQQNSK	-7.34117	6.83556	28	18	TRUE
30	1	sp|P39073|SSN3_YEAST	458	4	matchChargeOriginal	(10) Oxidation (M)%3b (15) Oxidation (M)	DRAQNSYQPMYQRPMQVQGQQQAQSFVGK	-7.34045	5.11828	26	29	TRUE
55	0	sp|P53114|MED5_YEAST	317	2	matchChargeOriginal		FLILNENPINK	-7.34001	6.07217	73	11	TRUE
162	0	sp|P47821|SSN8_YEAST	127	2	matchChargeOriginal		NIPITHR	-7.33881	5.31529	25	7	TRUE
27	0	sp|P19659|MED15_YEAST	424	2	matchChargeOriginal		STPNTNPSPLK	-7.33879	5.28242	63	11	TRUE
27	0	sp|P19659|MED15_YEAST	424	2	matchChargeOriginal	Gln-%3epyro-Glu (N-term Q)%3b (13) Oxidation (M)	QLTPQQQQLVNQMK	-7.33723	5.53017	17	14	TRUE
271	0	sp|Q08278|MED7_YEAST	51	2	matchChargeOriginal		STENESTNYQYK	-7.33644	6.51338	92	12	TRUE
46	0	sp|P38931|SSN2_YEAST	395	2	matchChargeOriginal		NNSISSQPASYHSVQETNK	-7.33537	5.44463	41	19	TRUE
55	0	sp|P53114|MED5_YEAST	317	3	matchChargeOriginal		HLPLLILENSSR	-7.3345	5.31398	39	12	TRUE
73	0	sp|P32259|MED16_YEAST	270	3	matchChargeOriginal		FKDLQWLEFAR	-7.33229	5.07999	20	11	TRUE
389	0	sp|P47822|MED21_YEAST	48	4	matchChargeAllCharge		LVEVEDEKIEAIKKK	-7.33084	6.13081		15	TRUE
241	0	sp|Q12124|MED2_YEAST	79	2	matchChargeOriginal	(6) Oxidation (M)	VGAEMMMQQQLK	-7.33	5.24061	49	12	TRUE
82	0	sp|P32569|MED17_YEAST	207	2	matchChargeOriginal		KQIQLLK	-7.32972	5.30351	35	7	TRUE
27	0	sp|P19659|MED15_YEAST	424	2	matchChargeOriginal	(11) Oxidation (M)	NTSSMDFLNSMENTPK	-7.32861	6.28817	35	16	TRUE
82	0	sp|P32569|MED17_YEAST	207	2	matchChargeOriginal	Gln-%3epyro-Glu (N-term Q)	QLGSDSSDGHNSEK	-7.3281	5.31214	89	14	TRUE
248	0	sp|Q99278|MED11_YEAST	70	3	matchChargeOriginal		LDKSTTQLRK	-7.32785	5.35669	22	10	TRUE
27	0	sp|P19659|MED15_YEAST	424	2	matchChargeOriginal		QQVAQQLR	-7.32649	5.50991	57	8	TRUE
38	1	sp|P19263|MED14_YEAST	363	3	matchChargeOriginal		YLSNNDEDDKDCTIK	-7.32587	5.52356	43	15	TRUE
12	1	sp|P06169|PDC1_YEAST	294	2	matchChargeOriginal		LLTTIADAAK	-7.32527	5.34746	55	10	TRUE
48	1	sp|Q12514|NOT5_YEAST	238	3	matchChargeOriginal		RCGNDFVYNEEDFEKL	-7.32202	5.26409	29	16	TRUE
55	0	sp|P53114|MED5_YEAST	317	2	matchChargeOriginal	Acetyl (Protein N-term)%3b (1) Oxidation (M)	MEKESVYNLALK	-7.32036	6.23376	86	12	TRUE
30	1	sp|P39073|SSN3_YEAST	458	2	matchChargeOriginal		APELLLGAR	-7.31976	5.44203	58	9	TRUE
27	0	sp|P19659|MED15_YEAST	424	2	matchChargeOriginal	(7) Oxidation (M)	TQLGSTMTEPVK	-7.31896	6.39776	56	12	TRUE
79	0	sp|Q12321|MED1_YEAST	202	2	matchChargeOriginal		FYEYIYSQETK	-7.31875	6.42069	66	11	TRUE
105	0	sp|P40356|MED3_YEAST	150	3	matchChargeOriginal	(5) Oxidation (M)	SGSTMGTPTVHNSTAAAPIAAPK	-7.31641	5.17192	72	23	TRUE
82	0	sp|P32569|MED17_YEAST	207	3	matchChargeOriginal		LQSLNESKDLLR	-7.316	6.94392	100	12	TRUE
55	0	sp|P53114|MED5_YEAST	317	3	matchChargeOriginal		LSDTLIIDQVRK	-7.31403	5.20729	31	12	TRUE
241	0	sp|Q12124|MED2_YEAST	79	5	matchChargeAllCharge		EQEELKKRQELEEASQQQQLQQNSK	-7.31198	6.00949		25	TRUE
46	0	sp|P38931|SSN2_YEAST	395	3	matchChargeOriginal		LEDVLSSFYRVEK	-7.31169	5.32172	42	13	TRUE
38	1	sp|P19263|MED14_YEAST	363	3	matchChargeOriginal		LSNEMHALK	-7.30921	6.32338	28	9	TRUE
27	0	sp|P19659|MED15_YEAST	424	2	matchChargeOriginal		NFEAALFAK	-7.30497	5.77226	29	9	TRUE
38	1	sp|P19263|MED14_YEAST	363	3	matchChargeOriginal		LHKNFESENFK	-7.30336	5.34131	30	11	TRUE
73	0	sp|P32259|MED16_YEAST	270	2	matchChargeOriginal	(5) Oxidation (M)	VSPSMCGVIVK	-7.30306	5.95767	75	11	TRUE
411	0	sp|Q02892|NOG1_YEAST	23	2	matchChargeOriginal		SDVDVQPYAFTTK	-7.30278	5.36157	46	13	TRUE
46	0	sp|P38931|SSN2_YEAST	395	2	matchChargeOriginal	Gln-%3epyro-Glu (N-term Q)	QENFNSVNDANITSNK	-7.29889	5.52397	53	16	TRUE
73	0	sp|P32259|MED16_YEAST	270	4	matchChargeOriginal	(6) Oxidation (M)	IYNHVMPLKPVDK	-7.29724	5.24908	39	13	TRUE
27	0	sp|P19659|MED15_YEAST	424	2	matchChargeOriginal	Gln-%3epyro-Glu (N-term Q)	QLTPQQQQLVNQMK	-7.29588	5.29004	25	14	TRUE
248	0	sp|Q99278|MED11_YEAST	70	3	matchChargeAllCharge		KEIQLLDENVGTR	-7.29511	5.23493		13	TRUE
30	1	sp|P39073|SSN3_YEAST	458	3	matchChargeOriginal		NLLKDEGVTPGR	-7.29471	5.39898	54	12	TRUE
82	0	sp|P32569|MED17_YEAST	207	3	matchChargeOriginal		LQSLNESKDLLR	-7.29435	6.6357	116	12	TRUE
100	0	sp|Q12343|MED4_YEAST	159	3	matchChargeOriginal		FKPNLDIAK	-7.29375	6.04983	31	9	TRUE
417	0	sp|P38782|MED6_YEAST	42	3	matchChargeOriginal	(19) Oxidation (M)	QFSQLNDPNAAVNMTQNIMTLPDGK	-7.29313	5.58783	69	25	TRUE
46	0	sp|P38931|SSN2_YEAST	395	2	matchChargeOriginal		EGFNSIWK	-7.29312	5.28237	18	8	TRUE
46	0	sp|P38931|SSN2_YEAST	395	3	matchChargeOriginal		NNSISSQPASYHSVQETNK	-7.29278	5.29116	75	19	TRUE
162	0	sp|P47821|SSN8_YEAST	127	2	matchChargeOriginal	Acetyl (Protein N-term)	SGSFWTSTQR	-7.29266	5.24906	31	10	TRUE
339	0	sp|P32585|MED18_YEAST	58	4	matchChargeOriginal	(15) Oxidation (M)%3b (16) Oxidation (M)	LSKEVPFSYLIDETMMDKPLNFR	-7.29034	5.40144	22	23	TRUE
339	0	sp|P32585|MED18_YEAST	58	2	matchChargeOriginal	(4) Oxidation (M)	SVSMQTIAETIILSSAGK	-7.2898	6.39414	76	18	TRUE
68	0	sp|P25648|SRB8_YEAST	298	2	matchChargeOriginal		QVIEQCYLK	-7.28959	5.09719	66	9	TRUE
268	0	sp|P38304|MED8_YEAST	49	3	matchChargeOriginal		LLQQDREITNWAR	-7.28611	6.57183	85	13	TRUE
82	0	sp|P32569|MED17_YEAST	207	3	matchChargeOriginal		YGYEDSGSTYKHDR	-7.28552	6.76799	69	14	TRUE
501	0	sp|P25046|MED19_YEAST	28	3	matchChargeAllCharge		SYKNQIADLSGK	-7.2855	6.19211		12	TRUE
68	0	sp|P25648|SRB8_YEAST	298	2	matchChargeOriginal		LLGNCYSLR	-7.28529	5.42735	70	9	TRUE
86	1	sp|P10659|METK1_YEAST	77	2	matchChargeOriginal		YFIQPSGR	-7.28462	5.32918	27	8	TRUE
100	0	sp|Q12343|MED4_YEAST	159	2	matchChargeOriginal		LVESVDR	-7.28381	5.59563	65	7	TRUE
38	1	sp|P19263|MED14_YEAST	363	2	matchChargeOriginal	(8) Oxidation (M)%3b (14) Oxidation (M)	LSGVSNSMDMVDGMAK	-7.28362	5.36753	49	16	TRUE
68	0	sp|P25648|SRB8_YEAST	298	2	matchChargeOriginal	Gln-%3epyro-Glu (N-term Q)	QLSELNEGNLSK	-7.28347	5.15972	23	12	TRUE
73	0	sp|P32259|MED16_YEAST	270	2	matchChargeOriginal	Gln-%3epyro-Glu (N-term Q)	QISAEDLTIAAK	-7.28107	5.33421	73	12	TRUE
38	1	sp|P19263|MED14_YEAST	363	2	matchChargeOriginal	(10) Oxidation (M)%3b (14) Oxidation (M)	LSGVSNSMDMVDGMAK	-7.28049	5.24618	61	16	TRUE
30	1	sp|P39073|SSN3_YEAST	458	3	matchChargeOriginal		RIDAFNALEHK	-7.27975	5.3183	41	11	TRUE
73	0	sp|P32259|MED16_YEAST	270	2	matchChargeOriginal		ITLQLLDTSNQR	-7.27936	5.2328	88	12	TRUE
100	0	sp|Q12343|MED4_YEAST	159	3	matchChargeOriginal		GAVGPNNFIWPAEDALRR	-7.27875	6.0034	82	18	TRUE
241	0	sp|Q12124|MED2_YEAST	79	2	matchChargeAllCharge		QELEEASQQQQLQQNSK	-7.27607	5.46511		17	TRUE
46	0	sp|P38931|SSN2_YEAST	395	4	matchChargeOriginal		NNSISSQPASYHSVQETNKISPK	-7.27599	5.85102	99	23	TRUE
82	0	sp|P32569|MED17_YEAST	207	3	matchChargeOriginal		NIDDENITKLNK	-7.27405	6.08445	83	12	TRUE
68	0	sp|P25648|SRB8_YEAST	298	2	matchChargeOriginal		ILSNDITNLQLSK	-7.27301	5.37406	86	13	TRUE
46	0	sp|P38931|SSN2_YEAST	395	2	matchChargeAllCharge		HALYLAPSGIR	-7.27085	5.19474		11	TRUE
68	0	sp|P25648|SRB8_YEAST	298	2	matchChargeOriginal		RQISYFLK	-7.26943	5.13708	49	8	TRUE
82	0	sp|P32569|MED17_YEAST	207	3	matchChargeAllCharge		ADTSIRLEGDELENKTK	-7.26769	6.29239		17	TRUE
82	0	sp|P32569|MED17_YEAST	207	2	matchChargeOriginal		NIDDENITK	-7.26561	6.3369	60	9	TRUE
417	0	sp|P38782|MED6_YEAST	42	2	matchChargeOriginal		EPDFWVIR	-7.26541	5.08338	42	8	TRUE
82	0	sp|P32569|MED17_YEAST	207	3	matchChargeOriginal		EQPQENKNIDDENITK	-7.26236	6.78629	105	16	TRUE
38	1	sp|P19263|MED14_YEAST	363	3	matchChargeOriginal		ILQQLKLDK	-7.2621	5.79757	33	9	TRUE
438	0	sp|Q06213|MED10_YEAST	30	2	matchChargeOriginal		TSPIDNVSNTH	-7.26184	7.07877	96	11	TRUE
389	0	sp|P47822|MED21_YEAST	48	3	matchChargeOriginal		LVEVEDEKIEAIKK	-7.26169	5.23003	69	14	TRUE
55	0	sp|P53114|MED5_YEAST	317	3	matchChargeOriginal		VVTNALDNIDEKVVK	-7.26049	5.31366	84	15	TRUE
38	1	sp|P19263|MED14_YEAST	363	3	matchChargeOriginal		INRAEGPEELAR	-7.25858	5.90428	71	12	TRUE
55	0	sp|P53114|MED5_YEAST	317	2	matchChargeOriginal		NSLLLAHFFSK	-7.2562	5.65529	69	11	TRUE
82	0	sp|P32569|MED17_YEAST	207	3	matchChargeOriginal		FVDLNEKELQNEIK	-7.25528	6.80675	90	14	TRUE
28	1	sp|P0CX84|RL35A_YEAST	166	2	matchChargeOriginal	Acetyl (Protein N-term)	AGVKAYELR	-7.25404	5.41234	53	9	TRUE
749	0	sp|P38205|NCL1_YEAST	5	2	matchChargeOriginal	(9) Oxidation (M)	IQSESLPIMK	-7.25305	5.47172	23	10	TRUE
82	0	sp|P32569|MED17_YEAST	207	2	matchChargeOriginal		ESTGMSSMSPFLR	-7.25199	5.2659	54	13	TRUE
162	0	sp|P47821|SSN8_YEAST	127	2	matchChargeOriginal	Acetyl (Protein N-term)	SGSFWTSTQR	-7.25167	5.35455	33	10	TRUE
30	1	sp|P39073|SSN3_YEAST	458	4	matchChargeOriginal	(8) Oxidation (M)%3b (13) Oxidation (M)	AQNSYQPMYQRPMQVQGQQQAQSFVGKK	-7.24751	5.37949	27	28	TRUE
73	0	sp|P32259|MED16_YEAST	270	3	matchChargeOriginal	(1) Oxidation (M)%3b (2) Oxidation (M)	MMLGEHLMSWSK	-7.24699	5.08305	57	12	TRUE
27	0	sp|P19659|MED15_YEAST	424	2	matchChargeOriginal		LSISNAASQQPTPR	-7.24569	5.42064	118	14	TRUE
46	0	sp|P38931|SSN2_YEAST	395	3	matchChargeOriginal		DIPFFPSSEKPNIR	-7.24416	5.59208	56	14	TRUE
30	1	sp|P39073|SSN3_YEAST	458	4	matchChargeOriginal	(8) Oxidation (M)%3b (13) Oxidation (M)	AQNSYQPMYQRPMQVQGQQQAQSFVGKK	-7.24403	5.27983	34	28	TRUE
150	1	sp|P04449|RL24A_YEAST	82	3	matchChargeAllCharge	(1) Oxidation (M)	MKVEIDSFSGAK	-7.24358	6.07285		12	TRUE
46	0	sp|P38931|SSN2_YEAST	395	3	matchChargeOriginal	(2) Oxidation (M)	MMNTLVHTR	-7.23907	5.10088	26	9	TRUE
339	0	sp|P32585|MED18_YEAST	58	3	matchChargeOriginal		INYTETALMNLKK	-7.2381	5.30279	60	13	TRUE
79	0	sp|Q12321|MED1_YEAST	202	2	matchChargeOriginal		NSSTSNTEPIPR	-7.2374	6.10206	91	12	TRUE
389	0	sp|P47822|MED21_YEAST	48	3	matchChargeOriginal		LVEVEDEKIEAIKK	-7.23665	5.14994	47	14	TRUE
27	0	sp|P19659|MED15_YEAST	424	2	matchChargeOriginal	(5) Oxidation (M)%3b (11) Oxidation (M)	NTSSMDFLNSMENTPK	-7.2361	5.31719	61	16	TRUE
235	0	sp|P39522|ILV3_YEAST	37	2	matchChargeOriginal		LSPDDFQR	-7.23596	5.20186	34	8	TRUE
73	0	sp|P32259|MED16_YEAST	270	3	matchChargeOriginal		AGNIISSDKTIVPTSIQTK	-7.23523	5.36426	30	19	TRUE
46	0	sp|P38931|SSN2_YEAST	395	3	matchChargeAllCharge		TGSVDTLHNKEGTLEQR	-7.23308	5.52488		17	TRUE
79	0	sp|Q12321|MED1_YEAST	202	3	matchChargeOriginal		LVSTPSSNSNSSELEPDYQAPFSTSTK	-7.23231	5.28705	30	27	TRUE
438	0	sp|Q06213|MED10_YEAST	30	2	matchChargeOriginal		RTSPIDNVSNTH	-7.23075	5.3571	26	12	TRUE
38	1	sp|P19263|MED14_YEAST	363	3	matchChargeOriginal		INRAEGPEELAR	-7.23057	6.70885	93	12	TRUE
1	4	sp|P10591|HSP71_YEAST	363	4	matchChargeAllCharge	(5) Oxidation (M)	NQAAMNPSNTVFDAKR	-7.23043	5.29977		16	TRUE
38	1	sp|P19263|MED14_YEAST	363	2	matchChargeOriginal		IIALQPNEISFK	-7.2291	5.89086	85	12	TRUE
73	0	sp|P32259|MED16_YEAST	270	3	matchChargeOriginal		NFHFAIEQISNNSNQQQNPK	-7.22652	5.31735	85	20	TRUE
439	0	sp|P32570|MED22_YEAST	33	3	matchChargeOriginal		WLLNQIPVTEHSK	-7.22597	6.91155	39	13	TRUE
82	0	sp|P32569|MED17_YEAST	207	3	matchChargeOriginal	(2) Oxidation (M)	IMQSISNKDVIFK	-7.22416	6.22511	70	13	TRUE
79	0	sp|Q12321|MED1_YEAST	202	3	matchChargeOriginal		IYLEENKSDSQYR	-7.22283	5.89541	86	13	TRUE
268	0	sp|P38304|MED8_YEAST	49	3	matchChargeOriginal		LAQLTHSLRR	-7.22142	6.49156	35	10	TRUE
27	0	sp|P19659|MED15_YEAST	424	2	matchChargeOriginal		LSISNAASQQPTPR	-7.21994	5.49017	100	14	TRUE
30	1	sp|P39073|SSN3_YEAST	458	3	matchChargeOriginal		KTVPFQVNQLQR	-7.21858	5.1604	60	12	TRUE
30	1	sp|P39073|SSN3_YEAST	458	2	matchChargeOriginal		TVPFQVNQLQR	-7.21739	5.3051	58	11	TRUE
73	0	sp|P32259|MED16_YEAST	270	3	matchChargeOriginal		KITLQLLDTSNQR	-7.21625	5.39734	64	13	TRUE
248	0	sp|Q99278|MED11_YEAST	70	3	matchChargeOriginal		GNESVKPQFENHVK	-7.21564	5.8207	29	14	TRUE
30	1	sp|P39073|SSN3_YEAST	458	3	matchChargeOriginal		KPLTVFYAIK	-7.2154	5.39831	23	10	TRUE
271	0	sp|Q08278|MED7_YEAST	51	3	matchChargeOriginal		QVHDKLTSIQDTLR	-7.21262	6.40603	106	14	TRUE
112	0	sp|P53090|ARO8_YEAST	66	3	matchChargeOriginal		RLGDTLYEEFGISK	-7.21164	6.21978	31	14	TRUE
105	0	sp|P40356|MED3_YEAST	150	3	matchChargeOriginal		QINEARDEILPLR	-7.21052	5.15344	61	13	TRUE
105	0	sp|P40356|MED3_YEAST	150	3	matchChargeOriginal		QINEARDEILPLR	-7.21019	6.43853	24	13	TRUE
20	2	sp|P38113|ADH5_YEAST	45	1	matchChargeAllCharge		EALDFFAR	-7.20964	5.4621		8	TRUE
46	0	sp|P38931|SSN2_YEAST	395	2	matchChargeAllCharge		HALYLAPSGIR	-7.2079	5.35894		11	TRUE
93	0	sp|P0CX41|RL23A_YEAST	94	3	matchChargeAllCharge	(9) Oxidation (M)	LPAASLGDMVMATVK	-7.20611	5.78929		15	TRUE
38	1	sp|P19263|MED14_YEAST	363	3	matchChargeOriginal		ILQQLKLDK	-7.20595	5.3138	27	9	TRUE
73	0	sp|P32259|MED16_YEAST	270	3	matchChargeOriginal		HSDIVLDKK	-7.20567	5.34329	24	9	TRUE
68	0	sp|P25648|SRB8_YEAST	298	2	matchChargeOriginal		FIPHGLK	-7.20532	5.20792	20	7	TRUE
30	1	sp|P39073|SSN3_YEAST	458	4	matchChargeOriginal	(8) Oxidation (M)%3b (13) Oxidation (M)	AQNSYQPMYQRPMQVQGQQQAQSFVGKK	-7.20527	5.21615	26	28	TRUE
1696	0	sp|P32849|RAD5_YEAST	1	2	matchChargeOriginal		TLTETDEELESR	-7.20367	5.07262	72	12	FALSE
38	1	sp|P19263|MED14_YEAST	363	3	matchChargeOriginal		NTQLHGPSATDPETTATQK	-7.20355	6.3822	80	19	TRUE
38	1	sp|P19263|MED14_YEAST	363	3	matchChargeOriginal		IIKIDKPIR	-7.20274	5.99162	94	9	TRUE
30	1	sp|P39073|SSN3_YEAST	458	3	matchChargeOriginal		NLLKDEGVTPGR	-7.20229	5.4025	61	12	TRUE
30	1	sp|P39073|SSN3_YEAST	458	3	matchChargeOriginal		NLLKDEGVTPGR	-7.20125	5.2046	37	12	TRUE
1142	0	sp|Q06697|CDC73_YEAST	11	2	matchChargeOriginal		FIIVDNTR	-7.19893	5.84243	47	8	TRUE
38	1	sp|P19263|MED14_YEAST	363	2	matchChargeOriginal	(7) Oxidation (M)	NLTVFTMK	-7.19858	5.89577	40	8	TRUE
82	0	sp|P32569|MED17_YEAST	207	3	matchChargeOriginal		NIDDENITKLNK	-7.19759	5.96821	83	12	TRUE
46	0	sp|P38931|SSN2_YEAST	395	3	matchChargeOriginal		INYHQYISK	-7.19638	5.36982	19	9	TRUE
30	1	sp|P39073|SSN3_YEAST	458	2	matchChargeOriginal	(3) Oxidation (M)%3b (5) Oxidation (M)	APMLMANNDVFTIGPYR	-7.19634	5.64982	42	17	TRUE
105	0	sp|P40356|MED3_YEAST	150	2	matchChargeOriginal		LDDLQVILAK	-7.19575	5.03719	65	10	TRUE
389	0	sp|P47822|MED21_YEAST	48	3	matchChargeOriginal		KLVEVEDEKIEAIK	-7.19518	6.60632	71	14	TRUE
73	0	sp|P32259|MED16_YEAST	270	2	matchChargeOriginal		LPLPPSVEWMK	-7.19498	5.70427	33	11	TRUE
105	0	sp|P40356|MED3_YEAST	150	2	matchChargeOriginal	Gln-%3epyro-Glu (N-term Q)	QINEARDEILPLR	-7.19319	6.12627	61	13	TRUE
38	1	sp|P19263|MED14_YEAST	363	2	matchChargeOriginal		TTTIGSPQMLANEER	-7.19048	5.38789	57	15	TRUE
271	0	sp|Q08278|MED7_YEAST	51	3	matchChargeOriginal		FFTQSNLEKLPK	-7.18855	5.16055	43	12	TRUE
162	0	sp|P47821|SSN8_YEAST	127	3	matchChargeOriginal		GSSLASAASEAIRDPK	-7.1867	5.2725	62	16	TRUE
27	0	sp|P19659|MED15_YEAST	424	3	matchChargeOriginal		QQVAQQLRNQQQQQQQQQQQQR	-7.18631	6.57337	145	22	TRUE
27	0	sp|P19659|MED15_YEAST	424	2	matchChargeOriginal	(5) Oxidation (M)%3b (11) Oxidation (M)	NTSSMDFLNSMENTPK	-7.18599	5.15293	83	16	TRUE
100	0	sp|Q12343|MED4_YEAST	159	2	matchChargeOriginal		SSSVSLVAEATSNTNSEDK	-7.18474	5.1972	72	19	TRUE
100	0	sp|Q12343|MED4_YEAST	159	2	matchChargeOriginal		INSTELLDYATK	-7.18371	5.14765	84	12	TRUE
38	1	sp|P19263|MED14_YEAST	363	2	matchChargeOriginal	Acetyl (Protein N-term)%3b (9) Oxidation (M)	TTTIGSPQMLANEER	-7.18336	6.37012	65	15	TRUE
82	0	sp|P32569|MED17_YEAST	207	3	matchChargeOriginal		LEGDELENKTK	-7.18171	5.36204	31	11	TRUE
438	0	sp|Q06213|MED10_YEAST	30	2	matchChargeOriginal		EFVEAIRR	-7.18086	6.355	41	8	TRUE
79	0	sp|Q12321|MED1_YEAST	202	3	matchChargeOriginal		DKNSSTSNTEPIPR	-7.18001	6.5986	57	14	TRUE
79	0	sp|Q12321|MED1_YEAST	202	3	matchChargeOriginal		KFDISNDNLDLISEILK	-7.17989	5.29206	28	17	TRUE
100	0	sp|Q12343|MED4_YEAST	159	2	matchChargeOriginal		TDEALFENVK	-7.1791	5.87363	53	10	TRUE
27	0	sp|P19659|MED15_YEAST	424	3	matchChargeOriginal		KLSISNAASQQPTPR	-7.17793	6.32697	69	15	TRUE
284	1	sp|P12688|YPK1_YEAST	23	2	matchChargeOriginal		VSYDASSSTSTVR	-7.17672	5.20078	49	13	TRUE
27	0	sp|P19659|MED15_YEAST	424	4	matchChargeOriginal		QQVAQQLRNQQQQQQQQQQQQRR	-7.17456	5.15958	39	23	TRUE
82	0	sp|P32569|MED17_YEAST	207	2	matchChargeOriginal	Acetyl (Protein N-term)	TTEDPDSNHLSSETGIK	-7.17419	7.68175	123	17	TRUE
439	0	sp|P32570|MED22_YEAST	33	3	matchChargeAllCharge		QIEELLDNCIETFVAEK	-7.17228	5.00144		17	TRUE
248	0	sp|Q99278|MED11_YEAST	70	3	matchChargeOriginal		ALGQDTEKMEEQLDLLSAILDPSK	-7.17057	6.34044	41	24	TRUE
248	0	sp|Q99278|MED11_YEAST	70	2	matchChargeOriginal		EIQLLDENVGTR	-7.16995	6.08247	50	12	TRUE
27	0	sp|P19659|MED15_YEAST	424	2	matchChargeOriginal		QLSLDASKTNLR	-7.16906	5.33157	31	12	TRUE
82	0	sp|P32569|MED17_YEAST	207	3	matchChargeOriginal		DSESEEAETKDIRK	-7.16849	5.51056	76	14	TRUE
46	0	sp|P38931|SSN2_YEAST	395	2	matchChargeOriginal		TWYVGNSR	-7.16573	5.07787	24	8	TRUE
339	0	sp|P32585|MED18_YEAST	58	3	matchChargeAllCharge	(4) Oxidation (M)	SVSMQTIAETIILSSAGK	-7.16428	6.11448		18	TRUE
30	1	sp|P39073|SSN3_YEAST	458	3	matchChargeOriginal		YPEYDQITKFPK	-7.1634	5.31908	30	12	TRUE
38	1	sp|P19263|MED14_YEAST	363	2	matchChargeOriginal		VPIGLILQR	-7.16336	5.29784	55	9	TRUE
389	0	sp|P47822|MED21_YEAST	48	3	matchChargeOriginal		HVDSLIEDFVDGIANSK	-7.16299	5.13614	46	17	TRUE
439	0	sp|P32570|MED22_YEAST	33	2	matchChargeOriginal	Acetyl (Protein N-term)	SNQALYEKLEQTR	-7.16185	6.84078	83	13	TRUE
27	0	sp|P19659|MED15_YEAST	424	2	matchChargeOriginal		VPVSAAATPSLNK	-7.16134	6.85089	81	13	TRUE
271	0	sp|Q08278|MED7_YEAST	51	2	matchChargeOriginal		FFTQSNLEK	-7.16115	6.35232	61	9	TRUE
100	0	sp|Q12343|MED4_YEAST	159	3	matchChargeOriginal		SKINSTELLDYATK	-7.16095	5.26104	19	14	TRUE
30	1	sp|P39073|SSN3_YEAST	458	3	matchChargeOriginal	(7) Oxidation (M)	SSSSMDMQANTNALRR	-7.15923	5.03992	25	16	TRUE
55	0	sp|P53114|MED5_YEAST	317	3	matchChargeOriginal		LATYGVPGSENKR	-7.15722	6.0854	54	13	TRUE
30	1	sp|P39073|SSN3_YEAST	458	2	matchChargeOriginal	(5) Oxidation (M)	SSSSMDMQANTNALR	-7.15713	5.22935	64	15	TRUE
299	0	sp|P09232|PRTB_YEAST	18	1	matchChargeAllCharge		AYFSNWGK	-7.15529	5.40165		8	TRUE
27	0	sp|P19659|MED15_YEAST	424	3	matchChargeAllCharge	(13) Oxidation (M)	QLTPQQQQLVNQMK	-7.15477	6.33388		14	TRUE
73	0	sp|P32259|MED16_YEAST	270	2	matchChargeOriginal		AEIPPEYAK	-7.15226	6.88041	41	9	TRUE
68	0	sp|P25648|SRB8_YEAST	298	3	matchChargeOriginal		LELISYRNESLK	-7.15173	5.081	30	12	TRUE
414	0	sp|P33308|MED9_YEAST	34	2	matchChargeOriginal		RDVLDDLYR	-7.15103	5.41392	70	9	TRUE
27	0	sp|P19659|MED15_YEAST	424	3	matchChargeOriginal	(17) Oxidation (M)	DLSTLVHSSSPSTSSNMDVGNPR	-7.15087	5.31498	45	23	TRUE
30	1	sp|P39073|SSN3_YEAST	458	3	matchChargeOriginal		NLLKDEGVTPGR	-7.15032	5.19407	56	12	TRUE
30	1	sp|P39073|SSN3_YEAST	458	4	matchChargeOriginal	(12) Oxidation (M)%3b (14) Oxidation (M)	NTIGSVHGKAPMLMANNDVFTIGPYR	-7.14962	6.41966	51	26	TRUE
284	1	sp|P12688|YPK1_YEAST	23	2	matchChargeOriginal		LGYNGADEIR	-7.149	5.06928	58	10	TRUE
339	0	sp|P32585|MED18_YEAST	58	3	matchChargeOriginal	(13) Oxidation (M)	SFTNDKIPLNYAMTR	-7.1466	5.71389	50	15	TRUE
55	0	sp|P53114|MED5_YEAST	317	3	matchChargeOriginal		GSLDSEHVFDYFFYFLVLYDVK	-7.14539	5.32156	68	22	TRUE
141	0	sp|P34162|MED20_YEAST	96	2	matchChargeOriginal	(6) Oxidation (M)	LSNIWMQR	-7.14511	6.39232	44	8	TRUE
360	0	sp|P32861|UGPA1_YEAST	21	2	matchChargeOriginal		GGTLISYDGQVR	-7.14479	6.195	22	12	TRUE
27	0	sp|P19659|MED15_YEAST	424	3	matchChargeAllCharge	(13) Oxidation (M)	QLTPQQQQLVNQMK	-7.1441	5.66643		14	TRUE
27	0	sp|P19659|MED15_YEAST	424	3	matchChargeOriginal	(8) Oxidation (M)	SSSKKEYMDSMNEK	-7.14331	5.45985	118	14	TRUE
241	0	sp|Q12124|MED2_YEAST	79	3	matchChargeOriginal		QELEEASQQQQLQQNSK	-7.14034	5.2703	50	17	TRUE
241	0	sp|Q12124|MED2_YEAST	79	3	matchChargeOriginal		VVQNSPVSSVHTANFSER	-7.13917	7.06516	51	18	TRUE
46	0	sp|P38931|SSN2_YEAST	395	2	matchChargeOriginal	Gln-%3epyro-Glu (N-term Q)	QTTVSNDLENSPLK	-7.13842	5.35062	49	14	TRUE
30	1	sp|P39073|SSN3_YEAST	458	2	matchChargeOriginal		ILEVLGTPDQK	-7.13711	5.22914	74	11	TRUE
55	0	sp|P53114|MED5_YEAST	317	3	matchChargeOriginal		GSLDSEHVFDYFFYFLVLYDVK	-7.13564	5.18387	70	22	TRUE
30	1	sp|P39073|SSN3_YEAST	458	3	matchChargeOriginal	(5) Oxidation (M)%3b (7) Oxidation (M)	SSSSMDMQANTNALRR	-7.1348	5.16018	16	16	TRUE
82	0	sp|P32569|MED17_YEAST	207	3	matchChargeOriginal		ADTSIRLEGDELENK	-7.13236	6.6121	53	15	TRUE
27	0	sp|P19659|MED15_YEAST	424	2	matchChargeOriginal		QQVAQQLR	-7.13082	6.55122	43	8	TRUE
16	1	sp|Q3E757|RL11B_YEAST	330	3	matchChargeOriginal		ASKVLEQLSGQTPVQSK	-7.13074	5.78173	56	17	TRUE
16	2	sp|P0C0W9|RL11A_YEAST	329	3	matchChargeOriginal		ASKVLEQLSGQTPVQSK	-7.13074	5.78173	56	17	TRUE
248	0	sp|Q99278|MED11_YEAST	70	2	matchChargeOriginal	(1) Oxidation (M)	MQPPYIQER	-7.13065	6.2355	29	9	TRUE
27	0	sp|P19659|MED15_YEAST	424	2	matchChargeOriginal	(5) Oxidation (M)%3b (11) Oxidation (M)	NTSSMDFLNSMENTPK	-7.13003	6.50522	80	16	TRUE
46	0	sp|P38931|SSN2_YEAST	395	2	matchChargeOriginal		ICLILTR	-7.12999	5.3026	46	7	TRUE
53	1	sp|P06367|RS14A_YEAST	139	2	matchChargeOriginal		IEDVTPVPSDSTR	-7.12989	4.95108	24	13	TRUE
82	0	sp|P32569|MED17_YEAST	207	3	matchChargeOriginal		FVDLNEKELQNEIK	-7.12943	6.66619	102	14	TRUE
73	0	sp|P32259|MED16_YEAST	270	3	matchChargeOriginal		SSIEKDPSPEILVLYNVCDTSK	-7.12901	5.31217	16	22	TRUE
439	0	sp|P32570|MED22_YEAST	33	2	matchChargeOriginal		NVQDLLILTR	-7.12807	6.03978	55	10	TRUE
105	0	sp|P40356|MED3_YEAST	150	3	matchChargeOriginal	(5) Oxidation (M)	SGSTMGTPTVHNSTAAAPIAAPK	-7.12789	5.79691	84	23	TRUE
27	0	sp|P19659|MED15_YEAST	424	3	matchChargeAllCharge	(11) Oxidation (M)	IKVDSPDDPFMTK	-7.12647	5.68589		13	TRUE
248	0	sp|Q99278|MED11_YEAST	70	3	matchChargeOriginal	(9) Oxidation (M)	ALGQDTEKMEEQLDLLSAILDPSK	-7.12604	6.50387	44	24	TRUE
417	0	sp|P38782|MED6_YEAST	42	2	matchChargeOriginal		SPEWIQVFGLR	-7.12427	6.51524	51	11	TRUE
38	1	sp|P19263|MED14_YEAST	363	3	matchChargeOriginal	(6) Oxidation (M)%3b (7) Oxidation (M)	SPAYPMMHQVR	-7.11926	5.20526	31	11	TRUE
82	0	sp|P32569|MED17_YEAST	207	3	matchChargeOriginal	(15) Oxidation (M)	TNENGETDDNIETVMTQEQFVKR	-7.11891	5.2083	43	23	TRUE
162	0	sp|P47821|SSN8_YEAST	127	3	matchChargeOriginal		GSSLASAASEAIRDPK	-7.11864	5.18781	25	16	TRUE
46	0	sp|P38931|SSN2_YEAST	395	2	matchChargeOriginal		TVDSSIQPIESNIK	-7.11854	6.13811	89	14	TRUE
68	0	sp|P25648|SRB8_YEAST	298	3	matchChargeOriginal		GFYHTPMVNFESISAR	-7.1179	5.34039	27	16	TRUE
55	0	sp|P53114|MED5_YEAST	317	2	matchChargeAllCharge	(12) Oxidation (M)	TAEEASQLIEYMENDAK	-7.11744	5.71131		17	TRUE
27	0	sp|P19659|MED15_YEAST	424	2	matchChargeOriginal		NFEAALFAK	-7.11643	6.61897	46	9	TRUE
68	0	sp|P25648|SRB8_YEAST	298	3	matchChargeOriginal		FLLHNSEIIDTNTSK	-7.11448	5.94296	50	15	TRUE
27	0	sp|P19659|MED15_YEAST	424	3	matchChargeOriginal		AVVDHINGSGK	-7.1129	5.27719	50	11	TRUE
82	0	sp|P32569|MED17_YEAST	207	3	matchChargeOriginal		ADTSIRLEGDELENK	-7.11186	6.78333	23	15	TRUE
141	0	sp|P34162|MED20_YEAST	96	3	matchChargeOriginal		IAGIEGHLAEIR	-7.11083	6.60376	136	12	TRUE
82	0	sp|P32569|MED17_YEAST	207	2	matchChargeOriginal		GTDFVHSVK	-7.10991	5.39352	60	9	TRUE
46	0	sp|P38931|SSN2_YEAST	395	2	matchChargeOriginal		LYDYEIR	-7.10777	5.70749	60	7	TRUE
268	0	sp|P38304|MED8_YEAST	49	4	matchChargeOriginal		ETSGVTTALLKDEEIEKLLQQDR	-7.10694	5.19445	104	23	TRUE
84	0	sp|P38809|YHP7_YEAST	87	2	matchChargeOriginal		LPSYEEAAGTPK	-7.10658	5.59116	59	12	TRUE
38	1	sp|P19263|MED14_YEAST	363	2	matchChargeOriginal		ICSSEMINEQK	-7.10508	5.34815	78	11	TRUE
27	0	sp|P19659|MED15_YEAST	424	3	matchChargeOriginal		SAAPVQDKDTLSNAER	-7.10174	5.3838	99	16	TRUE
46	0	sp|P38931|SSN2_YEAST	395	2	matchChargeOriginal		LEDVLSSFYR	-7.10171	5.20966	68	10	TRUE
27	0	sp|P19659|MED15_YEAST	424	2	matchChargeOriginal		NTSSMDFLNSMENTPK	-7.09913	5.40634	20	16	TRUE
268	0	sp|P38304|MED8_YEAST	49	3	matchChargeAllCharge		TTFRNEYGK	-7.09891	6.12939		9	TRUE
30	1	sp|P39073|SSN3_YEAST	458	3	matchChargeOriginal		IDAFNALEHK	-7.09841	5.33549	46	10	TRUE
29	0	sp|P16140|VATB_YEAST	184	3	matchChargeOriginal	(6) Oxidation (M)	GYPGYMYTDLSTIYER	-7.09674	5.12154	30	16	TRUE
38	1	sp|P19263|MED14_YEAST	363	2	matchChargeOriginal	(5) Oxidation (M)	ESLEMVPK	-7.09311	6.47204	59	8	TRUE
438	0	sp|Q06213|MED10_YEAST	30	2	matchChargeOriginal		NVDRLYK	-7.0925	5.36025	24	7	TRUE
46	0	sp|P38931|SSN2_YEAST	395	3	matchChargeOriginal		SGGKFSFSPLQK	-7.09209	5.37757	29	12	TRUE
79	0	sp|Q12321|MED1_YEAST	202	3	matchChargeOriginal		LVSTPSSNSNSSELEPDYQAPFSTSTK	-7.09189	5.32089	37	27	TRUE
100	0	sp|Q12343|MED4_YEAST	159	2	matchChargeOriginal		INSTELLDYATK	-7.09134	5.97247	95	12	TRUE
46	0	sp|P38931|SSN2_YEAST	395	2	matchChargeOriginal		EGFNSIWK	-7.0874	5.33411	19	8	TRUE
27	0	sp|P19659|MED15_YEAST	424	2	matchChargeOriginal		LSISNAASQQPTPR	-7.08659	5.12239	104	14	TRUE
27	0	sp|P19659|MED15_YEAST	424	3	matchChargeOriginal		SNTIPVTSIPSTNKK	-7.08572	6.71679	84	15	TRUE
27	0	sp|P19659|MED15_YEAST	424	2	matchChargeOriginal		QLSLDASK	-7.08362	6.61905	49	8	TRUE
55	0	sp|P53114|MED5_YEAST	317	5	matchChargeOriginal		GSLDSEHVFDYFFYFLVLYDVKTAEEASQLIEYMENDAKK	-7.08273	5.35687	38	40	TRUE
30	1	sp|P39073|SSN3_YEAST	458	2	matchChargeOriginal		APELLLGAR	-7.08265	5.19215	62	9	TRUE
46	0	sp|P38931|SSN2_YEAST	395	3	matchChargeOriginal		VKHDSQPFIK	-7.08207	6.69468	49	10	TRUE
38	1	sp|P19263|MED14_YEAST	363	3	matchChargeOriginal	(5) Oxidation (M)	NQVFMLDTKR	-7.08033	5.24385	35	10	TRUE
27	0	sp|P19659|MED15_YEAST	424	2	matchChargeOriginal		SNTIPVTSIPSTNK	-7.07934	6.23496	60	14	TRUE
141	0	sp|P34162|MED20_YEAST	96	3	matchChargeOriginal		QLIKGDAGETLILDGLTVR	-7.07857	6.95942	61	19	TRUE
79	0	sp|Q12321|MED1_YEAST	202	2	matchChargeOriginal		FIEKFQDIVS	-7.07788	5.2986	35	10	TRUE
46	0	sp|P38931|SSN2_YEAST	395	3	matchChargeOriginal	(2) Oxidation (M)%3b (3) Oxidation (M)	KMMNTLVHTR	-7.07542	5.32024	33	10	TRUE
73	0	sp|P32259|MED16_YEAST	270	2	matchChargeOriginal		WPQFYAAVQK	-7.07454	5.8657	34	10	TRUE
30	1	sp|P39073|SSN3_YEAST	458	2	matchChargeOriginal	(5) Oxidation (M)%3b (7) Oxidation (M)	SSSSMDMQANTNALR	-7.07321	5.18258	94	15	TRUE
567	0	sp|P16649|TUP1_YEAST	7	2	matchChargeOriginal		VSDGSLVAR	-7.0724	5.33453	62	9	TRUE
105	0	sp|P40356|MED3_YEAST	150	2	matchChargeOriginal		YLHIRDK	-7.07134	5.55029	21	7	TRUE
68	0	sp|P25648|SRB8_YEAST	298	3	matchChargeOriginal		LELISYRNESLK	-7.06992	5.33222	36	12	TRUE
73	0	sp|P32259|MED16_YEAST	270	3	matchChargeOriginal	(7) Oxidation (M)	MLGEHLMSWSK	-7.06978	5.17995	22	11	TRUE
248	0	sp|Q99278|MED11_YEAST	70	2	matchChargeOriginal		LLPINVNK	-7.06885	5.65854	24	8	TRUE
46	0	sp|P38931|SSN2_YEAST	395	2	matchChargeOriginal		IPQNDIPQTESPLK	-7.06355	5.31148	59	14	TRUE
174	0	sp|P0CX53|RL12A_YEAST	39	3	matchChargeAllCharge		AVGGEVGASAALAPK	-7.06203	5.20142		15	TRUE
55	0	sp|P53114|MED5_YEAST	317	4	matchChargeOriginal		SKGDVDIKGEDLHEKNDSAEVR	-7.06133	5.93465	105	22	TRUE
12	1	sp|P06169|PDC1_YEAST	294	2	matchChargeOriginal		NATFPGVQMK	-7.06133	7.39531	20	10	TRUE
79	0	sp|Q12321|MED1_YEAST	202	2	matchChargeOriginal		SLDSSNASFNNQGK	-7.06086	5.28807	102	14	TRUE
55	0	sp|P53114|MED5_YEAST	317	3	matchChargeOriginal		LATYGVPGSENKR	-7.06033	5.36235	67	13	TRUE
241	0	sp|Q12124|MED2_YEAST	79	4	matchChargeOriginal		EQEELKKRQELEEASQQQQLQQNSK	-7.05865	6.29	49	25	TRUE
46	0	sp|P38931|SSN2_YEAST	395	2	matchChargeAllCharge		HALYLAPSGIR	-7.05839	5.34677		11	TRUE
27	0	sp|P19659|MED15_YEAST	424	3	matchChargeOriginal		SAAPVQDKDTLSNAER	-7.05705	5.50729	45	16	TRUE
73	0	sp|P32259|MED16_YEAST	270	2	matchChargeOriginal		EYNTSILEFR	-7.05698	5.08488	58	10	TRUE
30	1	sp|P39073|SSN3_YEAST	458	2	matchChargeOriginal		DNLATWYHSAGGR	-7.05651	5.31795	70	13	TRUE
105	0	sp|P40356|MED3_YEAST	150	3	matchChargeOriginal	(5) Oxidation (M)	SGSTMGTPTVHNSTAAAPIAAPK	-7.05339	4.92633	73	23	TRUE
27	0	sp|P19659|MED15_YEAST	424	3	matchChargeOriginal		QLSLDASKTNLR	-7.05297	6.09911	80	12	TRUE
68	0	sp|P25648|SRB8_YEAST	298	2	matchChargeOriginal		ILSSLILK	-7.05144	5.2919	29	8	TRUE
435	0	sp|P03872|REP2_YEAST	15	4	matchChargeAllCharge	(2) Oxidation (M)%3b (19) Oxidation (M)	KMDCTQLLVPPAPTEEDVMK	-7.05072	5.39996		20	TRUE
248	0	sp|Q99278|MED11_YEAST	70	2	matchChargeOriginal	Gln-%3epyro-Glu (N-term Q)	QFYERLDK	-7.05026	5.11224	25	8	TRUE
339	0	sp|P32585|MED18_YEAST	58	3	matchChargeOriginal	(15) Oxidation (M)	GTDIDRINYTETALMNLK	-7.04792	5.10258	55	18	TRUE
73	0	sp|P32259|MED16_YEAST	270	2	matchChargeOriginal		ITLQLLDTSNQR	-7.04738	5.62392	68	12	TRUE
46	0	sp|P38931|SSN2_YEAST	395	2	matchChargeOriginal		HALYLAPSGIR	-7.0458	5.0659	36	11	TRUE
46	0	sp|P38931|SSN2_YEAST	395	2	matchChargeOriginal		TVDSSIQPIESNIK	-7.04561	5.69065	79	14	TRUE
389	0	sp|P47822|MED21_YEAST	48	2	matchChargeOriginal	(8) Oxidation (M)	LTVNEPQMSDK	-7.04511	5.16715	19	11	TRUE
73	0	sp|P32259|MED16_YEAST	270	3	matchChargeOriginal		AGNIISSDKTIVPTSIQTK	-7.04382	5.45568	64	19	TRUE
100	0	sp|Q12343|MED4_YEAST	159	2	matchChargeOriginal		LLAEYDNIYR	-7.04075	5.16279	66	10	TRUE
248	0	sp|Q99278|MED11_YEAST	70	4	matchChargeOriginal	(10) Oxidation (M)	KALGQDTEKMEEQLDLLSAILDPSK	-7.04021	5.07699	31	25	TRUE
248	0	sp|Q99278|MED11_YEAST	70	2	matchChargeOriginal	(1) Oxidation (M)	MQPPYIQER	-7.03925	7.02823	64	9	TRUE
68	0	sp|P25648|SRB8_YEAST	298	2	matchChargeOriginal	(2) Oxidation (M)	FMSIFLK	-7.03905	5.18532	48	7	TRUE
268	0	sp|P38304|MED8_YEAST	49	2	matchChargeOriginal		FTFTGEKPIITGSTSTSSSN	-7.03551	7.33355	102	20	TRUE
957	0	sp|P47064|AP3S_YEAST	7	2	matchChargeOriginal		IVASVDELNK	-7.03494	5.20467	94	10	TRUE
55	0	sp|P53114|MED5_YEAST	317	3	matchChargeOriginal	(12) Oxidation (M)	TAEEASQLIEYMENDAK	-7.03482	5.73671	68	17	TRUE
111	0	sp|P06168|ILV5_YEAST	93	3	matchChargeAllCharge		SLEFNSQPDYR	-7.03418	5.55542		11	TRUE
268	0	sp|P38304|MED8_YEAST	49	4	matchChargeOriginal		ETSGVTTALLKDEEIEKLLQQDR	-7.03238	4.96708	130	23	TRUE
438	0	sp|Q06213|MED10_YEAST	30	2	matchChargeOriginal	(2) Oxidation (M)	GMITNLQR	-7.02878	6.20021	56	8	TRUE
38	1	sp|P19263|MED14_YEAST	363	3	matchChargeOriginal		TQVNTGGESVVKK	-7.02555	5.37914	80	13	TRUE
55	0	sp|P53114|MED5_YEAST	317	2	matchChargeOriginal		ESVYNLALK	-7.02463	5.94183	60	9	TRUE
100	0	sp|Q12343|MED4_YEAST	159	4	matchChargeOriginal		LVESVDRFKPNLDIAK	-7.02441	5.40859	32	16	TRUE
162	0	sp|P47821|SSN8_YEAST	127	3	matchChargeOriginal		FLLHTLYLRPASAI	-7.0237	5.18616	22	14	TRUE
439	0	sp|P32570|MED22_YEAST	33	2	matchChargeOriginal	Acetyl (Protein N-term)	SNQALYEKLEQTR	-7.02324	7.57007	108	13	TRUE
162	0	sp|P47821|SSN8_YEAST	127	2	matchChargeOriginal		SGSFWTSTQR	-7.02248	5.32094	50	10	TRUE
248	0	sp|Q99278|MED11_YEAST	70	3	matchChargeOriginal		QFYERLDK	-7.01931	5.83265	17	8	TRUE
38	1	sp|P19263|MED14_YEAST	363	3	matchChargeOriginal		INRAEGPEELAR	-7.01855	5.15177	21	12	TRUE
27	0	sp|P19659|MED15_YEAST	424	2	matchChargeOriginal		STPNTNPSPLK	-7.01837	6.45141	64	11	TRUE
100	0	sp|Q12343|MED4_YEAST	159	3	matchChargeAllCharge		SSSVSLVAEATSNTNSEDK	-7.01701	5.45369		19	TRUE
55	0	sp|P53114|MED5_YEAST	317	2	matchChargeOriginal		QLTSMEFSNLYK	-7.0163	5.0087	30	12	TRUE
530	0	sp|Q06142|IMB1_YEAST	10	2	matchChargeOriginal		WITQVSPEAK	-7.01596	5.35664	22	10	TRUE
30	1	sp|P39073|SSN3_YEAST	458	3	matchChargeOriginal		IHTNDNDIMNLGSR	-7.0155	4.97971	31	14	TRUE
73	0	sp|P32259|MED16_YEAST	270	2	matchChargeOriginal	(3) Oxidation (M)	LTMVFQDNVYK	-7.01518	5.60787	68	11	TRUE
30	1	sp|P39073|SSN3_YEAST	458	3	matchChargeOriginal		RILAAAAAAAAAVSGNNASDEPSR	-7.00836	5.1408	33	24	TRUE
130	0	sp|P04147|PABP_YEAST	52	3	matchChargeAllCharge		SQLAQQIQAR	-7.00713	6.651		10	TRUE
27	0	sp|P19659|MED15_YEAST	424	3	matchChargeOriginal	(14) Oxidation (M)	RQLTPQQQQLVNQMK	-7.00707	5.85768	38	15	TRUE
38	1	sp|P19263|MED14_YEAST	363	2	matchChargeOriginal		LSGVSNSMDMVDGMAK	-7.00617	4.96456	93	16	TRUE
248	0	sp|Q99278|MED11_YEAST	70	2	matchChargeOriginal		LLPINVNK	-7.00522	5.15749	34	8	TRUE
414	0	sp|P33308|MED9_YEAST	34	2	matchChargeOriginal		EQELQIK	-7.00488	5.37303	19	7	TRUE
38	1	sp|P19263|MED14_YEAST	363	2	matchChargeOriginal	Acetyl (Protein N-term)	TTTIGSPQMLANEER	-6.99666	5.54459	33	15	TRUE
79	0	sp|Q12321|MED1_YEAST	202	2	matchChargeOriginal		LVLASNFDNFDYFNQR	-6.99512	5.19114	38	16	TRUE
100	0	sp|Q12343|MED4_YEAST	159	3	matchChargeAllCharge		FKPNLDIAK	-6.99445	5.37038		9	TRUE
55	0	sp|P53114|MED5_YEAST	317	2	matchChargeOriginal		RVSQTFEAK	-6.99277	5.30329	46	9	TRUE
46	0	sp|P38931|SSN2_YEAST	395	2	matchChargeOriginal	Gln-%3epyro-Glu (N-term Q)	QTTVSNDLENSPLK	-6.99232	5.2197	37	14	TRUE
68	0	sp|P25648|SRB8_YEAST	298	2	matchChargeOriginal		LELISYR	-6.99083	5.2797	24	7	TRUE
414	0	sp|P33308|MED9_YEAST	34	3	matchChargeOriginal		KDPNNLSNQLETLTGSIR	-6.98968	5.02817	35	18	TRUE
100	0	sp|Q12343|MED4_YEAST	159	3	matchChargeOriginal	(5) Oxidation (M)	GMLAMASLHSK	-6.98924	5.50825	53	11	TRUE
389	0	sp|P47822|MED21_YEAST	48	3	matchChargeOriginal		HVDSLIEDFVDGIANSK	-6.98722	5.39659	41	17	TRUE
30	1	sp|P39073|SSN3_YEAST	458	3	matchChargeOriginal	(9) Oxidation (M)	IHTNDNDIMNLGSR	-6.98715	5.15854	27	14	TRUE
105	0	sp|P40356|MED3_YEAST	150	3	matchChargeOriginal		QINEARDEILPLR	-6.98707	5.35455	70	13	TRUE
73	0	sp|P32259|MED16_YEAST	270	2	matchChargeOriginal	(4) Oxidation (M)%3b (10) Oxidation (M)	ITPMNDDQCMLITTYSK	-6.98448	5.39603	43	17	TRUE
73	0	sp|P32259|MED16_YEAST	270	3	matchChargeOriginal	(1) Oxidation (M)%3b (2) Oxidation (M)%3b (8) Oxidation (M)	MMLGEHLMSWSK	-6.98442	5.12868	48	12	TRUE
55	0	sp|P53114|MED5_YEAST	317	3	matchChargeOriginal		LATYGVPGSENKR	-6.98337	5.3476	81	13	TRUE
100	0	sp|Q12343|MED4_YEAST	159	2	matchChargeOriginal	(6) Oxidation (M)	AVEFSMGHIR	-6.98317	5.76532	35	10	TRUE
30	1	sp|P39073|SSN3_YEAST	458	3	matchChargeOriginal	(9) Oxidation (M)	IHTNDNDIMNLGSR	-6.98203	5.33759	33	14	TRUE
339	0	sp|P32585|MED18_YEAST	58	3	matchChargeOriginal	(13) Oxidation (M)	SFTNDKIPLNYAMTR	-6.98028	5.53277	49	15	TRUE
501	0	sp|P25046|MED19_YEAST	28	2	matchChargeOriginal		FSTIPTR	-6.975	6.07701	42	7	TRUE
27	0	sp|P19659|MED15_YEAST	424	2	matchChargeOriginal	Acetyl (Protein N-term)	SAAPVQDKDTLSNAER	-6.97456	7.62122	149	16	TRUE
162	0	sp|P47821|SSN8_YEAST	127	2	matchChargeOriginal	Acetyl (Protein N-term)	SGSFWTSTQR	-6.97425	5.25895	36	10	TRUE
30	1	sp|P39073|SSN3_YEAST	458	3	matchChargeOriginal	(9) Oxidation (M)	IHTNDNDIMNLGSR	-6.974	5.36509	28	14	TRUE
389	0	sp|P47822|MED21_YEAST	48	3	matchChargeOriginal		HVDSLIEDFVDGIANSKK	-6.97381	6.17484	127	18	TRUE
79	0	sp|Q12321|MED1_YEAST	202	3	matchChargeOriginal		SNILLNSLTKYPDLK	-6.97176	5.26776	78	15	TRUE
389	0	sp|P47822|MED21_YEAST	48	2	matchChargeOriginal		KIDMLQK	-6.96994	5.15242	32	7	TRUE
38	1	sp|P19263|MED14_YEAST	363	4	matchChargeOriginal		RLGTPESVKPANASHAIR	-6.96987	5.44077	55	18	TRUE
38	1	sp|P19263|MED14_YEAST	363	2	matchChargeOriginal	(7) Oxidation (M)	NLTVFTMK	-6.96853	5.24836	37	8	TRUE
55	0	sp|P53114|MED5_YEAST	317	3	matchChargeOriginal		GSLDSEHVFDYFFYFLVLYDVK	-6.96607	5.1836	73	22	TRUE
46	0	sp|P38931|SSN2_YEAST	395	2	matchChargeOriginal		QENFNSVNDANITSNK	-6.96534	5.09482	57	16	TRUE
55	0	sp|P53114|MED5_YEAST	317	2	matchChargeOriginal		LLNDLALENGEITK	-6.96458	5.33587	86	14	TRUE
55	0	sp|P53114|MED5_YEAST	317	3	matchChargeOriginal	(4) Oxidation (M)	EDQMIDTSILPTRDDLFVR	-6.96263	5.38984	31	19	TRUE
38	1	sp|P19263|MED14_YEAST	363	2	matchChargeOriginal		ELAQYMK	-6.95994	5.10007	39	7	TRUE
38	1	sp|P19263|MED14_YEAST	363	3	matchChargeOriginal		IIRSELLAR	-6.95738	5.25827	66	9	TRUE
27	0	sp|P19659|MED15_YEAST	424	3	matchChargeOriginal		DVKNNNNANNNGSNLQR	-6.95684	5.57548	58	17	TRUE
162	0	sp|P47821|SSN8_YEAST	127	3	matchChargeOriginal		GSSLASAASEAIRDPK	-6.95619	5.46692	26	16	TRUE
38	2	sp|Q06639|RSC3_YEAST	20	2	matchChargeOriginal		LIENLIIK	-6.95612	5.57647	26	8	TRUE
38	1	sp|P19263|MED14_YEAST	363	2	matchChargeOriginal	(6) Oxidation (M)	ICSSEMINEQK	-6.95567	5.59133	72	11	TRUE
38	1	sp|P19263|MED14_YEAST	363	2	matchChargeOriginal	Gln-%3epyro-Glu (N-term Q)	QSPLFFVDLK	-6.95444	5.28315	44	10	TRUE
248	0	sp|Q99278|MED11_YEAST	70	2	matchChargeOriginal		EIQLLDENVGTR	-6.95431	7.22209	59	12	TRUE
46	0	sp|P38931|SSN2_YEAST	395	3	matchChargeOriginal		DKSGIPEFTPADPNLSFESSSSLPFLLR	-6.95232	5.24666	50	28	TRUE
82	0	sp|P32569|MED17_YEAST	207	3	matchChargeOriginal		DSESEEAETKDIR	-6.94845	5.03423	56	13	TRUE
100	0	sp|Q12343|MED4_YEAST	159	2	matchChargeOriginal		IPPTFDK	-6.94816	5.70775	36	7	TRUE
38	1	sp|P19263|MED14_YEAST	363	3	matchChargeOriginal		TQVNTGGESVVKK	-6.94674	5.47943	53	13	TRUE
229	1	sp|P04807|HXKB_YEAST	30	1	matchChargeAllCharge		LALMDMYK	-6.94671	5.5068		8	TRUE
501	0	sp|P25046|MED19_YEAST	28	2	matchChargeOriginal		SYKNQIADLSGK	-6.94456	5.96464	61	12	TRUE
55	0	sp|P53114|MED5_YEAST	317	2	matchChargeOriginal		LATYGVPGSENKR	-6.94372	5.73849	45	13	TRUE
417	0	sp|P38782|MED6_YEAST	42	2	matchChargeOriginal	(6) Oxidation (M)%3b (12) Oxidation (M)	TGNGNMGITTEMLDK	-6.9435	5.32259	46	15	TRUE
27	0	sp|P19659|MED15_YEAST	424	4	matchChargeOriginal		LTDVTNSLSNEEKEKIK	-6.94223	5.97137	90	17	TRUE
141	0	sp|P34162|MED20_YEAST	96	3	matchChargeOriginal		DALSNSILSVRDPWSIDFR	-6.94128	5.60492	64	19	TRUE
27	0	sp|P19659|MED15_YEAST	424	3	matchChargeOriginal	(5) Oxidation (M)%3b (11) Oxidation (M)	NTSSMDFLNSMENTPKVPVSAAATPSLNK	-6.94016	6.37404	42	29	TRUE
68	0	sp|P25648|SRB8_YEAST	298	3	matchChargeOriginal		NESLKNNSSIR	-6.93876	5.10022	34	11	TRUE
1246	0	sp|P33417|IXR1_YEAST	4	3	matchChargeAllCharge		KAEYTETYK	-6.93842	5.33405		9	FALSE
452	0	sp|P53115|INO80_YEAST	13	2	matchChargeAllCharge		TIEVGENDSEVTREGSK	-6.93567	5.12567		17	TRUE
30	1	sp|P39073|SSN3_YEAST	458	3	matchChargeOriginal		ILAAAAAAAAAVSGNNASDEPSR	-6.93508	5.16134	55	23	TRUE
38	1	sp|P19263|MED14_YEAST	363	2	matchChargeOriginal		TTTIGSPQMLANEER	-6.92919	5.08081	31	15	TRUE
71	5	sp|Q12112|YN11B_YEAST	42	2	matchChargeAllCharge		EVHTNQDPLDVSASK	-6.92807	5.14305		15	TRUE
544	0	sp|P14832|CYPH_YEAST	23	3	matchChargeAllCharge		VESLGSPSGATK	-6.92634	5.18818		12	TRUE
73	0	sp|P32259|MED16_YEAST	270	3	matchChargeOriginal		NFHFAIEQISNNSNQQQNPK	-6.92502	5.90245	91	20	TRUE
207	0	sp|P00815|HIS2_YEAST	45	2	matchChargeOriginal		EIVFASPPR	-6.92337	5.78984	35	9	TRUE
268	0	sp|P38304|MED8_YEAST	49	4	matchChargeOriginal		FPTTSHESLVTTLLRK	-6.91946	5.316	30	16	TRUE
27	0	sp|P19659|MED15_YEAST	424	2	matchChargeOriginal		LSISNAASQQPTPR	-6.91815	5.02677	66	14	TRUE
68	0	sp|P25648|SRB8_YEAST	298	3	matchChargeOriginal	(2) Oxidation (M)	FMSIFLKR	-6.91425	5.15436	51	8	TRUE
27	0	sp|P19659|MED15_YEAST	424	3	matchChargeOriginal		IKVDSPDDPFMTK	-6.91342	5.09426	33	13	TRUE
79	0	sp|Q12321|MED1_YEAST	202	2	matchChargeOriginal	(4) Oxidation (M)	IQLMNDFTTK	-6.91292	5.75438	45	10	TRUE
30	1	sp|P39073|SSN3_YEAST	458	2	matchChargeOriginal		ILEVLGTPDQK	-6.9125	4.9537	54	11	TRUE
100	0	sp|Q12343|MED4_YEAST	159	3	matchChargeOriginal		GMLAMASLHSK	-6.91157	5.28804	38	11	TRUE
68	0	sp|P25648|SRB8_YEAST	298	2	matchChargeOriginal	(5) Oxidation (M)%3b (6) Oxidation (M)	VVSYMMPSLYR	-6.91047	5.22384	23	11	TRUE
27	0	sp|P19659|MED15_YEAST	424	2	matchChargeOriginal		QLTPQQQQLVNQMK	-6.91019	6.29095	31	14	TRUE
27	0	sp|P19659|MED15_YEAST	424	2	matchChargeOriginal	Gln-%3epyro-Glu (N-term Q)	QQVAQQLR	-6.90586	5.5441	54	8	TRUE
27	0	sp|P19659|MED15_YEAST	424	3	matchChargeOriginal		LTDVTNSLSNEEKEK	-6.9053	6.4989	131	15	TRUE
30	1	sp|P39073|SSN3_YEAST	458	2	matchChargeOriginal		SSSSMDMQANTNALR	-6.90481	5.31993	108	15	TRUE
241	0	sp|Q12124|MED2_YEAST	79	2	matchChargeOriginal	(5) Oxidation (M)%3b (6) Oxidation (M)%3b (7) Oxidation (M)	VGAEMMMQQQLK	-6.90304	6.26872	35	12	TRUE
38	1	sp|P19263|MED14_YEAST	363	2	matchChargeOriginal		LSGVSNSMDMVDGMAK	-6.90136	5.06236	46	16	TRUE
79	0	sp|Q12321|MED1_YEAST	202	2	matchChargeOriginal		IVLQNVFK	-6.89999	5.7151	53	8	TRUE
68	0	sp|P25648|SRB8_YEAST	298	2	matchChargeOriginal	(5) Oxidation (M)	SQYNMVLR	-6.8999	5.37536	30	8	TRUE
30	1	sp|P39073|SSN3_YEAST	458	2	matchChargeOriginal		YEVIGYIAAGTYGK	-6.89967	5.48412	91	14	TRUE
46	0	sp|P38931|SSN2_YEAST	395	2	matchChargeOriginal		HDSQPFIK	-6.89943	5.90083	39	8	TRUE
73	0	sp|P32259|MED16_YEAST	270	2	matchChargeOriginal		LLYDDVTCDK	-6.89894	5.04172	49	10	TRUE
141	0	sp|P34162|MED20_YEAST	96	3	matchChargeOriginal		TSSDSLGPDTSNEICDLAYQYVR	-6.89781	6.91866	98	23	TRUE
50	0	sp|P14540|ALF_YEAST	144	2	matchChargeAllCharge		GAIAAAHYIR	-6.89665	5.13888		10	TRUE
27	0	sp|P19659|MED15_YEAST	424	3	matchChargeAllCharge		KLSISNAASQQPTPR	-6.89587	5.62372		15	TRUE
105	0	sp|P40356|MED3_YEAST	150	2	matchChargeOriginal		LDDLQVILAK	-6.89553	5.03291	65	10	TRUE
55	0	sp|P53114|MED5_YEAST	317	5	matchChargeOriginal	(34) Oxidation (M)	GSLDSEHVFDYFFYFLVLYDVKTAEEASQLIEYMENDAKK	-6.89549	5.18181	18	40	TRUE
27	0	sp|P19659|MED15_YEAST	424	2	matchChargeOriginal	(13) Oxidation (M)	QLTPQQQQLVNQMK	-6.89461	5.31446	24	14	TRUE
55	0	sp|P53114|MED5_YEAST	317	3	matchChargeOriginal		GDVDIKGEDLHEK	-6.89408	5.02484	27	13	TRUE
100	0	sp|Q12343|MED4_YEAST	159	2	matchChargeOriginal		SSSVSLVAEATSNTNSEDK	-6.89209	5.2227	76	19	TRUE
27	0	sp|P19659|MED15_YEAST	424	2	matchChargeOriginal	(13) Oxidation (M)	QLTPQQQQLVNQMK	-6.8919	6.84418	52	14	TRUE
30	1	sp|P39073|SSN3_YEAST	458	2	matchChargeOriginal		IGDLGLAR	-6.89166	5.24003	63	8	TRUE
38	1	sp|P19263|MED14_YEAST	363	4	matchChargeOriginal		LGTPESVKPANASHAIR	-6.89036	5.34616	67	17	TRUE
481	0	sp|P05453|ERF3_YEAST	36	3	matchChargeOriginal	(3) Oxidation (M)	STMGGNLLYLTGSVDKR	-6.8885	5.56765	27	17	TRUE
27	0	sp|P19659|MED15_YEAST	424	2	matchChargeOriginal		QQVAQQLR	-6.88803	5.24639	46	8	TRUE
68	0	sp|P25648|SRB8_YEAST	298	4	matchChargeOriginal	(10) Oxidation (M)	DHKYVCTFSMEPYHFISNYNTK	-6.88553	5.14113	32	22	TRUE
27	0	sp|P19659|MED15_YEAST	424	3	matchChargeOriginal	(14) Oxidation (M)	RQLTPQQQQLVNQMK	-6.88548	6.70109	50	15	TRUE
55	0	sp|P53114|MED5_YEAST	317	3	matchChargeOriginal		LSDTLIIDQVRK	-6.88545	5.54329	34	12	TRUE
100	0	sp|Q12343|MED4_YEAST	159	4	matchChargeOriginal	(30) Oxidation (M)	ELTRIPGEEVEETEVPTVPPSQSEEQKGQMAK	-6.88493	5.24191	25	32	TRUE
27	0	sp|P19659|MED15_YEAST	424	3	matchChargeOriginal		STPNTNPSPLKTQTK	-6.88457	6.86859	81	15	TRUE
46	0	sp|P38931|SSN2_YEAST	395	2	matchChargeOriginal		FSFSPLQK	-6.8845	5.28373	49	8	TRUE
27	0	sp|P19659|MED15_YEAST	424	3	matchChargeOriginal	Acetyl (Protein N-term)	SAAPVQDKDTLSNAERAK	-6.8823	6.46927	143	18	TRUE
30	1	sp|P39073|SSN3_YEAST	458	2	matchChargeOriginal	(7) Oxidation (M)	SSSSMDMQANTNALR	-6.88157	5.10817	61	15	TRUE
55	0	sp|P53114|MED5_YEAST	317	2	matchChargeOriginal		QLTSMEFSNLYK	-6.88123	5.17075	69	12	TRUE
271	0	sp|Q08278|MED7_YEAST	51	2	matchChargeOriginal		LTSIQDTLR	-6.88045	5.83703	61	9	TRUE
248	0	sp|Q99278|MED11_YEAST	70	4	matchChargeOriginal	(9) Oxidation (M)	ALGQDTEKMEEQLDLLSAILDPSKSK	-6.87962	5.66434	17	26	TRUE
68	0	sp|P25648|SRB8_YEAST	298	3	matchChargeOriginal	(5) Oxidation (M)	LIFDMTNHYNDSQQLR	-6.87957	5.12689	49	16	TRUE
68	0	sp|P25648|SRB8_YEAST	298	3	matchChargeOriginal		IFSFHQDSIFQR	-6.87864	5.1185	68	12	TRUE
30	1	sp|P39073|SSN3_YEAST	458	2	matchChargeOriginal		NLLKDEGVTPGR	-6.87808	5.09386	45	12	TRUE
162	0	sp|P47821|SSN8_YEAST	127	2	matchChargeOriginal		NSSSPVQIAFNR	-6.87755	5.19567	84	12	TRUE
361	0	sp|P32486|KRE6_YEAST	22	2	matchChargeAllCharge		ALHPDGNIGWR	-6.87558	5.41035		11	TRUE
697	0	sp|P12383|PDR1_YEAST	21	4	matchChargeAllCharge	(1) Oxidation (M)	MNLLPSTPSSISSAGSPNTAHTK	-6.87501	5.28436		23	TRUE
100	0	sp|Q12343|MED4_YEAST	159	3	matchChargeOriginal	(6) Oxidation (M)	AVEFSMGHIR	-6.87461	5.08397	26	10	TRUE
27	0	sp|P19659|MED15_YEAST	424	3	matchChargeOriginal		LTDVTNSLSNEEKEK	-6.87451	5.42005	92	15	TRUE
150	1	sp|P04449|RL24A_YEAST	82	3	matchChargeAllCharge	(1) Oxidation (M)	MKVEIDSFSGAK	-6.87413	5.63156		12	TRUE
30	1	sp|P39073|SSN3_YEAST	458	3	matchChargeOriginal		DGVEQLHYTGISQSACR	-6.87367	6.16295	135	17	TRUE
501	0	sp|P25046|MED19_YEAST	28	3	matchChargeAllCharge	(6) Oxidation (M)	SSGSSMATPTHSDSHEDMK	-6.8733	5.10439		19	TRUE
79	0	sp|Q12321|MED1_YEAST	202	3	matchChargeOriginal		LVSTPSSNSNSSELEPDYQAPFSTSTK	-6.87203	6.17656	72	27	TRUE
30	1	sp|P39073|SSN3_YEAST	458	4	matchChargeAllCharge		QTLIKKPLTVFYAIK	-6.87003	5.18434		15	TRUE
271	0	sp|Q08278|MED7_YEAST	51	2	matchChargeAllCharge	Acetyl (Protein N-term)	SNDPGNEVSSLYPPPPPYVK	-6.86991	5.77154		20	TRUE
27	0	sp|P19659|MED15_YEAST	424	3	matchChargeOriginal		TKSNTIPVTSIPSTNKK	-6.86546	6.83084	58	17	TRUE
55	0	sp|P53114|MED5_YEAST	317	3	matchChargeOriginal		QYHQANSNLTLLER	-6.86511	5.15865	18	14	TRUE
111	0	sp|P06168|ILV5_YEAST	93	2	matchChargeOriginal		SLEFNSQPDYR	-6.86384	6.22377	47	11	TRUE
105	0	sp|P40356|MED3_YEAST	150	4	matchChargeOriginal	Acetyl (Protein N-term)%3b (1) Oxidation (M)	MDSIIPAGVKLDDLQVILAKNENETRDK	-6.86382	5.46815	26	28	TRUE
105	0	sp|P40356|MED3_YEAST	150	3	matchChargeOriginal		QINEARDEILPLR	-6.86253	5.37934	63	13	TRUE
27	0	sp|P19659|MED15_YEAST	424	2	matchChargeOriginal		LSISNAASQQPTPR	-6.86246	5.61686	124	14	TRUE
38	1	sp|P19263|MED14_YEAST	363	2	matchChargeOriginal		ISTNDDSIK	-6.85924	5.59506	42	9	TRUE
389	0	sp|P47822|MED21_YEAST	48	2	matchChargeOriginal		LTVNEPQMSDK	-6.85832	5.11483	71	11	TRUE
68	0	sp|P25648|SRB8_YEAST	298	2	matchChargeOriginal		EIQIDAVLK	-6.85719	5.12951	33	9	TRUE
13	0	sp|P32896|PDC2_YEAST	381	4	matchChargeAllCharge	(1) Oxidation (M)	MDVNISVLDEELPKTPK	-6.85694	5.18387		17	TRUE
141	0	sp|P34162|MED20_YEAST	96	2	matchChargeOriginal	(6) Oxidation (M)	LSNIWMQR	-6.8566	6.12388	32	8	TRUE
100	0	sp|Q12343|MED4_YEAST	159	2	matchChargeOriginal		LLAEYDNIYR	-6.85461	5.47975	35	10	TRUE
141	0	sp|P34162|MED20_YEAST	96	2	matchChargeOriginal		LVNLFSSTGFK	-6.85336	6.90037	78	11	TRUE
46	0	sp|P38931|SSN2_YEAST	395	3	matchChargeOriginal	(2) Oxidation (M)%3b (3) Oxidation (M)	KMMNTLVHTR	-6.85252	5.39031	29	10	TRUE
27	0	sp|P19659|MED15_YEAST	424	2	matchChargeOriginal		LSISNAASQQPTPR	-6.85247	7.28789	86	14	TRUE
27	0	sp|P19659|MED15_YEAST	424	3	matchChargeOriginal		DVKNNNNANNNGSNLQR	-6.85243	5.28255	61	17	TRUE
141	0	sp|P34162|MED20_YEAST	96	1	matchChargeAllCharge		DPWSIDFR	-6.85174	5.2551		8	TRUE
68	0	sp|P25648|SRB8_YEAST	298	4	matchChargeOriginal		KETWLHELSSSHTSLVK	-6.85131	5.28633	25	17	TRUE
141	0	sp|P34162|MED20_YEAST	96	3	matchChargeAllCharge		CSIKNLPADVSK	-6.85067	5.19688		12	TRUE
46	0	sp|P38931|SSN2_YEAST	395	2	matchChargeOriginal		TWYVGNSR	-6.84945	5.15474	22	8	TRUE
68	0	sp|P25648|SRB8_YEAST	298	2	matchChargeOriginal	(2) Oxidation (M)	SMINDENYIINDIK	-6.84802	5.54331	49	14	TRUE
27	0	sp|P19659|MED15_YEAST	424	4	matchChargeOriginal		LTDVTNSLSNEEKEKIK	-6.84598	5.90209	80	17	TRUE
38	1	sp|P19263|MED14_YEAST	363	2	matchChargeOriginal		IIALQPNEISFK	-6.84517	5.27206	59	12	TRUE
55	0	sp|P53114|MED5_YEAST	317	2	matchChargeOriginal		LATYGVPGSENK	-6.84226	4.95916	66	12	TRUE
50	0	sp|P14540|ALF_YEAST	144	2	matchChargeAllCharge		GAIAAAHYIR	-6.84223	5.29351		10	TRUE
13	0	sp|P32896|PDC2_YEAST	381	3	matchChargeAllCharge		YLQQNTVDNSTK	-6.84219	5.11534		12	TRUE
268	0	sp|P38304|MED8_YEAST	49	2	matchChargeOriginal		NIPEVDEWMK	-6.84017	6.17722	57	10	TRUE
162	0	sp|P47821|SSN8_YEAST	127	2	matchChargeOriginal		NSSSPVQIAFNR	-6.83935	5.23916	88	12	TRUE
248	0	sp|Q99278|MED11_YEAST	70	3	matchChargeOriginal	(9) Oxidation (M)	ALGQDTEKMEEQLDLLSAILDPSK	-6.83827	5.84538	28	24	TRUE
73	0	sp|P32259|MED16_YEAST	270	3	matchChargeOriginal		LISQSQLGKFK	-6.83726	5.09134	47	11	TRUE
55	0	sp|P53114|MED5_YEAST	317	3	matchChargeOriginal		GSLDSEHVFDYFFYFLVLYDVK	-6.83715	5.28994	71	22	TRUE
30	1	sp|P39073|SSN3_YEAST	458	2	matchChargeAllCharge		YFTESDIPVSENVFEGLTYK	-6.83702	5.26094		20	TRUE
162	0	sp|P47821|SSN8_YEAST	127	5	matchChargeOriginal		TLWPEFIPPDPTKVTEFEFYLLEELESYLIVHHPYQSLK	-6.83645	5.27062	89	39	TRUE
249	0	sp|P04046|PUR1_YEAST	25	3	matchChargeOriginal		YNHIYGIDLTDTK	-6.83223	4.96688	31	13	TRUE
46	0	sp|P38931|SSN2_YEAST	395	2	matchChargeOriginal		TVDSSIQPIESNIK	-6.83077	5.56997	86	14	TRUE
55	0	sp|P53114|MED5_YEAST	317	5	matchChargeOriginal	(34) Oxidation (M)	GSLDSEHVFDYFFYFLVLYDVKTAEEASQLIEYMENDAKK	-6.83046	5.21008	31	40	TRUE
79	0	sp|Q12321|MED1_YEAST	202	2	matchChargeOriginal		IVLQNVFK	-6.82522	5.08764	49	8	TRUE
79	0	sp|Q12321|MED1_YEAST	202	2	matchChargeOriginal		FIEKFQDIVS	-6.8233	5.0108	39	10	TRUE
82	0	sp|P32569|MED17_YEAST	207	3	matchChargeOriginal		DSESEEAETKDIRK	-6.82037	5.31563	49	14	TRUE
27	0	sp|P19659|MED15_YEAST	424	3	matchChargeOriginal	(7) Oxidation (M)	TQLGSTMTEPVKQSFIR	-6.81864	5.87437	119	17	TRUE
8	0	sp|P00560|PGK_YEAST	338	2	matchChargeOriginal		VDFNVPLDGK	-6.81739	5.1973	18	10	TRUE
1171	0	sp|P27472|GYS2_YEAST	6	2	matchChargeOriginal		QVQLFNSPSDR	-6.81408	5.12803	39	11	TRUE
100	0	sp|Q12343|MED4_YEAST	159	3	matchChargeOriginal	(26) Oxidation (M)	IPGEEVEETEVPTVPPSQSEEQKGQMAK	-6.8134	6.70261	31	28	TRUE
611	0	sp|P40159|YNU8_YEAST	2	2	matchChargeOriginal		QGFNGGSRW	-6.81208	5.17759	33	9	FALSE
145	0	sp|P0CX77|ASP22_YEAST	70	3	matchChargeAllCharge		IFGTGGTIASK	-6.81074	5.04322		11	TRUE
30	1	sp|P39073|SSN3_YEAST	458	3	matchChargeOriginal	(5) Oxidation (M)	SSSSMDMQANTNALRR	-6.81052	5.09014	22	16	TRUE
27	0	sp|P19659|MED15_YEAST	424	2	matchChargeOriginal		QLSLDASK	-6.80971	6.22901	48	8	TRUE
46	0	sp|P38931|SSN2_YEAST	395	3	matchChargeOriginal	(5) Oxidation (M)	FGGRMDMTR	-6.8093	5.40124	52	9	TRUE
27	0	sp|P19659|MED15_YEAST	424	3	matchChargeOriginal		TKSNTIPVTSIPSTNK	-6.80843	6.35356	72	16	TRUE
1961	0	sp|Q06628|ATG13_YEAST	2	3	matchChargeOriginal		MSQGANASHLIAR	-6.80724	5.1295	24	13	FALSE
30	1	sp|P39073|SSN3_YEAST	458	2	matchChargeOriginal		APELLLGAR	-6.80567	5.0175	61	9	TRUE
55	0	sp|P53114|MED5_YEAST	317	4	matchChargeOriginal		KLLNDLALENGEITKTENEK	-6.80386	5.00867	61	20	TRUE
557	0	sp|P00937|TRPG_YEAST	9	3	matchChargeOriginal		TSPISHDNCGIFK	-6.8025	5.08843	44	13	TRUE
46	0	sp|P38931|SSN2_YEAST	395	4	matchChargeOriginal		NNSISSQPASYHSVQETNKISPK	-6.8009	5.22174	39	23	TRUE
38	1	sp|P19263|MED14_YEAST	363	2	matchChargeOriginal	(2) Oxidation (M)	LMQLVVLTDVVER	-6.79963	5.16902	75	13	TRUE
68	0	sp|P25648|SRB8_YEAST	298	2	matchChargeOriginal		ITLTDHR	-6.79923	5.13048	65	7	TRUE
27	0	sp|P19659|MED15_YEAST	424	3	matchChargeOriginal		TKSNTIPVTSIPSTNKK	-6.79755	5.82384	63	17	TRUE
38	1	sp|P19263|MED14_YEAST	363	3	matchChargeOriginal		INRAEGPEELAR	-6.79597	6.06542	93	12	TRUE
162	0	sp|P47821|SSN8_YEAST	127	2	matchChargeOriginal		NSSSPVQIAFNR	-6.79545	5.16295	79	12	TRUE
55	0	sp|P53114|MED5_YEAST	317	3	matchChargeOriginal		GSLDSEHVFDYFFYFLVLYDVK	-6.79538	5.21104	68	22	TRUE
241	0	sp|Q12124|MED2_YEAST	79	3	matchChargeOriginal		VVQNSPVSSVHTANFSER	-6.795	5.8409	97	18	TRUE
248	0	sp|Q99278|MED11_YEAST	70	4	matchChargeOriginal	(10) Oxidation (M)	KALGQDTEKMEEQLDLLSAILDPSK	-6.79394	5.27974	65	25	TRUE
79	0	sp|Q12321|MED1_YEAST	202	4	matchChargeOriginal		IIVIDVDYNKKQDR	-6.79075	5.05059	88	14	TRUE
55	0	sp|P53114|MED5_YEAST	317	2	matchChargeOriginal		VVTNALDNIDEK	-6.78946	6.42255	97	12	TRUE
27	0	sp|P19659|MED15_YEAST	424	2	matchChargeOriginal		NGTPNPNNMK	-6.7891	5.06009	21	10	TRUE
73	0	sp|P32259|MED16_YEAST	270	2	matchChargeOriginal	(4) Oxidation (M)%3b (10) Oxidation (M)	ITPMNDDQCMLITTYSK	-6.78891	5.50754	23	17	TRUE
38	1	sp|P19263|MED14_YEAST	363	2	matchChargeOriginal		IDLLSGQFYFR	-6.78863	5.34857	48	11	TRUE
55	0	sp|P53114|MED5_YEAST	317	5	matchChargeOriginal		GSLDSEHVFDYFFYFLVLYDVKTAEEASQLIEYMENDAKK	-6.78698	5.10072	39	40	TRUE
79	0	sp|Q12321|MED1_YEAST	202	3	matchChargeOriginal		SNILLNSLTKYPDLK	-6.78441	5.07606	53	15	TRUE
82	0	sp|P32569|MED17_YEAST	207	2	matchChargeOriginal	(3) Oxidation (M)	ELMYQIKK	-6.78203	5.16844	20	8	TRUE
79	0	sp|Q12321|MED1_YEAST	202	3	matchChargeAllCharge		YFTELSHYIR	-6.78118	5.36074		10	TRUE
38	1	sp|P19263|MED14_YEAST	363	3	matchChargeOriginal	(5) Oxidation (M)	NQVFMLDTKR	-6.78097	5.67779	36	10	TRUE
271	0	sp|Q08278|MED7_YEAST	51	3	matchChargeOriginal		STENESTNYQYKIQELR	-6.77935	5.30407	132	17	TRUE
46	0	sp|P38931|SSN2_YEAST	395	2	matchChargeOriginal	Acetyl (Protein N-term)	SSDASTYR	-6.77926	5.24939	48	8	TRUE
82	0	sp|P32569|MED17_YEAST	207	2	matchChargeOriginal		NIDDENITK	-6.77539	5.00008	48	9	TRUE
438	0	sp|Q06213|MED10_YEAST	30	2	matchChargeOriginal		TSPIDNVSNTH	-6.77413	5.14889	77	11	TRUE
46	0	sp|P38931|SSN2_YEAST	395	3	matchChargeOriginal		DKSGIPEFTPADPNLSFESSSSLPFLLR	-6.7722	5.44151	30	28	TRUE
38	1	sp|P19263|MED14_YEAST	363	2	matchChargeOriginal		GKITIGIQR	-6.77209	5.00758	32	9	TRUE
68	0	sp|P25648|SRB8_YEAST	298	2	matchChargeOriginal		NLIQLISLK	-6.77161	5.09447	42	9	TRUE
1087	0	sp|P38251|RFC5_YEAST	3	1	matchChargeAllCharge		IVIQELLK	-6.77147	5.44841		8	TRUE
46	0	sp|P38931|SSN2_YEAST	395	2	matchChargeOriginal		MPNIELYLK	-6.77144	5.13632	40	9	TRUE
414	0	sp|P33308|MED9_YEAST	34	3	matchChargeOriginal		SPSEWQDIIHQR	-6.77091	5.09234	74	12	TRUE
439	0	sp|P32570|MED22_YEAST	33	2	matchChargeOriginal		NVQDLLILTR	-6.77029	7.14377	63	10	TRUE
30	1	sp|P39073|SSN3_YEAST	458	3	matchChargeOriginal		KTVPFQVNQLQR	-6.77014	5.18774	63	12	TRUE
100	0	sp|Q12343|MED4_YEAST	159	4	matchChargeOriginal		IDKDSEELDSKTRK	-6.76851	5.214	71	14	TRUE
67	1	sp|P32589|HSP7F_YEAST	117	2	matchChargeOriginal		IAGLNPVR	-6.76787	5.58028	71	8	TRUE
67	2	sp|P32590|HSP79_YEAST	27	2	matchChargeOriginal		IAGLNPVR	-6.76787	5.58028	71	8	TRUE
1057	0	sp|Q06147|LCB5_YEAST	4	2	matchChargeOriginal		SSIDNISR	-6.76765	5.10984	39	8	TRUE
417	0	sp|P38782|MED6_YEAST	42	2	matchChargeOriginal		EPDFWVIR	-6.76675	5.47535	24	8	TRUE
271	0	sp|Q08278|MED7_YEAST	51	3	matchChargeOriginal	Gln-%3epyro-Glu (N-term Q)	QVHDKLTSIQDTLR	-6.76612	5.22858	61	14	TRUE
38	1	sp|P19263|MED14_YEAST	363	3	matchChargeOriginal	(5) Oxidation (M)	IINHMLIDSLNQLEIR	-6.76606	5.24946	67	16	TRUE
248	0	sp|Q99278|MED11_YEAST	70	3	matchChargeOriginal		GNESVKPQFENHVK	-6.76469	6.69289	51	14	TRUE
38	1	sp|P19263|MED14_YEAST	363	2	matchChargeOriginal	(7) Oxidation (M)	NLTVFTMK	-6.76354	6.20931	40	8	TRUE
27	0	sp|P19659|MED15_YEAST	424	2	matchChargeOriginal		LLTPQDMEAAK	-6.76178	6.30575	28	11	TRUE
42	1	sp|P06106|MET17_YEAST	113	4	matchChargeAllCharge		DLPNADKETDPFK	-6.75872	5.21896		13	TRUE
162	0	sp|P47821|SSN8_YEAST	127	2	matchChargeOriginal		SGSFWTSTQR	-6.75836	5.08876	22	10	TRUE
27	0	sp|P19659|MED15_YEAST	424	2	matchChargeOriginal		IHQQLLFK	-6.75704	5.4579	43	8	TRUE
27	0	sp|P19659|MED15_YEAST	424	3	matchChargeAllCharge		KLSISNAASQQPTPR	-6.75592	6.30817		15	TRUE
79	0	sp|Q12321|MED1_YEAST	202	2	matchChargeOriginal		IVLQNVFK	-6.75557	5.26473	49	8	TRUE
402	0	sp|P17423|KHSE_YEAST	19	3	matchChargeAllCharge		ESEGYSTVPLR	-6.75346	5.17856		11	TRUE
82	0	sp|P32569|MED17_YEAST	207	3	matchChargeOriginal	(8) Oxidation (M)	ESTGMSSMSPFLRK	-6.75254	5.16535	50	14	TRUE
105	0	sp|P40356|MED3_YEAST	150	3	matchChargeOriginal	(5) Oxidation (M)	SGSTMGTPTVHNSTAAAPIAAPK	-6.75235	6.13173	164	23	TRUE
27	0	sp|P19659|MED15_YEAST	424	2	matchChargeOriginal	Acetyl (Protein N-term)	SAAPVQDKDTLSNAER	-6.7461	4.92722	108	16	TRUE
30	1	sp|P39073|SSN3_YEAST	458	4	matchChargeOriginal		TEKDGVEQLHYTGISQSACR	-6.74505	5.26669	62	20	TRUE
100	0	sp|Q12343|MED4_YEAST	159	2	matchChargeOriginal		VQLYEDLCR	-6.74481	4.99184	43	9	TRUE
20	1	sp|P00330|ADH1_YEAST	237	2	matchChargeOriginal		IGDYAGIK	-6.74337	5.09911	56	8	TRUE
46	0	sp|P38931|SSN2_YEAST	395	3	matchChargeOriginal		QTTVSNDLENSPLKTELEANGR	-6.73912	5.69002	28	22	TRUE
27	0	sp|P19659|MED15_YEAST	424	2	matchChargeOriginal		STPNTNPSPLK	-6.73838	5.22672	39	11	TRUE
55	0	sp|P53114|MED5_YEAST	317	3	matchChargeOriginal		QYHQANSNLTLLER	-6.73812	5.87779	56	14	TRUE
30	1	sp|P39073|SSN3_YEAST	458	3	matchChargeOriginal		IDAFNALEHK	-6.7381	5.07326	39	10	TRUE
27	0	sp|P19659|MED15_YEAST	424	2	matchChargeOriginal	(9) Oxidation (M)	VDSPDDPFMTK	-6.73801	5.08791	25	11	TRUE
141	0	sp|P34162|MED20_YEAST	96	2	matchChargeOriginal	Gln-%3epyro-Glu (N-term Q)	QLIKGDAGETLILDGLTVR	-6.73733	5.9046	141	19	TRUE
438	0	sp|Q06213|MED10_YEAST	30	2	matchChargeOriginal		EFVEAIR	-6.73487	5.18029	55	7	TRUE
38	1	sp|P19263|MED14_YEAST	363	2	matchChargeOriginal		AEGPEELAR	-6.73485	5.81717	72	9	TRUE
55	0	sp|P53114|MED5_YEAST	317	3	matchChargeOriginal		LATYGVPGSENKR	-6.73453	6.35341	72	13	TRUE
46	0	sp|P38931|SSN2_YEAST	395	3	matchChargeOriginal		KQDPKTLVALLSR	-6.73398	5.08446	70	13	TRUE
34	1	sp|P40212|RL13B_YEAST	166	3	matchChargeOriginal		AREKAEAEAEK	-6.73155	5.01361	52	11	TRUE
30	1	sp|P39073|SSN3_YEAST	458	5	matchChargeOriginal	(10) Oxidation (M)%3b (15) Oxidation (M)	DRAQNSYQPMYQRPMQVQGQQQAQSFVGKK	-6.72926	5.58691	34	30	TRUE
79	0	sp|Q12321|MED1_YEAST	202	2	matchChargeOriginal		IQLMNDFTTK	-6.7289	5.92076	65	10	TRUE
248	0	sp|Q99278|MED11_YEAST	70	3	matchChargeOriginal		LDKSTTQLRK	-6.72879	5.48065	47	10	TRUE
73	0	sp|P32259|MED16_YEAST	270	3	matchChargeOriginal		KITLQLLDTSNQR	-6.72828	5.8143	37	13	TRUE
46	0	sp|P38931|SSN2_YEAST	395	2	matchChargeOriginal		EENLEESFLSK	-6.72783	4.9892	55	11	TRUE
79	0	sp|Q12321|MED1_YEAST	202	2	matchChargeOriginal		NSSTSNTEPIPR	-6.72709	5.98442	84	12	TRUE
17	0	sp|P0CX37|RS6A_YEAST	231	2	matchChargeAllCharge		EDDVRDFVIRR	-6.72626	6.48051		11	TRUE
732	2	sp|P38063|KPR4_YEAST	4	3	matchChargeAllCharge		VGVYQYSNK	-6.72514	5.17736		9	TRUE
27	0	sp|P19659|MED15_YEAST	424	3	matchChargeOriginal		SNTIPVTSIPSTNKK	-6.72466	5.64343	73	15	TRUE
55	0	sp|P53114|MED5_YEAST	317	2	matchChargeOriginal		ESVYNLALK	-6.72447	5.5304	51	9	TRUE
100	0	sp|Q12343|MED4_YEAST	159	2	matchChargeOriginal		INSTELLDYATK	-6.72442	4.94939	88	12	TRUE
79	0	sp|Q12321|MED1_YEAST	202	3	matchChargeOriginal		LVSTPSSNSNSSELEPDYQAPFSTSTK	-6.72437	5.9992	44	27	TRUE
82	0	sp|P32569|MED17_YEAST	207	2	matchChargeOriginal	(5) Oxidation (M)%3b (8) Oxidation (M)	ESTGMSSMSPFLR	-6.723	5.2001	51	13	TRUE
55	0	sp|P53114|MED5_YEAST	317	2	matchChargeOriginal	Acetyl (Protein N-term)%3b (1) Oxidation (M)	MEKESVYNLALK	-6.72273	5.21007	21	12	TRUE
30	1	sp|P39073|SSN3_YEAST	458	3	matchChargeOriginal		NLLKDEGVTPGR	-6.72215	5.22328	57	12	TRUE
105	0	sp|P40356|MED3_YEAST	150	3	matchChargeOriginal		QINEARDEILPLR	-6.71916	5.69199	81	13	TRUE
141	0	sp|P34162|MED20_YEAST	96	3	matchChargeOriginal		IAGIEGHLAEIR	-6.71695	6.69256	74	12	TRUE
46	0	sp|P38931|SSN2_YEAST	395	3	matchChargeOriginal		TGSVDTLHNKEGTLEQR	-6.71598	5.55424	70	17	TRUE
439	0	sp|P32570|MED22_YEAST	33	2	matchChargeOriginal	(7) Oxidation (M)	LAELINMTTIADR	-6.7147	5.13737	54	13	TRUE
27	0	sp|P19659|MED15_YEAST	424	3	matchChargeOriginal		LTDVTNSLSNEEKEK	-6.71403	5.66502	96	15	TRUE
271	0	sp|Q08278|MED7_YEAST	51	2	matchChargeOriginal	(9) Oxidation (M)	DQLPDLESMGLTQLYK	-6.71207	5.79602	42	16	TRUE
55	0	sp|P53114|MED5_YEAST	317	3	matchChargeOriginal		VQSQSNYGIYSSDAQGDPNLEPLIAK	-6.71151	6.02089	39	26	TRUE
38	1	sp|P19263|MED14_YEAST	363	2	matchChargeOriginal	(5) Oxidation (M)	NQVFMLDTK	-6.7113	5.18579	42	9	TRUE
157	1	sp|Q06218|DBP9_YEAST	67	2	matchChargeOriginal		VPDYLLPESAR	-6.70956	6.37861	50	11	TRUE
30	1	sp|P39073|SSN3_YEAST	458	2	matchChargeOriginal		ILEVLGTPDQK	-6.70643	5.20988	29	11	TRUE
30	1	sp|P39073|SSN3_YEAST	458	3	matchChargeOriginal		EDVSPHYNSQK	-6.70526	4.97162	25	11	TRUE
55	0	sp|P53114|MED5_YEAST	317	4	matchChargeOriginal	(11) Oxidation (M)	FISYHDKYLCMLK	-6.70455	5.19535	51	13	TRUE
600	0	sp|P28007|GAR1_YEAST	12	4	matchChargeAllCharge		CGDGVQATSFKEGDKFYIAADKLLPIER	-6.70454	6.25889		28	TRUE
82	0	sp|P32569|MED17_YEAST	207	2	matchChargeOriginal	Acetyl (Protein N-term)	TTEDPDSNHLSSETGIK	-6.70386	5.48974	98	17	TRUE
79	0	sp|Q12321|MED1_YEAST	202	2	matchChargeOriginal		SLDSSNASFNNQGK	-6.70314	5.60857	87	14	TRUE
79	0	sp|Q12321|MED1_YEAST	202	2	matchChargeOriginal		QCFQDNCCDFK	-6.70118	5.34489	57	11	TRUE
46	0	sp|P38931|SSN2_YEAST	395	4	matchChargeOriginal		HMPLASIPDIFITPTPVVTISEKEQDILDLIAEQVVTDYNILGNLGIPK	-6.7009	5.21933	33	49	TRUE
73	0	sp|P32259|MED16_YEAST	270	3	matchChargeOriginal		KEYNTSILEFR	-6.6975	5.12518	34	11	TRUE
501	0	sp|P25046|MED19_YEAST	28	2	matchChargeOriginal		FSTIPTR	-6.69694	6.13719	42	7	TRUE
97	2	sp|P18759|SEC18_YEAST	38	3	matchChargeOriginal		NLFKDAEAEYR	-6.69685	5.16815	33	11	TRUE
38	1	sp|P19263|MED14_YEAST	363	3	matchChargeOriginal		TQVNTGGESVVKK	-6.69607	5.23835	44	13	TRUE
79	0	sp|Q12321|MED1_YEAST	202	2	matchChargeOriginal		IVLQNVFK	-6.69309	5.34856	46	8	TRUE
105	0	sp|P40356|MED3_YEAST	150	2	matchChargeOriginal		LDDLQVILAK	-6.69024	5.49994	80	10	TRUE
27	0	sp|P19659|MED15_YEAST	424	2	matchChargeOriginal	(5) Oxidation (M)%3b (11) Oxidation (M)	NTSSMDFLNSMENTPK	-6.689	5.90327	79	16	TRUE
105	0	sp|P40356|MED3_YEAST	150	3	matchChargeOriginal	(5) Oxidation (M)	SGSTMGTPTVHNSTAAAPIAAPK	-6.68602	5.21584	66	23	TRUE
141	0	sp|P34162|MED20_YEAST	96	2	matchChargeOriginal		GKSAVIFVER	-6.68357	6.44488	85	10	TRUE
100	0	sp|Q12343|MED4_YEAST	159	2	matchChargeAllCharge		FKPNLDIAK	-6.68116	5.87172		9	TRUE
82	0	sp|P32569|MED17_YEAST	207	3	matchChargeOriginal		ADTSIRLEGDELENKTK	-6.68109	6.44499	80	17	TRUE
162	0	sp|P47821|SSN8_YEAST	127	2	matchChargeOriginal	Acetyl (Protein N-term)	SGSFWTSTQR	-6.67881	5.27699	34	10	TRUE
48	2	sp|P32582|CBS_YEAST	53	4	matchChargeAllCharge	(14) Oxidation (M)%3b (15) Oxidation (M)	EIPGAVILDQYNNMMNPEAHYFGTGR	-6.67853	5.61552		26	TRUE
38	1	sp|P19263|MED14_YEAST	363	4	matchChargeOriginal		IIKIDKPIRTQVNTGGESVVK	-6.67787	5.07376	23	21	TRUE
557	0	sp|P00937|TRPG_YEAST	9	4	matchChargeAllCharge		TSPISHDNCGIFK	-6.6761	5.02729		13	TRUE
46	0	sp|P38931|SSN2_YEAST	395	3	matchChargeOriginal		NNSISSQPASYHSVQETNK	-6.676	5.19574	57	19	TRUE
51	1	sp|P48570|HOSC_YEAST	118	2	matchChargeOriginal		LTGWNAIK	-6.67562	5.58449	37	8	TRUE
51	2	sp|Q12122|HOSM_YEAST	101	2	matchChargeOriginal		LTGWNAIK	-6.67562	5.58449	37	8	TRUE
10	2	sp|P53954|ALG11_YEAST	5	2	matchChargeOriginal		LLEEEERG	-6.67505	5.07868	17	8	FALSE
27	0	sp|P19659|MED15_YEAST	424	3	matchChargeOriginal		LTDVTNSLSNEEKEK	-6.67191	6.15168	110	15	TRUE
82	0	sp|P32569|MED17_YEAST	207	2	matchChargeOriginal		ELMYQIK	-6.67184	5.07078	31	7	TRUE
27	0	sp|P19659|MED15_YEAST	424	2	matchChargeOriginal		VPVSAAATPSLNK	-6.67178	7.50677	80	13	TRUE
389	0	sp|P47822|MED21_YEAST	48	2	matchChargeOriginal		KIDMLQK	-6.67144	5.58033	38	7	TRUE
38	1	sp|P19263|MED14_YEAST	363	3	matchChargeOriginal	(6) Oxidation (M)	SPAYPMMHQVR	-6.67085	5.02836	41	11	TRUE
241	0	sp|Q12124|MED2_YEAST	79	3	matchChargeOriginal		RQELEEASQQQQLQQNSK	-6.66904	6.07357	91	18	TRUE
68	0	sp|P25648|SRB8_YEAST	298	2	matchChargeOriginal		RQVIEQCYLK	-6.66876	5.114	55	10	TRUE
38	1	sp|P19263|MED14_YEAST	363	2	matchChargeOriginal	(8) Oxidation (M)%3b (10) Oxidation (M)%3b (14) Oxidation (M)	LSGVSNSMDMVDGMAK	-6.66867	6.50007	52	16	TRUE
38	1	sp|P19263|MED14_YEAST	363	2	matchChargeOriginal		NQVFMLDTK	-6.66583	5.16949	59	9	TRUE
46	0	sp|P38931|SSN2_YEAST	395	2	matchChargeOriginal		MPNIELYLK	-6.66559	5.30608	26	9	TRUE
55	0	sp|P53114|MED5_YEAST	317	3	matchChargeOriginal		NDSAEVRQETQPK	-6.66549	5.06166	23	13	TRUE
38	1	sp|P19263|MED14_YEAST	363	3	matchChargeOriginal		YLSNNDEDDKDCTIK	-6.66521	6.22249	51	15	TRUE
68	0	sp|P25648|SRB8_YEAST	298	2	matchChargeOriginal		LELISYR	-6.66361	5.2025	37	7	TRUE
162	0	sp|P47821|SSN8_YEAST	127	2	matchChargeOriginal	Acetyl (Protein N-term)	SGSFWTSTQR	-6.66295	5.08114	34	10	TRUE
241	0	sp|Q12124|MED2_YEAST	79	3	matchChargeOriginal		VVQNSPVSSVHTANFSER	-6.66268	4.85958	19	18	TRUE
241	0	sp|Q12124|MED2_YEAST	79	2	matchChargeAllCharge		QELEEASQQQQLQQNSK	-6.66258	4.95301		17	TRUE
73	0	sp|P32259|MED16_YEAST	270	3	matchChargeOriginal		FKDLQWLEFAR	-6.66253	5.15358	20	11	TRUE
73	0	sp|P32259|MED16_YEAST	270	2	matchChargeOriginal		VSPSMCGVIVK	-6.66024	5.43749	71	11	TRUE
417	0	sp|P38782|MED6_YEAST	42	3	matchChargeOriginal		GPEIIPLQDYYIIGANIYQSPTIFK	-6.65674	5.19813	18	25	TRUE
75	2	sp|P06105|SC160_YEAST	100	1	matchChargeAllCharge		ILNEIIR	-6.6541	5.10076		7	TRUE
46	0	sp|P38931|SSN2_YEAST	395	2	matchChargeOriginal		CDGDTVWDK	-6.65333	5.1783	49	9	TRUE
38	1	sp|P19263|MED14_YEAST	363	2	matchChargeOriginal		SSLNSMTNAK	-6.65279	5.15405	46	10	TRUE
414	0	sp|P33308|MED9_YEAST	34	2	matchChargeOriginal		DPNNLSNQLETLTGSIR	-6.64973	5.55092	52	17	TRUE
573	1	sp|P18544|ARGD_YEAST	14	2	matchChargeOriginal		ECLDLSEK	-6.6485	5.1844	22	8	TRUE
38	1	sp|P19263|MED14_YEAST	363	2	matchChargeOriginal		NLTVFTMK	-6.64725	5.18753	44	8	TRUE
82	0	sp|P32569|MED17_YEAST	207	2	matchChargeOriginal	Acetyl (Protein N-term)	TTEDPDSNHLSSETGIK	-6.64499	5.18982	90	17	TRUE
68	0	sp|P25648|SRB8_YEAST	298	3	matchChargeOriginal		VDNDLRIELQSVYNDEK	-6.64419	5.1937	44	17	TRUE
30	1	sp|P39073|SSN3_YEAST	458	2	matchChargeOriginal	(5) Oxidation (M)%3b (7) Oxidation (M)	SSSSMDMQANTNALR	-6.64192	5.04496	41	15	TRUE
688	0	sp|P53881|RM22_YEAST	13	2	matchChargeOriginal		LAIASDSSGEAPEVNR	-6.64009	5.04822	102	16	TRUE
82	0	sp|P32569|MED17_YEAST	207	3	matchChargeOriginal		EQPQENKNIDDENITK	-6.63959	6.59814	84	16	TRUE
27	0	sp|P19659|MED15_YEAST	424	3	matchChargeOriginal	(7) Oxidation (M)	TQLGSTMTEPVKQSFIR	-6.63937	5.99051	83	17	TRUE
66	0	sp|P22138|RPA2_YEAST	136	2	matchChargeAllCharge		IGSISTVCCRR	-6.63905	6.13372		11	TRUE
363	1	sp|Q05506|SYRC_YEAST	19	2	matchChargeOriginal		YDVYSGESQVSK	-6.63816	6.0828	34	12	TRUE
27	0	sp|P19659|MED15_YEAST	424	3	matchChargeOriginal	(7) Oxidation (M)	TQLGSTMTEPVKQSFIRK	-6.63806	5.01132	23	18	TRUE
73	0	sp|P32259|MED16_YEAST	270	4	matchChargeOriginal	(6) Oxidation (M)	IYNHVMPLKPVDK	-6.63484	5.26101	20	13	TRUE
1	1	sp|P40150|HSP76_YEAST	559	2	matchChargeOriginal		AVITVPAYFNDAQR	-6.63313	6.92642	21	14	TRUE
1	2	sp|P11484|HSP75_YEAST	552	2	matchChargeOriginal		AVITVPAYFNDAQR	-6.63313	6.92642	21	14	TRUE
82	0	sp|P32569|MED17_YEAST	207	4	matchChargeOriginal		FSAGTEANAVSFDTTFSDFKEVEDFLHFIVAEYIQQK	-6.62971	4.9342	18	37	TRUE
73	0	sp|P32259|MED16_YEAST	270	2	matchChargeOriginal		ITLQLLDTSNQR	-6.62933	5.27102	56	12	TRUE
162	0	sp|P47821|SSN8_YEAST	127	2	matchChargeOriginal		NSSSPVQIAFNR	-6.62826	4.82763	79	12	TRUE
142	2	sp|P40047|ALDH5_YEAST	24	2	matchChargeAllCharge		GYFVKPTVFADVK	-6.62774	5.19968		13	TRUE
380	0	sp|P32337|IMB3_YEAST	20	2	matchChargeOriginal		EGQTVISSVK	-6.62701	5.80052	24	10	TRUE
46	0	sp|P38931|SSN2_YEAST	395	2	matchChargeOriginal		LEDVLSSFYR	-6.62249	5.107	70	10	TRUE
609	0	sp|P43582|WWM1_YEAST	15	2	matchChargeOriginal		YYQPQQPQYPQYPQQQR	-6.62145	5.13033	19	17	TRUE
248	0	sp|Q99278|MED11_YEAST	70	2	matchChargeOriginal		EIQLLDENVGTR	-6.62077	5.92896	47	12	TRUE
73	0	sp|P32259|MED16_YEAST	270	2	matchChargeOriginal		LVLSESPVDFEK	-6.61723	4.91708	69	12	TRUE
46	0	sp|P38931|SSN2_YEAST	395	2	matchChargeOriginal		TWYVGNSR	-6.61683	5.34351	39	8	TRUE
46	0	sp|P38931|SSN2_YEAST	395	3	matchChargeOriginal		EGTLEQREQNENLPSDK	-6.61193	5.1454	52	17	TRUE
162	0	sp|P47821|SSN8_YEAST	127	2	matchChargeOriginal		TLWPEFIPPDPTK	-6.61013	5.49971	19	13	TRUE
100	0	sp|Q12343|MED4_YEAST	159	4	matchChargeOriginal		LVESVDRFKPNLDIAKDLIR	-6.61	5.28475	82	20	TRUE
248	0	sp|Q99278|MED11_YEAST	70	4	matchChargeOriginal		RGNESVKPQFENHVK	-6.60998	6.11356	47	15	TRUE
38	1	sp|P19263|MED14_YEAST	363	3	matchChargeOriginal		INRAEGPEELAR	-6.6088	5.0327	55	12	TRUE
79	0	sp|Q12321|MED1_YEAST	202	2	matchChargeOriginal		IVLQNVFK	-6.60797	5.59309	48	8	TRUE
27	0	sp|P19659|MED15_YEAST	424	3	matchChargeOriginal		SNTIPVTSIPSTNKK	-6.60731	5.02296	44	15	TRUE
30	1	sp|P39073|SSN3_YEAST	458	4	matchChargeOriginal	(10) Oxidation (M)	RIHTNDNDIMNLGSR	-6.60649	5.7727	29	15	TRUE
38	1	sp|P19263|MED14_YEAST	363	2	matchChargeOriginal	(6) Oxidation (M)	ICSSEMINEQK	-6.60639	5.17267	42	11	TRUE
82	0	sp|P32569|MED17_YEAST	207	2	matchChargeOriginal	(5) Oxidation (M)%3b (8) Oxidation (M)	ESTGMSSMSPFLR	-6.60563	4.8923	40	13	TRUE
79	0	sp|Q12321|MED1_YEAST	202	2	matchChargeOriginal		FIEKFQDIVS	-6.60549	5.73284	50	10	TRUE
27	0	sp|P19659|MED15_YEAST	424	2	matchChargeOriginal	(5) Oxidation (M)%3b (11) Oxidation (M)	NTSSMDFLNSMENTPK	-6.60527	5.3284	38	16	TRUE
30	1	sp|P39073|SSN3_YEAST	458	3	matchChargeOriginal		RIDAFNALEHK	-6.60264	5.58758	38	11	TRUE
82	0	sp|P32569|MED17_YEAST	207	4	matchChargeAllCharge		ADTSIRLEGDELENK	-6.60239	4.97487		15	TRUE
46	0	sp|P38931|SSN2_YEAST	395	2	matchChargeOriginal		MPNIELYLK	-6.59861	5.09357	41	9	TRUE
601	1	sp|P22803|TRX2_YEAST	18	2	matchChargeOriginal		LDVDEVSDVAQK	-6.5978	5.89418	105	12	TRUE
1	3	sp|P10592|HSP72_YEAST	378	2	matchChargeOriginal	(11) Oxidation (M)	NFNDPEVQGDMK	-6.59695	4.87134	20	12	TRUE
27	0	sp|P19659|MED15_YEAST	424	2	matchChargeOriginal		QLSLDASK	-6.59525	5.02269	50	8	TRUE
105	0	sp|P40356|MED3_YEAST	150	3	matchChargeOriginal	(5) Oxidation (M)	SGSTMGTPTVHNSTAAAPIAAPK	-6.59362	6.39461	102	23	TRUE
46	0	sp|P38931|SSN2_YEAST	395	2	matchChargeOriginal		MHLAPASK	-6.59144	5.27081	49	8	TRUE
30	1	sp|P39073|SSN3_YEAST	458	4	matchChargeOriginal	(10) Oxidation (M)%3b (15) Oxidation (M)	DRAQNSYQPMYQRPMQVQGQQQAQSFVGKK	-6.59038	5.27984	33	30	TRUE
105	0	sp|P40356|MED3_YEAST	150	3	matchChargeOriginal	(5) Oxidation (M)	SGSTMGTPTVHNSTAAAPIAAPK	-6.58996	6.09161	100	23	TRUE
55	0	sp|P53114|MED5_YEAST	317	2	matchChargeOriginal		NGSFTLLNQLSQTNK	-6.58938	4.98123	24	15	TRUE
30	1	sp|P39073|SSN3_YEAST	458	3	matchChargeOriginal	(5) Oxidation (M)%3b (7) Oxidation (M)	SSSSMDMQANTNALRR	-6.58772	5.07869	26	16	TRUE
68	0	sp|P25648|SRB8_YEAST	298	4	matchChargeOriginal		IELQSVYNDEKLKTEK	-6.58676	5.47156	72	16	TRUE
38	1	sp|P19263|MED14_YEAST	363	3	matchChargeOriginal		TQVNTGGESVVKK	-6.58631	5.45521	74	13	TRUE
46	0	sp|P38931|SSN2_YEAST	395	3	matchChargeOriginal	(3) Oxidation (M)	KMMNTLVHTR	-6.58528	5.19481	40	10	TRUE
55	0	sp|P53114|MED5_YEAST	317	2	matchChargeOriginal		WVIFITK	-6.58523	5.14931	26	7	TRUE
27	0	sp|P19659|MED15_YEAST	424	3	matchChargeOriginal	(11) Oxidation (M)	IKVDSPDDPFMTK	-6.58265	5.94088	34	13	TRUE
73	0	sp|P32259|MED16_YEAST	270	2	matchChargeOriginal	(5) Oxidation (M)	VSPSMCGVIVK	-6.58035	5.48581	47	11	TRUE
73	0	sp|P32259|MED16_YEAST	270	2	matchChargeOriginal		TIVPTSIQTK	-6.58001	5.89429	61	10	TRUE
30	1	sp|P39073|SSN3_YEAST	458	3	matchChargeOriginal	(9) Oxidation (M)	IHTNDNDIMNLGSR	-6.57953	5.11582	40	14	TRUE
27	0	sp|P19659|MED15_YEAST	424	2	matchChargeOriginal		STPNTNPSPLK	-6.57914	5.08296	26	11	TRUE
417	0	sp|P38782|MED6_YEAST	42	2	matchChargeOriginal	(6) Oxidation (M)%3b (12) Oxidation (M)	TGNGNMGITTEMLDK	-6.57911	4.97421	36	15	TRUE
82	0	sp|P32569|MED17_YEAST	207	3	matchChargeOriginal		LEGDELENKTK	-6.57873	5.51493	36	11	TRUE
[truncated: 71,831 more rows]
